# Supplementary material for: TDP-43 pathology is associated with divergent protein profiles in ALS brain and spinal cord
Source: Acta Neuropathol Commun. 2025 Aug 18;13:175. doi: 10.1186/s40478-025-02084-y (PMC12359902; doi:10.1186/s40478-025-02084-y)
Supplement: Supplementary file 3 — Supplementary Material 3 [file 40478_2025_2084_MOESM3_ESM.xlsx]

## Sheet: SPC soluble
	Protein	Gene symbol	Fold change - ALS vs non-ALS	p-value - ALS vs non-ALS	FDR-adjusted p-value - ALS vs non-ALS	Fold change - ALS vs control	p-value - ALS vs control	FDR-adjusted p-value - ALS vs control	Fold change - ALS vs AD	p-value - ALS vs AD	FDR-adjusted p-value - ALS vs AD	Fold change - ALS vs PD	p-value - ALS vs PD	FDR-adjusted p-value - ALS vs PD
1223	sp|P60660|MYL6_HUMAN Myosin light polypeptide 6 OS=Homo sapiens OX=9606 GN=MYL6 PE=1 SV=2	MYL6	0.411912	1.26425e-08	3.77378e-05	0.395966	0.000122631	0.0881714	0.348554	0.000635859	0.0847426	0.525552	0.00364945	0.108385
1277	sp|P62280|RS11_HUMAN 40S ribosomal protein S11 OS=Homo sapiens OX=9606 GN=RPS11 PE=1 SV=3	RS11	0.478587	8.21007e-07	0.000816902	0.14102	0.0605364	0.431353	0.624268	7.05655e-08	0.000206898	0.653895	7.52383e-05	0.0206475
1518	sp|Q13418|ILK_HUMAN Integrin-linked protein kinase OS=Homo sapiens OX=9606 GN=ILK PE=1 SV=2	ILK	0.214442	6.67379e-07	0.000816902	0.168613	0.00278141	0.144326	0.260873	0.000471493	0.0835084	0.198262	0.00130523	0.0667603
910	sp|P35221|CTNA1_HUMAN Catenin alpha-1 OS=Homo sapiens OX=9606 GN=CTNNA1 PE=1 SV=1	CTNA1	0.525495	3.49426e-06	0.00260759	0.550489	0.00997154	0.24523	0.426585	0.00555493	0.223501	0.644702	0.000950904	0.0596909
538	sp|P08590|MYL3_HUMAN Myosin light chain 3 OS=Homo sapiens OX=9606 GN=MYL3 PE=1 SV=3	MYL3	0.423079	1.70931e-05	0.0086249	0.371906	0.0168423	0.288325	0.25364	0.00155243	0.148277	0.79971	0.00863271	0.154828
1147	sp|P53396|ACLY_HUMAN ATP-citrate synthase OS=Homo sapiens OX=9606 GN=ACLY PE=1 SV=3	ACLY	-0.302274	1.88567e-05	0.0086249	-0.331211	0.0012795	0.118705	-0.233258	0.0115965	0.307901	-0.372038	0.00198372	0.0795501
2123	sp|Q8NI60|COQ8A_HUMAN Atypical kinase COQ8A, mitochondrial OS=Homo sapiens OX=9606 GN=COQ8A PE=1 SV=1	COQ8A	0.395269	2.02259e-05	0.0086249	0.267811	0.0355532	0.360602	0.470749	6.064e-06	0.00888983	0.437847	2.02878e-05	0.0140088
962	sp|P40855|PEX19_HUMAN Peroxisomal biogenesis factor 19 OS=Homo sapiens OX=9606 GN=PEX19 PE=1 SV=1	PEX19	0.488258	3.10585e-05	0.0112277	0.593792	0.00275833	0.144326	0.279143	0.0194194	0.368695	0.869355	7.75854e-07	0.00107145
1623	sp|Q14956|GPNMB_HUMAN Transmembrane glycoprotein NMB OS=Homo sapiens OX=9606 GN=GPNMB PE=1 SV=2	GPNMB	0.924203	3.38523e-05	0.0112277	0.818048	0.00633497	0.204225	0.983063	0.0158475	0.352523	0.961688	0.0425159	0.280802
522	sp|P07919|QCR6_HUMAN Cytochrome b-c1 complex subunit 6, mitochondrial OS=Homo sapiens OX=9606 GN=UQCRH PE=1 SV=2	QCR6	0.646211	4.20138e-05	0.0114541	0.712302	0.00190565	0.121792	0.530185	0.0437036	0.494385	0.743142	0.00446531	0.110118
1599	sp|Q14498|RBM39_HUMAN RNA-binding protein 39 OS=Homo sapiens OX=9606 GN=RBM39 PE=1 SV=2	RBM39	0.264804	4.22095e-05	0.0114541	0.34702	0.00114113	0.109397	0.192166	0.000733063	0.0901343	0.280448	0.0937954	0.394232
762	sp|P22087|FBRL_HUMAN rRNA 2-O-methyltransferase fibrillarin OS=Homo sapiens OX=9606 GN=FBL PE=1 SV=2	FBRL	0.313069	5.60328e-05	0.0137024	0.346862	0.00102234	0.108395	0.283864	0.00301534	0.192195	0.318326	0.0149714	0.192902
2152	sp|Q8TF44|C2C4C_HUMAN C2 calcium-dependent domain-containing protein 4C OS=Homo sapiens OX=9606 GN=C2CD4C PE=1 SV=2	C2C4C	0.700506	5.96754e-05	0.0137024	0.782994	0.00157772	0.121792	0.698389	0.000231059	0.0812841	0.514387	0.00100161	0.0614765
1316	sp|P63151|2ABA_HUMAN Serine/threonine-protein phosphatase 2A 55 kDa regulatory subunit B alpha isoform OS=Homo sapiens OX=9606 GN=PPP2R2A PE=1 SV=1	2ABA	-0.404121	6.72226e-05	0.0143328	-0.313631	0.0132293	0.276109	-0.422716	5.06334e-05	0.025287	-0.4818	0.0026121	0.0879832
465	sp|P04271|S100B_HUMAN Protein S100-B OS=Homo sapiens OX=9606 GN=S100B PE=1 SV=2	S100B	0.405006	7.57653e-05	0.0150773	0.406182	0.00724638	0.209938	0.406446	0.00175716	0.161	0.401473	0.0245663	0.225751
1481	sp|Q12979|ABR_HUMAN Active breakpoint cluster region-related protein OS=Homo sapiens OX=9606 GN=ABR PE=1 SV=2	ABR	0.240475	0.000119168	0.0211994	0.08342	0.0723987	0.452413	0.261235	0.000566356	0.0835084	0.392567	0.0119707	0.171996
2642	sp|Q9NR46|SHLB2_HUMAN Endophilin-B2 OS=Homo sapiens OX=9606 GN=SH3GLB2 PE=1 SV=1	SHLB2	-0.211934	0.000120734	0.0211994	-0.278747	0.000293742	0.0938669	-0.197468	0.00398662	0.210166	-0.155686	0.139407	0.46549
540	sp|P08670|VIME_HUMAN Vimentin OS=Homo sapiens OX=9606 GN=VIM PE=1 SV=4	VIME	0.41864	0.000189443	0.029688	0.533745	0.00138429	0.120643	0.38853	0.0134747	0.327085	0.329516	0.00166866	0.0743361
572	sp|P0DN76|U2AF5_HUMAN Splicing factor U2AF 35 kDa subunit-like protein OS=Homo sapiens OX=9606 GN=U2AF1L5 PE=1 SV=1	U2AF5	0.404022	0.000190842	0.029688	0.0752003	0.403417	0.774001	0.528727	0.00264887	0.184916	0.545786	0.000340837	0.0376556
831	sp|P27544|CERS1_HUMAN Ceramide synthase 1 OS=Homo sapiens OX=9606 GN=CERS1 PE=1 SV=1	CERS1	0.563168	0.000198915	0.029688	0.34334	0.123087	0.547985	0.629589	0.00408594	0.210166	0.898979	2.68837e-07	0.000742527
548	sp|P09382|LEG1_HUMAN Galectin-1 OS=Homo sapiens OX=9606 GN=LGALS1 PE=1 SV=2	LEG1	0.507929	0.000217606	0.0309311	0.188723	0.203701	0.624702	0.584865	0.00231583	0.16975	0.764932	3.45189e-05	0.0158902
647	sp|P13987|CD59_HUMAN CD59 glycoprotein OS=Homo sapiens OX=9606 GN=CD59 PE=1 SV=1	CD59	0.54663	0.000285088	0.0369995	0.385755	0.00061927	0.099334	0.35219	0.0133358	0.327085	1.12185	0.0247729	0.226565
2370	sp|Q99259|DCE1_HUMAN Glutamate decarboxylase 1 OS=Homo sapiens OX=9606 GN=GAD1 PE=1 SV=1	DCE1	0.551946	0.000273426	0.0369995	0.594369	9.61844e-05	0.0881714	0.65877	0.00183053	0.16264	0.285272	0.316974	0.637642
994	sp|P42858|HD_HUMAN Huntingtin OS=Homo sapiens OX=9606 GN=HTT PE=1 SV=2	HD	-0.417478	0.000378459	0.04345	-0.423948	0.00179777	0.121792	-0.469826	0.00612072	0.232247	-0.331408	0.0131006	0.178246
1229	sp|P60903|S10AA_HUMAN Protein S100-A10 OS=Homo sapiens OX=9606 GN=S100A10 PE=1 SV=2	S10AA	0.486204	0.000374029	0.04345	0.455543	0.00180008	0.121792	0.517523	0.00469872	0.212272	0.474995	0.0293069	0.24308
2187	sp|Q92530|PSMF1_HUMAN Proteasome inhibitor PI31 subunit OS=Homo sapiens OX=9606 GN=PSMF1 PE=1 SV=2	PSMF1	-0.325784	0.000367958	0.04345	-0.384039	0.000735448	0.100721	-0.260229	0.0277758	0.413214	-0.356152	0.000519262	0.0448188
1342	sp|P78357|CNTP1_HUMAN Contactin-associated protein 1 OS=Homo sapiens OX=9606 GN=CNTNAP1 PE=1 SV=1	CNTP1	0.226473	0.000531006	0.0587057	0.156642	0.101158	0.513106	0.267123	0.00719355	0.236983	0.246969	0.000629242	0.0504343
704	sp|P17931|LEG3_HUMAN Galectin-3 OS=Homo sapiens OX=9606 GN=LGALS3 PE=1 SV=5	LEG3	0.611169	0.000650811	0.0647557	0.585351	0.0182416	0.297248	0.534035	0.0170643	0.362259	0.770665	0.00584917	0.129089
2022	sp|Q8IWJ2|GCC2_HUMAN GRIP and coiled-coil domain-containing protein 2 OS=Homo sapiens OX=9606 GN=GCC2 PE=1 SV=4	GCC2	-0.323013	0.000633964	0.0647557	-0.315396	0.00702382	0.209938	-0.276872	0.00972021	0.279408	-0.401112	0.118893	0.436679
2140	sp|Q8TCU6|PREX1_HUMAN Phosphatidylinositol 3,4,5-trisphosphate-dependent Rac exchanger 1 protein OS=Homo sapiens OX=9606 GN=PREX1 PE=1 SV=3	PREX1	0.318047	0.000647309	0.0647557	0.405007	0.000964637	0.108395	0.243629	0.037858	0.468352	0.328218	0.0368562	0.27112
1692	sp|Q15773|MLF2_HUMAN Myeloid leukemia factor 2 OS=Homo sapiens OX=9606 GN=MLF2 PE=1 SV=1	MLF2	-0.304107	0.000688513	0.0662971	-0.205025	0.0906174	0.49359	-0.437336	0.000488999	0.0835084	-0.219859	0.0369085	0.27112
113	sp|O15061|SYNEM_HUMAN Synemin OS=Homo sapiens OX=9606 GN=SYNM PE=1 SV=2	SYNEM	0.329276	0.000758362	0.0704478	0.387942	0.00668323	0.205643	0.193883	0.0587075	0.515997	0.463922	0.0025592	0.0872654
311	sp|O75915|PRAF3_HUMAN PRA1 family protein 3 OS=Homo sapiens OX=9606 GN=ARL6IP5 PE=1 SV=1	PRAF3	0.805102	0.00077882	0.0704478	0.317407	0.166709	0.59301	0.754833	0.0557374	0.513809	1.56831	0.00371395	0.109121
1028	sp|P46939|UTRO_HUMAN Utrophin OS=Homo sapiens OX=9606 GN=UTRN PE=1 SV=2	UTRO	0.341772	0.000865457	0.0759821	0.277834	0.0383887	0.366797	0.269279	0.0132771	0.327085	0.525105	0.00318637	0.101158
140	sp|O15484|CAN5_HUMAN Calpain-5 OS=Homo sapiens OX=9606 GN=CAPN5 PE=1 SV=2	CAN5	0.528964	0.00105884	0.0770886	0.284138	0.0436622	0.388769	0.507456	0.00476019	0.212272	0.846855	0.00801366	0.148549
215	sp|O60343|TBCD4_HUMAN TBC1 domain family member 4 OS=Homo sapiens OX=9606 GN=TBC1D4 PE=1 SV=2	TBCD4	-0.441971	0.000994795	0.0770886	-0.392592	0.0271271	0.336282	-0.520648	0.000520282	0.0835084	-0.400953	0.0255707	0.228507
683	sp|P16403|H12_HUMAN Histone H1.2 OS=Homo sapiens OX=9606 GN=H1-2 PE=1 SV=2	H12	1.01994	0.000926058	0.0770886	0.745735	0.0042489	0.177099	0.660124	0.0282853	0.413214	1.94181	0.0171157	0.201032
975	sp|P41594|GRM5_HUMAN Metabotropic glutamate receptor 5 OS=Homo sapiens OX=9606 GN=GRM5 PE=1 SV=2	GRM5	0.947952	0.000962659	0.0770886	1.27619	0.00452032	0.180562	0.744512	0.019247	0.368695	1.38733	NA	NA
2141	sp|Q8TD22|SFXN5_HUMAN Sideroflexin-5 OS=Homo sapiens OX=9606 GN=SFXN5 PE=1 SV=1	SFXN5	0.534186	0.000981131	0.0770886	0.285485	0.0954882	0.504824	0.641542	0.00104943	0.11396	0.727862	0.113872	0.428616
2421	sp|Q9BRA2|TXD17_HUMAN Thioredoxin domain-containing protein 17 OS=Homo sapiens OX=9606 GN=TXNDC17 PE=1 SV=1	TXD17	-0.338969	0.00105209	0.0770886	-0.187152	0.209631	0.628691	-0.362372	0.00663677	0.233848	-0.480985	0.00616169	0.131927
2756	sp|Q9P2K5|MYEF2_HUMAN Myelin expression factor 2 OS=Homo sapiens OX=9606 GN=MYEF2 PE=1 SV=3	MYEF2	0.700953	0.00104131	0.0770886	0.536721	0.0183569	0.297248	0.663646	0.00631738	0.233848	0.99803	0.00324303	0.101787
2502	sp|Q9C040|TRIM2_HUMAN Tripartite motif-containing protein 2 OS=Homo sapiens OX=9606 GN=TRIM2 PE=1 SV=1	TRIM2	-0.19636	0.00110235	0.0783459	-0.173301	0.00973637	0.243494	-0.173393	0.0629311	0.516846	-0.257712	0.0233429	0.221557
2418	sp|Q9BQI7|PSD2_HUMAN PH and SEC7 domain-containing protein 2 OS=Homo sapiens OX=9606 GN=PSD2 PE=2 SV=3	PSD2	-0.813824	0.00113122	0.078528	-0.762915	0.0063077	0.204225	-0.737971	0.00272167	0.18558	-1.00127	0.000233821	0.0354401
1184	sp|P55060|XPO2_HUMAN Exportin-2 OS=Homo sapiens OX=9606 GN=CSE1L PE=1 SV=3	XPO2	-0.191749	0.0012278	0.0832948	-0.196882	0.0011117	0.109397	-0.130599	0.123721	0.647832	-0.277487	0.00355392	0.107787
395	sp|O95782|AP2A1_HUMAN AP-2 complex subunit alpha-1 OS=Homo sapiens OX=9606 GN=AP2A1 PE=1 SV=3	AP2A1	-0.128459	0.00126637	0.0835822	-0.165036	0.027942	0.336653	-0.0683156	0.276224	0.757984	-0.176002	0.0169607	0.201032
826	sp|P27338|AOFB_HUMAN Amine oxidase [flavin-containing] B OS=Homo sapiens OX=9606 GN=MAOB PE=1 SV=3	AOFB	0.390098	0.00128803	0.0835822	0.453809	0.00340995	0.16389	0.315842	0.108889	0.622344	0.427154	0.0488054	0.302923
2295	sp|Q96GR2|ACBG1_HUMAN Long-chain-fatty-acid--CoA ligase ACSBG1 OS=Homo sapiens OX=9606 GN=ACSBG1 PE=1 SV=2	ACBG1	0.279715	0.00136126	0.0864547	0.197004	0.0183971	0.297248	0.406122	5.17469e-05	0.025287	0.186601	0.0705615	0.351622
459	sp|P04083|ANXA1_HUMAN Annexin A1 OS=Homo sapiens OX=9606 GN=ANXA1 PE=1 SV=2	ANXA1	0.352927	0.00149051	0.0907996	0.584278	0.0131418	0.276109	0.195554	0.0800662	0.560273	0.319077	0.0130655	0.178246
870	sp|P30153|2AAA_HUMAN Serine/threonine-protein phosphatase 2A 65 kDa regulatory subunit A alpha isoform OS=Homo sapiens OX=9606 GN=PPP2R1A PE=1 SV=4	2AAA	-0.189763	0.00149	0.0907996	-0.245465	0.00394726	0.172005	-0.116866	0.183187	0.695057	-0.234123	0.0155737	0.192968
1788	sp|Q5JSH3|WDR44_HUMAN WD repeat-containing protein 44 OS=Homo sapiens OX=9606 GN=WDR44 PE=1 SV=1	WDR44	-0.230984	0.00152639	0.0911254	-0.238108	0.00184728	0.121792	-0.257349	0.00223209	0.167807	-0.183125	0.0400178	0.276235
2626	sp|Q9NQ66|PLCB1_HUMAN 1-phosphatidylinositol 4,5-bisphosphate phosphodiesterase beta-1 OS=Homo sapiens OX=9606 GN=PLCB1 PE=1 SV=1	PLCB1	0.657689	0.00157362	0.0921031	0.406521	0.025934	0.33107	0.784508	0.00219688	0.167807	0.905563	0.278461	0.605517
1764	sp|Q4G176|ACSF3_HUMAN Malonate--CoA ligase ACSF3, mitochondrial OS=Homo sapiens OX=9606 GN=ACSF3 PE=1 SV=3	ACSF3	0.480371	0.00161287	0.092585	0.259497	0.250111	0.668069	0.764682	0.000569634	0.0835084	0.233659	0.0619783	0.333892
495	sp|P06703|S10A6_HUMAN Protein S100-A6 OS=Homo sapiens OX=9606 GN=S100A6 PE=1 SV=1	S10A6	0.740723	0.0017202	0.0968827	0.509286	0.0108822	0.252629	0.548187	0.0117802	0.307901	1.29954	0.0562245	0.325101
811	sp|P25787|PSA2_HUMAN Proteasome subunit alpha type-2 OS=Homo sapiens OX=9606 GN=PSMA2 PE=1 SV=2	PSA2	-0.463334	0.00201015	0.102217	-0.171952	0.123084	0.547985	-0.375568	0.203497	0.716269	-0.667537	8.22312e-05	0.0206475
822	sp|P26641|EF1G_HUMAN Elongation factor 1-gamma OS=Homo sapiens OX=9606 GN=EEF1G PE=1 SV=3	EF1G	-0.324626	0.00186475	0.102217	-0.33145	0.0315356	0.348695	-0.256439	0.179721	0.694125	-0.418943	0.00794754	0.148549
1019	sp|P46776|RL27A_HUMAN 60S ribosomal protein L27a OS=Homo sapiens OX=9606 GN=RPL27A PE=1 SV=2	RL27A	0.244379	0.00201173	0.102217	0.297967	0.00952831	0.242508	0.107539	0.142774	0.669486	0.387118	0.0361823	0.268644
1262	sp|P62070|RRAS2_HUMAN Ras-related protein R-Ras2 OS=Homo sapiens OX=9606 GN=RRAS2 PE=1 SV=1	RRAS2	0.209241	0.00208885	0.102217	0.105076	0.190713	0.615591	0.178681	0.00456524	0.212272	0.376608	0.0083808	0.151468
2064	sp|Q8N3C0|ASCC3_HUMAN Activating signal cointegrator 1 complex subunit 3 OS=Homo sapiens OX=9606 GN=ASCC3 PE=1 SV=3	ASCC3	0.691778	0.00193667	0.102217	0.278753	0.227331	0.647872	0.754966	0.0894813	0.582547	1.21653	0.0116571	0.170751
2569	sp|Q9H553|ALG2_HUMAN Alpha-1,3/1,6-mannosyltransferase ALG2 OS=Homo sapiens OX=9606 GN=ALG2 PE=1 SV=1	ALG2	0.567711	0.00208028	0.102217	0.63584	0.0703447	0.449458	0.57613	0.00394678	0.210166	0.389101	0.447689	0.721843
2944	sp|Q9Y2X3|NOP58_HUMAN Nucleolar protein 58 OS=Homo sapiens OX=9606 GN=NOP58 PE=1 SV=1	NOP58	0.434864	0.00192839	0.102217	0.452369	0.0177745	0.296968	0.254525	0.0158701	0.352523	0.684951	0.133419	0.456242
2995	sp|Q9Y5E2|PCDB7_HUMAN Protocadherin beta-7 OS=Homo sapiens OX=9606 GN=PCDHB7 PE=2 SV=1	PCDB7	0.923927	0.00208001	0.102217	0.914459	0.00298559	0.148044	0.797294	0.162581	0.681632	1.02837	0.148521	0.476256
2791	sp|Q9UGT4|SUSD2_HUMAN Sushi domain-containing protein 2 OS=Homo sapiens OX=9606 GN=SUSD2 PE=1 SV=1	SUSD2	0.63531	0.00220466	0.106144	0.590671	0.161566	0.590891	0.720254	0.0344909	0.449455	0.574129	0.0259918	0.228507
1568	sp|Q14112|NID2_HUMAN Nidogen-2 OS=Homo sapiens OX=9606 GN=NID2 PE=1 SV=3	NID2	0.648133	0.00229109	0.108554	0.358338	0.0717735	0.452229	0.409855	0.0583794	0.515997	1.48275	0.0125291	0.174774
524	sp|P07947|YES_HUMAN Tyrosine-protein kinase Yes OS=Homo sapiens OX=9606 GN=YES1 PE=1 SV=3	YES	0.378196	0.00235956	0.110051	0.224277	0.24003	0.661865	0.38106	0.0242064	0.39477	0.55347	0.000639102	0.0504343
846	sp|P28838|AMPL_HUMAN Cytosol aminopeptidase OS=Homo sapiens OX=9606 GN=LAP3 PE=1 SV=3	AMPL	0.23077	0.00247181	0.113513	0.192276	0.0115169	0.254789	0.25155	0.0295772	0.420972	0.24451	0.00122951	0.0640739
1276	sp|P62277|RS13_HUMAN 40S ribosomal protein S13 OS=Homo sapiens OX=9606 GN=RPS13 PE=1 SV=2	RS13	0.188867	0.00254916	0.113571	0.127202	0.0278681	0.336653	0.141906	0.0257217	0.406375	0.331252	0.0394108	0.276235
2893	sp|Q9UQ03|COR2B_HUMAN Coronin-2B OS=Homo sapiens OX=9606 GN=CORO2B PE=1 SV=4	COR2B	-0.33141	0.00252217	0.113571	-0.259647	0.0189092	0.300458	-0.409948	0.000411212	0.0835084	-0.297327	0.160798	0.492775
2850	sp|Q9ULL4|PLXB3_HUMAN Plexin-B3 OS=Homo sapiens OX=9606 GN=PLXNB3 PE=1 SV=2	PLXB3	0.507304	0.00262024	0.115021	0.343051	0.0108099	0.252629	1.03833	0.0193266	0.368695	0.127778	0.0688916	0.349068
128	sp|O15230|LAMA5_HUMAN Laminin subunit alpha-5 OS=Homo sapiens OX=9606 GN=LAMA5 PE=1 SV=8	LAMA5	0.300127	0.00274503	0.117056	0.251688	0.0255428	0.330401	0.329209	0.0143295	0.341578	0.313016	0.013527	0.183145
953	sp|P39060|COIA1_HUMAN Collagen alpha-1(XVIII) chain OS=Homo sapiens OX=9606 GN=COL18A1 PE=1 SV=5	COIA1	0.688288	0.00271103	0.117056	0.447397	0.138177	0.57012	0.852422	0.0221749	0.384714	0.723126	0.126656	0.446565
491	sp|P06241|FYN_HUMAN Tyrosine-protein kinase Fyn OS=Homo sapiens OX=9606 GN=FYN PE=1 SV=3	FYN	0.171814	0.00287395	0.117517	0.194615	0.0135177	0.276109	0.131107	0.0533674	0.504534	0.206275	0.0122462	0.173522
600	sp|P11216|PYGB_HUMAN Glycogen phosphorylase, brain form OS=Homo sapiens OX=9606 GN=PYGB PE=1 SV=5	PYGB	-0.148695	0.00284415	0.117517	-0.206028	0.000672405	0.100721	-0.105521	0.0614599	0.515997	-0.146566	0.0543956	0.319825
1055	sp|P49327|FAS_HUMAN Fatty acid synthase OS=Homo sapiens OX=9606 GN=FASN PE=1 SV=3	FAS	-0.213548	0.00284757	0.117517	-0.219214	0.00737264	0.209938	-0.178129	0.0717481	0.540869	-0.260065	0.0175331	0.201396
485	sp|P05387|RLA2_HUMAN 60S acidic ribosomal protein P2 OS=Homo sapiens OX=9606 GN=RPLP2 PE=1 SV=1	RLA2	0.362965	0.00299073	0.11816	0.367514	0.00622056	0.204225	0.421784	0.00198553	0.167663	0.269428	0.0285877	0.238728
601	sp|P11217|PYGM_HUMAN Glycogen phosphorylase, muscle form OS=Homo sapiens OX=9606 GN=PYGM PE=1 SV=6	PYGM	-0.174819	0.00294438	0.11816	-0.23178	0.00177762	0.121792	-0.120226	0.0881715	0.582454	-0.190255	0.0603893	0.330269
1301	sp|P62906|RL10A_HUMAN 60S ribosomal protein L10a OS=Homo sapiens OX=9606 GN=RPL10A PE=1 SV=2	RL10A	0.223785	0.003048	0.11816	0.256715	0.00215317	0.131756	0.155441	0.0637549	0.522149	0.287884	0.00422056	0.109121
1905	sp|Q6VY07|PACS1_HUMAN Phosphofurin acidic cluster sorting protein 1 OS=Homo sapiens OX=9606 GN=PACS1 PE=1 SV=2	PACS1	0.223407	0.00303942	0.11816	0.134402	0.097254	0.509829	0.224002	0.00556277	0.223501	0.326353	0.0633455	0.335587
613	sp|P12036|NFH_HUMAN Neurofilament heavy polypeptide OS=Homo sapiens OX=9606 GN=NEFH PE=1 SV=4	NFH	-0.158535	0.00311846	0.119341	-0.213448	0.0281009	0.336653	-0.130196	0.124037	0.647832	-0.136978	0.136317	0.460842
1569	sp|Q14123|PDE1C_HUMAN Calcium/calmodulin-dependent 3,5-cyclic nucleotide phosphodiesterase 1C OS=Homo sapiens OX=9606 GN=PDE1C PE=1 SV=1	PDE1C	-0.613729	0.00329229	0.124398	-0.6298	0.00514128	0.188339	-0.536896	0.0701397	0.540869	-0.729528	0.00359029	0.107787
250	sp|O75061|AUXI_HUMAN Putative tyrosine-protein phosphatase auxilin OS=Homo sapiens OX=9606 GN=DNAJC6 PE=1 SV=3	AUXI	-0.26007	0.00357964	0.124702	-0.273694	0.00189496	0.121792	-0.2241	0.0316988	0.427474	-0.29813	0.111963	0.42713
323	sp|O76039|CDKL5_HUMAN Cyclin-dependent kinase-like 5 OS=Homo sapiens OX=9606 GN=CDKL5 PE=1 SV=1	CDKL5	0.96875	0.00349021	0.124702	1.20499	0.0305715	0.34742	0.985463	NA	NA	0.721372	0.143176	0.471338
512	sp|P07355|ANXA2_HUMAN Annexin A2 OS=Homo sapiens OX=9606 GN=ANXA2 PE=1 SV=2	ANXA2	0.319561	0.00371043	0.124702	0.349074	0.00291937	0.1473	0.34887	0.0285701	0.414691	0.241166	0.0721051	0.351814
830	sp|P27449|VATL_HUMAN V-type proton ATPase 16 kDa proteolipid subunit OS=Homo sapiens OX=9606 GN=ATP6V0C PE=1 SV=1	VATL	0.280544	0.00337257	0.124702	0.149673	0.136118	0.568815	0.341258	0.00850283	0.251906	0.38814	0.155431	0.488953
1191	sp|P55265|DSRAD_HUMAN Double-stranded RNA-specific adenosine deaminase OS=Homo sapiens OX=9606 GN=ADAR PE=1 SV=4	DSRAD	0.26673	0.00371809	0.124702	0.184383	0.189962	0.615591	0.281742	0.00365853	0.209042	0.340282	0.158294	0.491906
1371	sp|Q00341|VIGLN_HUMAN Vigilin OS=Homo sapiens OX=9606 GN=HDLBP PE=1 SV=2	VIGLN	0.0936418	0.00371328	0.124702	0.072551	0.0759978	0.461117	0.119873	0.00492073	0.212272	0.0789005	0.195869	0.532969
1535	sp|Q13557|KCC2D_HUMAN Calcium/calmodulin-dependent protein kinase type II subunit delta OS=Homo sapiens OX=9606 GN=CAMK2D PE=1 SV=3	KCC2D	0.186114	0.00344018	0.124702	0.227649	0.0930918	0.501371	0.0893451	0.198655	0.712699	0.28281	0.031164	0.250947
2210	sp|Q92777|SYN2_HUMAN Synapsin-2 OS=Homo sapiens OX=9606 GN=SYN2 PE=2 SV=4	SYN2	-0.293237	0.0034146	0.124702	-0.391661	0.00511133	0.188339	-0.198453	0.101633	0.609635	-0.320585	0.0513507	0.312694
2528	sp|Q9H0Q0|FA49A_HUMAN Protein FAM49A OS=Homo sapiens OX=9606 GN=FAM49A PE=2 SV=1	FA49A	-0.161023	0.00365461	0.124702	-0.0775003	0.174762	0.603292	-0.196876	0.00330894	0.197996	-0.204686	0.00440429	0.109591
2795	sp|Q9UH99|SUN2_HUMAN SUN domain-containing protein 2 OS=Homo sapiens OX=9606 GN=SUN2 PE=1 SV=3	SUN2	0.455071	0.00354417	0.124702	0.271342	0.0231418	0.315005	0.739869	0.017998	0.368695	0.242225	0.229195	0.563241
209	sp|O60282|KIF5C_HUMAN Kinesin heavy chain isoform 5C OS=Homo sapiens OX=9606 GN=KIF5C PE=1 SV=1	KIF5C	-0.181248	0.00385873	0.127981	-0.12153	0.0972334	0.509829	-0.178984	0.0609105	0.515997	-0.254316	0.0388913	0.276235
32	sp|O00182|LEG9_HUMAN Galectin-9 OS=Homo sapiens OX=9606 GN=LGALS9 PE=1 SV=2	LEG9	0.237892	0.00399002	0.130395	0.237354	0.0272828	0.336489	0.319499	0.00693886	0.233848	0.0917526	0.426979	0.708299
955	sp|P40123|CAP2_HUMAN Adenylyl cyclase-associated protein 2 OS=Homo sapiens OX=9606 GN=CAP2 PE=1 SV=1	CAP2	-0.177156	0.00401888	0.130395	-0.193457	0.00590003	0.204225	-0.130592	0.111355	0.624269	-0.227985	0.00732319	0.142441
127	sp|O15211|RGL2_HUMAN Ral guanine nucleotide dissociation stimulator-like 2 OS=Homo sapiens OX=9606 GN=RGL2 PE=1 SV=1	RGL2	0.209383	0.00444775	0.142759	0.14697	0.178653	0.605021	0.156175	0.0478815	0.497336	0.362012	0.024307	0.22549
623	sp|P12277|KCRB_HUMAN Creatine kinase B-type OS=Homo sapiens OX=9606 GN=CKB PE=1 SV=1	KCRB	-0.199832	0.00459578	0.1429	-0.163424	0.0588175	0.429108	-0.149839	0.0617232	0.515997	-0.317297	0.000260793	0.0354401
788	sp|P23515|OMGP_HUMAN Oligodendrocyte-myelin glycoprotein OS=Homo sapiens OX=9606 GN=OMG PE=1 SV=2	OMGP	0.228659	0.00450957	0.1429	0.115209	0.23259	0.653196	0.244986	0.0588208	0.515997	0.3581	0.00379668	0.109121
2965	sp|Q9Y3Z3|SAMH1_HUMAN Deoxynucleoside triphosphate triphosphohydrolase SAMHD1 OS=Homo sapiens OX=9606 GN=SAMHD1 PE=1 SV=2	SAMH1	0.272892	0.00457277	0.1429	0.319792	0.00817463	0.223907	0.2212	0.049118	0.49832	0.295715	0.190902	0.529772
164	sp|O43396|TXNL1_HUMAN Thioredoxin-like protein 1 OS=Homo sapiens OX=9606 GN=TXNL1 PE=1 SV=3	TXNL1	-0.871449	0.00476047	0.146495	-0.777688	0.0217515	0.311326	-1.08341	0.000921538	0.108078	-0.621183	0.0687987	0.349068
63	sp|O00764|PDXK_HUMAN Pyridoxal kinase OS=Homo sapiens OX=9606 GN=PDXK PE=1 SV=1	PDXK	-0.205901	0.00492047	0.146876	-0.18743	0.0222994	0.311326	-0.127017	0.159138	0.67677	-0.345776	4.59211e-05	0.0181191
923	sp|P35611|ADDA_HUMAN Alpha-adducin OS=Homo sapiens OX=9606 GN=ADD1 PE=1 SV=2	ADDA	-0.172717	0.00489668	0.146876	-0.104118	0.111969	0.532393	-0.12237	0.0441538	0.494385	-0.328269	0.000203849	0.0351895
1200	sp|P55809|SCOT1_HUMAN Succinyl-CoA:3-ketoacid coenzyme A transferase 1, mitochondrial OS=Homo sapiens OX=9606 GN=OXCT1 PE=1 SV=1	SCOT1	-0.187279	0.0049194	0.146876	-0.160607	0.060533	0.431353	-0.102682	0.212197	0.723229	-0.345292	0.00203833	0.0795501
2514	sp|Q9GZT4|SRR_HUMAN Serine racemase OS=Homo sapiens OX=9606 GN=SRR PE=1 SV=1	SRR	0.26786	0.00497986	0.147177	0.0343609	0.593732	0.873513	0.303262	0.00200144	0.167663	0.487173	0.0951996	0.394807
1130	sp|P52209|6PGD_HUMAN 6-phosphogluconate dehydrogenase, decarboxylating OS=Homo sapiens OX=9606 GN=PGD PE=1 SV=3	6PGD	0.475816	0.00524626	0.152531	0.684909	0.0810599	0.472952	0.265096	0.114248	0.628469	0.547954	0.0691918	0.349068
1497	sp|Q13151|ROA0_HUMAN Heterogeneous nuclear ribonucleoprotein A0 OS=Homo sapiens OX=9606 GN=HNRNPA0 PE=1 SV=1	ROA0	0.290801	0.00528707	0.152531	0.114646	0.283483	0.696179	0.417583	2.39719e-05	0.0222278	0.306141	0.326364	0.644621
1536	sp|Q13561|DCTN2_HUMAN Dynactin subunit 2 OS=Homo sapiens OX=9606 GN=DCTN2 PE=1 SV=4	DCTN2	-0.202563	0.00531431	0.152531	-0.191521	0.0356463	0.360602	-0.19268	0.0268806	0.413214	-0.230269	0.0730358	0.352798
1493	sp|Q13131|AAPK1_HUMAN 5-AMP-activated protein kinase catalytic subunit alpha-1 OS=Homo sapiens OX=9606 GN=PRKAA1 PE=1 SV=4	AAPK1	-0.190131	0.00542199	0.152759	-0.0781717	0.365651	0.756011	-0.243762	0.0118666	0.307901	-0.240303	0.0462945	0.295301
2770	sp|Q9UBI6|GBG12_HUMAN Guanine nucleotide-binding protein G(I)/G(S)/G(O) subunit gamma-12 OS=Homo sapiens OX=9606 GN=GNG12 PE=1 SV=3	GBG12	0.417986	0.00542463	0.152759	0.929531	0.00863724	0.227896	0.0679617	0.565602	0.892938	0.346219	0.0383421	0.276019
394	sp|O95757|HS74L_HUMAN Heat shock 70 kDa protein 4L OS=Homo sapiens OX=9606 GN=HSPA4L PE=1 SV=3	HS74L	-0.156959	0.00564084	0.153649	-0.186987	0.00183547	0.121792	-0.05148	0.543787	0.887891	-0.280146	0.000301558	0.0354401
1302	sp|P62910|RL32_HUMAN 60S ribosomal protein L32 OS=Homo sapiens OX=9606 GN=RPL32 PE=1 SV=2	RL32	0.307095	0.00552986	0.153649	0.151669	0.0519019	0.410716	0.146375	0.12419	0.647832	0.729506	0.0186511	0.205008
1422	sp|Q05469|LIPS_HUMAN Hormone-sensitive lipase OS=Homo sapiens OX=9606 GN=LIPE PE=1 SV=4	LIPS	-0.25793	0.00571359	0.153649	-0.21333	0.12146	0.545582	-0.154733	0.207456	0.72069	-0.464759	0.000221092	0.0354401
1472	sp|Q12888|TP53B_HUMAN TP53-binding protein 1 OS=Homo sapiens OX=9606 GN=TP53BP1 PE=1 SV=2	TP53B	-0.354379	0.00568819	0.153649	-0.660303	0.00021344	0.0938669	-0.272218	0.0714387	0.540869	-0.0739741	0.701641	0.867157
1565	sp|Q14012|KCC1A_HUMAN Calcium/calmodulin-dependent protein kinase type 1 OS=Homo sapiens OX=9606 GN=CAMK1 PE=1 SV=1	KCC1A	0.563428	0.00561991	0.153649	0.111672	0.273746	0.688814	0.936124	0.0386327	0.471963	0.525035	1.58888e-05	0.0140088
1899	sp|Q6UWE0|LRSM1_HUMAN E3 ubiquitin-protein ligase LRSAM1 OS=Homo sapiens OX=9606 GN=LRSAM1 PE=1 SV=1	LRSM1	-0.222525	0.00590158	0.154528	-0.21567	0.0498792	0.407182	-0.214372	0.0334598	0.441911	-0.242752	0.0187656	0.205008
2113	sp|Q8NEY1|NAV1_HUMAN Neuron navigator 1 OS=Homo sapiens OX=9606 GN=NAV1 PE=1 SV=2	NAV1	0.48332	0.00587476	0.154528	0.949958	0.0167193	0.287932	0.0110517	0.935196	0.982794	0.647313	0.0228344	0.220771
2408	sp|Q99962|SH3G2_HUMAN Endophilin-A1 OS=Homo sapiens OX=9606 GN=SH3GL2 PE=1 SV=1	SH3G2	-0.238459	0.00588139	0.154528	-0.254263	0.025063	0.326159	-0.23494	0.019484	0.368695	-0.225301	0.0939035	0.394232
2081	sp|Q8N6H7|ARFG2_HUMAN ADP-ribosylation factor GTPase-activating protein 2 OS=Homo sapiens OX=9606 GN=ARFGAP2 PE=1 SV=1	ARFG2	-0.167494	0.00599075	0.155499	-0.138992	0.154476	0.587462	-0.196241	0.0300192	0.423596	-0.162416	0.105193	0.414667
784	sp|P23458|JAK1_HUMAN Tyrosine-protein kinase JAK1 OS=Homo sapiens OX=9606 GN=JAK1 PE=1 SV=2	JAK1	0.235109	0.00615363	0.15713	0.061014	0.708664	0.927268	0.274813	0.0117614	0.307901	0.378665	0.0055781	0.125258
1871	sp|Q6NUN0|ACSM5_HUMAN Acyl-coenzyme A synthetase ACSM5, mitochondrial OS=Homo sapiens OX=9606 GN=ACSM5 PE=1 SV=2	ACSM5	0.647437	0.00615888	0.15713	0.707093	0.050141	0.407182	0.675988	0.0162272	0.352523	0.524456	0.430537	0.712105
277	sp|O75368|SH3L1_HUMAN SH3 domain-binding glutamic acid-rich-like protein OS=Homo sapiens OX=9606 GN=SH3BGRL PE=1 SV=1	SH3L1	0.380593	0.00642434	0.162325	0.287006	0.0568643	0.421499	0.277657	0.132069	0.66418	0.696902	0.0709101	0.351622
919	sp|P35579|MYH9_HUMAN Myosin-9 OS=Homo sapiens OX=9606 GN=MYH9 PE=1 SV=4	MYH9	0.213643	0.00647126	0.162325	0.235654	0.00502566	0.188339	0.298272	0.00218363	0.167807	0.0610183	0.494853	0.752634
847	sp|P28907|CD38_HUMAN ADP-ribosyl cyclase/cyclic ADP-ribose hydrolase 1 OS=Homo sapiens OX=9606 GN=CD38 PE=1 SV=2	CD38	0.69812	0.00655755	0.163119	0.6092	0.270348	0.685645	0.446762	0.088356	0.582454	1.24915	0.0326008	0.252681
817	sp|P26373|RL13_HUMAN 60S ribosomal protein L13 OS=Homo sapiens OX=9606 GN=RPL13 PE=1 SV=4	RL13	0.264772	0.00671175	0.165575	0.212726	0.0111527	0.252629	0.1777	0.186477	0.699062	0.456101	0.0928796	0.394232
1094	sp|P50749|RASF2_HUMAN Ras association domain-containing protein 2 OS=Homo sapiens OX=9606 GN=RASSF2 PE=1 SV=1	RASF2	0.585936	0.00680152	0.166414	0.449413	0.158622	0.587881	0.841152	0.0106306	0.294046	0.042908	NA	NA
442	sp|P02675|FIBB_HUMAN Fibrinogen beta chain OS=Homo sapiens OX=9606 GN=FGB PE=1 SV=2	FIBB	0.773976	0.0069601	0.167547	1.05232	0.0111455	0.252629	0.753607	0.0151852	0.347835	0.420952	0.238723	0.571553
2183	sp|Q8WZA0|LZIC_HUMAN Protein LZIC OS=Homo sapiens OX=9606 GN=LZIC PE=1 SV=1	LZIC	0.481094	0.00690784	0.167547	0.266812	0.264624	0.68239	0.740965	0.000288959	0.0835084	0.417269	0.115026	0.431074
767	sp|P22314|UBA1_HUMAN Ubiquitin-like modifier-activating enzyme 1 OS=Homo sapiens OX=9606 GN=UBA1 PE=1 SV=3	UBA1	-0.18909	0.00708292	0.167798	-0.155712	0.265031	0.68239	-0.125117	0.160447	0.677854	-0.323993	0.000283624	0.0354401
840	sp|P28066|PSA5_HUMAN Proteasome subunit alpha type-5 OS=Homo sapiens OX=9606 GN=PSMA5 PE=1 SV=3	PSA5	0.360097	0.00707696	0.167798	0.0610625	0.484884	0.813134	0.72171	0.0253671	0.406375	0.28709	0.0449277	0.288947
50	sp|O00468|AGRIN_HUMAN Agrin OS=Homo sapiens OX=9606 GN=AGRN PE=1 SV=6	AGRIN	0.399514	0.00717508	0.168241	0.374973	0.0642009	0.441147	0.298764	0.0699611	0.540869	0.579268	0.0294464	0.243506
780	sp|P23297|S10A1_HUMAN Protein S100-A1 OS=Homo sapiens OX=9606 GN=S100A1 PE=1 SV=2	S10A1	0.49365	0.00721437	0.168241	0.377482	0.0836068	0.476115	0.403715	0.0341854	0.447463	0.764082	0.101411	0.406456
65	sp|O14495|PLPP3_HUMAN Phospholipid phosphatase 3 OS=Homo sapiens OX=9606 GN=PLPP3 PE=1 SV=1	PLPP3	0.412553	0.00755207	0.169653	0.20751	0.149086	0.580989	0.411585	0.088401	0.582454	0.653063	0.0629217	0.335587
240	sp|O60832|DKC1_HUMAN H/ACA ribonucleoprotein complex subunit DKC1 OS=Homo sapiens OX=9606 GN=DKC1 PE=1 SV=3	DKC1	0.519856	0.00749182	0.169653	0.386182	0.0381831	0.366797	0.540627	0.215847	0.725233	0.663471	0.031409	0.251454
736	sp|P20700|LMNB1_HUMAN Lamin-B1 OS=Homo sapiens OX=9606 GN=LMNB1 PE=1 SV=2	LMNB1	0.504421	0.00745204	0.169653	0.557896	0.00672129	0.205643	0.50339	0.112764	0.624469	0.412902	0.202283	0.538032
782	sp|P23396|RS3_HUMAN 40S ribosomal protein S3 OS=Homo sapiens OX=9606 GN=RPS3 PE=1 SV=2	RS3	0.259258	0.00784323	0.169653	0.334821	0.00211659	0.131756	0.24303	0.071875	0.540869	0.195444	0.207679	0.54262
860	sp|P30041|PRDX6_HUMAN Peroxiredoxin-6 OS=Homo sapiens OX=9606 GN=PRDX6 PE=1 SV=3	PRDX6	0.206051	0.00779751	0.169653	0.0573561	0.459727	0.802778	0.298944	0.0162699	0.352523	0.24019	0.0909286	0.390583
932	sp|P36542|ATPG_HUMAN ATP synthase subunit gamma, mitochondrial OS=Homo sapiens OX=9606 GN=ATP5F1C PE=1 SV=1	ATPG	-0.119673	0.00780141	0.169653	-0.151548	0.00232247	0.136315	-0.110462	0.090575	0.582547	-0.0963015	0.373354	0.674996
972	sp|P41250|GARS_HUMAN Glycine--tRNA ligase OS=Homo sapiens OX=9606 GN=GARS1 PE=1 SV=3	GARS	-0.278152	0.00779011	0.169653	-0.283812	0.0136081	0.276109	-0.143011	0.335474	0.795157	-0.474261	0.00106164	0.0637448
1225	sp|P60842|IF4A1_HUMAN Eukaryotic initiation factor 4A-I OS=Homo sapiens OX=9606 GN=EIF4A1 PE=1 SV=1	IF4A1	0.148752	0.00761006	0.169653	0.108249	0.174546	0.603292	0.184812	0.00154638	0.148277	0.141914	0.0693838	0.349068
2585	sp|Q9H9C1|SPE39_HUMAN Spermatogenesis-defective protein 39 homolog OS=Homo sapiens OX=9606 GN=VIPAS39 PE=1 SV=1	SPE39	-0.231138	0.00766142	0.169653	-0.22129	0.0310455	0.34742	-0.25676	0.0309957	0.423596	-0.203928	0.0658498	0.341233
2665	sp|Q9NT62|ATG3_HUMAN Ubiquitin-like-conjugating enzyme ATG3 OS=Homo sapiens OX=9606 GN=ATG3 PE=1 SV=1	ATG3	0.271941	0.00736176	0.169653	0.170584	0.330741	0.732746	0.291432	0.0557353	0.513809	0.360955	0.0150159	0.192902
1989	sp|Q86VP1|TAXB1_HUMAN Tax1-binding protein 1 OS=Homo sapiens OX=9606 GN=TAX1BP1 PE=1 SV=2	TAXB1	-0.3453	0.00803357	0.17252	-0.38299	0.058737	0.429108	-0.498397	0.020797	0.374167	-0.135278	0.539939	0.775206
144	sp|O15530|PDPK1_HUMAN 3-phosphoinositide-dependent protein kinase 1 OS=Homo sapiens OX=9606 GN=PDPK1 PE=1 SV=1	PDPK1	-0.164844	0.00816706	0.174133	-0.251303	0.0002624	0.0938669	-0.0809684	0.26204	0.753641	-0.189789	0.0410798	0.278778
108	sp|O15013|ARHGA_HUMAN Rho guanine nucleotide exchange factor 10 OS=Homo sapiens OX=9606 GN=ARHGEF10 PE=1 SV=4	ARHGA	0.504505	0.00869845	0.175283	0.439873	0.214277	0.634666	0.565324	0.0746412	0.544051	0.47259	0.137533	0.462889
147	sp|O43149|ZZEF1_HUMAN Zinc finger ZZ-type and EF-hand domain-containing protein 1 OS=Homo sapiens OX=9606 GN=ZZEF1 PE=1 SV=6	ZZEF1	-0.488068	0.00903194	0.175283	-0.208356	0.200445	0.620537	-0.741908	0.0032903	0.197996	-0.433638	0.0916597	0.391895
531	sp|P08238|HS90B_HUMAN Heat shock protein HSP 90-beta OS=Homo sapiens OX=9606 GN=HSP90AB1 PE=1 SV=4	HS90B	-0.156078	0.00875308	0.175283	-0.198002	0.0190148	0.300476	-0.0981497	0.260663	0.753641	-0.194058	0.0221521	0.218514
574	sp|P0DP25|CALM3_HUMAN Calmodulin-3 OS=Homo sapiens OX=9606 GN=CALM3 PE=1 SV=1	CALM3	0.274508	0.00857251	0.175283	0.343028	0.0589352	0.429108	0.19256	0.089693	0.582547	0.317489	0.0416606	0.279471
706	sp|P17987|TCPA_HUMAN T-complex protein 1 subunit alpha OS=Homo sapiens OX=9606 GN=TCP1 PE=1 SV=1	TCPA	-0.136201	0.00871836	0.175283	-0.0965559	0.0893951	0.490215	-0.0522428	0.330842	0.790274	-0.30839	0.000375784	0.0397385
742	sp|P21281|VATB2_HUMAN V-type proton ATPase subunit B, brain isoform OS=Homo sapiens OX=9606 GN=ATP6V1B2 PE=1 SV=3	VATB2	-0.184837	0.00904306	0.175283	-0.192275	0.0532423	0.413133	-0.0955993	0.222252	0.731733	-0.310016	0.0023333	0.0836959
768	sp|P22392|NDKB_HUMAN Nucleoside diphosphate kinase B OS=Homo sapiens OX=9606 GN=NME2 PE=1 SV=1	NDKB	0.175989	0.00873896	0.175283	0.100194	0.33885	0.735169	0.134088	0.0748748	0.544051	0.327267	0.0186774	0.205008
1211	sp|P57737|CORO7_HUMAN Coronin-7 OS=Homo sapiens OX=9606 GN=CORO7 PE=1 SV=2	CORO7	0.247734	0.00891248	0.175283	0.222687	0.0291431	0.344195	0.338843	0.0163517	0.352523	0.140293	0.353416	0.661951
1806	sp|Q5T447|HECD3_HUMAN E3 ubiquitin-protein ligase HECTD3 OS=Homo sapiens OX=9606 GN=HECTD3 PE=1 SV=1	HECD3	-0.540096	0.00894444	0.175283	-0.652501	0.0129978	0.276109	-0.274943	0.165819	0.682268	-0.737034	0.00162493	0.0736507
2203	sp|Q92616|GCN1_HUMAN eIF-2-alpha kinase activator GCN1 OS=Homo sapiens OX=9606 GN=GCN1 PE=1 SV=6	GCN1	0.276748	0.0090082	0.175283	0.18615	0.0927122	0.500263	0.340908	0.0438948	0.494385	0.2969	0.0583279	0.329367
2222	sp|Q92900|RENT1_HUMAN Regulator of nonsense transcripts 1 OS=Homo sapiens OX=9606 GN=UPF1 PE=1 SV=2	RENT1	0.178753	0.00890744	0.175283	0.061809	0.329758	0.732746	0.193239	0.00594727	0.231528	0.29346	0.00434588	0.109121
2444	sp|Q9BTT0|AN32E_HUMAN Acidic leucine-rich nuclear phosphoprotein 32 family member E OS=Homo sapiens OX=9606 GN=ANP32E PE=1 SV=1	AN32E	0.405244	0.00894803	0.175283	0.376382	0.0922298	0.499535	0.448427	0.152457	0.669486	0.374107	0.00602509	0.13001
2721	sp|Q9NZN4|EHD2_HUMAN EH domain-containing protein 2 OS=Homo sapiens OX=9606 GN=EHD2 PE=1 SV=2	EHD2	0.207167	0.00846554	0.175283	0.230786	0.0806325	0.472952	0.257014	0.0294053	0.420568	0.104841	0.376247	0.677441
2918	sp|Q9Y2B0|CNPY2_HUMAN Protein canopy homolog 2 OS=Homo sapiens OX=9606 GN=CNPY2 PE=1 SV=1	CNPY2	-0.550837	0.00847268	0.175283	-0.423698	0.0670464	0.448431	-0.502803	0.0233695	0.39477	-0.771214	0.000904192	0.0580786
1707	sp|Q16288|NTRK3_HUMAN NT-3 growth factor receptor OS=Homo sapiens OX=9606 GN=NTRK3 PE=1 SV=2	NTRK3	0.38792	0.00917217	0.176638	0.361592	0.230223	0.650614	0.335005	0.0435737	0.494385	0.691858	NA	NA
271	sp|O75340|PDCD6_HUMAN Programmed cell death protein 6 OS=Homo sapiens OX=9606 GN=PDCD6 PE=1 SV=1	PDCD6	0.378332	0.00926831	0.177346	0.28443	0.0282105	0.336653	0.491702	0.0593075	0.515997	0.257327	0.284081	0.612282
259	sp|O75153|CLU_HUMAN Clustered mitochondria protein homolog OS=Homo sapiens OX=9606 GN=CLUH PE=1 SV=2	CLU	-0.270114	0.00947286	0.17784	-0.272223	0.0319388	0.348695	-0.244896	0.0931088	0.584572	-0.305479	0.053874	0.31863
429	sp|P01024|CO3_HUMAN Complement C3 OS=Homo sapiens OX=9606 GN=C3 PE=1 SV=2	CO3	0.713365	0.00942383	0.17784	1.29244	0.0349205	0.360602	0.749413	0.00987257	0.281033	0.0802148	0.811719	0.921104
2129	sp|Q8TB37|NUBPL_HUMAN Iron-sulfur protein NUBPL OS=Homo sapiens OX=9606 GN=NUBPL PE=1 SV=3	NUBPL	0.290839	0.00935535	0.17784	0.301454	0.0749627	0.457255	0.183402	0.0303043	0.423596	0.439613	0.142921	0.47106
542	sp|P08754|GNAI3_HUMAN Guanine nucleotide-binding protein G(i) subunit alpha OS=Homo sapiens OX=9606 GN=GNAI3 PE=1 SV=3	GNAI3	0.159962	0.00989212	0.182272	0.17585	0.0544511	0.415344	0.0969641	0.282849	0.762136	0.235924	0.0480705	0.299708
1594	sp|Q14315|FLNC_HUMAN Filamin-C OS=Homo sapiens OX=9606 GN=FLNC PE=1 SV=3	FLNC	0.173768	0.00981386	0.182272	0.250104	0.000621701	0.099334	0.0743974	0.428057	0.868918	0.233766	0.00245437	0.0847371
2254	sp|Q96AC1|FERM2_HUMAN Fermitin family homolog 2 OS=Homo sapiens OX=9606 GN=FERMT2 PE=1 SV=1	FERM2	-0.295214	0.0098332	0.182272	-0.367944	0.0307353	0.34742	-0.307955	0.00770187	0.242575	-0.19125	0.254597	0.583485
1532	sp|Q13526|PIN1_HUMAN Peptidyl-prolyl cis-trans isomerase NIMA-interacting 1 OS=Homo sapiens OX=9606 GN=PIN1 PE=1 SV=1	PIN1	-0.186508	0.0100119	0.182583	-0.230765	0.003676	0.167812	-0.0603636	0.587396	0.896002	-0.324093	0.000576387	0.0482418
2277	sp|Q96E17|RAB3C_HUMAN Ras-related protein Rab-3C OS=Homo sapiens OX=9606 GN=RAB3C PE=1 SV=1	RAB3C	-0.646455	0.0100314	0.182583	-0.688093	0.0130224	0.276109	-0.635519	0.0196473	0.368695	-0.60566	0.0298616	0.246202
2090	sp|Q8N9I0|SYT2_HUMAN Synaptotagmin-2 OS=Homo sapiens OX=9606 GN=SYT2 PE=1 SV=2	SYT2	-0.489146	0.0104364	0.188804	-0.638363	0.0137138	0.276109	-0.392152	0.123034	0.646481	-0.460552	0.0992016	0.403527
700	sp|P17812|PYRG1_HUMAN CTP synthase 1 OS=Homo sapiens OX=9606 GN=CTPS1 PE=1 SV=2	PYRG1	-0.702953	0.0107182	0.192734	-0.985042	0.000730536	0.100721	-0.308135	0.306866	0.774322	-0.900272	0.0114932	0.170751
927	sp|P35749|MYH11_HUMAN Myosin-11 OS=Homo sapiens OX=9606 GN=MYH11 PE=1 SV=3	MYH11	0.433088	0.0110907	0.196027	0.686284	0.0514625	0.409989	0.478207	0.0706539	0.540869	0.0700152	0.69788	0.863983
2533	sp|Q9H1E5|TMX4_HUMAN Thioredoxin-related transmembrane protein 4 OS=Homo sapiens OX=9606 GN=TMX4 PE=1 SV=1	TMX4	-0.384696	0.0110116	0.196027	-0.235556	0.132221	0.559218	-0.438297	0.0178687	0.368695	-0.487224	0.00202149	0.0795501
2834	sp|Q9UKU0|ACSL6_HUMAN Long-chain-fatty-acid--CoA ligase 6 OS=Homo sapiens OX=9606 GN=ACSL6 PE=1 SV=4	ACSL6	-0.171059	0.0110983	0.196027	-0.229449	0.021964	0.311326	-0.161789	0.148224	0.669486	-0.116843	0.317844	0.637902
36	sp|O00217|NDUS8_HUMAN NADH dehydrogenase [ubiquinone] iron-sulfur protein 8, mitochondrial OS=Homo sapiens OX=9606 GN=NDUFS8 PE=1 SV=1	NDUS8	-0.335172	0.0112857	0.197005	-0.0717497	0.632874	0.903557	-0.313885	0.0797012	0.559052	-0.674426	6.17847e-05	0.0206475
2018	sp|Q8IVH4|MMAA_HUMAN Methylmalonic aciduria type A protein, mitochondrial OS=Homo sapiens OX=9606 GN=MMAA PE=1 SV=1	MMAA	0.199453	0.0112383	0.197005	0.154749	0.153503	0.587076	0.196007	0.0385063	0.471963	0.26824	0.10998	0.423662
257	sp|O75145|LIPA3_HUMAN Liprin-alpha-3 OS=Homo sapiens OX=9606 GN=PPFIA3 PE=1 SV=3	LIPA3	-0.167448	0.011378	0.197461	-0.192196	0.000447272	0.099334	-0.231152	0.0504042	0.498738	-0.0430195	0.720753	0.876582
1620	sp|Q14839|CHD4_HUMAN Chromodomain-helicase-DNA-binding protein 4 OS=Homo sapiens OX=9606 GN=CHD4 PE=1 SV=2	CHD4	0.342027	0.0115283	0.198913	0.24302	0.0112436	0.252629	0.175561	0.0771792	0.547804	0.707236	0.0986404	0.402697
227	sp|O60641|AP180_HUMAN Clathrin coat assembly protein AP180 OS=Homo sapiens OX=9606 GN=SNAP91 PE=1 SV=2	AP180	-0.415523	0.0120768	0.20189	-0.43657	0.0309198	0.34742	-0.389724	0.0545518	0.509293	-0.429666	0.0303955	0.247647
854	sp|P29692|EF1D_HUMAN Elongation factor 1-delta OS=Homo sapiens OX=9606 GN=EEF1D PE=1 SV=5	EF1D	-0.35768	0.0119451	0.20189	-0.494907	0.0325389	0.348695	-0.589794	3.03244e-05	0.0222278	0.150587	0.49431	0.752342
2537	sp|Q9H1Y0|ATG5_HUMAN Autophagy protein 5 OS=Homo sapiens OX=9606 GN=ATG5 PE=1 SV=2	ATG5	-0.296597	0.0121743	0.20189	-0.354092	0.0326144	0.348695	-0.203748	0.140589	0.669486	-0.368795	0.0774851	0.367412
2808	sp|Q9UI12|VATH_HUMAN V-type proton ATPase subunit H OS=Homo sapiens OX=9606 GN=ATP6V1H PE=1 SV=1	VATH	-0.156166	0.0120102	0.20189	-0.183339	0.0381769	0.366797	-0.114977	0.145485	0.669486	-0.186248	0.0932909	0.394232
2858	sp|Q9UM54|MYO6_HUMAN Unconventional myosin-VI OS=Homo sapiens OX=9606 GN=MYO6 PE=1 SV=4	MYO6	0.150596	0.0118224	0.20189	0.00658038	0.936737	0.980829	0.179671	0.0147244	0.343757	0.275001	0.0220418	0.218206
2916	sp|Q9Y295|DRG1_HUMAN Developmentally-regulated GTP-binding protein 1 OS=Homo sapiens OX=9606 GN=DRG1 PE=1 SV=1	DRG1	-0.228278	0.0120127	0.20189	-0.157889	0.15476	0.587462	-0.120976	0.357591	0.813259	-0.434126	0.00211454	0.0795501
2989	sp|Q9Y4W6|AFG32_HUMAN AFG3-like protein 2 OS=Homo sapiens OX=9606 GN=AFG3L2 PE=1 SV=2	AFG32	-0.535204	0.0121104	0.20189	-0.575472	0.112974	0.532393	-0.376188	0.0506903	0.498738	-0.878712	0.0959268	0.396315
499	sp|P06744|G6PI_HUMAN Glucose-6-phosphate isomerase OS=Homo sapiens OX=9606 GN=GPI PE=1 SV=4	G6PI	-0.244206	0.0123645	0.203912	-0.19747	0.19223	0.617714	-0.251913	0.0496616	0.49832	-0.287169	0.056282	0.325101
1075	sp|P49802|RGS7_HUMAN Regulator of G-protein signaling 7 OS=Homo sapiens OX=9606 GN=RGS7 PE=1 SV=3	RGS7	-0.307662	0.0124781	0.204654	-0.49242	0.000487571	0.099334	-0.132046	0.415965	0.862525	-0.365108	0.0696576	0.349808
579	sp|P10412|H14_HUMAN Histone H1.4 OS=Homo sapiens OX=9606 GN=H1-4 PE=1 SV=2	H14	0.318979	0.0126932	0.204957	0.35577	0.0264252	0.333328	0.0582965	0.689273	0.923219	0.667081	0.000705029	0.0540914
612	sp|P11940|PABP1_HUMAN Polyadenylate-binding protein 1 OS=Homo sapiens OX=9606 GN=PABPC1 PE=1 SV=2	PABP1	0.505369	0.0128399	0.204957	0.84714	0.0076415	0.213368	0.477997	0.0963601	0.596519	0.147692	0.558637	0.785274
751	sp|P21695|GPDA_HUMAN Glycerol-3-phosphate dehydrogenase [NAD(+)], cytoplasmic OS=Homo sapiens OX=9606 GN=GPD1 PE=1 SV=4	GPDA	0.248347	0.0127748	0.204957	0.186217	0.112587	0.532393	0.282187	0.0213416	0.379234	0.270072	0.293485	0.621629
781	sp|P23381|SYWC_HUMAN Tryptophan--tRNA ligase, cytoplasmic OS=Homo sapiens OX=9606 GN=WARS1 PE=1 SV=2	SYWC	0.426112	0.0127268	0.204957	0.307689	0.297423	0.709222	0.599646	0.0130253	0.326413	0.332894	0.224363	0.559607
1706	sp|Q16204|CCDC6_HUMAN Coiled-coil domain-containing protein 6 OS=Homo sapiens OX=9606 GN=CCDC6 PE=1 SV=2	CCDC6	-0.492349	0.012704	0.204957	-0.372932	0.279453	0.693448	-0.561431	0.00473423	0.212272	-0.535186	0.119854	0.438222
305	sp|O75874|IDHC_HUMAN Isocitrate dehydrogenase [NADP] cytoplasmic OS=Homo sapiens OX=9606 GN=IDH1 PE=1 SV=2	IDHC	0.255146	0.0129808	0.205759	0.137556	0.0985431	0.513106	0.12194	0.236251	0.738443	0.592143	0.00412143	0.109121
924	sp|P35612|ADDB_HUMAN Beta-adducin OS=Homo sapiens OX=9606 GN=ADD2 PE=1 SV=3	ADDB	-0.31988	0.0130886	0.205759	-0.421135	0.0578227	0.425315	-0.261063	0.0430802	0.494385	-0.289976	0.15128	0.48249
1516	sp|Q13367|AP3B2_HUMAN AP-3 complex subunit beta-2 OS=Homo sapiens OX=9606 GN=AP3B2 PE=1 SV=2	AP3B2	-0.284349	0.0130969	0.205759	-0.405653	0.000451505	0.099334	-0.204236	0.262259	0.753641	-0.262998	0.209186	0.54262
1966	sp|Q7Z6Z7|HUWE1_HUMAN E3 ubiquitin-protein ligase HUWE1 OS=Homo sapiens OX=9606 GN=HUWE1 PE=1 SV=3	HUWE1	-0.168543	0.0132059	0.206385	-0.234192	0.0040927	0.17568	-0.0892719	0.299882	0.771276	-0.21086	0.0607446	0.330269
934	sp|P36578|RL4_HUMAN 60S ribosomal protein L4 OS=Homo sapiens OX=9606 GN=RPL4 PE=1 SV=5	RL4	0.15585	0.0134732	0.20838	0.220884	0.0153781	0.283592	0.0882357	0.276657	0.757984	0.181398	0.0253129	0.226994
2641	sp|Q9NR45|SIAS_HUMAN Sialic acid synthase OS=Homo sapiens OX=9606 GN=NANS PE=1 SV=2	SIAS	-0.285878	0.0134274	0.20838	-0.306901	0.0680826	0.44845	-0.233238	0.124883	0.649214	-0.340311	0.0281412	0.236284
2753	sp|Q9P2D3|HTR5B_HUMAN HEAT repeat-containing protein 5B OS=Homo sapiens OX=9606 GN=HEATR5B PE=1 SV=2	HTR5B	0.373835	0.0137818	0.212054	0.153126	0.508488	0.822042	0.30172	0.0751502	0.544051	0.798211	0.0143746	0.188424
694	sp|P17302|CXA1_HUMAN Gap junction alpha-1 protein OS=Homo sapiens OX=9606 GN=GJA1 PE=1 SV=2	CXA1	0.309063	0.0138917	0.21265	0.176848	0.245997	0.665655	0.177485	0.26927	0.755104	0.660683	0.00838727	0.151468
8	sp|A2RTX5|SYTC2_HUMAN Threonine--tRNA ligase 2, cytoplasmic OS=Homo sapiens OX=9606 GN=TARS3 PE=1 SV=1	SYTC2	-0.382374	0.014284	0.214997	-0.682795	3.02051e-05	0.0868698	-0.147949	0.503611	0.887891	-0.350065	0.201719	0.537786
1187	sp|P55087|AQP4_HUMAN Aquaporin-4 OS=Homo sapiens OX=9606 GN=AQP4 PE=1 SV=2	AQP4	0.280806	0.0143331	0.214997	0.466096	0.0249732	0.326159	0.0695202	0.654737	0.915732	0.381564	0.0189301	0.205846
1373	sp|Q00577|PURA_HUMAN Transcriptional activator protein Pur-alpha OS=Homo sapiens OX=9606 GN=PURA PE=1 SV=2	PURA	-0.149315	0.0142914	0.214997	-0.232058	0.00624569	0.204225	-0.0480124	0.474993	0.884434	-0.204736	0.00929489	0.16034
1386	sp|Q01581|HMCS1_HUMAN Hydroxymethylglutaryl-CoA synthase, cytoplasmic OS=Homo sapiens OX=9606 GN=HMGCS1 PE=1 SV=2	HMCS1	-0.310348	0.0142585	0.214997	-0.229921	0.114987	0.534252	-0.207155	0.133362	0.665678	-0.558968	0.00108811	0.0637677
1495	sp|Q13144|EI2BE_HUMAN Translation initiation factor eIF-2B subunit epsilon OS=Homo sapiens OX=9606 GN=EIF2B5 PE=1 SV=3	EI2BE	0.300039	0.014437	0.215107	0.0461995	0.747746	0.936538	0.306976	0.0163083	0.352523	0.585779	0.00223398	0.0813906
1828	sp|Q5VT25|MRCKA_HUMAN Serine/threonine-protein kinase MRCK alpha OS=Homo sapiens OX=9606 GN=CDC42BPA PE=1 SV=1	MRCKA	-0.473312	0.0144876	0.215107	-0.32219	0.268182	0.683713	-0.273906	0.23618	0.738443	-0.94873	0.0137695	0.183349
2383	sp|Q99584|S10AD_HUMAN Protein S100-A13 OS=Homo sapiens OX=9606 GN=S100A13 PE=1 SV=1	S10AD	0.529292	0.0145567	0.215107	0.621049	0.0186839	0.298528	0.461977	0.100926	0.608877	0.520177	0.100319	0.405257
729	sp|P20336|RAB3A_HUMAN Ras-related protein Rab-3A OS=Homo sapiens OX=9606 GN=RAB3A PE=1 SV=1	RAB3A	-0.707485	0.0152921	0.221385	-0.695084	0.015777	0.283592	-0.599766	0.128491	0.654853	-0.918741	0.00293818	0.0966102
909	sp|P35080|PROF2_HUMAN Profilin-2 OS=Homo sapiens OX=9606 GN=PFN2 PE=1 SV=3	PROF2	0.178082	0.0152591	0.221385	0.166687	0.0220947	0.311326	0.0246391	0.717729	0.934607	0.421539	0.0273069	0.236284
1428	sp|Q06830|PRDX1_HUMAN Peroxiredoxin-1 OS=Homo sapiens OX=9606 GN=PRDX1 PE=1 SV=1	PRDX1	0.145545	0.0155007	0.221385	0.12772	0.104991	0.519538	0.0447894	0.548172	0.887891	0.317475	0.00113871	0.0637677
1853	sp|Q6DKI1|RL7L_HUMAN 60S ribosomal protein L7-like 1 OS=Homo sapiens OX=9606 GN=RPL7L1 PE=1 SV=2	RL7L	0.603428	0.015493	0.221385	0.663357	0.0235069	0.315005	0.292686	0.209313	0.723229	0.794311	0.0170588	0.201032
2269	sp|Q96CM8|ACSF2_HUMAN Medium-chain acyl-CoA ligase ACSF2, mitochondrial OS=Homo sapiens OX=9606 GN=ACSF2 PE=1 SV=2	ACSF2	0.23878	0.0151504	0.221385	0.109164	0.270774	0.686119	0.313572	0.0150697	0.347835	0.285617	0.113033	0.428616
2273	sp|Q96CW1|AP2M1_HUMAN AP-2 complex subunit mu OS=Homo sapiens OX=9606 GN=AP2M1 PE=1 SV=2	AP2M1	0.190282	0.0152937	0.221385	0.114878	0.173863	0.603292	0.195689	0.021879	0.382298	0.270142	0.130964	0.452718
2527	sp|Q9H0F7|ARL6_HUMAN ADP-ribosylation factor-like protein 6 OS=Homo sapiens OX=9606 GN=ARL6 PE=1 SV=1	ARL6	0.354297	0.0153603	0.221385	0.22123	0.198586	0.620124	0.288158	0.0308928	0.423596	0.597727	0.170968	0.50721
1070	sp|P49755|TMEDA_HUMAN Transmembrane emp24 domain-containing protein 10 OS=Homo sapiens OX=9606 GN=TMED10 PE=1 SV=2	TMEDA	0.636595	0.0155819	0.221486	0.817647	0.0205539	0.309492	0.437795	0.331527	0.790274	0.798707	0.187393	0.525996
671	sp|P15531|NDKA_HUMAN Nucleoside diphosphate kinase A OS=Homo sapiens OX=9606 GN=NME1 PE=1 SV=1	NDKA	0.519194	0.0158287	0.223928	0.133136	0.576393	0.864454	0.794572	0.0212515	0.379234	0.674145	0.199907	0.537402
677	sp|P16070|CD44_HUMAN CD44 antigen OS=Homo sapiens OX=9606 GN=CD44 PE=1 SV=3	CD44	0.224544	0.0163602	0.226686	0.225292	0.0304636	0.34742	0.192948	0.13475	0.665678	0.271066	0.0155799	0.192968
705	sp|P17980|PRS6A_HUMAN 26S proteasome regulatory subunit 6A OS=Homo sapiens OX=9606 GN=PSMC3 PE=1 SV=3	PRS6A	-0.15279	0.0164556	0.226686	-0.14689	0.0559891	0.417442	-0.144929	0.0565843	0.513809	-0.171466	0.0408681	0.278062
836	sp|P27816|MAP4_HUMAN Microtubule-associated protein 4 OS=Homo sapiens OX=9606 GN=MAP4 PE=1 SV=3	MAP4	0.479341	0.0162034	0.226686	0.744982	0.0456263	0.392878	0.295042	0.278665	0.759629	0.589506	0.189855	0.529141
1039	sp|P48059|LIMS1_HUMAN LIM and senescent cell antigen-like-containing domain protein 1 OS=Homo sapiens OX=9606 GN=LIMS1 PE=1 SV=4	LIMS1	0.140095	0.0164794	0.226686	0.0971026	0.135299	0.566405	0.090043	0.312132	0.776885	0.265332	0.0303352	0.247647
1304	sp|P62917|RL8_HUMAN 60S ribosomal protein L8 OS=Homo sapiens OX=9606 GN=RPL8 PE=1 SV=2	RL8	0.20132	0.0163648	0.226686	0.181884	0.0999361	0.513106	0.23233	0.0354841	0.456313	0.177481	0.100836	0.405988
1669	sp|Q15382|RHEB_HUMAN GTP-binding protein Rheb OS=Homo sapiens OX=9606 GN=RHEB PE=1 SV=1	RHEB	0.287383	0.0162273	0.226686	0.182283	0.327187	0.732746	0.179426	0.167676	0.684716	0.628843	0.00470318	0.113949
722	sp|P19387|RPB3_HUMAN DNA-directed RNA polymerase II subunit RPB3 OS=Homo sapiens OX=9606 GN=POLR2C PE=1 SV=2	RPB3	0.451692	0.0166335	0.227055	0.421703	0.074048	0.457	0.327417	0.313869	0.77802	0.624813	0.116091	0.433449
1699	sp|Q15843|NEDD8_HUMAN NEDD8 OS=Homo sapiens OX=9606 GN=NEDD8 PE=1 SV=1	NEDD8	0.13846	0.0166583	0.227055	0.0817133	0.0470044	0.399955	0.0525836	0.356673	0.813259	0.333479	0.0331063	0.253999
12	sp|A5YM72|CRNS1_HUMAN Carnosine synthase 1 OS=Homo sapiens OX=9606 GN=CARNS1 PE=1 SV=3	CRNS1	-0.14951	0.0172707	0.228967	-0.202093	0.00168778	0.121792	-0.11312	0.252671	0.745495	-0.14275	0.118221	0.435369
631	sp|P13051|UNG_HUMAN Uracil-DNA glycosylase OS=Homo sapiens OX=9606 GN=UNG PE=1 SV=2	UNG	0.424391	0.0171	0.228967	0.339918	0.0226877	0.313565	0.53813	0.216362	0.725233	0.395124	0.0459594	0.294524
1203	sp|P56192|SYMC_HUMAN Methionine--tRNA ligase, cytoplasmic OS=Homo sapiens OX=9606 GN=MARS1 PE=1 SV=2	SYMC	-0.21362	0.0171802	0.228967	-0.0419223	0.653319	0.909346	-0.265842	0.0234662	0.39477	-0.3356	0.00483628	0.115154
1926	sp|Q7L099|RUFY3_HUMAN Protein RUFY3 OS=Homo sapiens OX=9606 GN=RUFY3 PE=1 SV=1	RUFY3	-0.18189	0.017259	0.228967	-0.196367	0.0383259	0.366797	-0.164701	0.0602695	0.515997	-0.190785	0.0521199	0.314312
2160	sp|Q8WUX9|CHMP7_HUMAN Charged multivesicular body protein 7 OS=Homo sapiens OX=9606 GN=CHMP7 PE=1 SV=1	CHMP7	-0.347869	0.017212	0.228967	-0.292669	0.0885401	0.488755	-0.385448	0.0277009	0.413214	-0.353985	0.087074	0.382144
2480	sp|Q9BXM9|FSD1L_HUMAN FSD1-like protein OS=Homo sapiens OX=9606 GN=FSD1L PE=1 SV=2	FSD1L	-0.23659	0.0171471	0.228967	-0.200349	0.0495667	0.407182	-0.162495	0.286482	0.765693	-0.390014	0.000190859	0.0351895
2501	sp|Q9C005|DPY30_HUMAN Protein dpy-30 homolog OS=Homo sapiens OX=9606 GN=DPY30 PE=1 SV=1	DPY30	0.575172	0.0173356	0.228967	0.357643	0.174335	0.603292	0.629731	0.0915478	0.582698	0.765066	NA	NA
3016	sp|Q9Y6B6|SAR1B_HUMAN GTP-binding protein SAR1b OS=Homo sapiens OX=9606 GN=SAR1B PE=1 SV=1	SAR1B	0.118833	0.0175299	0.230514	0.0466799	0.452206	0.799153	0.0971394	0.131489	0.663556	0.235551	0.00593567	0.129089
672	sp|P15880|RS2_HUMAN 40S ribosomal protein S2 OS=Homo sapiens OX=9606 GN=RPS2 PE=1 SV=2	RS2	0.166714	0.0178807	0.234097	0.0810071	0.178145	0.605021	0.120221	0.106821	0.621202	0.336444	0.0117355	0.170751
569	sp|Q71UI9|H2AV_HUMAN Histone H2A.V OS=Homo sapiens OX=9606 GN=H2AFV PE=1 SV=3	H2AV	0.385064	0.0180344	0.235078	0.555509	0.00636933	0.204225	0.253825	0.324716	0.786685	0.383071	0.0832362	0.379571
634	sp|P13591|NCAM1_HUMAN Neural cell adhesion molecule 1 OS=Homo sapiens OX=9606 GN=NCAM1 PE=1 SV=3	NCAM1	0.243064	0.0181181	0.235141	0.145567	0.133272	0.561186	0.190669	0.219748	0.727201	0.435402	0.00177695	0.0779038
199	sp|O43852|CALU_HUMAN Calumenin OS=Homo sapiens OX=9606 GN=CALU PE=1 SV=2	CALU	0.123997	0.0184288	0.237104	0.0393271	0.452955	0.799153	0.102461	0.0861696	0.582141	0.255081	0.0334247	0.254322
444	sp|P02686|MBP_HUMAN Myelin basic protein OS=Homo sapiens OX=9606 GN=MBP PE=1 SV=3	MBP	0.180857	0.0187213	0.237104	0.171138	0.045795	0.393154	0.0729598	0.428974	0.868918	0.35404	0.00397958	0.109121
568	sp|P0C0L4|CO4A_HUMAN Complement C4-A OS=Homo sapiens OX=9606 GN=C4A PE=1 SV=2	CO4A	0.27038	0.0188124	0.237104	0.306033	0.0625363	0.435666	0.358073	0.0487741	0.49832	0.0972443	0.569707	0.794311
663	sp|P14923|PLAK_HUMAN Junction plakoglobin OS=Homo sapiens OX=9606 GN=JUP PE=1 SV=3	PLAK	-0.573356	0.0191282	0.237104	-0.454686	0.0686923	0.44845	-0.385426	0.176479	0.690594	-0.993697	0.0122508	0.173522
741	sp|P21266|GSTM3_HUMAN Glutathione S-transferase Mu 3 OS=Homo sapiens OX=9606 GN=GSTM3 PE=1 SV=3	GSTM3	-0.238478	0.0190353	0.237104	-0.0418396	0.724791	0.927268	-0.397868	0.00531165	0.223501	-0.228806	0.215791	0.547304
868	sp|P30086|PEBP1_HUMAN Phosphatidylethanolamine-binding protein 1 OS=Homo sapiens OX=9606 GN=PEBP1 PE=1 SV=3	PEBP1	0.231381	0.0186966	0.237104	0.211057	0.16642	0.59301	0.235971	0.0912671	0.582698	0.248208	0.023232	0.221518
980	sp|P42226|STAT6_HUMAN Signal transducer and activator of transcription 6 OS=Homo sapiens OX=9606 GN=STAT6 PE=1 SV=1	STAT6	0.249753	0.0189408	0.237104	0.153837	0.223112	0.644296	0.238311	0.0579608	0.515997	0.378819	0.0216136	0.216293
1402	sp|Q02878|RL6_HUMAN 60S ribosomal protein L6 OS=Homo sapiens OX=9606 GN=RPL6 PE=1 SV=3	RL6	0.171806	0.0188326	0.237104	0.121925	0.110136	0.529773	0.0845825	0.326141	0.78696	0.360835	0.00479451	0.115152
1812	sp|Q5T6J7|GNTK_HUMAN Probable gluconokinase OS=Homo sapiens OX=9606 GN=IDNK PE=1 SV=1	GNTK	0.314289	0.0187114	0.237104	0.241196	0.121599	0.545582	0.194409	0.430761	0.868918	0.559403	0.0177906	0.201396
2547	sp|Q9H2H8|PPIL3_HUMAN Peptidyl-prolyl cis-trans isomerase-like 3 OS=Homo sapiens OX=9606 GN=PPIL3 PE=1 SV=1	PPIL3	-0.427697	0.0186355	0.237104	-0.338761	0.0560047	0.417442	-0.420934	0.0397334	0.483396	-0.52565	0.0621687	0.333892
2737	sp|Q9P0L0|VAPA_HUMAN Vesicle-associated membrane protein-associated protein A OS=Homo sapiens OX=9606 GN=VAPA PE=1 SV=3	VAPA	0.67821	0.019143	0.237104	0.506659	0.28393	0.696179	1.12981	0.0462368	0.494767	0.30103	0.334624	0.648129
1526	sp|Q13492|PICAL_HUMAN Phosphatidylinositol-binding clathrin assembly protein OS=Homo sapiens OX=9606 GN=PICALM PE=1 SV=2	PICAL	-0.188881	0.0195864	0.241593	-0.0948605	0.439145	0.7887	-0.122206	0.260301	0.753641	-0.398584	0.00146743	0.071106
687	sp|P16591|FER_HUMAN Tyrosine-protein kinase Fer OS=Homo sapiens OX=9606 GN=FER PE=1 SV=2	FER	0.293769	0.0200968	0.244383	0.0389247	0.724082	0.927268	0.312262	0.0312261	0.423866	0.563349	0.0718237	0.351814
889	sp|P31937|3HIDH_HUMAN 3-hydroxyisobutyrate dehydrogenase, mitochondrial OS=Homo sapiens OX=9606 GN=HIBADH PE=1 SV=2	3HIDH	0.282364	0.0199917	0.244383	0.249246	0.138099	0.57012	0.333734	0.0421347	0.494385	0.229301	0.0726046	0.351814
2413	sp|Q9BQ69|MACD1_HUMAN ADP-ribose glycohydrolase MACROD1 OS=Homo sapiens OX=9606 GN=MACROD1 PE=1 SV=2	MACD1	-0.306414	0.0201312	0.244383	-0.108414	0.602668	0.879388	-0.391259	0.0100391	0.28282	-0.410147	0.0404597	0.277984
2598	sp|Q9HB21|PKHA1_HUMAN Pleckstrin homology domain-containing family A member 1 OS=Homo sapiens OX=9606 GN=PLEKHA1 PE=1 SV=2	PKHA1	-1.05926	0.020152	0.244383	-0.202205	NA	NA	-1.47327	0.00208025	0.167807	-0.970282	0.197014	0.533484
2912	sp|Q9Y266|NUDC_HUMAN Nuclear migration protein nudC OS=Homo sapiens OX=9606 GN=NUDC PE=1 SV=1	NUDC	-0.60334	0.020222	0.244383	-0.299727	0.180728	0.607924	-0.790471	0.00742261	0.239155	-0.216668	NA	NA
1183	sp|P55039|DRG2_HUMAN Developmentally-regulated GTP-binding protein 2 OS=Homo sapiens OX=9606 GN=DRG2 PE=1 SV=1	DRG2	0.139175	0.0204906	0.246631	-0.012077	0.846007	0.960946	0.224585	0.000249508	0.0812841	0.201754	0.125362	0.445624
2201	sp|Q92604|LGAT1_HUMAN Acyl-CoA:lysophosphatidylglycerol acyltransferase 1 OS=Homo sapiens OX=9606 GN=LPGAT1 PE=1 SV=1	LGAT1	-0.453862	0.0205798	0.24671	-0.474786	0.020351	0.309492	-0.448065	0.0236485	0.39477	-0.421678	0.0499267	0.306902
1709	sp|Q16363|LAMA4_HUMAN Laminin subunit alpha-4 OS=Homo sapiens OX=9606 GN=LAMA4 PE=1 SV=4	LAMA4	0.440599	0.0207863	0.248188	0.473195	0.0109393	0.252629	0.282434	0.234207	0.738443	0.613457	0.117217	0.433449
662	sp|P14868|SYDC_HUMAN Aspartate--tRNA ligase, cytoplasmic OS=Homo sapiens OX=9606 GN=DARS1 PE=1 SV=2	SYDC	-0.150269	0.0210097	0.248865	-0.220629	0.00281023	0.144326	-0.173467	0.0619478	0.515997	-0.0333837	0.689471	0.860515
1419	sp|Q05193|DYN1_HUMAN Dynamin-1 OS=Homo sapiens OX=9606 GN=DNM1 PE=1 SV=2	DYN1	-0.122399	0.0209324	0.248865	-0.196452	0.0013497	0.120643	-0.0589479	0.405149	0.853734	-0.13118	0.100768	0.405988
587	sp|P10768|ESTD_HUMAN S-formylglutathione hydrolase OS=Homo sapiens OX=9606 GN=ESD PE=1 SV=2	ESTD	0.215956	0.0217619	0.255772	0.350367	0.00717779	0.209938	0.0696668	0.509967	0.887891	0.278577	0.0339301	0.256754
2231	sp|Q93009|UBP7_HUMAN Ubiquitin carboxyl-terminal hydrolase 7 OS=Homo sapiens OX=9606 GN=USP7 PE=1 SV=2	UBP7	-0.424729	0.0217642	0.255772	-0.354066	0.0730684	0.452898	-0.512846	0.0197602	0.368695	-0.374993	0.255975	0.5843
507	sp|P07196|NFL_HUMAN Neurofilament light polypeptide OS=Homo sapiens OX=9606 GN=NEFL PE=1 SV=3	NFL	-0.123953	0.0220567	0.257184	-0.144663	0.0925875	0.500263	-0.0749003	0.352838	0.811791	-0.17337	0.105085	0.414667
1062	sp|P49588|SYAC_HUMAN Alanine--tRNA ligase, cytoplasmic OS=Homo sapiens OX=9606 GN=AARS1 PE=1 SV=2	SYAC	-0.143524	0.0220441	0.257184	-0.140464	0.0357342	0.360602	-0.116235	0.170783	0.6863	-0.188029	0.122485	0.441361
1035	sp|P47897|SYQ_HUMAN Glutamine--tRNA ligase OS=Homo sapiens OX=9606 GN=QARS1 PE=1 SV=1	SYQ	-0.269023	0.0227979	0.263766	-0.161984	0.249429	0.668069	-0.369631	0.0606999	0.515997	-0.242989	0.0996665	0.404227
2020	sp|Q8IVN8|SBSPO_HUMAN Somatomedin-B and thrombospondin type-1 domain-containing protein OS=Homo sapiens OX=9606 GN=SBSPON PE=1 SV=2	SBSPO	0.348317	0.0227552	0.263766	0.265907	0.223526	0.644796	0.219258	0.224599	0.73496	0.638052	0.00113983	0.0637677
436	sp|P02511|CRYAB_HUMAN Alpha-crystallin B chain OS=Homo sapiens OX=9606 GN=CRYAB PE=1 SV=2	CRYAB	0.130111	0.0237978	0.264267	0.10181	0.0880899	0.488755	0.122352	0.083931	0.574967	0.174769	0.0691544	0.349068
920	sp|P35580|MYH10_HUMAN Myosin-10 OS=Homo sapiens OX=9606 GN=MYH10 PE=1 SV=3	MYH10	-0.0917608	0.0246371	0.264267	-0.100731	0.0718745	0.452229	-0.0297961	0.492827	0.884434	-0.174242	0.000745736	0.0556682
1089	sp|P50454|SERPH_HUMAN Serpin H1 OS=Homo sapiens OX=9606 GN=SERPINH1 PE=1 SV=2	SERPH	0.258192	0.023843	0.264267	0.330998	0.0834429	0.476115	0.272547	0.106638	0.621202	0.151719	0.436605	0.715669
1220	sp|P60228|EIF3E_HUMAN Eukaryotic translation initiation factor 3 subunit E OS=Homo sapiens OX=9606 GN=EIF3E PE=1 SV=1	EIF3E	-0.224953	0.0238075	0.264267	-0.152087	0.253081	0.668069	-0.231029	0.111838	0.624469	-0.316029	0.000881694	0.0579819
1228	sp|P60900|PSA6_HUMAN Proteasome subunit alpha type-6 OS=Homo sapiens OX=9606 GN=PSMA6 PE=1 SV=1	PSA6	0.204333	0.0245965	0.264267	0.177962	0.110154	0.529773	0.227249	0.167333	0.684269	0.202452	0.00648121	0.134595
1455	sp|Q09019|DMWD_HUMAN Dystrophia myotonica WD repeat-containing protein OS=Homo sapiens OX=9606 GN=DMWD PE=1 SV=3	DMWD	-0.213198	0.0233501	0.264267	-0.202842	0.0791936	0.471718	-0.133721	0.233676	0.738443	-0.344496	0.000836947	0.0575632
1457	sp|Q09666|AHNK_HUMAN Neuroblast differentiation-associated protein AHNAK OS=Homo sapiens OX=9606 GN=AHNAK PE=1 SV=2	AHNK	0.175519	0.0234426	0.264267	0.244235	0.0375481	0.366215	0.106925	0.315489	0.778343	0.19824	0.116866	0.433449
1559	sp|Q13884|SNTB1_HUMAN Beta-1-syntrophin OS=Homo sapiens OX=9606 GN=SNTB1 PE=1 SV=3	SNTB1	-0.518438	0.0239747	0.264267	-0.529898	0.0400232	0.370118	-0.523013	0.0278398	0.413214	-0.498204	0.107149	0.417592
1772	sp|Q53GT1|KLH22_HUMAN Kelch-like protein 22 OS=Homo sapiens OX=9606 GN=KLHL22 PE=1 SV=2	KLH22	0.499312	0.0241837	0.264267	0.183229	0.427795	0.784285	0.862775	0.0147726	0.343757	0.209622	0.51028	0.758829
1779	sp|Q58FF8|H90B2_HUMAN Putative heat shock protein HSP 90-beta 2 OS=Homo sapiens OX=9606 GN=HSP90AB2P PE=1 SV=2	H90B2	-0.132454	0.0245651	0.264267	-0.202725	0.00716766	0.209938	-0.0557651	0.40076	0.853095	-0.165505	0.0560685	0.325101
2007	sp|Q86YM7|HOME1_HUMAN Homer protein homolog 1 OS=Homo sapiens OX=9606 GN=HOMER1 PE=1 SV=2	HOME1	0.520929	0.0237941	0.264267	0.702955	0.120505	0.544337	0.376852	0.237522	0.738443	0.500669	0.271199	0.595388
2167	sp|Q8WVM8|SCFD1_HUMAN Sec1 family domain-containing protein 1 OS=Homo sapiens OX=9606 GN=SCFD1 PE=1 SV=4	SCFD1	-0.362328	0.0242938	0.264267	-0.527317	0.0713007	0.450683	-0.189917	0.434311	0.869635	-0.428456	0.137593	0.462889
2188	sp|Q92538|GBF1_HUMAN Golgi-specific brefeldin A-resistance guanine nucleotide exchange factor 1 OS=Homo sapiens OX=9606 GN=GBF1 PE=1 SV=2	GBF1	0.23861	0.0242415	0.264267	0.073078	0.479823	0.811453	0.211321	0.0973858	0.596519	0.589691	0.0582764	0.329367
2451	sp|Q9BUP0|EFHD1_HUMAN EF-hand domain-containing protein D1 OS=Homo sapiens OX=9606 GN=EFHD1 PE=1 SV=1	EFHD1	0.782866	0.0247003	0.264267	0.622395	0.204988	0.627176	1.20879	0.237563	0.738443	0.517412	0.0173334	0.201032
2472	sp|Q9BWM7|SFXN3_HUMAN Sideroflexin-3 OS=Homo sapiens OX=9606 GN=SFXN3 PE=1 SV=3	SFXN3	0.2469	0.0236996	0.264267	0.0315163	0.716552	0.927268	0.138226	0.306849	0.774322	0.661192	0.00118054	0.0637677
2520	sp|Q9H008|LHPP_HUMAN Phospholysine phosphohistidine inorganic pyrophosphate phosphatase OS=Homo sapiens OX=9606 GN=LHPP PE=1 SV=2	LHPP	0.270971	0.0246525	0.264267	0.213506	0.158553	0.587881	0.377486	0.0894707	0.582547	0.195993	0.265748	0.589846
2720	sp|Q9NZN3|EHD3_HUMAN EH domain-containing protein 3 OS=Homo sapiens OX=9606 GN=EHD3 PE=1 SV=2	EHD3	-0.127282	0.0237063	0.264267	-0.180184	0.00162829	0.121792	-0.0630508	0.398398	0.852007	-0.161909	0.184383	0.524477
2730	sp|Q9P032|NDUF4_HUMAN NADH dehydrogenase [ubiquinone] 1 alpha subcomplex assembly factor 4 OS=Homo sapiens OX=9606 GN=NDUFAF4 PE=1 SV=1	NDUF4	-0.238381	0.0240395	0.264267	-0.276121	0.0248249	0.326011	-0.235119	0.0628295	0.516846	-0.199243	0.299162	0.625974
2964	sp|Q9Y3S1|WNK2_HUMAN Serine/threonine-protein kinase WNK2 OS=Homo sapiens OX=9606 GN=WNK2 PE=1 SV=4	WNK2	-0.21372	0.0246331	0.264267	-0.14512	0.111804	0.532393	-0.304976	0.00149901	0.148277	-0.156869	0.515816	0.761551
3003	sp|Q9Y5S2|MRCKB_HUMAN Serine/threonine-protein kinase MRCK beta OS=Homo sapiens OX=9606 GN=CDC42BPB PE=1 SV=2	MRCKB	0.198217	0.0244381	0.264267	0.0992083	0.210276	0.628691	0.15268	0.147683	0.669486	0.382033	0.0194862	0.208608
3021	sp|Q9Y6G9|DC1L1_HUMAN Cytoplasmic dynein 1 light intermediate chain 1 OS=Homo sapiens OX=9606 GN=DYNC1LI1 PE=1 SV=3	DC1L1	-0.175062	0.024304	0.264267	-0.221156	0.052244	0.410716	-0.0608766	0.56496	0.892938	-0.292564	0.00153989	0.0733308
456	sp|P04040|CATA_HUMAN Catalase OS=Homo sapiens OX=9606 GN=CAT PE=1 SV=3	CATA	0.384182	0.0248467	0.264884	0.721576	0.00270032	0.144326	0.339853	0.134829	0.665678	0.0570512	0.766117	0.89867
437	sp|P02545|LMNA_HUMAN Prelamin-A/C OS=Homo sapiens OX=9606 GN=LMNA PE=1 SV=1	LMNA	0.309476	0.0253493	0.26928	0.367008	0.0157685	0.283592	0.22306	0.166813	0.684051	0.371978	0.0393332	0.276235
849	sp|P29350|PTN6_HUMAN Tyrosine-protein phosphatase non-receptor type 6 OS=Homo sapiens OX=9606 GN=PTPN6 PE=1 SV=1	PTN6	0.428121	0.025498	0.269899	0.701709	0.168056	0.595824	0.393681	0.143026	0.669486	0.240312	0.345487	0.658859
48	sp|O00429|DNM1L_HUMAN Dynamin-1-like protein OS=Homo sapiens OX=9606 GN=DNM1L PE=1 SV=2	DNM1L	-0.191403	0.026085	0.270532	-0.196903	0.129505	0.557612	-0.185047	0.112881	0.624469	-0.194522	0.116961	0.433449
180	sp|O43617|TPPC3_HUMAN Trafficking protein particle complex subunit 3 OS=Homo sapiens OX=9606 GN=TRAPPC3 PE=1 SV=1	TPPC3	0.580748	0.0260084	0.270532	1.24506	0.0686404	0.44845	0.256005	0.425379	0.868918	0.314948	0.118793	0.436679
622	sp|P12271|RLBP1_HUMAN Retinaldehyde-binding protein 1 OS=Homo sapiens OX=9606 GN=RLBP1 PE=1 SV=2	RLBP1	0.489298	0.0257371	0.270532	0.423281	0.185765	0.610424	0.600145	0.0950032	0.592659	0.413331	0.401536	0.694218
2638	sp|Q9NQX7|ITM2C_HUMAN Integral membrane protein 2C OS=Homo sapiens OX=9606 GN=ITM2C PE=1 SV=1	ITM2C	0.52062	0.026045	0.270532	0.398257	0.311623	0.71641	0.874407	0.0273305	0.413214	0.19166	0.385989	0.683257
2658	sp|Q9NS69|TOM22_HUMAN Mitochondrial import receptor subunit TOM22 homolog OS=Homo sapiens OX=9606 GN=TOMM22 PE=1 SV=3	TOM22	0.273461	0.0261016	0.270532	0.398347	0.00840613	0.225772	0.0995335	0.624679	0.899734	0.387892	0.182299	0.519846
2986	sp|Q9Y4P1|ATG4B_HUMAN Cysteine protease ATG4B OS=Homo sapiens OX=9606 GN=ATG4B PE=1 SV=2	ATG4B	-0.290763	0.0258322	0.270532	-0.250529	0.104614	0.519538	-0.194493	0.264641	0.753641	-0.482108	0.00497148	0.116954
2600	sp|Q9HB90|RRAGC_HUMAN Ras-related GTP-binding protein C OS=Homo sapiens OX=9606 GN=RRAGC PE=1 SV=1	RRAGC	0.405105	0.0262517	0.271146	-0.185446	0.198548	0.620124	0.619296	0.0192193	0.368695	0.772795	7.59101e-05	0.0206475
64	sp|O14490|DLGP1_HUMAN Disks large-associated protein 1 OS=Homo sapiens OX=9606 GN=DLGAP1 PE=1 SV=1	DLGP1	0.448839	0.0268503	0.273609	0.581052	0.0804997	0.472952	0.496625	0.088866	0.582547	0.268841	0.373982	0.675124
77	sp|O14639|ABLM1_HUMAN Actin-binding LIM protein 1 OS=Homo sapiens OX=9606 GN=ABLIM1 PE=1 SV=3	ABLM1	-0.171638	0.0268764	0.273609	-0.100226	0.318554	0.723755	-0.268966	0.00467122	0.212272	-0.10896	0.269165	0.59285
853	sp|P29590|PML_HUMAN Protein PML OS=Homo sapiens OX=9606 GN=PML PE=1 SV=3	PML	0.235828	0.0266836	0.273609	0.149713	0.488494	0.814912	0.361881	0.000737798	0.0901343	0.0813799	0.678499	0.855714
1520	sp|Q13424|SNTA1_HUMAN Alpha-1-syntrophin OS=Homo sapiens OX=9606 GN=SNTA1 PE=1 SV=1	SNTA1	-0.179274	0.0268714	0.273609	-0.198428	0.0385719	0.367327	-0.128823	0.119789	0.645747	-0.232606	0.00623451	0.132459
2059	sp|Q8N1I0|DOCK4_HUMAN Dedicator of cytokinesis protein 4 OS=Homo sapiens OX=9606 GN=DOCK4 PE=1 SV=3	DOCK4	0.138621	0.0269485	0.273609	0.0891826	0.282106	0.696179	0.129583	0.0459538	0.494767	0.209857	0.0806305	0.374256
2449	sp|Q9BUF5|TBB6_HUMAN Tubulin beta-6 chain OS=Homo sapiens OX=9606 GN=TUBB6 PE=1 SV=1	TBB6	0.211377	0.0270539	0.273749	0.199977	0.0485029	0.404331	0.165307	0.292623	0.768041	0.293781	0.0721733	0.351814
1445	sp|Q08380|LG3BP_HUMAN Galectin-3-binding protein OS=Homo sapiens OX=9606 GN=LGALS3BP PE=1 SV=1	LG3BP	0.140518	0.0273759	0.276071	0.145268	0.104758	0.519538	0.074227	0.323203	0.785113	0.234414	0.0173743	0.201032
1086	sp|P50402|EMD_HUMAN Emerin OS=Homo sapiens OX=9606 GN=EMD PE=1 SV=1	EMD	0.214454	0.0276836	0.277301	0.0445072	0.583092	0.866409	0.273948	0.0692978	0.540376	0.323484	0.0278552	0.236284
2844	sp|Q9ULC4|MCTS1_HUMAN Malignant T-cell-amplified sequence 1 OS=Homo sapiens OX=9606 GN=MCTS1 PE=1 SV=1	MCTS1	-0.462221	0.0276177	0.277301	-0.404672	0.162763	0.590891	-0.418549	0.0480837	0.497336	-0.594868	0.00630862	0.133011
1182	sp|P55036|PSMD4_HUMAN 26S proteasome non-ATPase regulatory subunit 4 OS=Homo sapiens OX=9606 GN=PSMD4 PE=1 SV=1	PSMD4	-0.233856	0.0280379	0.279497	-0.0688818	0.523232	0.828389	-0.143264	0.145812	0.669486	-0.562216	0.00223957	0.0813906
2640	sp|Q9NR31|SAR1A_HUMAN GTP-binding protein SAR1a OS=Homo sapiens OX=9606 GN=SAR1A PE=1 SV=1	SAR1A	0.125786	0.0280901	0.279497	0.0252545	0.64201	0.908835	0.0908604	0.159388	0.67677	0.295462	0.0277929	0.236284
109	sp|O15020|SPTN2_HUMAN Spectrin beta chain, non-erythrocytic 2 OS=Homo sapiens OX=9606 GN=SPTBN2 PE=1 SV=3	SPTN2	-0.13204	0.0283711	0.280423	-0.248749	0.00879814	0.230031	-0.124958	0.142122	0.669486	-0.00650076	0.95015	0.980685
2630	sp|Q9NQC7|CYLD_HUMAN Ubiquitin carboxyl-terminal hydrolase CYLD OS=Homo sapiens OX=9606 GN=CYLD PE=1 SV=1	CYLD	0.240215	0.0283102	0.280423	0.15711	0.274496	0.688814	0.352095	0.0121075	0.311395	0.161888	0.282725	0.6115
1910	sp|Q6ZNW5|GDPP1_HUMAN GDP-D-glucose phosphorylase 1 OS=Homo sapiens OX=9606 GN=GDPGP1 PE=1 SV=2	GDPP1	-0.203642	0.028669	0.282433	-0.17893	0.109604	0.528896	-0.258439	0.0170963	0.362259	-0.161523	0.155437	0.488953
2333	sp|Q96NT1|NP1L5_HUMAN Nucleosome assembly protein 1-like 5 OS=Homo sapiens OX=9606 GN=NAP1L5 PE=1 SV=1	NP1L5	-0.523951	0.029069	0.285431	-0.341053	0.142805	0.574822	-0.756938	0.00487247	0.212272	-0.33407	0.177998	0.516325
1798	sp|Q5SSJ5|HP1B3_HUMAN Heterochromatin protein 1-binding protein 3 OS=Homo sapiens OX=9606 GN=HP1BP3 PE=1 SV=1	HP1B3	0.365927	0.0293013	0.286768	0.463667	0.0389239	0.368241	0.123072	0.470635	0.884434	0.616178	0.0427931	0.281416
143	sp|O15511|ARPC5_HUMAN Actin-related protein 2/3 complex subunit 5 OS=Homo sapiens OX=9606 GN=ARPC5 PE=1 SV=3	ARPC5	0.3239	0.0294744	0.28752	0.311952	0.0696483	0.449458	0.26299	0.210073	0.723229	0.481857	0.0821455	0.378143
2525	sp|Q9H0B6|KLC2_HUMAN Kinesin light chain 2 OS=Homo sapiens OX=9606 GN=KLC2 PE=1 SV=1	KLC2	0.184146	0.0296697	0.288482	0.174877	0.306126	0.713223	0.19591	0.0649412	0.527444	0.177313	0.0944662	0.394729
300	sp|O75689|ADAP1_HUMAN Arf-GAP with dual PH domain-containing protein 1 OS=Homo sapiens OX=9606 GN=ADAP1 PE=1 SV=2	ADAP1	-0.26035	0.0302036	0.289	-0.404386	0.00432606	0.177739	-0.205895	0.1695	0.6863	-0.173989	0.2991	0.625974
1201	sp|P55884|EIF3B_HUMAN Eukaryotic translation initiation factor 3 subunit B OS=Homo sapiens OX=9606 GN=EIF3B PE=1 SV=3	EIF3B	-0.173804	0.0300715	0.289	-0.211452	0.0844367	0.477173	-0.220173	0.00652282	0.233848	-0.0603295	0.648849	0.838615
1849	sp|Q68EM7|RHG17_HUMAN Rho GTPase-activating protein 17 OS=Homo sapiens OX=9606 GN=ARHGAP17 PE=1 SV=1	RHG17	0.268056	0.0299378	0.289	0.0725277	0.454594	0.799153	0.375707	0.0242022	0.39477	0.334695	0.222472	0.558607
2232	sp|Q93034|CUL5_HUMAN Cullin-5 OS=Homo sapiens OX=9606 GN=CUL5 PE=1 SV=4	CUL5	0.241638	0.030207	0.289	0.188675	0.238259	0.658244	0.241985	0.135348	0.665678	0.302908	0.160342	0.492775
2929	sp|Q9Y2J8|PADI2_HUMAN Protein-arginine deiminase type-2 OS=Homo sapiens OX=9606 GN=PADI2 PE=1 SV=2	PADI2	0.178484	0.0300148	0.289	0.258581	0.0442538	0.390664	0.203637	0.00360578	0.209042	0.0473066	0.819747	0.925651
440	sp|P02649|APOE_HUMAN Apolipoprotein E OS=Homo sapiens OX=9606 GN=APOE PE=1 SV=1	APOE	0.526038	0.0308009	0.293671	0.896443	0.0528254	0.411723	0.401006	0.270692	0.755907	0.355683	0.391881	0.69029
1271	sp|P62249|RS16_HUMAN 40S ribosomal protein S16 OS=Homo sapiens OX=9606 GN=RPS16 PE=1 SV=2	RS16	0.323637	0.030892	0.293671	0.133929	0.28464	0.696333	0.337296	0.116399	0.63621	0.524475	0.0723273	0.351814
1862	sp|Q6IAN0|DRS7B_HUMAN Dehydrogenase/reductase SDR family member 7B OS=Homo sapiens OX=9606 GN=DHRS7B PE=1 SV=2	DRS7B	0.350784	0.031137	0.29506	0.281755	0.377766	0.757224	0.128144	0.326379	0.78696	0.745313	0.0106682	0.165537
2051	sp|Q8N111|CEND_HUMAN Cell cycle exit and neuronal differentiation protein 1 OS=Homo sapiens OX=9606 GN=CEND1 PE=1 SV=1	CEND	0.296727	0.0312758	0.295438	0.280203	0.112319	0.532393	0.189017	0.228411	0.73664	0.553459	NA	NA
1260	sp|P61981|1433G_HUMAN 14-3-3 protein gamma OS=Homo sapiens OX=9606 GN=YWHAG PE=1 SV=2	1433G	-0.175758	0.0313761	0.29545	-0.239657	0.00416745	0.176258	-0.199723	0.0561016	0.513809	-0.0652612	0.672561	0.853614
2178	sp|Q8WXF7|ATLA1_HUMAN Atlastin-1 OS=Homo sapiens OX=9606 GN=ATL1 PE=1 SV=1	ATLA1	-0.138677	0.0315361	0.296023	-0.169466	0.0212171	0.311326	-0.0984605	0.289131	0.766424	-0.163083	0.0412613	0.279323
418	sp|P00519|ABL1_HUMAN Tyrosine-protein kinase ABL1 OS=Homo sapiens OX=9606 GN=ABL1 PE=1 SV=4	ABL1	-0.926951	0.0318252	0.296312	-1.02324	0.0453632	0.392362	-0.89952	0.0506139	0.498738	-0.86145	0.187368	0.525996
1210	sp|P56962|STX17_HUMAN Syntaxin-17 OS=Homo sapiens OX=9606 GN=STX17 PE=1 SV=2	STX17	0.696716	0.0317424	0.296312	0.560143	NA	NA	0.728866	0.0730793	0.544051	0.776968	NA	NA
1421	sp|Q05397|FAK1_HUMAN Focal adhesion kinase 1 OS=Homo sapiens OX=9606 GN=PTK2 PE=1 SV=2	FAK1	0.582692	0.0318648	0.296312	0.669833	NA	NA	0.795766	0.0255624	0.406375	0.0984492	0.876195	0.950362
1834	sp|Q5VYK3|ECM29_HUMAN Proteasome adapter and scaffold protein ECM29 OS=Homo sapiens OX=9606 GN=ECPAS PE=1 SV=2	ECM29	-0.219275	0.032056	0.297165	-0.180293	0.194607	0.618739	-0.246289	0.0454262	0.494767	-0.224231	0.115515	0.43232
1571	sp|Q14141|SEPT6_HUMAN Septin-6 OS=Homo sapiens OX=9606 GN=SEPTIN6 PE=1 SV=4	2006-09-01	-0.487228	0.0324947	0.300299	-0.720645	0.00639091	0.204225	-0.103394	0.763748	0.952821	-0.790659	0.0201613	0.21093
505	sp|P07108|ACBP_HUMAN Acyl-CoA-binding protein OS=Homo sapiens OX=9606 GN=DBI PE=1 SV=2	ACBP	0.302307	0.0337326	0.300649	0.324323	0.160307	0.589323	0.214186	0.261049	0.753641	0.394116	0.0895286	0.388476
937	sp|P36873|PP1G_HUMAN Serine/threonine-protein phosphatase PP1-gamma catalytic subunit OS=Homo sapiens OX=9606 GN=PPP1CC PE=1 SV=1	PP1G	-0.0962959	0.0338419	0.300649	-0.0855645	0.138961	0.57012	-0.0385975	0.436444	0.872147	-0.195363	0.000854487	0.0575632
938	sp|P36915|GNL1_HUMAN Guanine nucleotide-binding protein-like 1 OS=Homo sapiens OX=9606 GN=GNL1 PE=1 SV=2	GNL1	-0.166971	0.0336752	0.300649	-0.146824	0.0951094	0.504824	-0.1379	0.0867948	0.582454	-0.234084	0.128497	0.449822
943	sp|P37802|TAGL2_HUMAN Transgelin-2 OS=Homo sapiens OX=9606 GN=TAGLN2 PE=1 SV=3	TAGL2	0.312742	0.0333162	0.300649	0.254883	0.0615846	0.434204	0.245846	0.132847	0.665328	0.480587	0.0637299	0.335587
1113	sp|P51572|BAP31_HUMAN B-cell receptor-associated protein 31 OS=Homo sapiens OX=9606 GN=BCAP31 PE=1 SV=3	BAP31	0.419529	0.0328751	0.300649	0.753413	0.0826431	0.476115	0.178108	0.31114	0.776418	0.589015	NA	NA
1330	sp|P68366|TBA4A_HUMAN Tubulin alpha-4A chain OS=Homo sapiens OX=9606 GN=TUBA4A PE=1 SV=1	TBA4A	-0.139374	0.0337813	0.300649	-0.117784	0.157577	0.587462	-0.111791	0.143026	0.669486	-0.205938	0.134131	0.456242
1337	sp|P78324|SHPS1_HUMAN Tyrosine-protein phosphatase non-receptor type substrate 1 OS=Homo sapiens OX=9606 GN=SIRPA PE=1 SV=2	SHPS1	-1.33257	0.0335464	0.300649	NA	NA	NA	-0.522067	NA	NA	-1.60274	0.032625	0.252681
1465	sp|Q12840|KIF5A_HUMAN Kinesin heavy chain isoform 5A OS=Homo sapiens OX=9606 GN=KIF5A PE=1 SV=2	KIF5A	-0.182911	0.0328311	0.300649	-0.334285	0.000488391	0.099334	-0.0829129	0.576704	0.89377	-0.156304	0.055058	0.322183
1598	sp|Q14444|CAPR1_HUMAN Caprin-1 OS=Homo sapiens OX=9606 GN=CAPRIN1 PE=1 SV=2	CAPR1	0.295206	0.0338391	0.300649	0.255711	0.160022	0.589323	0.169556	0.396323	0.849428	0.529759	0.0281453	0.236284
1729	sp|Q16775|GLO2_HUMAN Hydroxyacylglutathione hydrolase, mitochondrial OS=Homo sapiens OX=9606 GN=HAGH PE=1 SV=2	GLO2	-0.513298	0.0334557	0.300649	-0.552492	0.0440876	0.390664	-0.572772	0.0240405	0.39477	-0.33049	0.163351	0.494711
2143	sp|Q8TDJ6|DMXL2_HUMAN DmX-like protein 2 OS=Homo sapiens OX=9606 GN=DMXL2 PE=1 SV=2	DMXL2	-0.212988	0.0337783	0.300649	-0.465899	0.000234782	0.0938669	-0.0757479	0.551609	0.887891	-0.123784	0.485228	0.748297
2225	sp|Q92945|FUBP2_HUMAN Far upstream element-binding protein 2 OS=Homo sapiens OX=9606 GN=KHSRP PE=1 SV=4	FUBP2	0.817101	0.0326505	0.300649	1.03012	NA	NA	0.814455	0.215756	0.725233	0.398995	NA	NA
2377	sp|Q99497|PARK7_HUMAN Protein/nucleic acid deglycase DJ-1 OS=Homo sapiens OX=9606 GN=PARK7 PE=1 SV=2	PARK7	0.209935	0.0333398	0.300649	0.239121	0.0238529	0.315005	0.106373	0.404677	0.853734	0.331229	0.0449846	0.288947
1693	sp|Q15785|TOM34_HUMAN Mitochondrial import receptor subunit TOM34 OS=Homo sapiens OX=9606 GN=TOMM34 PE=1 SV=2	TOM34	-0.61784	0.034123	0.302247	-0.771437	0.0146424	0.279911	-0.371045	0.243753	0.74163	-0.793302	0.013874	0.183349
1242	sp|P61201|CSN2_HUMAN COP9 signalosome complex subunit 2 OS=Homo sapiens OX=9606 GN=COPS2 PE=1 SV=1	CSN2	-0.273761	0.0343323	0.303201	-0.46213	0.0699672	0.449458	-0.257159	0.0817426	0.565983	-0.0789008	0.740774	0.885722
2194	sp|Q92572|AP3S1_HUMAN AP-3 complex subunit sigma-1 OS=Homo sapiens OX=9606 GN=AP3S1 PE=1 SV=1	AP3S1	-0.542703	0.0346241	0.304876	-0.416452	0.0951159	0.504824	-0.448183	0.232115	0.738443	-0.810733	0.00430932	0.109121
290	sp|O75506|HSBP1_HUMAN Heat shock factor-binding protein 1 OS=Homo sapiens OX=9606 GN=HSBP1 PE=1 SV=1	HSBP1	0.663354	0.0349173	0.306553	0.479085	0.135202	0.566405	0.6432	0.348671	0.806868	1.64516	NA	NA
1083	sp|P50225|ST1A1_HUMAN Sulfotransferase 1A1 OS=Homo sapiens OX=9606 GN=SULT1A1 PE=1 SV=3	ST1A1	0.293511	0.0354932	0.309788	0.196963	0.195529	0.619343	0.316008	0.068435	0.536501	0.372404	0.0941217	0.394483
2071	sp|Q8N414|PGBD5_HUMAN PiggyBac transposable element-derived protein 5 OS=Homo sapiens OX=9606 GN=PGBD5 PE=1 SV=4	PGBD5	1.14838	0.035492	0.309788	0.591138	NA	NA	1.29571	0.0471045	0.497336	1.19447	0.0308094	0.249547
469	sp|P04792|HSPB1_HUMAN Heat shock protein beta-1 OS=Homo sapiens OX=9606 GN=HSPB1 PE=1 SV=2	HSPB1	0.111374	0.0357989	0.310225	0.234073	0.0059135	0.204225	0.0327477	0.681874	0.919285	0.0861643	0.2609	0.587048
818	sp|P26440|IVD_HUMAN Isovaleryl-CoA dehydrogenase, mitochondrial OS=Homo sapiens OX=9606 GN=IVD PE=1 SV=2	IVD	0.197171	0.0358551	0.310225	0.0893945	0.344741	0.739374	0.142543	0.27452	0.756617	0.404851	0.0041751	0.109121
2058	sp|Q8N1G4|LRC47_HUMAN Leucine-rich repeat-containing protein 47 OS=Homo sapiens OX=9606 GN=LRRC47 PE=1 SV=1	LRC47	0.216561	0.0358513	0.310225	0.120779	0.209415	0.628691	0.188745	0.122988	0.646481	0.400724	0.160347	0.492775
78	sp|O14662|STX16_HUMAN Syntaxin-16 OS=Homo sapiens OX=9606 GN=STX16 PE=1 SV=3	STX16	0.778885	0.0362536	0.311943	-0.0613497	0.76756	0.938963	1.07909	0.0807	0.561442	1.43882	NA	NA
679	sp|P16152|CBR1_HUMAN Carbonyl reductase [NADPH] 1 OS=Homo sapiens OX=9606 GN=CBR1 PE=1 SV=3	CBR1	-0.21128	0.0365762	0.311943	-0.229181	0.0600579	0.431353	-0.145554	0.232894	0.738443	-0.288983	0.0217254	0.216398
1538	sp|Q13572|ITPK1_HUMAN Inositol-tetrakisphosphate 1-kinase OS=Homo sapiens OX=9606 GN=ITPK1 PE=1 SV=2	ITPK1	-0.491267	0.0363416	0.311943	0.309846	0.300996	0.710727	-0.892503	0.000621857	0.0847426	-0.690526	0.00414207	0.109121
1877	sp|Q6P1M0|S27A4_HUMAN Long-chain fatty acid transport protein 4 OS=Homo sapiens OX=9606 GN=SLC27A4 PE=1 SV=1	S27A4	-0.290571	0.0364164	0.311943	-0.235251	0.210197	0.628691	-0.385828	0.00777696	0.242575	-0.173051	0.328891	0.64675
2403	sp|Q99829|CPNE1_HUMAN Copine-1 OS=Homo sapiens OX=9606 GN=CPNE1 PE=1 SV=1	CPNE1	-0.308439	0.0365734	0.311943	-0.259533	0.213874	0.634126	-0.311641	0.0679656	0.534672	-0.371783	0.0479029	0.299339
2309	sp|Q96IX5|ATPMD_HUMAN ATP synthase membrane subunit DAPIT, mitochondrial OS=Homo sapiens OX=9606 GN=ATP5MD PE=1 SV=1	ATPMD	0.287832	0.0375741	0.31954	0.54978	0.164239	0.590891	0.157739	0.156796	0.672424	0.187619	0.0564554	0.325101
1011	sp|P46020|KPB1_HUMAN Phosphorylase b kinase regulatory subunit alpha, skeletal muscle isoform OS=Homo sapiens OX=9606 GN=PHKA1 PE=1 SV=2	KPB1	0.161334	0.0384301	0.325892	0.215701	0.0484714	0.404331	0.107769	0.247114	0.743115	0.178254	0.24086	0.57399
1259	sp|P61978|HNRPK_HUMAN Heterogeneous nuclear ribonucleoprotein K OS=Homo sapiens OX=9606 GN=HNRNPK PE=1 SV=1	HNRPK	-0.150238	0.0387415	0.327602	-0.075812	0.51955	0.82691	-0.208565	0.0116	0.307901	-0.14958	0.11406	0.428616
66	sp|O14523|C2C2L_HUMAN Phospholipid transfer protein C2CD2L OS=Homo sapiens OX=9606 GN=C2CD2L PE=1 SV=3	C2C2L	0.465145	0.0390276	0.328162	0.185469	0.619228	0.894475	0.678349	0.0423017	0.494385	0.433793	0.198189	0.53509
1165	sp|P54136|SYRC_HUMAN Arginine--tRNA ligase, cytoplasmic OS=Homo sapiens OX=9606 GN=RARS1 PE=1 SV=2	SYRC	-0.28187	0.0389542	0.328162	-0.07251	0.643074	0.908835	-0.250199	0.271652	0.756395	-0.573631	3.0678e-05	0.0158902
1848	sp|Q68DU8|KCD16_HUMAN BTB/POZ domain-containing protein KCTD16 OS=Homo sapiens OX=9606 GN=KCTD16 PE=1 SV=1	KCD16	-1.04517	0.03958	0.331871	-1.7279	0.0144725	0.279911	-0.549791	0.289921	0.766424	0.199607	NA	NA
863	sp|P30048|PRDX3_HUMAN Thioredoxin-dependent peroxide reductase, mitochondrial OS=Homo sapiens OX=9606 GN=PRDX3 PE=1 SV=3	PRDX3	0.401671	0.039925	0.333827	0.277569	0.328965	0.732746	0.395349	0.2151	0.725233	0.554884	0.00728381	0.142441
39	sp|O00244|ATOX1_HUMAN Copper transport protein ATOX1 OS=Homo sapiens OX=9606 GN=ATOX1 PE=1 SV=1	ATOX1	0.301509	0.0404363	0.336235	0.312702	0.0399023	0.370118	0.197933	0.253131	0.745495	0.517066	0.0595176	0.329367
83	sp|O14773|TPP1_HUMAN Tripeptidyl-peptidase 1 OS=Homo sapiens OX=9606 GN=TPP1 PE=1 SV=2	TPP1	0.181066	0.0409635	0.336235	0.163466	0.0408102	0.376187	0.0718263	0.455373	0.881961	0.365458	0.0592046	0.329367
216	sp|O60346|PHLP1_HUMAN PH domain leucine-rich repeat-containing protein phosphatase 1 OS=Homo sapiens OX=9606 GN=PHLPP1 PE=1 SV=3	PHLP1	-0.586803	0.0408415	0.336235	-0.485702	0.0732714	0.45318	-0.700058	0.0659637	0.531334	-0.495095	0.0719821	0.351814
578	sp|P10301|RRAS_HUMAN Ras-related protein R-Ras OS=Homo sapiens OX=9606 GN=RRAS PE=1 SV=1	RRAS	0.319439	0.0409186	0.336235	0.508846	0.252137	0.668069	0.259437	0.0200474	0.369679	0.188466	0.223278	0.559423
640	sp|P13716|HEM2_HUMAN Delta-aminolevulinic acid dehydratase OS=Homo sapiens OX=9606 GN=ALAD PE=1 SV=1	HEM2	0.309164	0.0408116	0.336235	0.188001	0.190636	0.615591	0.49474	0.0427155	0.494385	0.151963	0.462304	0.732158
1118	sp|P51665|PSMD7_HUMAN 26S proteasome non-ATPase regulatory subunit 7 OS=Homo sapiens OX=9606 GN=PSMD7 PE=1 SV=2	PSMD7	-0.133528	0.0410015	0.336235	-0.169242	0.0101387	0.247109	-0.159981	0.0430314	0.494385	-0.0521844	0.675017	0.854445
1523	sp|Q13451|FKBP5_HUMAN Peptidyl-prolyl cis-trans isomerase FKBP5 OS=Homo sapiens OX=9606 GN=FKBP5 PE=1 SV=2	FKBP5	-0.546417	0.0409407	0.336235	-0.816449	0.0110675	0.252629	-0.495571	0.0678033	0.534672	-0.401574	0.166081	0.498323
2794	sp|Q9UH62|ARMX3_HUMAN Armadillo repeat-containing X-linked protein 3 OS=Homo sapiens OX=9606 GN=ARMCX3 PE=1 SV=1	ARMX3	-0.259768	0.0414143	0.33869	-0.210907	0.159566	0.589313	-0.361639	0.00732665	0.238686	-0.0681634	0.768584	0.899304
132	sp|O15259|NPHP1_HUMAN Nephrocystin-1 OS=Homo sapiens OX=9606 GN=NPHP1 PE=1 SV=1	NPHP1	-0.652074	0.0418052	0.340024	-1.36963	NA	NA	-0.649469	0.0515253	0.504534	-0.367659	0.24107	0.573995
948	sp|P38606|VATA_HUMAN V-type proton ATPase catalytic subunit A OS=Homo sapiens OX=9606 GN=ATP6V1A PE=1 SV=2	VATA	-0.0820513	0.041722	0.340024	-0.0833031	0.173355	0.603292	-0.0399479	0.274498	0.756617	-0.143746	0.0102604	0.163622
1320	sp|P63208|SKP1_HUMAN S-phase kinase-associated protein 1 OS=Homo sapiens OX=9606 GN=SKP1 PE=1 SV=2	SKP1	0.30737	0.0420711	0.340331	0.395067	0.0767397	0.463511	0.171911	0.382291	0.835186	0.408247	0.0999213	0.404667
2147	sp|Q8TDZ2|MICA1_HUMAN [F-actin]-monooxygenase MICAL1 OS=Homo sapiens OX=9606 GN=MICAL1 PE=1 SV=2	MICA1	0.31264	0.0419774	0.340331	0.287831	0.0553727	0.417081	0.396326	0.0806155	0.561442	0.216056	0.404164	0.694218
239	sp|O60826|CCD22_HUMAN Coiled-coil domain-containing protein 22 OS=Homo sapiens OX=9606 GN=CCDC22 PE=1 SV=1	CCD22	-0.479429	0.0429025	0.345211	-0.473118	0.0791769	0.471718	-0.16225	0.506747	0.887891	-0.961508	0.000405062	0.0397385
656	sp|P14618|KPYM_HUMAN Pyruvate kinase PKM OS=Homo sapiens OX=9606 GN=PKM PE=1 SV=4	KPYM	0.129129	0.0429056	0.345211	0.117043	0.175995	0.603292	0.163554	0.0609495	0.515997	0.0915926	0.195449	0.532969
2872	sp|Q9UNS2|CSN3_HUMAN COP9 signalosome complex subunit 3 OS=Homo sapiens OX=9606 GN=COPS3 PE=1 SV=3	CSN3	-0.227724	0.0430812	0.345692	-0.329487	0.0642198	0.441147	-0.0503504	0.694143	0.923637	-0.375062	0.0252664	0.226994
814	sp|P26038|MOES_HUMAN Moesin OS=Homo sapiens OX=9606 GN=MSN PE=1 SV=3	MOES	0.104679	0.0439844	0.349322	0.151555	0.0339554	0.355112	0.0560612	0.287662	0.766424	0.122916	0.331479	0.64675
1059	sp|P49411|EFTU_HUMAN Elongation factor Tu, mitochondrial OS=Homo sapiens OX=9606 GN=TUFM PE=1 SV=2	EFTU	0.159123	0.0446436	0.349322	0.127212	0.0722407	0.452413	0.166283	0.0747237	0.544051	0.185614	0.383392	0.681492
1100	sp|P50995|ANX11_HUMAN Annexin A11 OS=Homo sapiens OX=9606 GN=ANXA11 PE=1 SV=1	ANX11	0.529537	0.0439445	0.349322	0.564498	0.329175	0.732746	0.314396	0.319853	0.781509	0.838803	0.214003	0.5458
1230	sp|P60953|CDC42_HUMAN Cell division control protein 42 homolog OS=Homo sapiens OX=9606 GN=CDC42 PE=1 SV=2	CDC42	0.169327	0.0444347	0.349322	0.125474	0.222448	0.643803	0.154252	0.154226	0.669486	0.243102	0.0301121	0.246794
1492	sp|Q13126|MTAP_HUMAN S-methyl-5-thioadenosine phosphorylase OS=Homo sapiens OX=9606 GN=MTAP PE=1 SV=2	MTAP	0.298979	0.045029	0.349322	0.218209	0.3354	0.732746	0.276768	0.0808078	0.561442	0.452037	0.0472878	0.297336
1654	sp|Q15181|IPYR_HUMAN Inorganic pyrophosphatase OS=Homo sapiens OX=9606 GN=PPA1 PE=1 SV=2	IPYR	0.542737	0.045289	0.349322	0.276088	0.359258	0.749258	0.262187	0.452012	0.881769	1.14883	0.0123877	0.173679
1708	sp|Q16352|AINX_HUMAN Alpha-internexin OS=Homo sapiens OX=9606 GN=INA PE=1 SV=2	AINX	-0.108731	0.0447651	0.349322	-0.13474	0.16065	0.589323	-0.103065	0.154235	0.669486	-0.0868866	0.351157	0.6597
1854	sp|Q6DN90|IQEC1_HUMAN IQ motif and SEC7 domain-containing protein 1 OS=Homo sapiens OX=9606 GN=IQSEC1 PE=1 SV=1	IQEC1	-0.107256	0.0451516	0.349322	-0.134473	0.0669982	0.448431	-0.0525065	0.618851	0.899477	-0.157626	0.0384206	0.276019
1964	sp|Q7Z6L0|PRRT2_HUMAN Proline-rich transmembrane protein 2 OS=Homo sapiens OX=9606 GN=PRRT2 PE=1 SV=1	PRRT2	-1.02442	0.0449677	0.349322	NA	NA	NA	-0.532774	NA	NA	-1.22108	0.0740245	0.35529
2128	sp|Q8TB36|GDAP1_HUMAN Ganglioside-induced differentiation-associated protein 1 OS=Homo sapiens OX=9606 GN=GDAP1 PE=1 SV=3	GDAP1	-0.122821	0.0447413	0.349322	-0.248416	0.000579785	0.099334	-0.0995944	0.168759	0.686272	-0.0111331	0.882484	0.95249
2494	sp|Q9BZC7|ABCA2_HUMAN ATP-binding cassette sub-family A member 2 OS=Homo sapiens OX=9606 GN=ABCA2 PE=1 SV=4	ABCA2	0.162863	0.0451846	0.349322	-0.0699944	0.333257	0.732746	0.228597	0.0181485	0.368695	0.335927	0.0292216	0.24308
2650	sp|Q9NRV9|HEBP1_HUMAN Heme-binding protein 1 OS=Homo sapiens OX=9606 GN=HEBP1 PE=1 SV=1	HEBP1	0.321917	0.0445039	0.349322	0.284054	0.10099	0.513106	0.353581	0.169064	0.6863	0.318594	0.0483787	0.300951
2736	sp|Q9P0K7|RAI14_HUMAN Ankycorbin OS=Homo sapiens OX=9606 GN=RAI14 PE=1 SV=2	RAI14	-0.531514	0.0446115	0.349322	-0.225383	0.355962	0.748354	-0.961196	0.000521705	0.0835084	0.206127	0.616546	0.819885
3027	sp|Q9Y6T7|DGKB_HUMAN Diacylglycerol kinase beta OS=Homo sapiens OX=9606 GN=DGKB PE=2 SV=2	DGKB	0.235959	0.0442589	0.349322	0.0427342	0.771348	0.940848	0.178597	0.182667	0.695057	0.547432	0.0435739	0.285192
3028	sp|Q9Y6V0|PCLO_HUMAN Protein piccolo OS=Homo sapiens OX=9606 GN=PCLO PE=1 SV=5	PCLO	-0.396626	0.0447028	0.349322	-0.0873077	0.723355	0.927268	-0.66561	0.00422912	0.210166	-0.399966	0.0807592	0.374256
626	sp|P12814|ACTN1_HUMAN Alpha-actinin-1 OS=Homo sapiens OX=9606 GN=ACTN1 PE=1 SV=2	ACTN1	0.362827	0.0457404	0.349585	0.566039	0.000833017	0.10145	0.237872	0.345419	0.804423	0.31318	0.379131	0.679731
886	sp|P31689|DNJA1_HUMAN DnaJ homolog subfamily A member 1 OS=Homo sapiens OX=9606 GN=DNAJA1 PE=1 SV=2	DNJA1	-0.326298	0.0456216	0.349585	-0.28158	0.186141	0.610424	-0.311575	0.128392	0.654853	-0.400554	0.0155715	0.192968
1443	sp|Q08378|GOGA3_HUMAN Golgin subfamily A member 3 OS=Homo sapiens OX=9606 GN=GOLGA3 PE=1 SV=2	GOGA3	0.455884	0.0455383	0.349585	0.390833	0.237324	0.658244	0.273385	0.319202	0.781509	1.13349	0.000783466	0.0569456
2532	sp|Q9H115|SNAB_HUMAN Beta-soluble NSF attachment protein OS=Homo sapiens OX=9606 GN=NAPB PE=1 SV=2	SNAB	-0.126713	0.0457916	0.349585	-0.198328	0.0228959	0.313565	-0.138146	0.116995	0.636421	-0.0260135	0.810519	0.920516
2228	sp|Q92973|TNPO1_HUMAN Transportin-1 OS=Homo sapiens OX=9606 GN=TNPO1 PE=1 SV=2	TNPO1	-0.353001	0.0460529	0.350683	-0.358596	0.0767949	0.463511	-0.22098	0.384715	0.836162	-0.544504	0.0281448	0.236284
2925	sp|Q9Y2I1|NISCH_HUMAN Nischarin OS=Homo sapiens OX=9606 GN=NISCH PE=1 SV=3	NISCH	-0.354621	0.0462097	0.350982	-0.0626032	0.856587	0.965375	-0.230105	0.523061	0.887891	-0.653062	0.000297079	0.0354401
954	sp|P40121|CAPG_HUMAN Macrophage-capping protein OS=Homo sapiens OX=9606 GN=CAPG PE=1 SV=2	CAPG	0.324937	0.0472728	0.356483	0.338787	0.115983	0.535169	0.238755	0.368916	0.821171	0.438051	0.00976181	0.162422
1630	sp|Q14CZ8|HECAM_HUMAN Hepatocyte cell adhesion molecule OS=Homo sapiens OX=9606 GN=HEPACAM PE=1 SV=1	HECAM	0.330983	0.0471283	0.356483	0.0889931	0.453645	0.799153	0.462406	0.15267	0.669486	0.41617	0.0716597	0.351814
1714	sp|Q16555|DPYL2_HUMAN Dihydropyrimidinase-related protein 2 OS=Homo sapiens OX=9606 GN=DPYSL2 PE=1 SV=1	DPYL2	-0.160826	0.0472922	0.356483	-0.113966	0.244065	0.665338	-0.088497	0.290049	0.766424	-0.323988	0.0023824	0.0843614
709	sp|P18124|RL7_HUMAN 60S ribosomal protein L7 OS=Homo sapiens OX=9606 GN=RPL7 PE=1 SV=1	RL7	0.145621	0.0475016	0.357159	0.188879	0.0215219	0.311326	-0.0166144	0.833195	0.965123	0.338506	0.039573	0.276235
75	sp|O14594|NCAN_HUMAN Neurocan core protein OS=Homo sapiens OX=9606 GN=NCAN PE=1 SV=3	NCAN	0.374348	0.0491444	0.357949	0.235601	0.367151	0.756395	0.413243	0.0481731	0.497336	0.470835	0.155608	0.488953
303	sp|O75828|CBR3_HUMAN Carbonyl reductase [NADPH] 3 OS=Homo sapiens OX=9606 GN=CBR3 PE=1 SV=3	CBR3	-0.725299	0.0508572	0.357949	-0.872679	0.0233202	0.315005	-0.813018	0.0707695	0.540869	-0.42441	0.276752	0.602356
332	sp|O94811|TPPP_HUMAN Tubulin polymerization-promoting protein OS=Homo sapiens OX=9606 GN=TPPP PE=1 SV=1	TPPP	-0.234849	0.0508918	0.357949	-0.145923	0.308055	0.713223	-0.279708	0.0576317	0.515997	-0.271307	0.0502243	0.306902
384	sp|O95563|MPC2_HUMAN Mitochondrial pyruvate carrier 2 OS=Homo sapiens OX=9606 GN=MPC2 PE=1 SV=1	MPC2	0.179844	0.0486694	0.357949	0.119201	0.150696	0.584098	0.130295	0.354775	0.812813	0.369905	0.000307951	0.0354401
441	sp|P02671|FIBA_HUMAN Fibrinogen alpha chain OS=Homo sapiens OX=9606 GN=FGA PE=1 SV=2	FIBA	0.416476	0.0493781	0.357949	0.746504	0.00232195	0.136315	0.371655	0.10268	0.614401	0.0351167	0.909962	0.964804
516	sp|P07737|PROF1_HUMAN Profilin-1 OS=Homo sapiens OX=9606 GN=PFN1 PE=1 SV=2	PROF1	0.283171	0.0504625	0.357949	0.0738745	0.699496	0.924943	0.278759	0.187428	0.700051	0.533969	0.00343493	0.106599
552	sp|P09471|GNAO_HUMAN Guanine nucleotide-binding protein G(o) subunit alpha OS=Homo sapiens OX=9606 GN=GNAO1 PE=1 SV=4	GNAO	0.0824518	0.0496734	0.357949	-0.0010948	0.977396	0.995394	0.0690303	0.0934322	0.585349	0.200055	0.0114081	0.170751
702	sp|P17858|PFKAL_HUMAN ATP-dependent 6-phosphofructokinase, liver type OS=Homo sapiens OX=9606 GN=PFKL PE=1 SV=6	PFKAL	0.0826771	0.0485298	0.357949	0.0457706	0.379922	0.757224	0.13116	0.0675371	0.534672	0.0530108	0.417553	0.701594
808	sp|P25685|DNJB1_HUMAN DnaJ homolog subfamily B member 1 OS=Homo sapiens OX=9606 GN=DNAJB1 PE=1 SV=4	DNJB1	-0.20431	0.0484416	0.357949	-0.162085	0.315098	0.721197	-0.118037	0.320428	0.782262	-0.382983	0.000437341	0.0402646
810	sp|P25705|ATPA_HUMAN ATP synthase subunit alpha, mitochondrial OS=Homo sapiens OX=9606 GN=ATP5F1A PE=1 SV=1	ATPA	-0.0799217	0.0494882	0.357949	-0.070215	0.057522	0.424188	-0.00291901	0.945707	0.985714	-0.20675	0.00914556	0.158943
930	sp|P36405|ARL3_HUMAN ADP-ribosylation factor-like protein 3 OS=Homo sapiens OX=9606 GN=ARL3 PE=1 SV=2	ARL3	0.136841	0.0499411	0.357949	-0.0878011	0.151117	0.584944	0.296864	0.000464792	0.0835084	0.158891	0.161235	0.492775
985	sp|P42336|PK3CA_HUMAN Phosphatidylinositol 4,5-bisphosphate 3-kinase catalytic subunit alpha isoform OS=Homo sapiens OX=9606 GN=PIK3CA PE=1 SV=2	PK3CA	0.298178	0.0516837	0.357949	-0.091082	0.582584	0.866409	0.463488	0.00666948	0.233848	0.578645	0.0793491	0.371462
1023	sp|P46781|RS9_HUMAN 40S ribosomal protein S9 OS=Homo sapiens OX=9606 GN=RPS9 PE=1 SV=3	RS9	0.178963	0.0490357	0.357949	0.191134	0.0945115	0.504824	0.029553	0.71535	0.934256	0.388878	0.0537887	0.31863
1027	sp|P46926|GNPI1_HUMAN Glucosamine-6-phosphate isomerase 1 OS=Homo sapiens OX=9606 GN=GNPDA1 PE=1 SV=1	GNPI1	0.33139	0.0502088	0.357949	0.0769042	0.534072	0.833792	0.190108	0.446806	0.87804	1.02398	0.0596523	0.329367
1061	sp|P49419|AL7A1_HUMAN Alpha-aminoadipic semialdehyde dehydrogenase OS=Homo sapiens OX=9606 GN=ALDH7A1 PE=1 SV=5	AL7A1	0.228502	0.0508671	0.357949	0.319474	0.12559	0.551586	0.19229	0.184873	0.697615	0.176687	0.170063	0.505115
1072	sp|P49770|EI2BB_HUMAN Translation initiation factor eIF-2B subunit beta OS=Homo sapiens OX=9606 GN=EIF2B2 PE=1 SV=3	EI2BB	-0.421388	0.0478818	0.357949	-0.214152	0.47623	0.810787	-0.47422	0.0435844	0.494385	-0.583916	0.0585469	0.329367
1098	sp|P50991|TCPD_HUMAN T-complex protein 1 subunit delta OS=Homo sapiens OX=9606 GN=CCT4 PE=1 SV=4	TCPD	-0.126864	0.051507	0.357949	-0.104261	0.102818	0.516964	-0.0364367	0.588679	0.896104	-0.288873	0.00431165	0.109121
1154	sp|P53671|LIMK2_HUMAN LIM domain kinase 2 OS=Homo sapiens OX=9606 GN=LIMK2 PE=1 SV=1	LIMK2	0.277966	0.050329	0.357949	0.128123	0.579943	0.866	0.481911	0.00962939	0.279408	0.0438506	0.832628	0.929724
1248	sp|P61266|STX1B_HUMAN Syntaxin-1B OS=Homo sapiens OX=9606 GN=STX1B PE=1 SV=1	STX1B	-0.226375	0.04985	0.357949	-0.203388	0.161962	0.590891	-0.235258	0.107872	0.621202	-0.239867	0.0425961	0.280802
1325	sp|P67775|PP2AA_HUMAN Serine/threonine-protein phosphatase 2A catalytic subunit alpha isoform OS=Homo sapiens OX=9606 GN=PPP2CA PE=1 SV=1	PP2AA	-0.0608834	0.0494094	0.357949	-0.138654	0.00249961	0.143778	0.00279815	0.950993	0.98672	-0.0656737	0.0396576	0.276235
1364	sp|P98179|RBM3_HUMAN RNA-binding protein 3 OS=Homo sapiens OX=9606 GN=RBM3 PE=1 SV=1	RBM3	0.696401	0.0502434	0.357949	0.670817	0.408605	0.776188	-0.00927363	0.956407	0.988328	1.41742	0.0592759	0.329367
1585	sp|Q14203|DCTN1_HUMAN Dynactin subunit 1 OS=Homo sapiens OX=9606 GN=DCTN1 PE=1 SV=3	DCTN1	-0.102581	0.0480354	0.357949	-0.100062	0.114086	0.53335	-0.129773	0.0963968	0.596519	-0.064732	0.41612	0.701235
1616	sp|Q14738|2A5D_HUMAN Serine/threonine-protein phosphatase 2A 56 kDa regulatory subunit delta isoform OS=Homo sapiens OX=9606 GN=PPP2R5D PE=1 SV=1	2A5D	-0.0962452	0.0516075	0.357949	-0.139306	0.00341912	0.16389	-0.0568854	0.422304	0.867792	-0.105048	0.351281	0.6597
1859	sp|Q6H8Q1|ABLM2_HUMAN Actin-binding LIM protein 2 OS=Homo sapiens OX=9606 GN=ABLIM2 PE=1 SV=2	ABLM2	-0.248459	0.0513994	0.357949	-0.213694	0.194916	0.618739	-0.326406	0.0536885	0.504534	-0.172098	0.300069	0.627005
1866	sp|Q6IQ26|DEN5A_HUMAN DENN domain-containing protein 5A OS=Homo sapiens OX=9606 GN=DENND5A PE=1 SV=2	DEN5A	0.201071	0.0511486	0.357949	0.172046	0.346033	0.739374	0.0706718	0.577822	0.893858	0.470617	0.017924	0.201396
1969	sp|Q7Z7K6|CENPV_HUMAN Centromere protein V OS=Homo sapiens OX=9606 GN=CENPV PE=1 SV=1	CENPV	0.820049	0.0505752	0.357949	1.35614	NA	NA	0.505425	0.236003	0.738443	1.32099	NA	NA
2150	sp|Q8TEV9|SMCR8_HUMAN Guanine nucleotide exchange protein SMCR8 OS=Homo sapiens OX=9606 GN=SMCR8 PE=1 SV=2	SMCR8	-0.515371	0.0500637	0.357949	-0.629485	0.0280627	0.336653	-0.521957	NA	NA	-0.421445	0.117229	0.433449
2366	sp|Q96T76|MMS19_HUMAN MMS19 nucleotide excision repair protein homolog OS=Homo sapiens OX=9606 GN=MMS19 PE=1 SV=2	MMS19	0.128907	0.0501365	0.357949	-0.0158297	0.822221	0.956756	0.180461	0.0430915	0.494385	0.220434	0.119948	0.438222
2535	sp|Q9H1P3|OSBL2_HUMAN Oxysterol-binding protein-related protein 2 OS=Homo sapiens OX=9606 GN=OSBPL2 PE=1 SV=1	OSBL2	-0.312268	0.051248	0.357949	-0.328859	0.0514184	0.409989	-0.352266	0.0559798	0.513809	-0.225044	0.20167	0.537786
2643	sp|Q9NR50|EI2BG_HUMAN Translation initiation factor eIF-2B subunit gamma OS=Homo sapiens OX=9606 GN=EIF2B3 PE=1 SV=1	EI2BG	-0.30718	0.0513522	0.357949	-0.332899	0.0468644	0.399947	-0.446287	0.0364158	0.458469	-0.0685126	0.687268	0.858929
2781	sp|Q9UDT6|CLIP2_HUMAN CAP-Gly domain-containing linker protein 2 OS=Homo sapiens OX=9606 GN=CLIP2 PE=1 SV=1	CLIP2	-0.281749	0.0511047	0.357949	-0.363037	0.053803	0.413737	-0.400806	0.0528704	0.504534	-0.00832694	0.961316	0.985238
2809	sp|Q9UI15|TAGL3_HUMAN Transgelin-3 OS=Homo sapiens OX=9606 GN=TAGLN3 PE=1 SV=2	TAGL3	-0.517698	0.0514713	0.357949	-0.275999	0.581585	0.866409	-0.590913	0.0458382	0.494767	-0.661779	0.0395156	0.276235
2937	sp|Q9Y2Q9|RT28_HUMAN 28S ribosomal protein S28, mitochondrial OS=Homo sapiens OX=9606 GN=MRPS28 PE=1 SV=1	RT28	-0.373647	0.0489938	0.357949	-0.335362	0.133265	0.561186	-0.427605	0.0290087	0.418983	-0.24569	NA	NA
3008	sp|Q9Y5Y2|NUBP2_HUMAN Cytosolic Fe-S cluster assembly factor NUBP2 OS=Homo sapiens OX=9606 GN=NUBP2 PE=1 SV=1	NUBP2	-0.186945	0.0497387	0.357949	-0.00914153	0.950088	0.988146	-0.324103	0.0085057	0.251906	-0.211506	0.0361717	0.268644
100	sp|P19105|ML12A_HUMAN Myosin regulatory light chain 12A OS=Homo sapiens OX=9606 GN=MYL12A PE=1 SV=2	ML12A	0.306772	0.0520742	0.358987	0.214399	0.247425	0.665663	0.656551	0.00689508	0.233848	-0.110127	0.453814	0.726208
313	sp|O75935|DCTN3_HUMAN Dynactin subunit 3 OS=Homo sapiens OX=9606 GN=DCTN3 PE=1 SV=1	DCTN3	-0.852047	0.0520389	0.358987	-0.654858	0.129932	0.557612	-1.01204	0.0282527	0.413214	-0.827833	0.0652059	0.339169
1240	sp|P61160|ARP2_HUMAN Actin-related protein 2 OS=Homo sapiens OX=9606 GN=ACTR2 PE=1 SV=1	ARP2	0.0643942	0.0529209	0.363147	0.0730343	0.118368	0.541007	0.0740994	0.0905291	0.582547	0.0397562	0.56176	0.787512
1839	sp|Q643R3|LPCT4_HUMAN Lysophospholipid acyltransferase LPCAT4 OS=Homo sapiens OX=9606 GN=LPCAT4 PE=1 SV=1	LPCT4	-0.600109	0.0528664	0.363147	-0.924373	0.0044547	0.180447	-0.289058	0.547116	0.887891	-0.457189	0.317793	0.637902
1296	sp|P62854|RS26_HUMAN 40S ribosomal protein S26 OS=Homo sapiens OX=9606 GN=RPS26 PE=1 SV=3	RS26	0.142917	0.0530606	0.36327	0.237291	0.0205033	0.309492	0.133095	0.0653657	0.529426	0.0475476	0.73651	0.883301
1858	sp|Q6GYQ0|RGPA1_HUMAN Ral GTPase-activating protein subunit alpha-1 OS=Homo sapiens OX=9606 GN=RALGAPA1 PE=1 SV=1	RGPA1	-0.434801	0.0534154	0.364863	-0.379012	0.0996443	0.513106	-0.325597	0.153085	0.669486	-0.636195	0.00913369	0.158943
266	sp|O75251|NDUS7_HUMAN NADH dehydrogenase [ubiquinone] iron-sulfur protein 7, mitochondrial OS=Homo sapiens OX=9606 GN=NDUFS7 PE=1 SV=3	NDUS7	-0.420901	0.0537039	0.365996	-0.415139	0.0712144	0.450683	-0.36424	0.108265	0.621202	-0.503169	0.0280733	0.236284
153	sp|O43236|SEPT4_HUMAN Septin-4 OS=Homo sapiens OX=9606 GN=SEPTIN4 PE=1 SV=1	2004-09-01	-0.1122	0.0546877	0.370165	-0.19718	0.0257507	0.330621	-0.024311	0.775335	0.954843	-0.144889	0.217499	0.549619
957	sp|P40227|TCPZ_HUMAN T-complex protein 1 subunit zeta OS=Homo sapiens OX=9606 GN=CCT6A PE=1 SV=3	TCPZ	-0.0942895	0.0546085	0.370165	-0.141489	0.0077721	0.214928	-0.06708	0.211657	0.723229	-0.0800371	0.246282	0.57892
2857	sp|Q9UM19|HPCL4_HUMAN Hippocalcin-like protein 4 OS=Homo sapiens OX=9606 GN=HPCAL4 PE=1 SV=3	HPCL4	0.353073	0.0545008	0.370165	0.200043	0.624289	0.898177	0.424282	0.134496	0.665678	0.399291	0.126759	0.446565
62	sp|O00743|PPP6_HUMAN Serine/threonine-protein phosphatase 6 catalytic subunit OS=Homo sapiens OX=9606 GN=PPP6C PE=1 SV=1	PPP6	0.313952	0.0549967	0.371414	0.319351	0.406582	0.775595	0.389797	0.0968426	0.596519	0.193885	0.37881	0.679731
712	sp|P18505|GBRB1_HUMAN Gamma-aminobutyric acid receptor subunit beta-1 OS=Homo sapiens OX=9606 GN=GABRB1 PE=1 SV=2	GBRB1	-0.499839	0.056074	0.371958	-0.578776	0.100625	0.513106	-0.61972	0.0501266	0.49832	-0.111699	0.696433	0.863352
895	sp|P31949|S10AB_HUMAN Protein S100-A11 OS=Homo sapiens OX=9606 GN=S100A11 PE=1 SV=2	S10AB	0.404874	0.0559417	0.371958	0.513803	0.0834065	0.476115	0.375855	0.565862	0.892938	0.315292	0.199037	0.536575
1327	sp|P67936|TPM4_HUMAN Tropomyosin alpha-4 chain OS=Homo sapiens OX=9606 GN=TPM4 PE=1 SV=3	TPM4	0.210059	0.055697	0.371958	0.291536	0.0107644	0.252629	0.177922	0.201489	0.714317	0.163205	0.188134	0.526938
1329	sp|P68104|EF1A1_HUMAN Elongation factor 1-alpha 1 OS=Homo sapiens OX=9606 GN=EEF1A1 PE=1 SV=1	EF1A1	0.0920772	0.0559735	0.371958	0.0727844	0.164486	0.590891	0.109404	0.0891857	0.582547	0.0885951	0.25305	0.583485
1744	sp|Q17R89|RHG44_HUMAN Rho GTPase-activating protein 44 OS=Homo sapiens OX=9606 GN=ARHGAP44 PE=1 SV=1	RHG44	-0.157099	0.0557711	0.371958	-0.333107	0.0004201	0.099334	-0.0823457	0.493358	0.884434	-0.0638855	0.613321	0.818354
1970	sp|Q86SX6|GLRX5_HUMAN Glutaredoxin-related protein 5, mitochondrial OS=Homo sapiens OX=9606 GN=GLRX5 PE=1 SV=2	GLRX5	-0.691496	0.0552289	0.371958	-0.534543	0.155611	0.587462	-0.544791	0.233875	0.738443	-1.03439	0.0063785	0.133465
2487	sp|Q9BY89|K1671_HUMAN Uncharacterized protein KIAA1671 OS=Homo sapiens OX=9606 GN=KIAA1671 PE=1 SV=2	K1671	-0.259382	0.0560513	0.371958	-0.124365	0.546736	0.844023	-0.260203	0.152306	0.669486	-0.526133	NA	NA
2940	sp|Q9Y2T3|GUAD_HUMAN Guanine deaminase OS=Homo sapiens OX=9606 GN=GDA PE=1 SV=1	GUAD	-0.829802	0.0558909	0.371958	-0.468891	0.477864	0.810787	-0.916453	0.139295	0.668436	-1.1293	0.0382945	0.276019
402	sp|O95837|GNA14_HUMAN Guanine nucleotide-binding protein subunit alpha-14 OS=Homo sapiens OX=9606 GN=GNA14 PE=1 SV=1	GNA14	0.339361	0.0574425	0.372306	0.403564	0.0639631	0.441147	0.156495	0.477001	0.884434	0.512487	NA	NA
632	sp|P13073|COX41_HUMAN Cytochrome c oxidase subunit 4 isoform 1, mitochondrial OS=Homo sapiens OX=9606 GN=COX4I1 PE=1 SV=1	COX41	0.256597	0.0578089	0.372306	0.0379418	0.718527	0.927268	0.124908	0.471078	0.884434	0.709228	0.0574642	0.326576
738	sp|P20810|ICAL_HUMAN Calpastatin OS=Homo sapiens OX=9606 GN=CAST PE=1 SV=4	ICAL	-0.394761	0.0570245	0.372306	-0.54387	0.065602	0.443932	-0.362833	0.13744	0.666533	-0.238517	0.191332	0.529772
1050	sp|P48681|NEST_HUMAN Nestin OS=Homo sapiens OX=9606 GN=NES PE=1 SV=2	NEST	0.302831	0.0580621	0.372306	0.286324	0.130287	0.557612	0.434564	0.217054	0.725233	0.146445	0.476441	0.743055
1085	sp|P50395|GDIB_HUMAN Rab GDP dissociation inhibitor beta OS=Homo sapiens OX=9606 GN=GDI2 PE=1 SV=2	GDIB	0.132666	0.0574331	0.372306	0.104378	0.328218	0.732746	0.120462	0.348006	0.806603	0.183975	0.0135997	0.183231
1255	sp|P61764|STXB1_HUMAN Syntaxin-binding protein 1 OS=Homo sapiens OX=9606 GN=STXBP1 PE=1 SV=1	STXB1	-0.125735	0.057095	0.372306	-0.230037	0.0202533	0.309492	-0.0502303	0.564926	0.892938	-0.117307	0.368494	0.670475
1343	sp|P78371|TCPB_HUMAN T-complex protein 1 subunit beta OS=Homo sapiens OX=9606 GN=CCT2 PE=1 SV=4	TCPB	-0.10404	0.0572694	0.372306	-0.20224	0.00277021	0.144326	-0.0527362	0.492064	0.884434	-0.0664281	0.309823	0.632802
1469	sp|Q12860|CNTN1_HUMAN Contactin-1 OS=Homo sapiens OX=9606 GN=CNTN1 PE=1 SV=1	CNTN1	0.141558	0.0575489	0.372306	0.0873701	0.366658	0.756323	0.150721	0.144457	0.669486	0.191033	0.0386715	0.276019
1485	sp|Q13045|FLII_HUMAN Protein flightless-1 homolog OS=Homo sapiens OX=9606 GN=FLII PE=1 SV=2	FLII	-0.244879	0.0581211	0.372306	-0.438425	0.000613195	0.099334	-0.0069523	0.971986	0.991652	-0.375966	0.01839	0.203989
1747	sp|Q2M2I8|AAK1_HUMAN AP2-associated protein kinase 1 OS=Homo sapiens OX=9606 GN=AAK1 PE=1 SV=3	AAK1	-0.181669	0.056757	0.372306	-0.11208	0.328656	0.732746	-0.370926	0.000138366	0.0579554	0.021029	0.903023	0.962543
2001	sp|Q86X76|NIT1_HUMAN Deaminated glutathione amidase OS=Homo sapiens OX=9606 GN=NIT1 PE=1 SV=2	NIT1	-0.460628	0.0566617	0.372306	-0.273688	0.278107	0.691899	-0.553836	0.0577766	0.515997	-0.538914	0.0466348	0.296104
2108	sp|Q8NE62|CHDH_HUMAN Choline dehydrogenase, mitochondrial OS=Homo sapiens OX=9606 GN=CHDH PE=1 SV=2	CHDH	0.240069	0.0570713	0.372306	0.0910308	0.466816	0.805362	0.27979	0.165429	0.682268	0.354367	0.256515	0.58505
2330	sp|Q96MZ0|GD1L1_HUMAN Ganglioside-induced differentiation-associated protein 1-like 1 OS=Homo sapiens OX=9606 GN=GDAP1L1 PE=2 SV=2	GD1L1	-0.222639	0.0578928	0.372306	-0.399482	0.00164943	0.121792	-0.236249	0.176858	0.690594	0.00409515	0.984791	0.991251
2339	sp|Q96PE5|OPALI_HUMAN Opalin OS=Homo sapiens OX=9606 GN=OPALIN PE=2 SV=1	OPALI	0.273577	0.0578268	0.372306	-0.0144483	0.904713	0.974425	0.23532	0.0364336	0.458469	0.863699	0.145683	0.47295
2674	sp|Q9NUQ2|PLCE_HUMAN 1-acyl-sn-glycerol-3-phosphate acyltransferase epsilon OS=Homo sapiens OX=9606 GN=AGPAT5 PE=1 SV=3	PLCE	0.578724	0.0581222	0.372306	0.277519	0.661808	0.913486	0.746381	0.0326624	0.435301	0.551436	0.128716	0.450016
2705	sp|Q9NYL2|M3K20_HUMAN Mitogen-activated protein kinase kinase kinase 20 OS=Homo sapiens OX=9606 GN=MAP3K20 PE=1 SV=3	M3K20	0.155864	0.0575768	0.372306	0.119847	0.197094	0.6195	0.16774	0.127229	0.653632	0.187286	0.107497	0.417592
875	sp|P30531|SC6A1_HUMAN Sodium- and chloride-dependent GABA transporter 1 OS=Homo sapiens OX=9606 GN=SLC6A1 PE=1 SV=2	SC6A1	-0.675815	0.0594053	0.376402	-0.83353	0.0331823	0.350854	-0.82732	0.0352785	0.455667	-0.136231	NA	NA
914	sp|P35241|RADI_HUMAN Radixin OS=Homo sapiens OX=9606 GN=RDX PE=1 SV=1	RADI	0.17904	0.0590513	0.376402	0.219095	0.048431	0.404331	0.188496	0.0879297	0.582454	0.118126	0.560778	0.786627
1172	sp|P54652|HSP72_HUMAN Heat shock-related 70 kDa protein 2 OS=Homo sapiens OX=9606 GN=HSPA2 PE=1 SV=1	HSP72	-0.13154	0.0595096	0.376402	0.00926471	0.917619	0.979394	-0.134161	0.0594357	0.515997	-0.291881	0.0162728	0.197129
1300	sp|P62888|RL30_HUMAN 60S ribosomal protein L30 OS=Homo sapiens OX=9606 GN=RPL30 PE=1 SV=2	RL30	0.192502	0.0597002	0.376402	0.32385	0.00972083	0.243494	0.0750943	0.506808	0.887891	0.215375	0.0617261	0.333824
1603	sp|Q14573|ITPR3_HUMAN Inositol 1,4,5-trisphosphate receptor type 3 OS=Homo sapiens OX=9606 GN=ITPR3 PE=1 SV=2	ITPR3	0.501721	0.0594302	0.376402	0.634395	0.286688	0.697559	0.370338	NA	NA	0.448136	0.0788715	0.371462
1642	sp|Q15056|IF4H_HUMAN Eukaryotic translation initiation factor 4H OS=Homo sapiens OX=9606 GN=EIF4H PE=1 SV=5	IF4H	-0.23292	0.0594301	0.376402	0.0981058	0.471382	0.809911	-0.459086	0.0027973	0.186402	-0.279867	0.0367689	0.27112
2166	sp|Q8WVF1|OSCP1_HUMAN Protein OSCP1 OS=Homo sapiens OX=9606 GN=OSCP1 PE=1 SV=4	OSCP1	-0.334375	0.0597704	0.376402	-0.205587	0.358675	0.748584	-0.49607	0.0101283	0.28282	-0.223629	0.23594	0.568908
2278	sp|Q96EK5|KBP_HUMAN KIF-binding protein OS=Homo sapiens OX=9606 GN=KIFBP PE=1 SV=1	KBP	0.125217	0.0596254	0.376402	-0.0112153	0.898463	0.972934	0.137643	0.073659	0.544051	0.265748	0.0398699	0.276235
2647	sp|Q9NRG7|D39U1_HUMAN Epimerase family protein SDR39U1 OS=Homo sapiens OX=9606 GN=SDR39U1 PE=1 SV=3	D39U1	-0.243156	0.0599025	0.37644	-0.279172	0.129143	0.557612	-0.0389064	0.841407	0.966119	-0.507513	0.000804838	0.056999
319	sp|O75970|MPDZ_HUMAN Multiple PDZ domain protein OS=Homo sapiens OX=9606 GN=MPDZ PE=1 SV=2	MPDZ	0.326811	0.0604537	0.378311	0.703195	0.00847821	0.225772	0.412671	0.195133	0.709656	-0.212473	0.176677	0.514229
520	sp|P07900|HS90A_HUMAN Heat shock protein HSP 90-alpha OS=Homo sapiens OX=9606 GN=HSP90AA1 PE=1 SV=5	HS90A	-0.112629	0.0604352	0.378311	-0.131386	0.158413	0.587881	-0.11859	0.162355	0.681632	-0.0818052	0.413227	0.699345
1749	sp|Q2NKQ1|SGSM1_HUMAN Small G protein signaling modulator 1 OS=Homo sapiens OX=9606 GN=SGSM1 PE=1 SV=2	SGSM1	-0.607532	0.0612531	0.382511	-0.506165	NA	NA	-0.664737	NA	NA	-0.651694	NA	NA
1807	sp|Q5T4S7|UBR4_HUMAN E3 ubiquitin-protein ligase UBR4 OS=Homo sapiens OX=9606 GN=UBR4 PE=1 SV=1	UBR4	-0.14887	0.0614899	0.383189	-0.300076	0.0010553	0.108395	-0.102893	0.211424	0.723229	-0.0414266	0.760376	0.894445
844	sp|P28331|NDUS1_HUMAN NADH-ubiquinone oxidoreductase 75 kDa subunit, mitochondrial OS=Homo sapiens OX=9606 GN=NDUFS1 PE=1 SV=3	NDUS1	-0.119057	0.062061	0.385595	-0.161675	0.0338035	0.354814	-0.17322	0.0618024	0.515997	0.0119069	0.902061	0.962338
2590	sp|Q9HAD4|WDR41_HUMAN WD repeat-containing protein 41 OS=Homo sapiens OX=9606 GN=WDR41 PE=1 SV=3	WDR41	0.289044	0.0621344	0.385595	0.199745	0.136478	0.568847	0.37642	0.0924322	0.584076	0.292888	0.532056	0.772957
2904	sp|Q9Y224|RTRAF_HUMAN RNA transcription, translation and transport factor protein OS=Homo sapiens OX=9606 GN=RTRAF PE=1 SV=1	RTRAF	-0.213464	0.0625496	0.387367	-0.21217	0.0793507	0.471718	-0.144446	0.264306	0.753641	-0.318501	0.0226819	0.220771
1313	sp|P63096|GNAI1_HUMAN Guanine nucleotide-binding protein G(i) subunit alpha-1 OS=Homo sapiens OX=9606 GN=GNAI1 PE=1 SV=2	GNAI1	0.0668415	0.0629463	0.388212	0.020498	0.589208	0.869006	0.0232463	0.509524	0.887891	0.186302	0.00513486	0.118187
1781	sp|Q5BKZ1|ZN326_HUMAN DBIRD complex subunit ZNF326 OS=Homo sapiens OX=9606 GN=ZNF326 PE=1 SV=2	ZN326	0.347265	0.0628794	0.388212	0.378271	0.218422	0.639044	0.502497	0.0306696	0.423596	0.122218	0.581769	0.802168
484	sp|P05386|RLA1_HUMAN 60S acidic ribosomal protein P1 OS=Homo sapiens OX=9606 GN=RPLP1 PE=1 SV=1	RLA1	0.310902	0.0637247	0.391396	0.322907	0.0805257	0.472952	0.351559	0.175962	0.690594	0.242687	0.148808	0.476256
862	sp|P30044|PRDX5_HUMAN Peroxiredoxin-5, mitochondrial OS=Homo sapiens OX=9606 GN=PRDX5 PE=1 SV=4	PRDX5	-0.210463	0.0636603	0.391396	-0.170735	0.330678	0.732746	-0.148191	0.258931	0.753641	-0.35022	0.0211619	0.215534
1351	sp|P82650|RT22_HUMAN 28S ribosomal protein S22, mitochondrial OS=Homo sapiens OX=9606 GN=MRPS22 PE=1 SV=1	RT22	0.422551	0.0640854	0.392803	0.447109	NA	NA	0.362982	0.282845	0.762136	0.61171	NA	NA
500	sp|P06748|NPM_HUMAN Nucleophosmin OS=Homo sapiens OX=9606 GN=NPM1 PE=1 SV=2	NPM	0.13909	0.0643101	0.393372	0.213808	0.0509239	0.409098	0.109821	0.148636	0.669486	0.0958236	0.444309	0.719445
2668	sp|Q9NTK5|OLA1_HUMAN Obg-like ATPase 1 OS=Homo sapiens OX=9606 GN=OLA1 PE=1 SV=2	OLA1	-0.223983	0.064612	0.394411	-0.22691	0.164735	0.590891	-0.164514	0.379909	0.834029	-0.30977	0.0192936	0.208463
364	sp|O95178|NDUB2_HUMAN NADH dehydrogenase [ubiquinone] 1 beta subcomplex subunit 2, mitochondrial OS=Homo sapiens OX=9606 GN=NDUFB2 PE=1 SV=1	NDUB2	-0.881172	0.0655892	0.395361	-0.824313	NA	NA	-1.31287	0.0111221	0.304768	0.731896	NA	NA
1005	sp|P43686|PRS6B_HUMAN 26S proteasome regulatory subunit 6B OS=Homo sapiens OX=9606 GN=PSMC4 PE=1 SV=2	PRS6B	-0.189434	0.0650908	0.395361	-0.137899	0.198072	0.619863	-0.0864447	0.462089	0.882283	-0.404044	0.0230762	0.221518
1677	sp|Q15436|SC23A_HUMAN Protein transport protein Sec23A OS=Homo sapiens OX=9606 GN=SEC23A PE=1 SV=2	SC23A	0.104624	0.0651338	0.395361	0.0248782	0.718924	0.927268	0.0951136	0.100616	0.608261	0.211928	0.0935855	0.394232
1943	sp|Q7RTN6|STRAA_HUMAN STE20-related kinase adapter protein alpha OS=Homo sapiens OX=9606 GN=STRADA PE=1 SV=1	STRAA	0.359648	0.0654832	0.395361	-0.0757021	0.711452	0.927268	0.577162	0.068944	0.53905	0.272836	0.191172	0.529772
2286	sp|Q96F85|CNRP1_HUMAN CB1 cannabinoid receptor-interacting protein 1 OS=Homo sapiens OX=9606 GN=CNRIP1 PE=1 SV=1	CNRP1	-0.223247	0.0656949	0.395361	-0.0713492	0.679279	0.919262	-0.412508	0.00556466	0.223501	-0.11657	0.557566	0.785274
2867	sp|Q9UNE7|CHIP_HUMAN E3 ubiquitin-protein ligase CHIP OS=Homo sapiens OX=9606 GN=STUB1 PE=1 SV=2	CHIP	-0.333311	0.0655851	0.395361	-0.205495	0.486254	0.813534	-0.302923	0.0762081	0.544708	-0.561453	0.114667	0.430313
3017	sp|Q9Y6C9|MTCH2_HUMAN Mitochondrial carrier homolog 2 OS=Homo sapiens OX=9606 GN=MTCH2 PE=1 SV=1	MTCH2	0.260237	0.0656916	0.395361	0.115063	0.455947	0.799868	0.199602	0.369188	0.821171	0.520556	0.0789905	0.371462
116	sp|O15069|NACAD_HUMAN NAC-alpha domain-containing protein 1 OS=Homo sapiens OX=9606 GN=NACAD PE=1 SV=3	NACAD	0.270096	0.0660418	0.396649	0.190341	0.384447	0.760159	0.449993	0.098313	0.599723	0.129898	0.364813	0.667294
179	sp|O43615|TIM44_HUMAN Mitochondrial import inner membrane translocase subunit TIM44 OS=Homo sapiens OX=9606 GN=TIMM44 PE=1 SV=2	TIM44	-0.172059	0.0666196	0.397072	-0.15011	0.131301	0.557612	-0.244434	0.0114512	0.307901	-0.0725126	0.78177	0.904208
721	sp|P19367|HXK1_HUMAN Hexokinase-1 OS=Homo sapiens OX=9606 GN=HK1 PE=1 SV=3	HXK1	-0.0845454	0.066521	0.397072	-0.103337	0.147475	0.577844	-0.086046	0.147378	0.669486	-0.0603706	0.398377	0.694218
2177	sp|Q8WXF1|PSPC1_HUMAN Paraspeckle component 1 OS=Homo sapiens OX=9606 GN=PSPC1 PE=1 SV=1	PSPC1	-0.276205	0.0666442	0.397072	-0.165238	0.449632	0.799153	-0.518716	0.00297722	0.192195	-0.0268357	0.852322	0.944656
2742	sp|Q9P121|NTRI_HUMAN Neurotrimin OS=Homo sapiens OX=9606 GN=NTM PE=1 SV=1	NTRI	0.247933	0.0665737	0.397072	0.209424	0.215103	0.635803	0.339032	0.0442514	0.494385	0.156213	0.377628	0.679484
301	sp|O75746|CMC1_HUMAN Calcium-binding mitochondrial carrier protein Aralar1 OS=Homo sapiens OX=9606 GN=SLC25A12 PE=1 SV=2	CMC1	-0.112246	0.066868	0.397611	-0.204581	0.0177679	0.296968	-0.0359806	0.699578	0.924231	-0.118922	0.167046	0.499871
2297	sp|Q96H20|SNF8_HUMAN Vacuolar-sorting protein SNF8 OS=Homo sapiens OX=9606 GN=SNF8 PE=1 SV=1	SNF8	-0.0863883	0.0670831	0.398098	-0.187118	0.00143997	0.121792	-0.0343856	0.582084	0.894481	-0.0487171	0.365542	0.668185
1058	sp|P49368|TCPG_HUMAN T-complex protein 1 subunit gamma OS=Homo sapiens OX=9606 GN=CCT3 PE=1 SV=4	TCPG	-0.116205	0.0674731	0.398826	-0.160412	0.0431352	0.38647	-0.0999189	0.178036	0.690594	-0.089059	0.331164	0.64675
1777	sp|Q562E7|WDR81_HUMAN WD repeat-containing protein 81 OS=Homo sapiens OX=9606 GN=WDR81 PE=1 SV=2	WDR81	-0.532107	0.0673666	0.398826	-0.386486	0.364953	0.755572	-0.508175	0.159706	0.67677	-0.786435	0.00673683	0.136078
197	sp|O43822|CF410_HUMAN Cilia- and flagella-associated protein 410 OS=Homo sapiens OX=9606 GN=CFAP410 PE=1 SV=1	CF410	0.241287	0.0679825	0.399039	0.121355	0.378474	0.757224	0.315288	0.152452	0.669486	0.277017	NA	NA
1018	sp|P46459|NSF_HUMAN Vesicle-fusing ATPase OS=Homo sapiens OX=9606 GN=NSF PE=1 SV=3	NSF	-0.085344	0.068032	0.399039	-0.171719	0.00613744	0.204225	-0.0105558	0.848559	0.967331	-0.0967553	0.188602	0.527245
1365	sp|P98194|AT2C1_HUMAN Calcium-transporting ATPase type 2C member 1 OS=Homo sapiens OX=9606 GN=ATP2C1 PE=1 SV=3	AT2C1	-0.780692	0.0679339	0.399039	-0.383401	0.526907	0.830481	-1.00886	0.027194	0.413214	-1.17	NA	NA
2262	sp|Q96BR1|SGK3_HUMAN Serine/threonine-protein kinase Sgk3 OS=Homo sapiens OX=9606 GN=SGK3 PE=1 SV=1	SGK3	0.183622	0.0680438	0.399039	-0.0824338	0.340012	0.736045	0.197318	0.0524929	0.504534	0.534185	0.019804	0.209716
492	sp|P06396|GELS_HUMAN Gelsolin OS=Homo sapiens OX=9606 GN=GSN PE=1 SV=1	GELS	0.0748657	0.0683594	0.399321	0.101364	0.0683331	0.44845	0.0646825	0.219281	0.727192	0.0592255	0.283268	0.611933
2308	sp|Q96IU4|ABHEB_HUMAN Protein ABHD14B OS=Homo sapiens OX=9606 GN=ABHD14B PE=1 SV=1	ABHEB	0.336799	0.0683057	0.399321	0.293894	0.227746	0.647872	0.239966	0.226952	0.73664	0.532104	0.024296	0.22549
115	sp|O15068|MCF2L_HUMAN Guanine nucleotide exchange factor DBS OS=Homo sapiens OX=9606 GN=MCF2L PE=1 SV=2	MCF2L	-0.821616	0.0691607	0.399769	-0.902975	0.085755	0.480763	-0.338961	0.694605	0.923637	-1.04123	0.23284	0.565909
340	sp|O94874|UFL1_HUMAN E3 UFM1-protein ligase 1 OS=Homo sapiens OX=9606 GN=UFL1 PE=1 SV=2	UFL1	0.128971	0.0688911	0.399769	0.0667963	0.377336	0.757224	0.106792	0.159298	0.67677	0.234777	0.0734473	0.354034
443	sp|P02679|FIBG_HUMAN Fibrinogen gamma chain OS=Homo sapiens OX=9606 GN=FGG PE=1 SV=3	FIBG	0.306615	0.0691656	0.399769	0.309187	0.0770919	0.463511	0.241856	0.160146	0.677557	0.41958	0.0397699	0.276235
1394	sp|Q02246|CNTN2_HUMAN Contactin-2 OS=Homo sapiens OX=9606 GN=CNTN2 PE=1 SV=1	CNTN2	0.557659	0.0692372	0.399769	0.531955	0.471232	0.809911	0.80597	0.0996071	0.605909	0.252282	0.614219	0.818365
1734	sp|Q16816|PHKG1_HUMAN Phosphorylase b kinase gamma catalytic chain, skeletal muscle/heart isoform OS=Homo sapiens OX=9606 GN=PHKG1 PE=2 SV=3	PHKG1	0.451516	0.0691686	0.399769	0.412472	0.462262	0.805248	0.800834	0.0873442	0.582454	0.0182951	0.879155	0.950754
2605	sp|Q9HCD6|TANC2_HUMAN Protein TANC2 OS=Homo sapiens OX=9606 GN=TANC2 PE=1 SV=3	TANC2	0.31196	0.0692398	0.399769	-0.0616539	0.714421	0.927268	0.317813	0.292906	0.768041	0.739061	0.00655143	0.135038
2800	sp|Q9UHD9|UBQL2_HUMAN Ubiquilin-2 OS=Homo sapiens OX=9606 GN=UBQLN2 PE=1 SV=2	UBQL2	-0.12037	0.0695234	0.400632	-0.226064	0.0315976	0.348695	-0.0549352	0.505862	0.887891	-0.0901828	0.607585	0.815427
330	sp|O94772|LY6H_HUMAN Lymphocyte antigen 6H OS=Homo sapiens OX=9606 GN=LY6H PE=1 SV=1	LY6H	0.549769	0.0697221	0.401003	0.277548	0.206641	0.627901	0.700106	0.122715	0.646481	0.507089	NA	NA
1121	sp|P51784|UBP11_HUMAN Ubiquitin carboxyl-terminal hydrolase 11 OS=Homo sapiens OX=9606 GN=USP11 PE=1 SV=3	UBP11	-0.210414	0.0700984	0.402392	-0.383995	0.102172	0.515656	-0.189862	0.112407	0.624469	-0.034998	0.799824	0.915505
2296	sp|Q96GW7|PGCB_HUMAN Brevican core protein OS=Homo sapiens OX=9606 GN=BCAN PE=1 SV=2	PGCB	0.230215	0.0705512	0.404214	0.126327	0.517333	0.826313	0.279287	0.136528	0.66635	0.277811	0.0537537	0.31863
1114	sp|P51617|IRAK1_HUMAN Interleukin-1 receptor-associated kinase 1 OS=Homo sapiens OX=9606 GN=IRAK1 PE=1 SV=2	IRAK1	0.133563	0.0707565	0.404613	0.0766657	0.476852	0.810787	0.0795836	0.460709	0.882283	0.310382	0.00397207	0.109121
219	sp|O60486|PLXC1_HUMAN Plexin-C1 OS=Homo sapiens OX=9606 GN=PLXNC1 PE=1 SV=1	PLXC1	0.314599	0.0713332	0.406354	0.381894	0.0894865	0.490215	0.292983	0.287808	0.766424	0.268513	0.279569	0.605622
1755	sp|Q3SY69|AL1L2_HUMAN Mitochondrial 10-formyltetrahydrofolate dehydrogenase OS=Homo sapiens OX=9606 GN=ALDH1L2 PE=1 SV=2	AL1L2	-0.591004	0.0712732	0.406354	-0.0499059	0.925681	0.979643	-0.907045	0.00617847	0.232247	-0.605365	0.10302	0.410295
2758	sp|Q9P2Q2|FRM4A_HUMAN FERM domain-containing protein 4A OS=Homo sapiens OX=9606 GN=FRMD4A PE=1 SV=3	FRM4A	0.394773	0.0718736	0.408653	0.318072	0.187676	0.614057	0.624876	NA	NA	NA	NA	NA
2646	sp|Q9NRD5|PICK1_HUMAN PRKCA-binding protein OS=Homo sapiens OX=9606 GN=PICK1 PE=1 SV=2	PICK1	-0.660969	0.0720106	0.408653	-1.01937	NA	NA	-0.648847	0.329383	0.790274	-0.326815	NA	NA
2780	sp|Q9UBX3|DIC_HUMAN Mitochondrial dicarboxylate carrier OS=Homo sapiens OX=9606 GN=SLC25A10 PE=1 SV=2	DIC	0.213367	0.0723433	0.408986	-0.109529	0.527569	0.830481	0.360937	0.00758901	0.241858	0.399797	0.113258	0.428616
3020	sp|Q9Y6E0|STK24_HUMAN Serine/threonine-protein kinase 24 OS=Homo sapiens OX=9606 GN=STK24 PE=1 SV=1	STK24	-0.226993	0.0722376	0.408986	-0.182418	0.209541	0.628691	-0.210827	0.147332	0.669486	-0.318497	0.060444	0.330269
1446	sp|Q08462|ADCY2_HUMAN Adenylate cyclase type 2 OS=Homo sapiens OX=9606 GN=ADCY2 PE=1 SV=5	ADCY2	0.187999	0.0729644	0.411718	0.0844717	0.48518	0.813157	0.169163	0.122729	0.646481	0.337034	0.00956741	0.162118
639	sp|P13693|TCTP_HUMAN Translationally-controlled tumor protein OS=Homo sapiens OX=9606 GN=TPT1 PE=1 SV=1	TCTP	-0.294137	0.0734401	0.411744	0.0802786	0.814608	0.953933	-0.524965	0.00039821	0.0835084	-0.429998	0.0159069	0.195001
1008	sp|P45954|ACDSB_HUMAN Short/branched chain specific acyl-CoA dehydrogenase, mitochondrial OS=Homo sapiens OX=9606 GN=ACADSB PE=1 SV=1	ACDSB	0.1425	0.0736587	0.411744	0.16613	0.393405	0.766035	0.0359085	0.656271	0.915732	0.274819	0.0153764	0.192968
1152	sp|P53621|COPA_HUMAN Coatomer subunit alpha OS=Homo sapiens OX=9606 GN=COPA PE=1 SV=2	COPA	0.123021	0.0735675	0.411744	0.0571363	0.509323	0.822077	0.0624727	0.394197	0.847971	0.290709	0.0154699	0.192968
2215	sp|Q92835|SHIP1_HUMAN Phosphatidylinositol 3,4,5-trisphosphate 5-phosphatase 1 OS=Homo sapiens OX=9606 GN=INPP5D PE=1 SV=2	SHIP1	0.196493	0.0734415	0.411744	0.106691	0.580504	0.866019	0.160829	0.19324	0.709352	0.386411	0.0326155	0.252681
2700	sp|Q9NXR7|BABA2_HUMAN BRISC and BRCA1-A complex member 2 OS=Homo sapiens OX=9606 GN=BABAM2 PE=1 SV=2	BABA2	-0.384572	0.0733224	0.411744	-0.339631	0.334866	0.732746	-0.571793	NA	NA	-0.358373	NA	NA
2816	sp|Q9UIW2|PLXA1_HUMAN Plexin-A1 OS=Homo sapiens OX=9606 GN=PLXNA1 PE=1 SV=3	PLXA1	-0.218359	0.0740382	0.413092	-0.139772	0.310848	0.715772	-0.245293	0.0738306	0.544051	-0.274133	0.0816005	0.37689
421	sp|P00568|KAD1_HUMAN Adenylate kinase isoenzyme 1 OS=Homo sapiens OX=9606 GN=AK1 PE=1 SV=3	KAD1	-0.1675	0.0759612	0.413808	-0.0511569	0.719812	0.927268	-0.236831	0.0466872	0.497336	-0.199236	0.0856788	0.382144
445	sp|P02689|MYP2_HUMAN Myelin P2 protein OS=Homo sapiens OX=9606 GN=PMP2 PE=1 SV=3	MYP2	0.251279	0.0764186	0.413808	0.263594	0.109433	0.528896	0.230847	0.136312	0.66635	0.267559	0.0871572	0.382144
461	sp|P04179|SODM_HUMAN Superoxide dismutase [Mn], mitochondrial OS=Homo sapiens OX=9606 GN=SOD2 PE=1 SV=3	SODM	0.234322	0.0744867	0.413808	0.257365	0.176441	0.603975	0.318328	0.0881519	0.582454	0.0814316	0.671004	0.853614
567	sp|P09972|ALDOC_HUMAN Fructose-bisphosphate aldolase C OS=Homo sapiens OX=9606 GN=ALDOC PE=1 SV=2	ALDOC	-0.12428	0.0749197	0.413808	-0.153074	0.163879	0.590891	-0.0630447	0.569626	0.89377	-0.182541	0.0248797	0.226742
897	sp|P32119|PRDX2_HUMAN Peroxiredoxin-2 OS=Homo sapiens OX=9606 GN=PRDX2 PE=1 SV=5	PRDX2	0.159126	0.0759402	0.413808	0.13526	0.169851	0.597178	0.130029	0.278405	0.759629	0.230614	0.12782	0.448017
983	sp|P42263|GRIA3_HUMAN Glutamate receptor 3 OS=Homo sapiens OX=9606 GN=GRIA3 PE=1 SV=2	GRIA3	-0.485846	0.0759026	0.413808	0.741542	0.143306	0.574822	-0.634149	0.0358606	0.458469	-1.10978	0.000303389	0.0354401
1060	sp|P49418|AMPH_HUMAN Amphiphysin OS=Homo sapiens OX=9606 GN=AMPH PE=1 SV=1	AMPH	-0.539256	0.0764113	0.413808	-0.729392	0.0236531	0.315005	-0.460975	0.224885	0.735077	-0.382651	0.259458	0.587048
1218	sp|P60174|TPIS_HUMAN Triosephosphate isomerase OS=Homo sapiens OX=9606 GN=TPI1 PE=1 SV=3	TPIS	-0.139483	0.0754077	0.413808	-0.0620054	0.641231	0.908835	-0.270527	0.0060014	0.231528	-0.0333065	0.76788	0.899189
1397	sp|Q02338|BDH_HUMAN D-beta-hydroxybutyrate dehydrogenase, mitochondrial OS=Homo sapiens OX=9606 GN=BDH1 PE=1 SV=3	BDH	-0.675055	0.0756492	0.413808	-0.678717	0.142538	0.574822	-0.629036	0.137613	0.666533	-0.726615	0.0749015	0.356686
1430	sp|Q07020|RL18_HUMAN 60S ribosomal protein L18 OS=Homo sapiens OX=9606 GN=RPL18 PE=1 SV=2	RL18	0.149601	0.0751287	0.413808	0.190319	0.0393647	0.369977	0.2353	0.0602181	0.515997	-0.026452	0.753939	0.892011
1624	sp|Q14974|IMB1_HUMAN Importin subunit beta-1 OS=Homo sapiens OX=9606 GN=KPNB1 PE=1 SV=2	IMB1	-0.119447	0.0754829	0.413808	-0.0659331	0.470098	0.809582	-0.128044	0.0819588	0.565983	-0.168983	0.105243	0.414667
1666	sp|Q15366|PCBP2_HUMAN Poly(rC)-binding protein 2 OS=Homo sapiens OX=9606 GN=PCBP2 PE=1 SV=1	PCBP2	-0.141974	0.0765234	0.413808	-0.137264	0.103405	0.518106	-0.0802351	0.378245	0.831969	-0.240076	0.125561	0.445758
1992	sp|Q86VS8|HOOK3_HUMAN Protein Hook homolog 3 OS=Homo sapiens OX=9606 GN=HOOK3 PE=1 SV=2	HOOK3	0.245995	0.0755849	0.413808	0.205536	0.406945	0.775595	0.227353	0.170495	0.6863	0.343969	0.194398	0.531509
2109	sp|Q8NE71|ABCF1_HUMAN ATP-binding cassette sub-family F member 1 OS=Homo sapiens OX=9606 GN=ABCF1 PE=1 SV=2	ABCF1	0.218765	0.0746968	0.413808	0.00755406	0.920339	0.979394	0.0549002	0.469319	0.884434	0.710976	0.0622573	0.333892
2680	sp|Q9NVA2|SEP11_HUMAN Septin-11 OS=Homo sapiens OX=9606 GN=SEPTIN11 PE=1 SV=3	2011-09-01	0.138419	0.0761153	0.413808	0.10593	0.224795	0.645864	0.0747721	0.388171	0.838578	0.271792	0.113708	0.428616
2935	sp|Q9Y2Q0|AT8A1_HUMAN Phospholipid-transporting ATPase IA OS=Homo sapiens OX=9606 GN=ATP8A1 PE=1 SV=1	AT8A1	-0.228426	0.076032	0.413808	-0.341163	0.0792483	0.471718	-0.131999	0.532548	0.887891	-0.244163	0.303088	0.62942
3004	sp|Q9Y5S9|RBM8A_HUMAN RNA-binding protein 8A OS=Homo sapiens OX=9606 GN=RBM8A PE=1 SV=1	RBM8A	0.292984	0.0749627	0.413808	0.444227	0.036683	0.36583	0.166781	0.305563	0.774322	0.344072	NA	NA
124	sp|O15144|ARPC2_HUMAN Actin-related protein 2/3 complex subunit 2 OS=Homo sapiens OX=9606 GN=ARPC2 PE=1 SV=1	ARPC2	0.1417	0.0778043	0.414646	0.0783086	0.145242	0.577491	0.0533272	0.477289	0.884434	0.348215	0.196598	0.533439
160	sp|O43299|AP5Z1_HUMAN AP-5 complex subunit zeta-1 OS=Homo sapiens OX=9606 GN=AP5Z1 PE=1 SV=2	AP5Z1	0.360382	0.077153	0.414646	0.333959	0.232301	0.653076	0.229648	0.328733	0.789544	0.587309	0.00590425	0.129089
295	sp|O75582|KS6A5_HUMAN Ribosomal protein S6 kinase alpha-5 OS=Homo sapiens OX=9606 GN=RPS6KA5 PE=1 SV=1	KS6A5	0.555406	0.0783453	0.414646	0.714087	0.129639	0.557612	0.209644	0.570125	0.89377	0.888922	0.0117461	0.170751
641	sp|P13726|TF_HUMAN Tissue factor OS=Homo sapiens OX=9606 GN=F3 PE=1 SV=1	TF	0.657595	0.0781366	0.414646	0.201428	NA	NA	0.36972	0.359925	0.813259	1.83345	NA	NA
790	sp|P23528|COF1_HUMAN Cofilin-1 OS=Homo sapiens OX=9606 GN=CFL1 PE=1 SV=3	COF1	-0.105362	0.0777148	0.414646	-0.0558259	0.528143	0.83093	-0.102829	0.243991	0.74163	-0.166954	0.0383149	0.276019
1662	sp|Q15293|RCN1_HUMAN Reticulocalbin-1 OS=Homo sapiens OX=9606 GN=RCN1 PE=1 SV=1	RCN1	0.225572	0.0783338	0.414646	0.251685	0.0324799	0.348695	-0.0711682	0.591381	0.896104	0.640218	0.0232586	0.221518
2014	sp|Q8IV38|ANKY2_HUMAN Ankyrin repeat and MYND domain-containing protein 2 OS=Homo sapiens OX=9606 GN=ANKMY2 PE=1 SV=1	ANKY2	-0.421834	0.0773811	0.414646	-0.283337	0.333829	0.732746	-0.429315	0.0761534	0.544708	-0.572192	0.0244104	0.22549
2091	sp|Q8N9I9|DTX3_HUMAN Probable E3 ubiquitin-protein ligase DTX3 OS=Homo sapiens OX=9606 GN=DTX3 PE=1 SV=2	DTX3	-0.483967	0.0772822	0.414646	-0.608171	0.0498248	0.407182	-0.307067	0.38165	0.834747	-0.617964	0.0249564	0.226742
2176	sp|Q8WXE9|STON2_HUMAN Stonin-2 OS=Homo sapiens OX=9606 GN=STON2 PE=1 SV=1	STON2	0.196578	0.077987	0.414646	0.193549	0.219678	0.642068	0.0901386	0.508477	0.887891	0.371123	0.00276269	0.0919344
2180	sp|Q8WXI2|CNKR2_HUMAN Connector enhancer of kinase suppressor of ras 2 OS=Homo sapiens OX=9606 GN=CNKSR2 PE=1 SV=1	CNKR2	0.750493	0.0772534	0.414646	1.20402	0.0474898	0.401358	0.725792	0.183315	0.695057	0.11961	NA	NA
2464	sp|Q9BW30|TPPP3_HUMAN Tubulin polymerization-promoting protein family member 3 OS=Homo sapiens OX=9606 GN=TPPP3 PE=1 SV=1	TPPP3	0.179133	0.0776984	0.414646	0.189481	0.172761	0.602992	0.0432494	0.699475	0.924231	0.370887	0.00145914	0.071106
2759	sp|Q9P2R3|ANFY1_HUMAN Rabankyrin-5 OS=Homo sapiens OX=9606 GN=ANKFY1 PE=1 SV=2	ANFY1	0.0825893	0.0771816	0.414646	0.0776749	0.12528	0.551586	0.154266	0.00458738	0.212272	-0.0191931	0.812963	0.922138
669	sp|P15311|EZRI_HUMAN Ezrin OS=Homo sapiens OX=9606 GN=EZR PE=1 SV=4	EZRI	-0.158603	0.0789044	0.416866	-0.24502	0.152759	0.586212	-0.093858	0.330976	0.790274	-0.154899	0.384566	0.68206
403	sp|O95865|DDAH2_HUMAN N(G),N(G)-dimethylarginine dimethylaminohydrolase 2 OS=Homo sapiens OX=9606 GN=DDAH2 PE=1 SV=1	DDAH2	0.18872	0.0792361	0.417879	0.191294	0.162498	0.590891	0.120909	0.329841	0.790274	0.287432	0.02419	0.22549
103	sp|O14974|MYPT1_HUMAN Protein phosphatase 1 regulatory subunit 12A OS=Homo sapiens OX=9606 GN=PPP1R12A PE=1 SV=1	MYPT1	-0.346539	0.0796905	0.419535	-0.127979	0.514465	0.825153	-0.300525	0.261839	0.753641	-0.62645	0.00244049	0.0847371
544	sp|P08865|RSSA_HUMAN 40S ribosomal protein SA OS=Homo sapiens OX=9606 GN=RPSA PE=1 SV=4	RSSA	0.194162	0.0800747	0.42064	0.221517	0.0754937	0.459027	0.143337	0.297105	0.768175	0.238485	0.0983735	0.40253
1009	sp|P45974|UBP5_HUMAN Ubiquitin carboxyl-terminal hydrolase 5 OS=Homo sapiens OX=9606 GN=USP5 PE=1 SV=2	UBP5	-0.150864	0.0804515	0.42064	-0.162417	0.123979	0.549403	-0.0526067	0.589275	0.896104	-0.284771	0.00213132	0.0795501
2068	sp|Q8N3P4|VPS8_HUMAN Vacuolar protein sorting-associated protein 8 homolog OS=Homo sapiens OX=9606 GN=VPS8 PE=1 SV=3	VPS8	0.287888	0.0803115	0.42064	-0.0925015	0.651783	0.909346	0.385029	0.0456168	0.494767	0.64558	0.0372988	0.273261
2629	sp|Q9NQC3|RTN4_HUMAN Reticulon-4 OS=Homo sapiens OX=9606 GN=RTN4 PE=1 SV=2	RTN4	-0.0909701	0.0804641	0.42064	-0.172135	0.0163699	0.287072	-0.00134582	0.986245	0.994784	-0.130714	0.0804483	0.374071
1216	sp|P59998|ARPC4_HUMAN Actin-related protein 2/3 complex subunit 4 OS=Homo sapiens OX=9606 GN=ARPC4 PE=1 SV=3	ARPC4	0.107092	0.0807183	0.420643	0.106036	0.437625	0.788173	0.065081	0.41424	0.861171	0.17134	0.0704627	0.351622
1498	sp|Q13153|PAK1_HUMAN Serine/threonine-protein kinase PAK 1 OS=Homo sapiens OX=9606 GN=PAK1 PE=1 SV=2	PAK1	-0.603708	0.0807466	0.420643	-0.441411	0.37068	0.757156	-0.633412	0.143236	0.669486	-0.718477	0.0310252	0.25056
582	sp|P10599|THIO_HUMAN Thioredoxin OS=Homo sapiens OX=9606 GN=TXN PE=1 SV=3	THIO	0.460121	0.0809815	0.421132	0.587069	0.175594	0.603292	0.339216	0.473531	0.884434	0.427482	0.222794	0.558908
22	sp|C9J069|AJM1_HUMAN Apical junction component 1 homolog OS=Homo sapiens OX=9606 GN=AJM1 PE=3 SV=1	AJM1	0.380874	0.0822484	0.422567	0.584724	0.101131	0.513106	0.23766	0.400733	0.853095	0.324628	0.349633	0.6597
336	sp|O94826|TOM70_HUMAN Mitochondrial import receptor subunit TOM70 OS=Homo sapiens OX=9606 GN=TOMM70 PE=1 SV=1	TOM70	-0.230824	0.0821763	0.422567	-0.283598	0.162472	0.590891	-0.349484	0.0127885	0.326052	0.00873757	0.97416	0.987827
1026	sp|P46821|MAP1B_HUMAN Microtubule-associated protein 1B OS=Homo sapiens OX=9606 GN=MAP1B PE=1 SV=2	MAP1B	-0.079473	0.0819711	0.422567	-0.107832	0.158485	0.587881	-0.0811644	0.217662	0.725653	-0.04385	0.473009	0.739965
1069	sp|P49754|VPS41_HUMAN Vacuolar protein sorting-associated protein 41 homolog OS=Homo sapiens OX=9606 GN=VPS41 PE=1 SV=3	VPS41	-0.146664	0.0820357	0.422567	-0.276682	0.00598966	0.204225	0.0377516	0.719776	0.934607	-0.2716	0.0207558	0.213909
1123	sp|P51808|DYLT3_HUMAN Dynein light chain Tctex-type 3 OS=Homo sapiens OX=9606 GN=DYNLT3 PE=1 SV=1	DYLT3	-0.126907	0.0821742	0.422567	-0.214049	0.0185673	0.298321	-0.205748	0.00322184	0.197996	0.0930192	0.418327	0.701639
1549	sp|Q13634|CAD18_HUMAN Cadherin-18 OS=Homo sapiens OX=9606 GN=CDH18 PE=2 SV=1	CAD18	-1.05244	0.0822146	0.422567	0.581601	0.532449	0.832572	-1.44537	0.0246781	0.399759	-1.88503	0.0035612	0.107787
2564	sp|Q9H4G0|E41L1_HUMAN Band 4.1-like protein 1 OS=Homo sapiens OX=9606 GN=EPB41L1 PE=1 SV=2	E41L1	-0.0717323	0.0814295	0.422567	-0.0952898	0.0310036	0.34742	-0.0447725	0.489271	0.884434	-0.0846882	0.168549	0.502736
170	sp|O43488|ARK72_HUMAN Aflatoxin B1 aldehyde reductase member 2 OS=Homo sapiens OX=9606 GN=AKR7A2 PE=1 SV=3	ARK72	-0.262145	0.0828268	0.424079	-0.12502	0.532133	0.832572	-0.223614	0.132292	0.66418	-0.508063	0.00194683	0.0795501
1375	sp|Q00610|CLH1_HUMAN Clathrin heavy chain 1 OS=Homo sapiens OX=9606 GN=CLTC PE=1 SV=5	CLH1	-0.123827	0.0827023	0.424079	-0.161951	0.100693	0.513106	-0.0413231	0.672909	0.918262	-0.203105	0.0791569	0.371462
1368	sp|Q00059|TFAM_HUMAN Transcription factor A, mitochondrial OS=Homo sapiens OX=9606 GN=TFAM PE=1 SV=1	TFAM	-0.345466	0.083095	0.424723	-0.0584891	0.858228	0.966431	-0.388206	0.0614966	0.515997	-0.679769	0.011058	0.169679
1297	sp|P62873|GBB1_HUMAN Guanine nucleotide-binding protein G(I)/G(S)/G(T) subunit beta-1 OS=Homo sapiens OX=9606 GN=GNB1 PE=1 SV=3	GBB1	0.0970184	0.0835357	0.424794	0.0377773	0.601166	0.87865	0.0822942	0.316622	0.778806	0.188219	0.00191085	0.0795501
1335	sp|P69905|HBA_HUMAN Hemoglobin subunit alpha OS=Homo sapiens OX=9606 GN=HBA1 PE=1 SV=2	HBA	0.212428	0.0835135	0.424794	0.178948	0.168343	0.595824	0.257782	0.0983856	0.599723	0.183457	0.416883	0.7013
2174	sp|Q8WWY3|PRP31_HUMAN U4/U6 small nuclear ribonucleoprotein Prp31 OS=Homo sapiens OX=9606 GN=PRPF31 PE=1 SV=2	PRP31	0.205132	0.0833784	0.424794	0.295501	0.0819313	0.47507	-0.00298087	0.983145	0.993993	0.377185	0.04623	0.295301
497	sp|P06732|KCRM_HUMAN Creatine kinase M-type OS=Homo sapiens OX=9606 GN=CKM PE=1 SV=2	KCRM	0.789875	0.0838008	0.425417	1.53233	NA	NA	-0.226117	0.467191	0.884434	1.68864	0.0106208	0.165537
791	sp|P23610|HAP40_HUMAN 40-kDa huntingtin-associated protein OS=Homo sapiens OX=9606 GN=F8A1 PE=1 SV=2	HAP40	-0.209278	0.0844645	0.427333	-0.143557	0.338761	0.735169	-0.253507	0.119811	0.645747	-0.21961	0.243576	0.576483
2070	sp|Q8N3V7|SYNPO_HUMAN Synaptopodin OS=Homo sapiens OX=9606 GN=SYNPO PE=1 SV=2	SYNPO	-0.369157	0.0843483	0.427333	-0.553717	0.00517344	0.188339	-0.33834	0.323143	0.785113	-0.153949	0.526885	0.767945
533	sp|P08243|ASNS_HUMAN Asparagine synthetase [glutamine-hydrolyzing] OS=Homo sapiens OX=9606 GN=ASNS PE=1 SV=4	ASNS	-0.118053	0.0849712	0.428911	-0.16617	0.0524018	0.410716	-0.180087	0.0423131	0.494385	0.0311336	0.803867	0.915984
714	sp|P18621|RL17_HUMAN 60S ribosomal protein L17 OS=Homo sapiens OX=9606 GN=RPL17 PE=1 SV=3	RL17	0.0789559	0.0853512	0.428911	0.0649837	0.245351	0.665655	0.0672324	0.271469	0.756395	0.112842	0.0526833	0.317018
911	sp|P35222|CTNB1_HUMAN Catenin beta-1 OS=Homo sapiens OX=9606 GN=CTNNB1 PE=1 SV=1	CTNB1	0.0996916	0.0852405	0.428911	0.0997982	0.19596	0.6195	0.0350279	0.620852	0.899477	0.196563	0.0193217	0.208463
1592	sp|Q14258|TRI25_HUMAN E3 ubiquitin/ISG15 ligase TRIM25 OS=Homo sapiens OX=9606 GN=TRIM25 PE=1 SV=2	TRI25	0.137735	0.0853232	0.428911	0.176144	0.0443527	0.390664	0.126415	0.25198	0.745495	0.109903	0.43466	0.715204
2628	sp|Q9NQ88|TIGAR_HUMAN Fructose-2,6-bisphosphatase TIGAR OS=Homo sapiens OX=9606 GN=TIGAR PE=1 SV=1	TIGAR	-0.247967	0.0856234	0.429556	-0.250898	0.14325	0.574822	-0.121617	0.527667	0.887891	-0.434074	0.00743865	0.142677
2115	sp|Q8NFP9|NBEA_HUMAN Neurobeachin OS=Homo sapiens OX=9606 GN=NBEA PE=1 SV=3	NBEA	0.302013	0.0861755	0.4316	-0.0358289	0.815931	0.953933	0.0426226	0.775919	0.954843	1.02894	0.014497	0.188872
1087	sp|P50416|CPT1A_HUMAN Carnitine O-palmitoyltransferase 1, liver isoform OS=Homo sapiens OX=9606 GN=CPT1A PE=1 SV=2	CPT1A	-0.255959	0.0870798	0.435399	-0.362956	0.142854	0.574822	-0.161796	0.383694	0.835353	-0.272375	0.260231	0.587048
553	sp|P09486|SPRC_HUMAN SPARC OS=Homo sapiens OX=9606 GN=SPARC PE=1 SV=1	SPRC	-0.108668	0.0875424	0.435524	-0.0455885	0.584357	0.866409	-0.10185	0.178066	0.690594	-0.192487	0.124491	0.444336
1921	sp|Q71UM5|RS27L_HUMAN 40S ribosomal protein S27-like OS=Homo sapiens OX=9606 GN=RPS27L PE=1 SV=3	RS27L	-0.812429	0.0874514	0.435524	-0.704373	NA	NA	-0.278002	0.622047	0.899477	-1.38288	0.00830991	0.151468
2055	sp|Q8N163|CCAR2_HUMAN Cell cycle and apoptosis regulator protein 2 OS=Homo sapiens OX=9606 GN=CCAR2 PE=1 SV=2	CCAR2	-0.202291	0.087309	0.435524	0.00181163	0.990817	0.997525	-0.372533	0.00156773	0.148277	-0.1816	0.479608	0.744201
287	sp|O75477|ERLN1_HUMAN Erlin-1 OS=Homo sapiens OX=9606 GN=ERLIN1 PE=1 SV=2	ERLN1	0.359546	0.087721	0.435686	0.21971	0.286515	0.697559	0.30213	0.319506	0.781509	0.733445	0.0880902	0.384368
345	sp|O94906|PRP6_HUMAN Pre-mRNA-processing factor 6 OS=Homo sapiens OX=9606 GN=PRPF6 PE=1 SV=1	PRP6	-0.515149	0.0885332	0.436813	-0.874089	0.00572872	0.204225	-0.578091	0.0697578	0.540869	0.100661	0.803239	0.915984
1655	sp|Q15185|TEBP_HUMAN Prostaglandin E synthase 3 OS=Homo sapiens OX=9606 GN=PTGES3 PE=1 SV=1	TEBP	-0.0988655	0.0885118	0.436813	-0.114831	0.0586196	0.429108	-0.0799174	0.244343	0.74163	-0.108661	0.124146	0.44416
1722	sp|Q16666|IF16_HUMAN Gamma-interferon-inducible protein 16 OS=Homo sapiens OX=9606 GN=IFI16 PE=1 SV=3	IF16	0.308116	0.0880986	0.436813	0.324999	0.168517	0.595824	0.196581	0.239	0.738443	0.462938	0.362529	0.666847
2437	sp|Q9BST9|RTKN_HUMAN Rhotekin OS=Homo sapiens OX=9606 GN=RTKN PE=1 SV=2	RTKN	0.284003	0.0884797	0.436813	-0.0457313	0.707398	0.927268	0.261065	0.0666613	0.534344	0.703102	0.162313	0.493732
2121	sp|Q8NHP6|MSPD2_HUMAN Motile sperm domain-containing protein 2 OS=Homo sapiens OX=9606 GN=MOSPD2 PE=1 SV=1	MSPD2	-0.224993	0.0896916	0.441798	-0.240261	0.221026	0.642691	-0.131202	0.497578	0.886101	-0.413119	0.0661491	0.342142
2594	sp|Q9HAU0|PKHA5_HUMAN Pleckstrin homology domain-containing family A member 5 OS=Homo sapiens OX=9606 GN=PLEKHA5 PE=1 SV=1	PKHA5	0.170269	0.090422	0.443949	0.160842	0.297903	0.709222	0.0476041	0.660921	0.917697	0.404265	0.0858709	0.382144
2863	sp|Q9UN36|NDRG2_HUMAN Protein NDRG2 OS=Homo sapiens OX=9606 GN=NDRG2 PE=1 SV=2	NDRG2	0.16646	0.0904259	0.443949	0.136666	0.178813	0.605021	-0.0195462	0.845195	0.966482	0.48023	0.0235249	0.22252
3	sp|A0FGR8|ESYT2_HUMAN Extended synaptotagmin-2 OS=Homo sapiens OX=9606 GN=ESYT2 PE=1 SV=1	ESYT2	-0.246534	0.0924451	0.444307	-0.258465	0.139358	0.57012	-0.200718	0.339779	0.796986	-0.301338	0.0934793	0.394232
13	sp|Q9GZQ8|MLP3B_HUMAN Microtubule-associated proteins 1A/1B light chain 3B OS=Homo sapiens OX=9606 GN=MAP1LC3B PE=1 SV=3	MLP3B	0.109815	0.0915005	0.444307	-0.00201374	0.98417	0.997525	0.133297	0.206092	0.718462	0.205057	0.0408737	0.278062
610	sp|P11586|C1TC_HUMAN C-1-tetrahydrofolate synthase, cytoplasmic OS=Homo sapiens OX=9606 GN=MTHFD1 PE=1 SV=3	C1TC	-0.142376	0.0924371	0.444307	-0.18556	0.0378184	0.366215	-0.0483737	0.668466	0.918138	-0.232997	0.00740319	0.142677
973	sp|P41252|SYIC_HUMAN Isoleucine--tRNA ligase, cytoplasmic OS=Homo sapiens OX=9606 GN=IARS1 PE=1 SV=2	SYIC	-0.232158	0.0919085	0.444307	-0.196177	0.255583	0.671899	-0.529997	0.000517405	0.0835084	0.172621	0.408245	0.698188
1046	sp|P48507|GSH0_HUMAN Glutamate--cysteine ligase regulatory subunit OS=Homo sapiens OX=9606 GN=GCLM PE=1 SV=1	GSH0	-0.153921	0.0923434	0.444307	-0.264211	0.0593976	0.429215	0.00677555	0.954593	0.987951	-0.266295	0.0187788	0.205008
1281	sp|P62424|RL7A_HUMAN 60S ribosomal protein L7a OS=Homo sapiens OX=9606 GN=RPL7A PE=1 SV=2	RL7A	0.160024	0.0926841	0.444307	0.112418	0.227714	0.647872	0.0924046	0.455993	0.881961	0.316995	0.0214464	0.216186
1613	sp|Q14693|LPIN1_HUMAN Phosphatidate phosphatase LPIN1 OS=Homo sapiens OX=9606 GN=LPIN1 PE=1 SV=2	LPIN1	-0.318175	0.0923289	0.444307	-0.285719	0.184904	0.610424	-0.247137	0.293941	0.768125	-0.457187	0.0343686	0.259262
1746	sp|Q27J81|INF2_HUMAN Inverted formin-2 OS=Homo sapiens OX=9606 GN=INF2 PE=1 SV=2	INF2	0.0959143	0.0912981	0.444307	0.0658694	0.457889	0.800546	0.136085	0.0705359	0.540869	0.0707111	0.333976	0.648129
1940	sp|Q7L804|RFIP2_HUMAN Rab11 family-interacting protein 2 OS=Homo sapiens OX=9606 GN=RAB11FIP2 PE=1 SV=1	RFIP2	-0.555424	0.0920166	0.444307	-0.578503	NA	NA	-0.429775	0.250526	0.745495	-0.638122	0.181005	0.519846
1977	sp|Q86U38|NOP9_HUMAN Nucleolar protein 9 OS=Homo sapiens OX=9606 GN=NOP9 PE=1 SV=1	NOP9	0.225773	0.0913475	0.444307	0.199492	0.265023	0.68239	0.0604999	0.732696	0.938967	0.560057	0.00041724	0.0397385
2030	sp|Q8IXI1|MIRO2_HUMAN Mitochondrial Rho GTPase 2 OS=Homo sapiens OX=9606 GN=RHOT2 PE=1 SV=2	MIRO2	0.332073	0.0924918	0.444307	0.320513	0.345995	0.739374	0.312342	0.197764	0.712699	0.375154	0.236189	0.568908
2321	sp|Q96KG9|SCYL1_HUMAN N-terminal kinase-like protein OS=Homo sapiens OX=9606 GN=SCYL1 PE=1 SV=1	SCYL1	-0.252786	0.0927313	0.444307	-0.275664	0.139309	0.57012	-0.113816	0.538021	0.887891	-0.38752	0.0908587	0.390583
2469	sp|Q9BWD1|THIC_HUMAN Acetyl-CoA acetyltransferase, cytosolic OS=Homo sapiens OX=9606 GN=ACAT2 PE=1 SV=2	THIC	-0.146664	0.0915895	0.444307	-0.156576	0.129741	0.557612	-0.0947223	0.24186	0.74163	-0.213012	0.285734	0.612617
2498	sp|Q9BZH6|WDR11_HUMAN WD repeat-containing protein 11 OS=Homo sapiens OX=9606 GN=WDR11 PE=1 SV=1	WDR11	0.296333	0.0915403	0.444307	-0.09825	0.564299	0.854681	0.393008	0.0794037	0.558301	0.611669	0.0431886	0.283342
2804	sp|Q9UHY1|NRBP_HUMAN Nuclear receptor-binding protein OS=Homo sapiens OX=9606 GN=NRBP1 PE=1 SV=1	NRBP	-0.159745	0.0922208	0.444307	-0.241369	0.0202815	0.309492	-0.103844	0.364198	0.814515	-0.14837	0.166168	0.498323
165	sp|O43399|TPD54_HUMAN Tumor protein D54 OS=Homo sapiens OX=9606 GN=TPD52L2 PE=1 SV=2	TPD54	-0.208198	0.0941254	0.44669	-0.247679	0.0705265	0.449458	-0.193557	0.261059	0.753641	-0.179279	0.127731	0.448017
269	sp|O75334|LIPA2_HUMAN Liprin-alpha-2 OS=Homo sapiens OX=9606 GN=PPFIA2 PE=1 SV=2	LIPA2	-0.167524	0.0944259	0.44669	-0.0899155	0.354304	0.748354	-0.129333	0.217174	0.725233	-0.315353	0.0529431	0.317608
906	sp|P34932|HSP74_HUMAN Heat shock 70 kDa protein 4 OS=Homo sapiens OX=9606 GN=HSPA4 PE=1 SV=4	HSP74	-0.17413	0.0941126	0.44669	-0.155398	0.406626	0.775595	-0.136369	0.253598	0.745495	-0.252625	0.0116198	0.170751
1339	sp|P78347|GTF2I_HUMAN General transcription factor II-I OS=Homo sapiens OX=9606 GN=GTF2I PE=1 SV=2	GTF2I	0.518097	0.0936125	0.44669	0.527787	0.0973213	0.509829	0.945842	0.0161865	0.352523	-0.0238519	0.945817	0.980659
1563	sp|Q14008|CKAP5_HUMAN Cytoskeleton-associated protein 5 OS=Homo sapiens OX=9606 GN=CKAP5 PE=1 SV=3	CKAP5	-0.0911419	0.0943191	0.44669	-0.0939947	0.139353	0.57012	-0.143608	0.110531	0.623223	-0.00911501	0.921178	0.969404
1691	sp|Q15771|RAB30_HUMAN Ras-related protein Rab-30 OS=Homo sapiens OX=9606 GN=RAB30 PE=1 SV=2	RAB30	0.316869	0.0942166	0.44669	0.192646	0.332893	0.732746	0.407941	0.168386	0.685706	0.345067	0.102155	0.407736
2477	sp|Q9BXB5|OSB10_HUMAN Oxysterol-binding protein-related protein 10 OS=Homo sapiens OX=9606 GN=OSBPL10 PE=1 SV=2	OSB10	-0.439038	0.0941646	0.44669	-0.753288	NA	NA	-0.485648	0.130741	0.661548	-0.00826287	NA	NA
2979	sp|Q9Y4F5|C170B_HUMAN Centrosomal protein of 170 kDa protein B OS=Homo sapiens OX=9606 GN=CEP170B PE=1 SV=4	C170B	0.566813	0.0939514	0.44669	0.13904	0.721623	0.927268	0.485182	0.249875	0.745495	1.18833	0.0104263	0.163622
61	sp|O00629|IMA3_HUMAN Importin subunit alpha-3 OS=Homo sapiens OX=9606 GN=KPNA4 PE=1 SV=1	IMA3	-0.243782	0.0951095	0.449212	-0.13968	0.344338	0.739374	-0.223121	0.150683	0.669486	-0.426715	0.0102956	0.163622
1621	sp|Q14894|CRYM_HUMAN Ketimine reductase mu-crystallin OS=Homo sapiens OX=9606 GN=CRYM PE=1 SV=1	CRYM	-0.236965	0.0953451	0.449501	0.0287107	0.880103	0.969398	-0.353883	0.0208013	0.374167	-0.371544	0.0845805	0.381718
2079	sp|Q8N5S9|KKCC1_HUMAN Calcium/calmodulin-dependent protein kinase kinase 1 OS=Homo sapiens OX=9606 GN=CAMKK1 PE=1 SV=2	KKCC1	-0.216536	0.0954718	0.449501	-0.383415	0.0137287	0.276109	-0.17278	0.250716	0.745495	-0.0874774	0.632251	0.83156
1307	sp|P62979|RS27A_HUMAN Ubiquitin-40S ribosomal protein S27a OS=Homo sapiens OX=9606 GN=RPS27A PE=1 SV=2	RS27A	0.0944747	0.0962083	0.451544	0.176817	0.0222408	0.311326	0.00490703	0.940498	0.984919	0.13276	0.205481	0.540148
1356	sp|P83731|RL24_HUMAN 60S ribosomal protein L24 OS=Homo sapiens OX=9606 GN=RPL24 PE=1 SV=1	RL24	0.228207	0.0962002	0.451544	0.200516	0.358487	0.748584	0.244319	0.183289	0.695057	0.237973	0.331491	0.64675
2100	sp|Q8NBX0|SCPDL_HUMAN Saccharopine dehydrogenase-like oxidoreductase OS=Homo sapiens OX=9606 GN=SCCPDH PE=1 SV=1	SCPDL	0.254675	0.0970178	0.454136	0.184171	0.307733	0.713223	0.121181	0.458477	0.881961	0.537172	0.0841155	0.38028
2151	sp|Q8TF21|ANR24_HUMAN Ankyrin repeat domain-containing protein 24 OS=Homo sapiens OX=9606 GN=ANKRD24 PE=2 SV=2	ANR24	-0.668035	0.0970649	0.454136	-0.819177	NA	NA	-0.705302	0.091576	0.582698	-0.555403	0.157397	0.49122
198	sp|O43837|IDH3B_HUMAN Isocitrate dehydrogenase [NAD] subunit beta, mitochondrial OS=Homo sapiens OX=9606 GN=IDH3B PE=1 SV=2	IDH3B	-0.14082	0.0974409	0.455062	-0.328606	0.000809258	0.10145	-0.100567	0.232432	0.738443	0.0178854	0.924552	0.971325
525	sp|P07954|FUMH_HUMAN Fumarate hydratase, mitochondrial OS=Homo sapiens OX=9606 GN=FH PE=1 SV=3	FUMH	-0.14675	0.0987101	0.455062	-0.164409	0.0370155	0.36583	-0.246319	0.0185926	0.368695	0.0232075	0.903894	0.962543
867	sp|P30085|KCY_HUMAN UMP-CMP kinase OS=Homo sapiens OX=9606 GN=CMPK1 PE=1 SV=3	KCY	-0.106735	0.0990226	0.455062	-0.122994	0.137747	0.57012	-0.162521	0.0536478	0.504534	-0.00408875	0.960024	0.984988
883	sp|P31153|METK2_HUMAN S-adenosylmethionine synthase isoform type-2 OS=Homo sapiens OX=9606 GN=MAT2A PE=1 SV=1	METK2	-0.16142	0.0993707	0.455062	-0.0914921	0.498988	0.819697	-0.156788	0.11802	0.640807	-0.249951	0.0333322	0.254322
984	sp|P42330|AK1C3_HUMAN Aldo-keto reductase family 1 member C3 OS=Homo sapiens OX=9606 GN=AKR1C3 PE=1 SV=4	AK1C3	0.389626	0.0991396	0.455062	0.0454631	0.864409	0.968171	0.479065	0.186903	0.699062	0.790673	0.0406953	0.278062
1090	sp|P50502|F10A1_HUMAN Hsc70-interacting protein OS=Homo sapiens OX=9606 GN=ST13 PE=1 SV=2	F10A1	0.404102	0.0984948	0.455062	0.964441	0.0652081	0.443354	0.295184	0.31418	0.77802	-0.137602	0.697232	0.863955
1294	sp|P62841|RS15_HUMAN 40S ribosomal protein S15 OS=Homo sapiens OX=9606 GN=RPS15 PE=1 SV=2	RS15	0.152624	0.0977614	0.455062	0.0771247	0.415529	0.778926	0.13749	0.16388	0.681806	0.263406	0.0967304	0.397824
1452	sp|Q08AE8|SPIR1_HUMAN Protein spire homolog 1 OS=Homo sapiens OX=9606 GN=SPIRE1 PE=1 SV=3	SPIR1	0.363816	0.0977773	0.455062	0.210605	0.316305	0.72228	0.467364	0.176597	0.690594	0.39277	0.411615	0.698758
1954	sp|Q7Z460|CLAP1_HUMAN CLIP-associating protein 1 OS=Homo sapiens OX=9606 GN=CLASP1 PE=1 SV=1	CLAP1	-0.148761	0.0986068	0.455062	-0.129682	0.332659	0.732746	-0.162035	0.211964	0.723229	-0.151109	0.264851	0.589846
2011	sp|Q8IUR0|TPPC5_HUMAN Trafficking protein particle complex subunit 5 OS=Homo sapiens OX=9606 GN=TRAPPC5 PE=1 SV=1	TPPC5	-0.217011	0.0997021	0.455062	-0.30887	0.0238237	0.315005	-0.196965	0.137762	0.666533	-0.141857	0.418716	0.701756
2053	sp|Q8N126|CADM3_HUMAN Cell adhesion molecule 3 OS=Homo sapiens OX=9606 GN=CADM3 PE=1 SV=1	CADM3	0.255059	0.0991149	0.455062	0.163691	0.493422	0.816972	0.161323	0.325277	0.786685	0.50226	0.0176198	0.201396
2182	sp|Q8WYA6|CTBL1_HUMAN Beta-catenin-like protein 1 OS=Homo sapiens OX=9606 GN=CTNNBL1 PE=1 SV=1	CTBL1	0.325049	0.098045	0.455062	0.0645805	NA	NA	0.322061	0.2463	0.742672	0.59448	NA	NA
2414	sp|Q9BQ70|TCF25_HUMAN Transcription factor 25 OS=Homo sapiens OX=9606 GN=TCF25 PE=1 SV=1	TCF25	0.534582	0.099536	0.455062	1.32687	0.0140228	0.277588	0.382135	0.3035	0.774322	-0.0290335	0.908518	0.963721
2531	sp|Q9H0U4|RAB1B_HUMAN Ras-related protein Rab-1B OS=Homo sapiens OX=9606 GN=RAB1B PE=1 SV=1	RAB1B	-0.15108	0.0985535	0.455062	-0.208131	0.0725182	0.452413	-0.0599037	0.603667	0.896366	-0.221286	0.0227799	0.220771
2686	sp|Q9NVJ2|ARL8B_HUMAN ADP-ribosylation factor-like protein 8B OS=Homo sapiens OX=9606 GN=ARL8B PE=1 SV=1	ARL8B	0.0939464	0.0995884	0.455062	-0.0461336	0.514222	0.825153	0.171156	0.020776	0.374167	0.141558	0.0799049	0.372799
2689	sp|Q9NWB1|RFOX1_HUMAN RNA binding protein fox-1 homolog 1 OS=Homo sapiens OX=9606 GN=RBFOX1 PE=1 SV=2	RFOX1	0.643244	0.099698	0.455062	1.22299	NA	NA	0.297292	NA	NA	0.755406	NA	NA
1879	sp|Q6P2E9|EDC4_HUMAN Enhancer of mRNA-decapping protein 4 OS=Homo sapiens OX=9606 GN=EDC4 PE=1 SV=1	EDC4	0.162726	0.0998924	0.455235	0.0656788	0.563954	0.854681	0.0991021	0.467585	0.884434	0.413116	0.0649589	0.338522
1002	sp|P43405|KSYK_HUMAN Tyrosine-protein kinase SYK OS=Homo sapiens OX=9606 GN=SYK PE=1 SV=1	KSYK	0.261259	0.100229	0.456071	0.146983	0.346876	0.740508	0.422596	0.171643	0.686724	0.195374	0.384531	0.68206
922	sp|P35609|ACTN2_HUMAN Alpha-actinin-2 OS=Homo sapiens OX=9606 GN=ACTN2 PE=1 SV=1	ACTN2	0.404454	0.100772	0.457844	0.376106	0.305721	0.713223	0.249422	0.374762	0.828035	0.670074	0.146772	0.47469
2540	sp|Q9H254|SPTN4_HUMAN Spectrin beta chain, non-erythrocytic 4 OS=Homo sapiens OX=9606 GN=SPTBN4 PE=1 SV=2	SPTN4	-0.199022	0.101144	0.458139	0.0298502	0.719114	0.927268	-0.541695	0.00816389	0.249339	0.0479701	0.764329	0.897458
2837	sp|Q9UL15|BAG5_HUMAN BAG family molecular chaperone regulator 5 OS=Homo sapiens OX=9606 GN=BAG5 PE=1 SV=1	BAG5	-0.188779	0.101137	0.458139	-0.284794	0.0744715	0.457255	-0.0922626	0.539767	0.887891	-0.221535	0.152542	0.484278
1112	sp|P51570|GALK1_HUMAN Galactokinase OS=Homo sapiens OX=9606 GN=GALK1 PE=1 SV=1	GALK1	-0.105499	0.101767	0.458332	-0.0872355	0.184676	0.610424	-0.065648	0.47353	0.884434	-0.186584	0.0210338	0.215534
1415	sp|Q04837|SSBP_HUMAN Single-stranded DNA-binding protein, mitochondrial OS=Homo sapiens OX=9606 GN=SSBP1 PE=1 SV=1	SSBP	0.0638819	0.101573	0.458332	0.000460276	0.989905	0.997525	0.0931768	0.0748339	0.544051	0.0939315	0.285903	0.612617
1515	sp|Q13363|CTBP1_HUMAN C-terminal-binding protein 1 OS=Homo sapiens OX=9606 GN=CTBP1 PE=1 SV=2	CTBP1	-0.215753	0.1018	0.458332	-0.16458	0.150034	0.582351	-0.312157	0.143251	0.669486	-0.113866	0.711787	0.869764
2714	sp|Q9NZC7|WWOX_HUMAN WW domain-containing oxidoreductase OS=Homo sapiens OX=9606 GN=WWOX PE=1 SV=1	WWOX	0.209352	0.101784	0.458332	0.295589	0.153835	0.587462	-0.0745714	0.481546	0.884434	0.487305	0.0854901	0.382144
424	sp|P00918|CAH2_HUMAN Carbonic anhydrase 2 OS=Homo sapiens OX=9606 GN=CA2 PE=1 SV=2	CAH2	0.25566	0.102169	0.458793	0.38067	0.0645244	0.441147	0.122938	0.542047	0.887891	0.308897	0.30129	0.627574
1097	sp|P50990|TCPQ_HUMAN T-complex protein 1 subunit theta OS=Homo sapiens OX=9606 GN=CCT8 PE=1 SV=4	TCPQ	-0.126507	0.10221	0.458793	-0.222642	0.0180275	0.296968	-0.0584137	0.49935	0.886709	-0.116489	0.244961	0.577289
230	sp|O60684|IMA7_HUMAN Importin subunit alpha-7 OS=Homo sapiens OX=9606 GN=KPNA6 PE=1 SV=1	IMA7	-0.0868519	0.102463	0.458819	-0.146448	0.0164894	0.287416	-0.0355101	0.599194	0.896366	-0.0943354	0.279305	0.605526
258	sp|O75146|HIP1R_HUMAN Huntingtin-interacting protein 1-related protein OS=Homo sapiens OX=9606 GN=HIP1R PE=1 SV=2	HIP1R	-0.170169	0.102777	0.458819	-0.10945	0.335712	0.732746	-0.23877	0.0726927	0.544051	-0.138106	0.476697	0.743055
1611	sp|Q14683|SMC1A_HUMAN Structural maintenance of chromosomes protein 1A OS=Homo sapiens OX=9606 GN=SMC1A PE=1 SV=2	SMC1A	0.300429	0.102824	0.458819	0.686087	0.0136021	0.276109	0.12719	0.758688	0.952821	0.0880117	0.712912	0.870112
1896	sp|Q6U841|S4A10_HUMAN Sodium-driven chloride bicarbonate exchanger OS=Homo sapiens OX=9606 GN=SLC4A10 PE=1 SV=1	S4A10	-0.285335	0.102831	0.458819	0.187915	0.77908	0.941922	-0.385001	0.0141682	0.340502	-0.416025	0.0704094	0.351622
2774	sp|Q9UBQ7|GRHPR_HUMAN Glyoxylate reductase/hydroxypyruvate reductase OS=Homo sapiens OX=9606 GN=GRHPR PE=1 SV=1	GRHPR	0.16926	0.103062	0.459163	-0.0302676	0.837766	0.958774	0.233033	0.0583047	0.515997	0.306384	0.10677	0.417256
707	sp|P18031|PTN1_HUMAN Tyrosine-protein phosphatase non-receptor type 1 OS=Homo sapiens OX=9606 GN=PTPN1 PE=1 SV=1	PTN1	-0.478133	0.103603	0.460885	-0.777466	0.0256187	0.330401	-0.200899	0.570507	0.89377	-0.50264	0.284054	0.612282
251	sp|O75077|ADA23_HUMAN Disintegrin and metalloproteinase domain-containing protein 23 OS=Homo sapiens OX=9606 GN=ADAM23 PE=1 SV=1	ADA23	0.816592	0.103978	0.461297	0.498854	NA	NA	0.241202	0.678337	0.918262	1.99741	NA	NA
628	sp|P12931|SRC_HUMAN Proto-oncogene tyrosine-protein kinase Src OS=Homo sapiens OX=9606 GN=SRC PE=1 SV=3	SRC	-0.2442	0.104004	0.461297	-0.178347	0.308577	0.713223	-0.224369	0.227455	0.73664	-0.358918	0.0271517	0.235954
2523	sp|Q9H078|CLPB_HUMAN Caseinolytic peptidase B protein homolog OS=Homo sapiens OX=9606 GN=CLPB PE=1 SV=1	CLPB	-0.426245	0.104161	0.461308	-0.552241	0.0746363	0.457255	-0.535588	0.0501379	0.49832	-0.0782346	0.881952	0.95249
1770	sp|Q53GL7|PAR10_HUMAN Protein mono-ADP-ribosyltransferase PARP10 OS=Homo sapiens OX=9606 GN=PARP10 PE=1 SV=2	PAR10	0.213691	0.104507	0.46147	0.136921	0.114072	0.53335	0.054066	0.621087	0.899477	0.544643	0.262068	0.587048
2953	sp|Q9Y3A3|PHOCN_HUMAN MOB-like protein phocein OS=Homo sapiens OX=9606 GN=MOB4 PE=1 SV=1	PHOCN	-0.276049	0.104398	0.46147	-0.254351	0.113227	0.532393	-0.178038	0.602243	0.896366	-0.395759	0.276669	0.602356
307	sp|O75891|AL1L1_HUMAN Cytosolic 10-formyltetrahydrofolate dehydrogenase OS=Homo sapiens OX=9606 GN=ALDH1L1 PE=1 SV=2	AL1L1	-0.246757	0.104666	0.461487	-0.191778	0.539946	0.838151	-0.318178	0.116743	0.636229	-0.203768	0.144174	0.471801
654	sp|P14543|NID1_HUMAN Nidogen-1 OS=Homo sapiens OX=9606 GN=NID1 PE=1 SV=3	NID1	0.247929	0.105693	0.461694	0.242523	0.179262	0.605825	0.231131	0.264039	0.753641	0.279434	0.298607	0.625974
661	sp|P14866|HNRPL_HUMAN Heterogeneous nuclear ribonucleoprotein L OS=Homo sapiens OX=9606 GN=HNRNPL PE=1 SV=2	HNRPL	-0.324596	0.105795	0.461694	-0.408427	0.100125	0.513106	-0.367536	0.074761	0.544051	-0.197003	0.543698	0.777677
2328	sp|Q96ME7|ZN512_HUMAN Zinc finger protein 512 OS=Homo sapiens OX=9606 GN=ZNF512 PE=1 SV=2	ZN512	0.31907	0.105408	0.461694	0.222434	0.126514	0.55229	0.135197	0.451811	0.881769	1.20422	NA	NA
2350	sp|Q96Q42|ALS2_HUMAN Alsin OS=Homo sapiens OX=9606 GN=ALS2 PE=1 SV=2	ALS2	-0.825543	0.105339	0.461694	-0.529348	0.296518	0.708609	-0.881077	0.126212	0.653632	-1.08472	0.0401051	0.276235
2503	sp|Q9C0C9|UBE2O_HUMAN (E3-independent) E2 ubiquitin-conjugating enzyme OS=Homo sapiens OX=9606 GN=UBE2O PE=1 SV=3	UBE2O	-0.44693	0.105729	0.461694	-0.497075	0.0866858	0.484094	-0.652984	0.0215968	0.381457	-0.0793442	0.863812	0.946294
2615	sp|Q9HDC9|APMAP_HUMAN Adipocyte plasma membrane-associated protein OS=Homo sapiens OX=9606 GN=APMAP PE=1 SV=2	APMAP	0.469319	0.10536	0.461694	0.343081	0.1969	0.6195	0.817576	0.204417	0.717027	0.173296	0.708486	0.869764
2932	sp|Q9Y2K9|STB5L_HUMAN Syntaxin-binding protein 5-like OS=Homo sapiens OX=9606 GN=STXBP5L PE=1 SV=2	STB5L	-0.769819	0.105683	0.461694	-0.220787	NA	NA	-0.386786	NA	NA	-1.70188	NA	NA
2025	sp|Q8IWT6|LRC8A_HUMAN Volume-regulated anion channel subunit LRRC8A OS=Homo sapiens OX=9606 GN=LRRC8A PE=1 SV=1	LRC8A	0.326585	0.106241	0.462961	0.0511204	0.835465	0.958774	0.0576751	0.757986	0.952821	1.19627	0.04443	0.288065
1068	sp|P49748|ACADV_HUMAN Very long-chain specific acyl-CoA dehydrogenase, mitochondrial OS=Homo sapiens OX=9606 GN=ACADVL PE=1 SV=1	ACADV	0.109571	0.10693	0.464924	-0.0733674	0.24718	0.665655	0.119293	0.20542	0.718462	0.308415	0.0829013	0.379571
1162	sp|P53985|MOT1_HUMAN Monocarboxylate transporter 1 OS=Homo sapiens OX=9606 GN=SLC16A1 PE=1 SV=3	MOT1	0.209099	0.107003	0.464924	0.0795806	0.652158	0.909346	0.0937195	0.592227	0.896104	0.666516	0.0113741	0.170751
2970	sp|Q9Y485|DMXL1_HUMAN DmX-like protein 1 OS=Homo sapiens OX=9606 GN=DMXL1 PE=1 SV=3	DMXL1	-0.128178	0.107698	0.467266	-0.128556	0.156129	0.587462	-0.0528518	0.656411	0.915732	-0.240727	0.0049966	0.116954
411	sp|P00367|DHE3_HUMAN Glutamate dehydrogenase 1, mitochondrial OS=Homo sapiens OX=9606 GN=GLUD1 PE=1 SV=2	DHE3	0.124727	0.108341	0.469375	0.120749	0.146297	0.577548	0.0937519	0.331887	0.790491	0.175831	0.112457	0.428423
1238	sp|P61106|RAB14_HUMAN Ras-related protein Rab-14 OS=Homo sapiens OX=9606 GN=RAB14 PE=1 SV=4	RAB14	0.25616	0.108966	0.471396	0.1343	0.486179	0.813534	0.119657	0.556829	0.890359	0.672469	0.0740115	0.35529
361	sp|O95163|ELP1_HUMAN Elongator complex protein 1 OS=Homo sapiens OX=9606 GN=ELP1 PE=1 SV=3	ELP1	-0.291662	0.109981	0.471687	-0.350896	0.0633516	0.440095	-0.0442601	0.866692	0.968668	-0.593657	0.0110332	0.169679
392	sp|O95741|CPNE6_HUMAN Copine-6 OS=Homo sapiens OX=9606 GN=CPNE6 PE=1 SV=3	CPNE6	0.104167	0.109761	0.471687	0.024093	0.817955	0.954723	0.0554588	0.557863	0.890359	0.270648	0.0166405	0.198966
1221	sp|P60484|PTEN_HUMAN Phosphatidylinositol 3,4,5-trisphosphate 3-phosphatase and dual-specificity protein phosphatase PTEN OS=Homo sapiens OX=9606 GN=PTEN PE=1 SV=1	PTEN	-0.272117	0.10979	0.471687	-0.55156	0.00365263	0.167812	-0.0833599	0.720311	0.934607	-0.201044	0.205733	0.540148
1366	sp|P99999|CYC_HUMAN Cytochrome c OS=Homo sapiens OX=9606 GN=CYCS PE=1 SV=2	CYC	0.38867	0.109894	0.471687	0.0393582	0.875517	0.968856	0.755113	0.0450207	0.494385	0.307611	0.27892	0.605526
2466	sp|Q9BW72|HIG2A_HUMAN HIG1 domain family member 2A, mitochondrial OS=Homo sapiens OX=9606 GN=HIGD2A PE=1 SV=1	HIG2A	-0.231142	0.109815	0.471687	-0.0436263	0.699022	0.924741	-0.319688	0.293533	0.768041	-0.300597	0.0258151	0.228507
2613	sp|Q9HD20|AT131_HUMAN Manganese-transporting ATPase 13A1 OS=Homo sapiens OX=9606 GN=ATP13A1 PE=1 SV=2	AT131	0.159198	0.109681	0.471687	0.127294	0.413417	0.778926	0.00973921	0.915141	0.976224	0.32343	0.00934641	0.16034
400	sp|O95819|M4K4_HUMAN Mitogen-activated protein kinase kinase kinase kinase 4 OS=Homo sapiens OX=9606 GN=MAP4K4 PE=1 SV=2	M4K4	0.263429	0.110937	0.473683	0.134516	0.668616	0.915003	0.288336	0.179923	0.694125	0.363284	0.145582	0.47295
939	sp|P36954|RPB9_HUMAN DNA-directed RNA polymerase II subunit RPB9 OS=Homo sapiens OX=9606 GN=POLR2I PE=1 SV=1	RPB9	0.348231	0.110892	0.473683	0.272756	0.309119	0.713223	0.355069	0.169713	0.6863	0.468408	NA	NA
2146	sp|Q8TDY4|ASAP3_HUMAN Arf-GAP with SH3 domain, ANK repeat and PH domain-containing protein 3 OS=Homo sapiens OX=9606 GN=ASAP3 PE=1 SV=1	ASAP3	0.246218	0.111081	0.473683	0.0270144	0.747108	0.936538	0.224774	0.454337	0.881961	0.534122	0.0832802	0.379571
2625	sp|Q9NQ48|LZTL1_HUMAN Leucine zipper transcription factor-like protein 1 OS=Homo sapiens OX=9606 GN=LZTFL1 PE=1 SV=1	LZTL1	-0.676368	0.110802	0.473683	-0.632427	0.181356	0.609006	-0.831189	0.0667019	0.534344	-0.480755	0.247202	0.579798
1702	sp|Q15942|ZYX_HUMAN Zyxin OS=Homo sapiens OX=9606 GN=ZYX PE=1 SV=1	ZYX	-0.356531	0.111865	0.474988	-0.147691	0.478128	0.810787	-0.511175	0.044741	0.494385	-0.341112	0.251104	0.583485
2247	sp|Q96A00|PP14A_HUMAN Protein phosphatase 1 regulatory subunit 14A OS=Homo sapiens OX=9606 GN=PPP1R14A PE=1 SV=1	PP14A	0.266304	0.111664	0.474988	0.0560545	0.722846	0.927268	0.322188	0.309518	0.774322	0.411355	0.0217809	0.216398
3002	sp|Q9Y5P4|CERT_HUMAN Ceramide transfer protein OS=Homo sapiens OX=9606 GN=CERT1 PE=1 SV=1	CERT	-0.207524	0.11184	0.474988	-0.145373	0.296436	0.708609	-0.269672	0.0717841	0.540869	-0.176454	0.405727	0.696036
431	sp|P0DOX5|IGG1_HUMAN Immunoglobulin gamma-1 heavy chain OS=Homo sapiens OX=9606 PE=1 SV=2	IGG1	0.374398	0.112027	0.474999	0.469786	0.137127	0.56991	0.404552	0.139222	0.668436	0.217881	0.494195	0.752342
588	sp|P10809|CH60_HUMAN 60 kDa heat shock protein, mitochondrial OS=Homo sapiens OX=9606 GN=HSPD1 PE=1 SV=2	CH60	-0.143295	0.112482	0.476032	-0.11489	0.265525	0.682438	-0.0792249	0.432917	0.869241	-0.272541	0.0112204	0.170751
1762	sp|Q4G0N4|NAKD2_HUMAN NAD kinase 2, mitochondrial OS=Homo sapiens OX=9606 GN=NADK2 PE=1 SV=2	NAKD2	-0.262882	0.112888	0.476032	-0.107734	0.565781	0.854681	-0.316751	0.104732	0.617542	-0.355181	0.399571	0.694218
1844	sp|Q676U5|A16L1_HUMAN Autophagy-related protein 16-1 OS=Homo sapiens OX=9606 GN=ATG16L1 PE=1 SV=2	A16L1	-0.432438	0.113016	0.476032	-0.852445	NA	NA	-0.477625	0.0974532	0.596519	-0.143357	0.648346	0.838615
2192	sp|Q92561|PHYIP_HUMAN Phytanoyl-CoA hydroxylase-interacting protein OS=Homo sapiens OX=9606 GN=PHYHIP PE=1 SV=1	PHYIP	-0.114978	0.113182	0.476032	-0.0872303	0.211865	0.63077	-0.114447	0.268056	0.755104	-0.148147	0.0422012	0.280802
2778	sp|Q9UBV2|SE1L1_HUMAN Protein sel-1 homolog 1 OS=Homo sapiens OX=9606 GN=SEL1L PE=1 SV=3	SE1L1	-0.278665	0.112779	0.476032	-0.0615454	0.820647	0.956701	-0.336807	0.114786	0.630247	-0.489606	0.0374971	0.273526
2788	sp|Q9UG63|ABCF2_HUMAN ATP-binding cassette sub-family F member 2 OS=Homo sapiens OX=9606 GN=ABCF2 PE=1 SV=2	ABCF2	0.210822	0.113227	0.476032	0.28744	0.089826	0.49114	0.173716	0.27457	0.756617	0.179383	0.143908	0.471801
135	sp|O15357|SHIP2_HUMAN Phosphatidylinositol 3,4,5-trisphosphate 5-phosphatase 2 OS=Homo sapiens OX=9606 GN=INPPL1 PE=1 SV=2	SHIP2	0.458341	0.114975	0.476772	0.220256	0.640619	0.908491	0.372119	0.279031	0.759629	0.946858	0.0029733	0.0966148
163	sp|O43390|HNRPR_HUMAN Heterogeneous nuclear ribonucleoprotein R OS=Homo sapiens OX=9606 GN=HNRNPR PE=1 SV=1	HNRPR	-0.394068	0.114115	0.476772	-0.172066	0.527229	0.830481	-0.295491	0.262051	0.753641	-0.800935	0.0538147	0.31863
371	sp|O95278|EPM2A_HUMAN Laforin OS=Homo sapiens OX=9606 GN=EPM2A PE=1 SV=2	EPM2A	0.152002	0.114921	0.476772	0.166466	0.277233	0.690322	0.0705928	0.526689	0.887891	0.257241	0.0155351	0.192968
409	sp|P00338|LDHA_HUMAN L-lactate dehydrogenase A chain OS=Homo sapiens OX=9606 GN=LDHA PE=1 SV=2	LDHA	0.230551	0.114992	0.476772	0.202402	0.189402	0.615591	0.0959418	0.557945	0.890359	0.465306	0.087735	0.383424
872	sp|P30419|NMT1_HUMAN Glycylpeptide N-tetradecanoyltransferase 1 OS=Homo sapiens OX=9606 GN=NMT1 PE=1 SV=2	NMT1	-0.204658	0.113907	0.476772	-0.324246	0.0954766	0.504824	-0.0544415	0.834543	0.965123	-0.258259	0.106334	0.417256
881	sp|P31146|COR1A_HUMAN Coronin-1A OS=Homo sapiens OX=9606 GN=CORO1A PE=1 SV=4	COR1A	-0.202866	0.115297	0.476772	-0.0822193	0.720632	0.927268	-0.15501	0.298285	0.768515	-0.415406	0.00160743	0.0736507
1204	sp|P56385|ATP5I_HUMAN ATP synthase subunit e, mitochondrial OS=Homo sapiens OX=9606 GN=ATP5ME PE=1 SV=2	ATP5I	-0.543339	0.114535	0.476772	-0.332731	NA	NA	-0.511274	0.239157	0.738443	-0.747874	0.0226283	0.220771
1641	sp|Q15052|ARHG6_HUMAN Rho guanine nucleotide exchange factor 6 OS=Homo sapiens OX=9606 GN=ARHGEF6 PE=1 SV=2	ARHG6	0.115078	0.114645	0.476772	0.0531878	0.532661	0.832572	0.185222	0.044938	0.494385	0.0820691	0.589063	0.806543
1778	sp|Q562R1|ACTBL_HUMAN Beta-actin-like protein 2 OS=Homo sapiens OX=9606 GN=ACTBL2 PE=1 SV=2	ACTBL	0.245677	0.11532	0.476772	-0.292706	0.0219479	0.311326	0.318462	0.0530764	0.504534	0.776743	0.0100488	0.163622
1861	sp|Q6IAA8|LTOR1_HUMAN Ragulator complex protein LAMTOR1 OS=Homo sapiens OX=9606 GN=LAMTOR1 PE=1 SV=2	LTOR1	0.180197	0.113825	0.476772	0.146118	0.164156	0.590891	0.183858	0.172584	0.688459	0.214465	0.314926	0.635772
2112	sp|Q8NEU8|DP13B_HUMAN DCC-interacting protein 13-beta OS=Homo sapiens OX=9606 GN=APPL2 PE=1 SV=3	DP13B	0.170205	0.115197	0.476772	0.127096	0.476044	0.810787	0.0775847	0.492482	0.884434	0.35943	0.0101914	0.163622
2289	sp|Q96FW1|OTUB1_HUMAN Ubiquitin thioesterase OTUB1 OS=Homo sapiens OX=9606 GN=OTUB1 PE=1 SV=2	OTUB1	-0.0968258	0.114413	0.476772	-0.136797	0.0555432	0.417081	-0.0929661	0.251118	0.745495	-0.0559819	0.487993	0.750885
2787	sp|Q9UF11|PKHB1_HUMAN Pleckstrin homology domain-containing family B member 1 OS=Homo sapiens OX=9606 GN=PLEKHB1 PE=1 SV=1	PKHB1	-0.136172	0.115849	0.478299	-0.171541	0.115224	0.53449	-0.157432	0.0920547	0.582947	-0.0630196	0.555571	0.784234
2673	sp|Q9NUP9|LIN7C_HUMAN Protein lin-7 homolog C OS=Homo sapiens OX=9606 GN=LIN7C PE=1 SV=1	LIN7C	0.100182	0.116428	0.479411	0.28999	0.0494675	0.407182	-0.0359296	0.581761	0.894481	0.0794501	0.163213	0.494711
2784	sp|Q9UDY4|DNJB4_HUMAN DnaJ homolog subfamily B member 4 OS=Homo sapiens OX=9606 GN=DNAJB4 PE=1 SV=1	DNJB4	-0.179134	0.11644	0.479411	-0.290458	0.0377088	0.366215	-0.115818	0.338226	0.795835	-0.144232	0.330352	0.64675
1013	sp|P46108|CRK_HUMAN Adapter molecule crk OS=Homo sapiens OX=9606 GN=CRK PE=1 SV=2	CRK	0.280325	0.117081	0.481264	0.0566603	0.752551	0.937061	0.0822054	0.765428	0.952821	0.768148	0.0473671	0.297336
1258	sp|P61966|AP1S1_HUMAN AP-1 complex subunit sigma-1A OS=Homo sapiens OX=9606 GN=AP1S1 PE=1 SV=1	AP1S1	-0.467693	0.117212	0.481264	-0.0582016	0.932085	0.980829	-0.333617	0.318285	0.781509	-0.956176	0.00120055	0.0637677
761	sp|P22061|PIMT_HUMAN Protein-L-isoaspartate(D-aspartate) O-methyltransferase OS=Homo sapiens OX=9606 GN=PCMT1 PE=1 SV=4	PIMT	0.14498	0.118682	0.482806	0.144373	0.124877	0.551586	0.0614526	0.507806	0.887891	0.270978	0.0873037	0.382144
848	sp|P29218|IMPA1_HUMAN Inositol monophosphatase 1 OS=Homo sapiens OX=9606 GN=IMPA1 PE=1 SV=1	IMPA1	0.20654	0.118617	0.482806	0.295238	0.0156004	0.283592	0.0791825	0.607656	0.896366	0.311608	0.353504	0.661951
1195	sp|P55327|TPD52_HUMAN Tumor protein D52 OS=Homo sapiens OX=9606 GN=TPD52 PE=1 SV=2	TPD52	0.307157	0.118181	0.482806	0.295766	0.152019	0.586212	0.217427	0.315106	0.778341	0.573014	0.233008	0.565909
1929	sp|Q7L1Q6|BZW1_HUMAN Basic leucine zipper and W2 domain-containing protein 1 OS=Homo sapiens OX=9606 GN=BZW1 PE=1 SV=1	BZW1	-0.338087	0.118611	0.482806	-0.21601	0.370312	0.757156	-0.464702	0.0680194	0.534672	-0.290589	0.242699	0.575889
2298	sp|Q96HC4|PDLI5_HUMAN PDZ and LIM domain protein 5 OS=Homo sapiens OX=9606 GN=PDLIM5 PE=1 SV=5	PDLI5	0.125914	0.118799	0.482806	0.218712	0.0617597	0.434204	0.0895403	0.395191	0.848975	0.0722109	0.491443	0.751849
2303	sp|Q96HY6|DDRGK_HUMAN DDRGK domain-containing protein 1 OS=Homo sapiens OX=9606 GN=DDRGK1 PE=1 SV=2	DDRGK	-0.276205	0.118153	0.482806	-0.175266	0.414941	0.778926	-0.164054	0.509498	0.887891	-0.52481	0.0160102	0.195001
2544	sp|Q9H299|SH3L3_HUMAN SH3 domain-binding glutamic acid-rich-like protein 3 OS=Homo sapiens OX=9606 GN=SH3BGRL3 PE=1 SV=1	SH3L3	0.178514	0.118317	0.482806	0.161462	0.113248	0.532393	0.168448	0.350924	0.809528	0.226743	0.0675869	0.346128
2779	sp|Q9UBW8|CSN7A_HUMAN COP9 signalosome complex subunit 7a OS=Homo sapiens OX=9606 GN=COPS7A PE=1 SV=1	CSN7A	-0.125677	0.118882	0.482806	-0.129049	0.253197	0.668069	-0.172284	0.104561	0.617542	-0.0518309	0.624262	0.824193
98	sp|O14939|PLD2_HUMAN Phospholipase D2 OS=Homo sapiens OX=9606 GN=PLD2 PE=1 SV=2	PLD2	0.290538	0.119887	0.485568	0.0612036	0.785064	0.94409	0.27182	0.183958	0.695057	0.586174	0.0628028	0.335587
422	sp|P00738|HPT_HUMAN Haptoglobin OS=Homo sapiens OX=9606 GN=HP PE=1 SV=1	HPT	0.511612	0.119755	0.485568	0.985317	0.0238773	0.315005	-0.0137726	0.971115	0.991652	0.851824	0.260685	0.587048
1857	sp|Q6GQQ9|OTU7B_HUMAN OTU domain-containing protein 7B OS=Homo sapiens OX=9606 GN=OTUD7B PE=1 SV=1	OTU7B	0.177705	0.120362	0.486831	0.146548	0.377762	0.757224	0.29906	0.17295	0.688902	0.0198573	0.85633	0.944656
450	sp|P02792|FRIL_HUMAN Ferritin light chain OS=Homo sapiens OX=9606 GN=FTL PE=1 SV=2	FRIL	0.201902	0.120795	0.48792	0.291848	0.0416673	0.380429	0.328078	0.0760939	0.544708	-0.0923006	0.511491	0.758829
344	sp|O94905|ERLN2_HUMAN Erlin-2 OS=Homo sapiens OX=9606 GN=ERLIN2 PE=1 SV=1	ERLN2	0.177292	0.120993	0.488058	0.116457	0.426975	0.784285	0.223782	0.0839036	0.574967	0.17853	0.113176	0.428616
1711	sp|Q16531|DDB1_HUMAN DNA damage-binding protein 1 OS=Homo sapiens OX=9606 GN=DDB1 PE=1 SV=1	DDB1	0.141018	0.121296	0.488621	0.236019	0.130483	0.557612	0.0487466	0.674435	0.918262	0.16859	0.208746	0.54262
508	sp|P07197|NFM_HUMAN Neurofilament medium polypeptide OS=Homo sapiens OX=9606 GN=NEFM PE=1 SV=3	NFM	-0.0789604	0.12167	0.489469	-0.170149	0.0352108	0.360602	-0.0394141	0.604533	0.896366	-0.0318932	0.698282	0.864093
787	sp|P23471|PTPRZ_HUMAN Receptor-type tyrosine-protein phosphatase zeta OS=Homo sapiens OX=9606 GN=PTPRZ1 PE=1 SV=4	PTPRZ	0.116704	0.12248	0.489795	0.0601476	0.407321	0.775722	0.193124	0.0564302	0.513809	0.0680564	0.572397	0.796053
899	sp|P32418|NAC1_HUMAN Sodium/calcium exchanger 1 OS=Homo sapiens OX=9606 GN=SLC8A1 PE=1 SV=3	NAC1	-0.237968	0.122561	0.489795	-0.207951	0.20231	0.622293	-0.208127	0.210871	0.723229	-0.307801	0.068752	0.349068
1022	sp|P46779|RL28_HUMAN 60S ribosomal protein L28 OS=Homo sapiens OX=9606 GN=RPL28 PE=1 SV=3	RL28	0.0884463	0.122406	0.489795	0.0155972	0.822673	0.956756	0.125382	0.0524452	0.504534	0.118033	0.0851389	0.382144
1111	sp|P51553|IDH3G_HUMAN Isocitrate dehydrogenase [NAD] subunit gamma, mitochondrial OS=Homo sapiens OX=9606 GN=IDH3G PE=1 SV=1	IDH3G	-0.0991009	0.122572	0.489795	-0.10175	0.176722	0.603975	-0.0531129	0.478156	0.884434	-0.164993	0.237494	0.570398
2292	sp|Q96GA7|SDSL_HUMAN Serine dehydratase-like OS=Homo sapiens OX=9606 GN=SDSL PE=1 SV=1	SDSL	-0.111205	0.122563	0.489795	-0.166685	0.0648172	0.44174	-0.143649	0.147895	0.669486	0.00218804	0.982907	0.990848
506	sp|P07195|LDHB_HUMAN L-lactate dehydrogenase B chain OS=Homo sapiens OX=9606 GN=LDHB PE=1 SV=2	LDHB	0.0957403	0.122827	0.490015	0.112801	0.199849	0.620537	0.119611	0.190335	0.7059	0.0400312	0.624136	0.824193
843	sp|P28289|TMOD1_HUMAN Tropomodulin-1 OS=Homo sapiens OX=9606 GN=TMOD1 PE=1 SV=1	TMOD1	0.141181	0.122972	0.490015	0.126939	0.205813	0.627517	0.00877975	0.928285	0.979393	0.356399	0.0639844	0.335587
2443	sp|Q9BTE6|AASD1_HUMAN Alanyl-tRNA editing protein Aarsd1 OS=Homo sapiens OX=9606 GN=AARSD1 PE=1 SV=2	AASD1	-0.282501	0.123119	0.490015	-0.232423	0.428133	0.784285	-0.225034	0.29546	0.768175	-0.427127	0.018077	0.201418
286	sp|O75438|NDUB1_HUMAN NADH dehydrogenase [ubiquinone] 1 beta subcomplex subunit 1 OS=Homo sapiens OX=9606 GN=NDUFB1 PE=1 SV=1	NDUB1	0.345353	0.123411	0.490305	0.386651	0.0366211	0.36583	0.381468	0.218429	0.726939	0.140643	0.881533	0.95249
1250	sp|P61326|MGN_HUMAN Protein mago nashi homolog OS=Homo sapiens OX=9606 GN=MAGOH PE=1 SV=1	MGN	-0.176954	0.123741	0.490305	-0.141593	0.22711	0.647872	-0.233946	0.0534666	0.504534	-0.109729	0.397085	0.694218
2846	sp|Q9ULE6|PALD_HUMAN Paladin OS=Homo sapiens OX=9606 GN=PALD1 PE=1 SV=3	PALD	-0.593901	0.123758	0.490305	-0.939237	0.0662248	0.447095	-0.573598	0.227087	0.73664	-0.27293	0.535418	0.772957
2899	sp|Q9UQD0|SCN8A_HUMAN Sodium channel protein type 8 subunit alpha OS=Homo sapiens OX=9606 GN=SCN8A PE=1 SV=1	SCN8A	-0.137354	0.123849	0.490305	-0.241737	0.00910163	0.235822	-0.00872196	0.955449	0.988328	-0.133659	NA	NA
1555	sp|Q13740|CD166_HUMAN CD166 antigen OS=Homo sapiens OX=9606 GN=ALCAM PE=1 SV=2	CD166	0.3467	0.124488	0.491714	0.483687	0.124588	0.551252	-0.00822548	0.975142	0.992494	0.63936	0.056239	0.325101
2373	sp|Q99460|PSMD1_HUMAN 26S proteasome non-ATPase regulatory subunit 1 OS=Homo sapiens OX=9606 GN=PSMD1 PE=1 SV=2	PSMD1	-0.10866	0.124535	0.491714	-0.222104	0.00736847	0.209938	-0.0708565	0.43364	0.869241	-0.0330127	0.763896	0.897458
765	sp|P22234|PUR6_HUMAN Multifunctional protein ADE2 OS=Homo sapiens OX=9606 GN=PAICS PE=1 SV=3	PUR6	0.110712	0.125195	0.492744	0.183907	0.00763008	0.213368	0.0881518	0.200031	0.714317	0.0591602	0.783187	0.904333
806	sp|P25391|LAMA1_HUMAN Laminin subunit alpha-1 OS=Homo sapiens OX=9606 GN=LAMA1 PE=1 SV=2	LAMA1	0.318496	0.125222	0.492744	0.379048	0.245127	0.665655	0.164542	0.580823	0.894481	0.51084	0.249308	0.581928
2822	sp|Q9UJS0|CMC2_HUMAN Calcium-binding mitochondrial carrier protein Aralar2 OS=Homo sapiens OX=9606 GN=SLC25A13 PE=1 SV=2	CMC2	0.121546	0.125291	0.492744	0.0786152	0.473469	0.810787	0.126414	0.136718	0.66635	0.164329	0.333216	0.648129
2997	sp|Q9Y5K5|UCHL5_HUMAN Ubiquitin carboxyl-terminal hydrolase isozyme L5 OS=Homo sapiens OX=9606 GN=UCHL5 PE=1 SV=3	UCHL5	-0.22984	0.125788	0.49405	-0.29064	0.108704	0.528094	-0.321797	0.0623058	0.516047	-0.0209719	0.928943	0.97307
7	sp|A2RRP1|NBAS_HUMAN Neuroblastoma-amplified sequence OS=Homo sapiens OX=9606 GN=NBAS PE=1 SV=2	NBAS	0.124115	0.128193	0.49443	0.0670544	0.380343	0.757224	0.12274	0.269327	0.755104	0.192747	0.0676716	0.346128
728	sp|P20073|ANXA7_HUMAN Annexin A7 OS=Homo sapiens OX=9606 GN=ANXA7 PE=1 SV=3	ANXA7	0.188101	0.12862	0.49443	0.387819	0.0377107	0.366215	0.168415	0.216954	0.725233	-0.0153728	0.959495	0.984811
967	sp|P41208|CETN2_HUMAN Centrin-2 OS=Homo sapiens OX=9606 GN=CETN2 PE=1 SV=1	CETN2	0.112627	0.127676	0.49443	0.126543	0.181962	0.609006	0.103894	0.328272	0.789544	0.107117	0.449292	0.723115
1003	sp|P43487|RANG_HUMAN Ran-specific GTPase-activating protein OS=Homo sapiens OX=9606 GN=RANBP1 PE=1 SV=1	RANG	-0.123278	0.128318	0.49443	-0.177151	0.0233873	0.315005	-0.0552684	0.699593	0.924231	-0.162441	0.0907412	0.390583
1004	sp|P43490|NAMPT_HUMAN Nicotinamide phosphoribosyltransferase OS=Homo sapiens OX=9606 GN=NAMPT PE=1 SV=1	NAMPT	0.148399	0.126934	0.49443	0.104608	0.29449	0.707564	0.207751	0.0494435	0.49832	0.110462	0.441686	0.718033
1024	sp|P46782|RS5_HUMAN 40S ribosomal protein S5 OS=Homo sapiens OX=9606 GN=RPS5 PE=1 SV=4	RS5	0.193922	0.128517	0.49443	0.0146376	0.916338	0.979298	0.25256	0.109668	0.623206	0.315131	0.0967914	0.397824
1157	sp|P53680|AP2S1_HUMAN AP-2 complex subunit sigma OS=Homo sapiens OX=9606 GN=AP2S1 PE=1 SV=2	AP2S1	-0.142161	0.128701	0.49443	-0.341246	0.000268489	0.0938669	-0.184006	0.061339	0.515997	0.152871	0.415391	0.700861
1227	sp|P60891|PRPS1_HUMAN Ribose-phosphate pyrophosphokinase 1 OS=Homo sapiens OX=9606 GN=PRPS1 PE=1 SV=2	PRPS1	-0.108395	0.127051	0.49443	-0.147363	0.0369129	0.36583	-0.0956502	0.274375	0.756617	-0.08205	0.547706	0.780983
1246	sp|P61247|RS3A_HUMAN 40S ribosomal protein S3a OS=Homo sapiens OX=9606 GN=RPS3A PE=1 SV=2	RS3A	0.155597	0.126706	0.49443	0.113726	0.241895	0.663234	0.0557582	0.601182	0.896366	0.354203	0.15705	0.491174
1268	sp|P62195|PRS8_HUMAN 26S proteasome regulatory subunit 8 OS=Homo sapiens OX=9606 GN=PSMC5 PE=1 SV=1	PRS8	-0.139122	0.127597	0.49443	-0.173415	0.171748	0.60091	-0.137406	0.23447	0.738443	-0.101689	0.320912	0.638745
1768	sp|Q4V328|GRAP1_HUMAN GRIP1-associated protein 1 OS=Homo sapiens OX=9606 GN=GRIPAP1 PE=1 SV=2	GRAP1	-0.210681	0.128129	0.49443	-0.344325	0.0156888	0.283592	-0.300981	0.0283275	0.413214	0.0806859	0.731434	0.879183
2212	sp|Q92804|RBP56_HUMAN TATA-binding protein-associated factor 2N OS=Homo sapiens OX=9606 GN=TAF15 PE=1 SV=1	RBP56	0.143705	0.127025	0.49443	0.212357	0.0146963	0.279911	-0.0132321	0.892882	0.973344	0.366857	0.148225	0.476256
2362	sp|Q96SB3|NEB2_HUMAN Neurabin-2 OS=Homo sapiens OX=9606 GN=PPP1R9B PE=1 SV=3	NEB2	0.291442	0.126083	0.49443	0.51005	0.0809164	0.472952	0.273967	0.32435	0.786685	-0.0321303	0.86545	0.946294
2419	sp|Q9BR01|ST4A1_HUMAN Sulfotransferase 4A1 OS=Homo sapiens OX=9606 GN=SULT4A1 PE=1 SV=2	ST4A1	-0.284625	0.127331	0.49443	-0.495604	0.0397491	0.370118	-0.25581	0.327982	0.789544	-0.0295954	0.917713	0.968237
2571	sp|Q9H6U6|BCAS3_HUMAN Breast carcinoma-amplified sequence 3 OS=Homo sapiens OX=9606 GN=BCAS3 PE=1 SV=3	BCAS3	0.239223	0.128641	0.49443	0.187032	0.245887	0.665655	0.386127	0.142732	0.669486	0.0797563	0.723671	0.877428
2915	sp|Q9Y285|SYFA_HUMAN Phenylalanine--tRNA ligase alpha subunit OS=Homo sapiens OX=9606 GN=FARSA PE=1 SV=3	SYFA	-0.108916	0.128252	0.49443	-0.144879	0.0489727	0.407068	-0.205631	0.00678134	0.233848	0.0781117	0.695737	0.863352
3014	sp|Q9Y697|NFS1_HUMAN Cysteine desulfurase, mitochondrial OS=Homo sapiens OX=9606 GN=NFS1 PE=1 SV=3	NFS1	-0.384414	0.126543	0.49443	-0.352944	0.185814	0.610424	0.0392225	0.912416	0.976224	-1.05658	0.00192272	0.0795501
2645	sp|Q9NRA0|SPHK2_HUMAN Sphingosine kinase 2 OS=Homo sapiens OX=9606 GN=SPHK2 PE=1 SV=2	SPHK2	-0.0885203	0.128914	0.494612	-0.0327775	0.767434	0.938963	-0.0403689	0.439292	0.872192	-0.225781	0.0318881	0.251643
2024	sp|Q8IWS0|PHF6_HUMAN PHD finger protein 6 OS=Homo sapiens OX=9606 GN=PHF6 PE=1 SV=1	PHF6	0.266137	0.129265	0.495323	0.327923	0.0450206	0.392362	0.127781	0.446382	0.878029	0.565022	NA	NA
1537	sp|Q13564|ULA1_HUMAN NEDD8-activating enzyme E1 regulatory subunit OS=Homo sapiens OX=9606 GN=NAE1 PE=1 SV=1	ULA1	-0.257279	0.130241	0.498424	-0.343654	0.0617111	0.434204	-0.384536	0.0535275	0.504534	0.0672568	0.779021	0.903026
79	sp|O14672|ADA10_HUMAN Disintegrin and metalloproteinase domain-containing protein 10 OS=Homo sapiens OX=9606 GN=ADAM10 PE=1 SV=1	ADA10	0.294671	0.13068	0.499461	0.126352	0.569883	0.856806	0.320073	0.181769	0.695057	0.489676	0.0150126	0.192902
96	sp|O14933|UB2L6_HUMAN Ubiquitin/ISG15-conjugating enzyme E2 L6 OS=Homo sapiens OX=9606 GN=UBE2L6 PE=1 SV=4	UB2L6	-0.20417	0.131421	0.500428	-0.14793	0.360317	0.750921	-0.104566	0.679028	0.918262	-0.422353	0.00162661	0.0736507
133	sp|O15260|SURF4_HUMAN Surfeit locus protein 4 OS=Homo sapiens OX=9606 GN=SURF4 PE=1 SV=3	SURF4	0.234003	0.13121	0.500428	0.315182	0.221679	0.642691	0.422859	0.144099	0.669486	-0.0900371	0.519533	0.763186
2824	sp|Q9UJW0|DCTN4_HUMAN Dynactin subunit 4 OS=Homo sapiens OX=9606 GN=DCTN4 PE=1 SV=1	DCTN4	-0.123907	0.131436	0.500428	-0.158034	0.0331354	0.350854	-0.00967113	0.937566	0.983837	-0.255447	0.0323421	0.252681
2892	sp|Q9UPY8|MARE3_HUMAN Microtubule-associated protein RP/EB family member 3 OS=Homo sapiens OX=9606 GN=MAPRE3 PE=1 SV=1	MARE3	-0.136493	0.131866	0.501427	-0.250871	0.0645768	0.441147	-0.0689039	0.613396	0.896548	-0.104436	0.332103	0.647331
1713	sp|Q16543|CDC37_HUMAN Hsp90 co-chaperone Cdc37 OS=Homo sapiens OX=9606 GN=CDC37 PE=1 SV=1	CDC37	0.185406	0.132459	0.502401	-0.0424192	0.641789	0.908835	0.283543	0.119112	0.645541	0.347343	0.327212	0.644621
2446	sp|Q9BTV5|FSD1_HUMAN Fibronectin type III and SPRY domain-containing protein 1 OS=Homo sapiens OX=9606 GN=FSD1 PE=1 SV=1	FSD1	-0.178166	0.13235	0.502401	-0.269775	0.197556	0.619599	0.0308842	0.833949	0.965123	-0.384863	0.0588173	0.329367
125	sp|O15145|ARPC3_HUMAN Actin-related protein 2/3 complex subunit 3 OS=Homo sapiens OX=9606 GN=ARPC3 PE=1 SV=3	ARPC3	0.453825	0.133787	0.502901	0.645721	0.215789	0.636395	0.253815	0.450345	0.880274	0.603393	0.333395	0.648129
142	sp|O15498|YKT6_HUMAN Synaptobrevin homolog YKT6 OS=Homo sapiens OX=9606 GN=YKT6 PE=1 SV=1	YKT6	0.177143	0.133812	0.502901	0.0783334	0.515004	0.825153	0.0658883	0.642194	0.911243	0.459304	0.0207241	0.213909
268	sp|O75323|NIPS2_HUMAN Protein NipSnap homolog 2 OS=Homo sapiens OX=9606 GN=NIPSNAP2 PE=1 SV=1	NIPS2	0.208582	0.1331	0.502901	0.068095	0.668522	0.915003	0.180121	0.238089	0.738443	0.456495	0.169106	0.503309
618	sp|P12111|CO6A3_HUMAN Collagen alpha-3(VI) chain OS=Homo sapiens OX=9606 GN=COL6A3 PE=1 SV=5	CO6A3	0.18863	0.133733	0.502901	0.266455	0.105136	0.519538	0.205145	0.24896	0.745495	0.0730601	0.734666	0.881854
901	sp|P33121|ACSL1_HUMAN Long-chain-fatty-acid--CoA ligase 1 OS=Homo sapiens OX=9606 GN=ACSL1 PE=1 SV=1	ACSL1	-0.169409	0.13325	0.502901	-0.213199	0.0748997	0.457255	-0.0302404	0.796409	0.958165	-0.327074	0.179877	0.519145
1171	sp|P54646|AAPK2_HUMAN 5-AMP-activated protein kinase catalytic subunit alpha-2 OS=Homo sapiens OX=9606 GN=PRKAA2 PE=1 SV=2	AAPK2	-0.126047	0.133939	0.502901	-0.184738	0.0351851	0.360602	-0.177435	0.0533562	0.504534	0.0195096	0.900233	0.961313
1649	sp|Q15126|PMVK_HUMAN Phosphomevalonate kinase OS=Homo sapiens OX=9606 GN=PMVK PE=1 SV=3	PMVK	0.0834841	0.133208	0.502901	-0.0104562	0.886096	0.969398	0.0535204	0.371279	0.823441	0.238027	0.00674968	0.136078
2282	sp|Q96EQ0|SGTB_HUMAN Small glutamine-rich tetratricopeptide repeat-containing protein beta OS=Homo sapiens OX=9606 GN=SGTB PE=1 SV=1	SGTB	-0.145202	0.133423	0.502901	-0.1156	0.321933	0.72618	-0.265824	0.0270334	0.413214	0.00119594	0.993386	0.99591
1652	sp|Q15165|PON2_HUMAN Serum paraoxonase/arylesterase 2 OS=Homo sapiens OX=9606 GN=PON2 PE=1 SV=4	PON2	-0.246445	0.134238	0.503393	0.180391	0.509733	0.822206	-0.45666	0.0293647	0.420568	-0.429097	0.0639414	0.335587
2772	sp|Q9UBP4|DKK3_HUMAN Dickkopf-related protein 3 OS=Homo sapiens OX=9606 GN=DKK3 PE=1 SV=2	DKK3	0.282105	0.13468	0.504417	0.373991	NA	NA	0.292163	0.182571	0.695057	0.0580973	NA	NA
1681	sp|Q15582|BGH3_HUMAN Transforming growth factor-beta-induced protein ig-h3 OS=Homo sapiens OX=9606 GN=TGFBI PE=1 SV=1	BGH3	0.553333	0.135072	0.504619	0.531335	0.126018	0.551828	0.752466	0.165351	0.682268	0.226847	0.581345	0.802168
2829	sp|Q9UKA9|PTBP2_HUMAN Polypyrimidine tract-binding protein 2 OS=Homo sapiens OX=9606 GN=PTBP2 PE=1 SV=1	PTBP2	-0.337574	0.135032	0.504619	-0.227188	0.447839	0.798185	-0.586501	0.0198683	0.368695	-0.0951282	0.854127	0.944656
1361	sp|P84103|SRSF3_HUMAN Serine/arginine-rich splicing factor 3 OS=Homo sapiens OX=9606 GN=SRSF3 PE=1 SV=1	SRSF3	-0.357939	0.135889	0.506014	-0.0628862	NA	NA	-0.331126	NA	NA	-0.532278	NA	NA
2287	sp|Q96FC7|PHIPL_HUMAN Phytanoyl-CoA hydroxylase-interacting protein-like OS=Homo sapiens OX=9606 GN=PHYHIPL PE=1 SV=3	PHIPL	-0.233258	0.135843	0.506014	-0.245099	0.177252	0.603975	-0.369581	0.0474699	0.497336	-0.01496	0.94647	0.980685
3000	sp|Q9Y5L3|ENTP2_HUMAN Ectonucleoside triphosphate diphosphohydrolase 2 OS=Homo sapiens OX=9606 GN=ENTPD2 PE=1 SV=1	ENTP2	0.294481	0.135954	0.506014	0.693628	0.0878921	0.488755	0.0228326	0.913304	0.976224	0.224641	0.407149	0.697609
2196	sp|Q92581|SL9A6_HUMAN Sodium/hydrogen exchanger 6 OS=Homo sapiens OX=9606 GN=SLC9A6 PE=1 SV=2	SL9A6	0.344027	0.136293	0.506642	0.423281	NA	NA	0.333294	0.321915	0.783669	0.249914	NA	NA
2692	sp|Q9NWW6|NRK1_HUMAN Nicotinamide riboside kinase 1 OS=Homo sapiens OX=9606 GN=NMRK1 PE=1 SV=1	NRK1	0.116258	0.137011	0.508678	0.0118631	0.857322	0.965789	0.104838	0.288327	0.766424	0.255181	0.0562246	0.325101
2314	sp|Q96JG6|VPS50_HUMAN Syndetin OS=Homo sapiens OX=9606 GN=VPS50 PE=1 SV=3	VPS50	-0.152362	0.13725	0.508932	-0.127466	0.319069	0.723755	-0.053506	0.708292	0.931261	-0.32969	0.007972	0.148549
735	sp|P20674|COX5A_HUMAN Cytochrome c oxidase subunit 5A, mitochondrial OS=Homo sapiens OX=9606 GN=COX5A PE=1 SV=2	COX5A	0.154971	0.137635	0.509726	-0.055101	0.595586	0.874824	0.137222	0.347302	0.805609	0.426677	0.0544235	0.319825
2110	sp|Q8NE86|MCU_HUMAN Calcium uniporter protein, mitochondrial OS=Homo sapiens OX=9606 GN=MCU PE=1 SV=1	MCU	-0.284878	0.138358	0.51177	-0.202295	0.308029	0.713223	-0.284033	0.186369	0.699062	-0.431302	0.0900346	0.389164
107	sp|O14994|SYN3_HUMAN Synapsin-3 OS=Homo sapiens OX=9606 GN=SYN3 PE=1 SV=2	SYN3	-0.227158	0.138916	0.513199	-0.369027	0.0448534	0.392362	-0.261394	0.176793	0.690594	-0.01029	0.956413	0.983997
823	sp|P26885|FKBP2_HUMAN Peptidyl-prolyl cis-trans isomerase FKBP2 OS=Homo sapiens OX=9606 GN=FKBP2 PE=1 SV=2	FKBP2	-0.236922	0.139696	0.514805	-0.266753	0.300144	0.710727	-0.319431	0.135496	0.665678	-0.0526088	0.831325	0.929724
1192	sp|P55268|LAMB2_HUMAN Laminin subunit beta-2 OS=Homo sapiens OX=9606 GN=LAMB2 PE=1 SV=2	LAMB2	0.185293	0.139529	0.514805	0.0884505	0.596468	0.874937	0.20097	0.141381	0.669486	0.27476	0.208609	0.54262
1093	sp|P50583|AP4A_HUMAN Bis(5-nucleosyl)-tetraphosphatase [asymmetrical] OS=Homo sapiens OX=9606 GN=NUDT2 PE=1 SV=3	AP4A	0.280005	0.139999	0.515015	0.461564	0.208882	0.628691	0.223475	0.269386	0.755104	0.143561	0.623345	0.824164
2034	sp|Q8IXS8|F126B_HUMAN Protein FAM126B OS=Homo sapiens OX=9606 GN=FAM126B PE=1 SV=1	F126B	-0.292397	0.140098	0.515015	-0.362855	0.0994203	0.513106	-0.449933	0.0715388	0.540869	-0.0503121	0.876696	0.950362
2227	sp|Q92963|RIT1_HUMAN GTP-binding protein Rit1 OS=Homo sapiens OX=9606 GN=RIT1 PE=1 SV=1	RIT1	0.212539	0.141184	0.518369	0.434956	0.146612	0.577548	0.0747948	0.677068	0.918262	0.0643603	0.534151	0.772957
2457	sp|Q9BV38|WDR18_HUMAN WD repeat-containing protein 18 OS=Homo sapiens OX=9606 GN=WDR18 PE=1 SV=2	WDR18	0.257151	0.141538	0.519031	0.169732	0.377256	0.757224	0.0203608	0.883938	0.971859	0.500308	0.0740937	0.35529
2483	sp|Q9BXW7|HDHD5_HUMAN Haloacid dehalogenase-like hydrolase domain-containing 5 OS=Homo sapiens OX=9606 GN=HDHD5 PE=1 SV=1	HDHD5	0.369721	0.141849	0.519533	0.311831	0.275385	0.688814	0.382491	0.296768	0.768175	0.418106	0.387547	0.684549
1312	sp|P63092|GNAS2_HUMAN Guanine nucleotide-binding protein G(s) subunit alpha isoforms short OS=Homo sapiens OX=9606 GN=GNAS PE=1 SV=1	GNAS2	0.052541	0.142212	0.519586	0.0628636	0.190209	0.615591	-0.00555437	0.882155	0.971859	0.127641	0.154836	0.488446
2975	sp|Q9Y4D8|HECD4_HUMAN Probable E3 ubiquitin-protein ligase HECTD4 OS=Homo sapiens OX=9606 GN=HECTD4 PE=1 SV=5	HECD4	0.290109	0.142052	0.519586	0.00113938	0.9972	0.998241	0.410868	0.0276564	0.413214	0.446103	0.106244	0.417256
354	sp|O94967|WDR47_HUMAN WD repeat-containing protein 47 OS=Homo sapiens OX=9606 GN=WDR47 PE=1 SV=1	WDR47	-0.520073	0.142623	0.519815	-0.695255	0.0536254	0.413563	-0.118376	0.769311	0.954754	-0.918241	0.0127481	0.176936
1334	sp|P68871|HBB_HUMAN Hemoglobin subunit beta OS=Homo sapiens OX=9606 GN=HBB PE=1 SV=2	HBB	0.17523	0.142544	0.519815	0.138817	0.21359	0.633935	0.246121	0.130686	0.661548	0.111373	0.589017	0.806543
106	sp|O14980|XPO1_HUMAN Exportin-1 OS=Homo sapiens OX=9606 GN=XPO1 PE=1 SV=1	XPO1	-0.0908494	0.145441	0.523407	-0.0910569	0.221194	0.642691	-0.0454475	0.653895	0.915732	-0.15871	0.0500984	0.306902
283	sp|O75396|SC22B_HUMAN Vesicle-trafficking protein SEC22b OS=Homo sapiens OX=9606 GN=SEC22B PE=1 SV=4	SC22B	-0.175071	0.146539	0.523407	-0.0866753	0.430754	0.785259	-0.0311395	0.848528	0.967331	-0.494098	0.00714499	0.141975
382	sp|O95479|G6PE_HUMAN GDH/6PGL endoplasmic bifunctional protein OS=Homo sapiens OX=9606 GN=H6PD PE=1 SV=2	G6PE	-0.4302	0.146152	0.523407	-0.127194	0.731474	0.928527	-0.393056	0.208738	0.723229	-0.839424	0.0470303	0.297336
435	sp|P02042|HBD_HUMAN Hemoglobin subunit delta OS=Homo sapiens OX=9606 GN=HBD PE=1 SV=2	HBD	0.228445	0.145408	0.523407	0.280749	0.112162	0.532393	0.347105	0.111838	0.624469	-0.010566	0.962841	0.985447
594	sp|P11166|GTR1_HUMAN Solute carrier family 2, facilitated glucose transporter member 1 OS=Homo sapiens OX=9606 GN=SLC2A1 PE=1 SV=2	GTR1	0.251382	0.145754	0.523407	0.251262	0.10909	0.528896	0.0534912	0.8381	0.965544	0.528596	0.0262035	0.229032
819	sp|P26599|PTBP1_HUMAN Polypyrimidine tract-binding protein 1 OS=Homo sapiens OX=9606 GN=PTBP1 PE=1 SV=1	PTBP1	0.229927	0.14426	0.523407	0.287797	0.319109	0.723755	0.215957	0.275972	0.757984	0.183366	0.263359	0.588033
1404	sp|Q02978|M2OM_HUMAN Mitochondrial 2-oxoglutarate/malate carrier protein OS=Homo sapiens OX=9606 GN=SLC25A11 PE=1 SV=3	M2OM	0.0825222	0.144574	0.523407	-0.0586234	0.283942	0.696179	0.0287267	0.574019	0.89377	0.327885	0.00413148	0.109121
1560	sp|Q13885|TBB2A_HUMAN Tubulin beta-2A chain OS=Homo sapiens OX=9606 GN=TUBB2A PE=1 SV=1	TBB2A	-0.0977052	0.145181	0.523407	-0.0760323	0.337906	0.734557	-0.0448215	0.532335	0.887891	-0.202316	0.148616	0.476256
1574	sp|Q14156|EFR3A_HUMAN Protein EFR3 homolog A OS=Homo sapiens OX=9606 GN=EFR3A PE=1 SV=2	EFR3A	-0.300473	0.144493	0.523407	-0.218769	0.185318	0.610424	-0.127259	0.573935	0.89377	-0.728607	0.329893	0.64675
1935	sp|Q7L592|NDUF7_HUMAN Protein arginine methyltransferase NDUFAF7, mitochondrial OS=Homo sapiens OX=9606 GN=NDUFAF7 PE=1 SV=1	NDUF7	-0.287116	0.146157	0.523407	-0.440334	0.0261311	0.33107	-0.361169	0.0621263	0.516018	-0.0598446	0.899017	0.961313
2137	sp|Q8TC07|TBC15_HUMAN TBC1 domain family member 15 OS=Homo sapiens OX=9606 GN=TBC1D15 PE=1 SV=2	TBC15	0.112137	0.14634	0.523407	0.149892	0.153505	0.587076	0.011374	0.870926	0.970933	0.219233	0.201478	0.537786
2181	sp|Q8WY54|PPM1E_HUMAN Protein phosphatase 1E OS=Homo sapiens OX=9606 GN=PPM1E PE=1 SV=3	PPM1E	-0.505251	0.145761	0.523407	-0.498747	0.168986	0.595824	-0.396346	0.251809	0.745495	-0.688604	0.059744	0.329367
2237	sp|Q969G3|SMCE1_HUMAN SWI/SNF-related matrix-associated actin-dependent regulator of chromatin subfamily E member 1 OS=Homo sapiens OX=9606 GN=SMARCE1 PE=1 SV=2	SMCE1	0.203581	0.144403	0.523407	0.26575	0.132813	0.560898	0.151488	0.356648	0.813259	0.242242	0.0854286	0.382144
2367	sp|Q96TA1|NIBA2_HUMAN Protein Niban 2 OS=Homo sapiens OX=9606 GN=NIBAN2 PE=1 SV=3	NIBA2	0.251844	0.144623	0.523407	0.209899	0.384868	0.760159	0.109732	0.580935	0.894481	0.490262	0.0592093	0.329367
2507	sp|Q9C0H5|RHG39_HUMAN Rho GTPase-activating protein 39 OS=Homo sapiens OX=9606 GN=ARHGAP39 PE=1 SV=2	RHG39	0.303762	0.146589	0.523407	0.211573	0.355569	0.748354	0.340156	0.280919	0.760708	0.367317	0.252905	0.583485
2716	sp|Q9NZJ4|SACS_HUMAN Sacsin OS=Homo sapiens OX=9606 GN=SACS PE=1 SV=2	SACS	-0.156506	0.144953	0.523407	-0.303845	0.0452619	0.392362	-0.0924356	0.568449	0.89377	-0.0807166	0.505856	0.757267
2862	sp|Q9UMY4|SNX12_HUMAN Sorting nexin-12 OS=Homo sapiens OX=9606 GN=SNX12 PE=1 SV=4	SNX12	-0.324315	0.145958	0.523407	0.144368	0.668578	0.915003	-0.372201	0.0645773	0.525946	-0.706802	0.236667	0.568908
1645	sp|Q15111|PLCL1_HUMAN Inactive phospholipase C-like protein 1 OS=Homo sapiens OX=9606 GN=PLCL1 PE=1 SV=3	PLCL1	-0.260799	0.147553	0.524967	-0.0811714	0.728778	0.928527	-0.227024	0.315968	0.778343	-0.521028	0.0445688	0.288288
1961	sp|Q7Z6G3|NECA2_HUMAN N-terminal EF-hand calcium-binding protein 2 OS=Homo sapiens OX=9606 GN=NECAB2 PE=1 SV=1	NECA2	0.586151	0.14755	0.524967	-0.00903758	NA	NA	0.815216	0.19361	0.709352	0.631208	NA	NA
2336	sp|Q96P48|ARAP1_HUMAN Arf-GAP with Rho-GAP domain, ANK repeat and PH domain-containing protein 1 OS=Homo sapiens OX=9606 GN=ARAP1 PE=1 SV=3	ARAP1	0.166222	0.147438	0.524967	-0.0194228	0.887855	0.969796	0.360638	0.017698	0.368695	0.0761775	0.60116	0.811634
1626	sp|Q14982|OPCM_HUMAN Opioid-binding protein/cell adhesion molecule OS=Homo sapiens OX=9606 GN=OPCML PE=1 SV=1	OPCM	-0.564203	0.147758	0.52507	-0.37865	0.640168	0.908491	0.109063	NA	NA	-0.881402	0.0253094	0.226994
151	sp|O43175|SERA_HUMAN D-3-phosphoglycerate dehydrogenase OS=Homo sapiens OX=9606 GN=PHGDH PE=1 SV=4	SERA	-0.122506	0.148233	0.525506	-0.0851244	0.393172	0.766035	-0.116484	0.275065	0.757267	-0.17515	0.062947	0.335587
2338	sp|Q96PE3|INP4A_HUMAN Inositol polyphosphate-4-phosphatase type I A OS=Homo sapiens OX=9606 GN=INPP4A PE=1 SV=1	INP4A	-0.153936	0.148084	0.525506	-0.233713	0.0322386	0.348695	-0.103797	0.401107	0.853095	-0.13607	0.406058	0.696172
2462	sp|Q9BVC4|LST8_HUMAN Target of rapamycin complex subunit LST8 OS=Homo sapiens OX=9606 GN=MLST8 PE=1 SV=1	LST8	-0.36241	0.149305	0.528677	-0.405845	0.117197	0.536718	-0.217842	0.403313	0.853734	-0.561824	0.0323632	0.252681
1322	sp|P63220|RS21_HUMAN 40S ribosomal protein S21 OS=Homo sapiens OX=9606 GN=RPS21 PE=1 SV=1	RS21	0.259266	0.149691	0.528789	0.221081	0.275909	0.688814	0.402128	0.267408	0.754707	0.0626384	0.683916	0.857832
2062	sp|Q8N335|GPD1L_HUMAN Glycerol-3-phosphate dehydrogenase 1-like protein OS=Homo sapiens OX=9606 GN=GPD1L PE=1 SV=1	GPD1L	-0.224727	0.149665	0.528789	-0.0954242	0.657376	0.910261	-0.383845	0.0207078	0.374167	-0.119339	0.766314	0.89867
997	sp|P43034|LIS1_HUMAN Platelet-activating factor acetylhydrolase IB subunit alpha OS=Homo sapiens OX=9606 GN=PAFAH1B1 PE=1 SV=2	LIS1	-0.0859354	0.150144	0.529765	-0.115197	0.131454	0.557612	-0.10973	0.177088	0.690594	-0.0161047	0.874369	0.950362
1573	sp|Q14155|ARHG7_HUMAN Rho guanine nucleotide exchange factor 7 OS=Homo sapiens OX=9606 GN=ARHGEF7 PE=1 SV=2	ARHG7	-0.156432	0.150325	0.529777	-0.16135	0.156665	0.587462	-0.154991	0.280807	0.760708	-0.152858	0.27586	0.601837
273	sp|O75351|VPS4B_HUMAN Vacuolar protein sorting-associated protein 4B OS=Homo sapiens OX=9606 GN=VPS4B PE=1 SV=2	VPS4B	-0.133818	0.151224	0.530105	-0.230347	0.0200402	0.309492	0.00681881	0.960977	0.990364	-0.232155	0.0858234	0.382144
342	sp|O94885|SASH1_HUMAN SAM and SH3 domain-containing protein 1 OS=Homo sapiens OX=9606 GN=SASH1 PE=1 SV=3	SASH1	-0.281073	0.150868	0.530105	-0.022128	0.919015	0.979394	-0.490034	0.0480411	0.497336	-0.247056	NA	NA
1082	sp|P50213|IDH3A_HUMAN Isocitrate dehydrogenase [NAD] subunit alpha, mitochondrial OS=Homo sapiens OX=9606 GN=IDH3A PE=1 SV=1	IDH3A	-0.112539	0.151306	0.530105	-0.195919	0.0605065	0.431353	-0.107806	0.21186	0.723229	-0.0223619	0.875618	0.950362
2790	sp|Q9UGM6|SYWM_HUMAN Tryptophan--tRNA ligase, mitochondrial OS=Homo sapiens OX=9606 GN=WARS2 PE=1 SV=1	SYWM	0.268633	0.15106	0.530105	0.191146	0.373065	0.757224	0.200268	0.281503	0.760708	0.461583	0.334553	0.648129
2878	sp|Q9UPP2|IQEC3_HUMAN IQ motif and SEC7 domain-containing protein 3 OS=Homo sapiens OX=9606 GN=IQSEC3 PE=2 SV=3	IQEC3	-0.336025	0.150946	0.530105	-0.172018	0.21495	0.635803	0.156971	0.640952	0.911243	-1.15723	0.0535727	0.31863
288	sp|O75489|NDUS3_HUMAN NADH dehydrogenase [ubiquinone] iron-sulfur protein 3, mitochondrial OS=Homo sapiens OX=9606 GN=NDUFS3 PE=1 SV=1	NDUS3	-0.132318	0.151878	0.530522	-0.109035	0.355215	0.748354	-0.149883	0.245025	0.742163	-0.133134	0.308158	0.632076
1354	sp|P82675|RT05_HUMAN 28S ribosomal protein S5, mitochondrial OS=Homo sapiens OX=9606 GN=MRPS5 PE=1 SV=2	RT05	-0.425685	0.152025	0.530522	-0.393887	0.258805	0.676656	-0.504325	0.179149	0.692962	-0.316103	0.535479	0.772957
1819	sp|Q5TC84|OGRL1_HUMAN Opioid growth factor receptor-like protein 1 OS=Homo sapiens OX=9606 GN=OGFRL1 PE=2 SV=1	OGRL1	0.100632	0.151741	0.530522	0.115004	0.275547	0.688814	0.0312353	0.692835	0.923302	0.187959	0.129032	0.450552
2344	sp|Q96PX6|CC85A_HUMAN Coiled-coil domain-containing protein 85A OS=Homo sapiens OX=9606 GN=CCDC85A PE=1 SV=3	CC85A	0.178569	0.152314	0.530522	0.184878	0.23052	0.650614	0.139101	0.603767	0.896366	0.259123	NA	NA
2553	sp|Q9H3Q1|BORG4_HUMAN Cdc42 effector protein 4 OS=Homo sapiens OX=9606 GN=CDC42EP4 PE=1 SV=1	BORG4	0.30464	0.152197	0.530522	0.222407	0.420079	0.780855	0.196145	0.432322	0.869241	0.848839	NA	NA
166	sp|O43426|SYNJ1_HUMAN Synaptojanin-1 OS=Homo sapiens OX=9606 GN=SYNJ1 PE=1 SV=2	SYNJ1	-0.214787	0.152806	0.531615	-0.288753	0.165258	0.591015	-0.335916	0.104891	0.617542	0.0531996	0.829359	0.929724
879	sp|P30876|RPB2_HUMAN DNA-directed RNA polymerase II subunit RPB2 OS=Homo sapiens OX=9606 GN=POLR2B PE=1 SV=1	RPB2	0.304099	0.153567	0.531896	0.225277	0.28839	0.698997	0.388084	0.311502	0.776418	0.254362	0.341805	0.654238
908	sp|P34949|MPI_HUMAN Mannose-6-phosphate isomerase OS=Homo sapiens OX=9606 GN=MPI PE=1 SV=2	MPI	-0.131498	0.153956	0.531896	-0.114499	0.385366	0.760159	-0.196938	0.112597	0.624469	-0.0531706	0.657508	0.844442
1159	sp|P53779|MK10_HUMAN Mitogen-activated protein kinase 10 OS=Homo sapiens OX=9606 GN=MAPK10 PE=1 SV=2	MK10	-0.174617	0.153569	0.531896	-0.175592	0.16681	0.59301	-0.0265234	0.836747	0.965123	-0.395621	0.00767967	0.146285
1863	sp|Q6IBS0|TWF2_HUMAN Twinfilin-2 OS=Homo sapiens OX=9606 GN=TWF2 PE=1 SV=2	TWF2	-0.181695	0.153826	0.531896	-0.238101	0.0915457	0.497704	-0.226797	0.154203	0.669486	-0.0482339	0.791607	0.910249
2050	sp|Q8N0X7|SPART_HUMAN Spartin OS=Homo sapiens OX=9606 GN=SPART PE=1 SV=1	SPART	-0.189859	0.153809	0.531896	-0.23659	0.0746311	0.457255	-0.0616554	0.666602	0.918138	-0.327647	0.0871771	0.382144
2722	sp|Q9NZN5|ARHGC_HUMAN Rho guanine nucleotide exchange factor 12 OS=Homo sapiens OX=9606 GN=ARHGEF12 PE=1 SV=1	ARHGC	0.249401	0.15364	0.531896	0.394569	0.246781	0.665655	-0.00429053	0.987546	0.994785	0.424402	0.00469186	0.113949
1103	sp|P51148|RAB5C_HUMAN Ras-related protein Rab-5C OS=Homo sapiens OX=9606 GN=RAB5C PE=1 SV=2	RAB5C	0.248251	0.154155	0.531967	0.0422756	0.808095	0.951091	0.320466	0.283106	0.762136	0.379878	0.319016	0.638166
1631	sp|Q15008|PSMD6_HUMAN 26S proteasome non-ATPase regulatory subunit 6 OS=Homo sapiens OX=9606 GN=PSMD6 PE=1 SV=1	PSMD6	-0.0979983	0.154752	0.53341	-0.12571	0.0830483	0.476115	-0.0992903	0.292993	0.768041	-0.0637299	0.468082	0.737503
798	sp|P24534|EF1B_HUMAN Elongation factor 1-beta OS=Homo sapiens OX=9606 GN=EEF1B2 PE=1 SV=3	EF1B	-0.275479	0.155424	0.534243	-0.210284	0.432882	0.786849	-0.361494	0.0820405	0.565983	-0.211927	0.366586	0.668324
1367	sp|Q00013|EM55_HUMAN 55 kDa erythrocyte membrane protein OS=Homo sapiens OX=9606 GN=MPP1 PE=1 SV=2	EM55	-0.105023	0.155238	0.534243	-0.206315	0.0211707	0.311326	-0.0280269	0.746214	0.944601	-0.102343	0.228294	0.563241
2561	sp|Q9H492|MLP3A_HUMAN Microtubule-associated proteins 1A/1B light chain 3A OS=Homo sapiens OX=9606 GN=MAP1LC3A PE=1 SV=2	MLP3A	-0.323143	0.15553	0.534243	-0.17013	0.549494	0.845556	-0.441255	0.0573041	0.515997	-0.36386	0.142394	0.470444
2381	sp|Q99570|PI3R4_HUMAN Phosphoinositide 3-kinase regulatory subunit 4 OS=Homo sapiens OX=9606 GN=PIK3R4 PE=1 SV=3	PI3R4	-0.205332	0.156019	0.535305	-0.277642	0.0703451	0.449458	0.0536499	0.836584	0.965123	-0.466672	0.0382842	0.276019
71	sp|O14561|ACPM_HUMAN Acyl carrier protein, mitochondrial OS=Homo sapiens OX=9606 GN=NDUFAB1 PE=1 SV=3	ACPM	0.415603	0.156405	0.536014	0.438164	0.273594	0.688814	0.572273	0.149988	0.669486	0.169191	0.745457	0.888245
2623	sp|Q9NPQ8|RIC8A_HUMAN Synembryn-A OS=Homo sapiens OX=9606 GN=RIC8A PE=1 SV=3	RIC8A	0.173188	0.156611	0.536105	0.0719882	0.648272	0.909192	0.0379679	0.763741	0.952821	0.494086	0.0572624	0.326101
1037	sp|P48047|ATPO_HUMAN ATP synthase subunit O, mitochondrial OS=Homo sapiens OX=9606 GN=ATP5PO PE=1 SV=1	ATPO	0.0965748	0.157075	0.537078	0.0260984	0.780942	0.941922	0.0888366	0.307357	0.774322	0.190405	0.023157	0.221518
1683	sp|Q15631|TSN_HUMAN Translin OS=Homo sapiens OX=9606 GN=TSN PE=1 SV=1	TSN	-0.123721	0.157421	0.537646	-0.0409672	0.706015	0.927268	-0.226466	0.0228083	0.393377	-0.0546363	0.576221	0.799358
278	sp|O75369|FLNB_HUMAN Filamin-B OS=Homo sapiens OX=9606 GN=FLNB PE=1 SV=2	FLNB	0.19968	0.157812	0.538366	0.0735986	0.692219	0.920729	0.240521	0.165476	0.682268	0.285513	0.0543409	0.319825
211	sp|O60299|LZTS3_HUMAN Leucine zipper putative tumor suppressor 3 OS=Homo sapiens OX=9606 GN=LZTS3 PE=2 SV=1	LZTS3	1.13002	0.15865	0.538396	1.75609	NA	NA	0.816985	NA	NA	NA	NA	NA
451	sp|P02794|FRIH_HUMAN Ferritin heavy chain OS=Homo sapiens OX=9606 GN=FTH1 PE=1 SV=2	FRIH	-0.105495	0.158393	0.538396	-0.10425	0.268926	0.684452	-0.0845231	0.359389	0.813259	-0.138403	0.136285	0.460842
1318	sp|P63172|DYLT1_HUMAN Dynein light chain Tctex-type 1 OS=Homo sapiens OX=9606 GN=DYNLT1 PE=1 SV=1	DYLT1	0.136983	0.159958	0.538396	-0.0388293	0.702035	0.926171	0.0484775	0.60861	0.896366	0.474856	0.0153101	0.192968
1546	sp|Q13618|CUL3_HUMAN Cullin-3 OS=Homo sapiens OX=9606 GN=CUL3 PE=1 SV=2	CUL3	0.361032	0.1595	0.538396	0.278353	0.247103	0.665655	0.417777	0.110463	0.623223	0.354271	0.507494	0.758364
1601	sp|Q14558|KPRA_HUMAN Phosphoribosyl pyrophosphate synthase-associated protein 1 OS=Homo sapiens OX=9606 GN=PRPSAP1 PE=1 SV=2	KPRA	-0.289605	0.159042	0.538396	0.0794434	0.812979	0.953807	-0.57959	0.00702874	0.234185	-0.355468	0.0854844	0.382144
1671	sp|Q15393|SF3B3_HUMAN Splicing factor 3B subunit 3 OS=Homo sapiens OX=9606 GN=SF3B3 PE=1 SV=4	SF3B3	-0.327152	0.15893	0.538396	-0.0644554	0.837227	0.958774	-0.456343	0.0535084	0.504534	-0.460658	0.0493758	0.305776
1732	sp|Q16798|MAON_HUMAN NADP-dependent malic enzyme, mitochondrial OS=Homo sapiens OX=9606 GN=ME3 PE=2 SV=2	MAON	-0.296685	0.159563	0.538396	-0.437606	0.19896	0.620537	-0.12205	0.660396	0.917668	-0.336018	0.123336	0.442876
2037	sp|Q8IYB4|PEX5R_HUMAN PEX5-related protein OS=Homo sapiens OX=9606 GN=PEX5L PE=1 SV=2	PEX5R	-0.26713	0.159699	0.538396	-0.383633	0.0501594	0.407182	-0.238606	0.183785	0.695057	-0.173995	0.67554	0.854501
2548	sp|Q9H2M9|RBGPR_HUMAN Rab3 GTPase-activating protein non-catalytic subunit OS=Homo sapiens OX=9606 GN=RAB3GAP2 PE=1 SV=1	RBGPR	0.150233	0.15893	0.538396	0.0117871	0.906222	0.97468	0.284605	0.0260122	0.407849	0.110195	0.329841	0.64675
2577	sp|Q9H8H3|MET7A_HUMAN Methyltransferase-like protein 7A OS=Homo sapiens OX=9606 GN=METTL7A PE=1 SV=1	MET7A	0.187192	0.158562	0.538396	0.177057	0.334401	0.732746	0.119234	0.512045	0.887891	0.300952	0.172327	0.508512
2738	sp|Q9P0L2|MARK1_HUMAN Serine/threonine-protein kinase MARK1 OS=Homo sapiens OX=9606 GN=MARK1 PE=1 SV=2	MARK1	-0.218216	0.159861	0.538396	-0.520975	0.014603	0.279911	-0.0655458	0.664667	0.918138	-0.0686448	0.757763	0.892115
2957	sp|Q9Y3D6|FIS1_HUMAN Mitochondrial fission 1 protein OS=Homo sapiens OX=9606 GN=FIS1 PE=1 SV=2	FIS1	0.247236	0.159986	0.538396	0.297321	0.138584	0.57012	0.12308	0.626141	0.900444	0.375035	0.255174	0.583485
861	sp|P30043|BLVRB_HUMAN Flavin reductase (NADPH) OS=Homo sapiens OX=9606 GN=BLVRB PE=1 SV=3	BLVRB	-0.187707	0.160205	0.538529	-0.178912	0.39312	0.766035	-0.30798	0.0475367	0.497336	-0.0175573	0.936384	0.977065
2959	sp|Q9Y3F4|STRAP_HUMAN Serine-threonine kinase receptor-associated protein OS=Homo sapiens OX=9606 GN=STRAP PE=1 SV=1	STRAP	-0.0585964	0.160538	0.539039	-0.10135	0.0212287	0.311326	-0.0538507	0.429617	0.868918	-0.0158355	0.697875	0.863983
519	sp|P07858|CATB_HUMAN Cathepsin B OS=Homo sapiens OX=9606 GN=CTSB PE=1 SV=3	CATB	0.220969	0.161328	0.539265	0.0646428	0.651126	0.909346	-0.0315335	0.813379	0.960076	0.782104	0.0639345	0.335587
1047	sp|P48553|TPC10_HUMAN Trafficking protein particle complex subunit 10 OS=Homo sapiens OX=9606 GN=TRAPPC10 PE=1 SV=2	TPC10	0.114838	0.161307	0.539265	0.0116814	0.882864	0.969398	0.18505	0.174349	0.690594	0.129869	0.39362	0.692004
1207	sp|P56589|PEX3_HUMAN Peroxisomal biogenesis factor 3 OS=Homo sapiens OX=9606 GN=PEX3 PE=1 SV=1	PEX3	-0.391484	0.161208	0.539265	-0.428337	0.121294	0.545582	-0.398212	0.397327	0.850959	-0.320262	0.223607	0.559423
2703	sp|Q9NYB9|ABI2_HUMAN Abl interactor 2 OS=Homo sapiens OX=9606 GN=ABI2 PE=1 SV=1	ABI2	0.406278	0.160947	0.539265	0.0853368	0.758167	0.938054	0.382846	0.520729	0.887891	0.980235	0.0788697	0.371462
2139	sp|Q8TCS8|PNPT1_HUMAN Polyribonucleotide nucleotidyltransferase 1, mitochondrial OS=Homo sapiens OX=9606 GN=PNPT1 PE=1 SV=2	PNPT1	0.242667	0.161848	0.540399	0.0653321	0.69236	0.920729	0.415108	0.229047	0.73664	0.214053	0.429595	0.711783
2992	sp|Q9Y566|SHAN1_HUMAN SH3 and multiple ankyrin repeat domains protein 1 OS=Homo sapiens OX=9606 GN=SHANK1 PE=1 SV=2	SHAN1	-0.314936	0.162942	0.543445	-0.246073	0.357226	0.748463	-0.390782	0.101169	0.609091	-0.250403	0.25023	0.582746
26	sp|O00148|DX39A_HUMAN ATP-dependent RNA helicase DDX39A OS=Homo sapiens OX=9606 GN=DDX39A PE=1 SV=2	DX39A	0.294884	0.165449	0.545677	0.0658548	0.790734	0.944415	0.123251	0.587537	0.896002	0.832853	0.0129645	0.178149
312	sp|O75923|DYSF_HUMAN Dysferlin OS=Homo sapiens OX=9606 GN=DYSF PE=1 SV=1	DYSF	-0.267484	0.165705	0.545677	-0.248604	0.347147	0.740508	-0.27735	0.319677	0.781509	-0.274855	0.34916	0.6597
1012	sp|P46060|RAGP1_HUMAN Ran GTPase-activating protein 1 OS=Homo sapiens OX=9606 GN=RANGAP1 PE=1 SV=1	RAGP1	-0.259119	0.165988	0.545677	-0.281314	0.269944	0.685224	-0.217144	0.365739	0.816796	-0.28919	0.158409	0.491906
1079	sp|P49841|GSK3B_HUMAN Glycogen synthase kinase-3 beta OS=Homo sapiens OX=9606 GN=GSK3B PE=1 SV=2	GSK3B	-0.166454	0.165831	0.545677	-0.000893068	0.995381	0.997929	-0.170666	0.264124	0.753641	-0.353289	0.122565	0.441361
1381	sp|Q01082|SPTB2_HUMAN Spectrin beta chain, non-erythrocytic 1 OS=Homo sapiens OX=9606 GN=SPTBN1 PE=1 SV=2	SPTB2	-0.0523825	0.164309	0.545677	-0.055708	0.24719	0.665655	-0.0414398	0.40532	0.853734	-0.0649167	0.31991	0.638433
1432	sp|Q07065|CKAP4_HUMAN Cytoskeleton-associated protein 4 OS=Homo sapiens OX=9606 GN=CKAP4 PE=1 SV=2	CKAP4	-0.219882	0.165298	0.545677	-0.0748337	0.722776	0.927268	-0.397858	0.0267792	0.413214	-0.122142	0.597176	0.809323
1604	sp|Q14576|ELAV3_HUMAN ELAV-like protein 3 OS=Homo sapiens OX=9606 GN=ELAVL3 PE=2 SV=3	ELAV3	-0.375691	0.165895	0.545677	-0.240402	0.400216	0.7703	-0.399588	0.177863	0.690594	-0.501667	0.0665797	0.343084
1911	sp|Q6ZS17|RIPR1_HUMAN Rho family-interacting cell polarization regulator 1 OS=Homo sapiens OX=9606 GN=RIPOR1 PE=1 SV=1	RIPR1	-0.166308	0.165523	0.545677	0.0768702	0.649337	0.909192	-0.301955	0.0401642	0.484615	-0.165485	0.158923	0.492021
1980	sp|Q86UR5|RIMS1_HUMAN Regulating synaptic membrane exocytosis protein 1 OS=Homo sapiens OX=9606 GN=RIMS1 PE=1 SV=1	RIMS1	0.435477	0.164365	0.545677	0.467518	0.457679	0.800546	0.411446	0.224243	0.73496	NA	NA	NA
2119	sp|Q8NFZ8|CADM4_HUMAN Cell adhesion molecule 4 OS=Homo sapiens OX=9606 GN=CADM4 PE=1 SV=1	CADM4	0.51293	0.164043	0.545677	0.350976	0.491907	0.816417	0.819955	0.174514	0.690594	0.254836	0.712584	0.870096
2707	sp|Q9NZ01|TECR_HUMAN Very-long-chain enoyl-CoA reductase OS=Homo sapiens OX=9606 GN=TECR PE=1 SV=1	TECR	0.13958	0.164413	0.545677	0.028578	0.794749	0.944503	0.0229603	0.850037	0.968262	0.444011	0.0194141	0.208608
2725	sp|Q9NZT2|OGFR_HUMAN Opioid growth factor receptor OS=Homo sapiens OX=9606 GN=OGFR PE=1 SV=3	OGFR	0.120129	0.165763	0.545677	-0.00221547	0.971702	0.993661	0.163891	0.389194	0.839056	0.204517	0.0215379	0.216293
2960	sp|Q9Y3I0|RTCB_HUMAN RNA-splicing ligase RtcB homolog OS=Homo sapiens OX=9606 GN=RTCB PE=1 SV=1	RTCB	-0.102607	0.164873	0.545677	-0.0767015	0.395063	0.767186	-0.117646	0.229947	0.737642	-0.110271	0.322913	0.641644
190	sp|O43747|AP1G1_HUMAN AP-1 complex subunit gamma-1 OS=Homo sapiens OX=9606 GN=AP1G1 PE=1 SV=5	AP1G1	-0.204701	0.166511	0.546793	-0.197162	0.295245	0.708609	-0.0285282	0.9031	0.976224	-0.477756	0.0212257	0.215534
772	sp|P22694|KAPCB_HUMAN cAMP-dependent protein kinase catalytic subunit beta OS=Homo sapiens OX=9606 GN=PRKACB PE=1 SV=2	KAPCB	-0.12753	0.167495	0.548818	-0.224973	0.0194614	0.304191	-0.0389998	0.679216	0.918262	-0.146643	0.362567	0.666847
1205	sp|P56537|IF6_HUMAN Eukaryotic translation initiation factor 6 OS=Homo sapiens OX=9606 GN=EIF6 PE=1 SV=1	IF6	-0.326623	0.167495	0.548818	-0.271888	0.285153	0.696333	-0.493536	0.0492453	0.49832	-0.140112	0.632552	0.831561
720	sp|P19338|NUCL_HUMAN Nucleolin OS=Homo sapiens OX=9606 GN=NCL PE=1 SV=3	NUCL	0.157749	0.168187	0.549001	0.392181	0.0957423	0.505238	0.0269744	0.83798	0.965544	0.0804072	0.403158	0.694218
869	sp|P30101|PDIA3_HUMAN Protein disulfide-isomerase A3 OS=Homo sapiens OX=9606 GN=PDIA3 PE=1 SV=4	PDIA3	-0.122124	0.168287	0.549001	-0.0469638	0.752724	0.937061	-0.124249	0.261333	0.753641	-0.206625	0.0976621	0.400806
2361	sp|Q96S97|MYADM_HUMAN Myeloid-associated differentiation marker OS=Homo sapiens OX=9606 GN=MYADM PE=1 SV=2	MYADM	-0.315166	0.168079	0.549001	-0.06916	0.834835	0.958774	-0.16994	0.462008	0.882283	-0.795808	0.00405188	0.109121
2994	sp|Q9Y5B8|NDK7_HUMAN Nucleoside diphosphate kinase 7 OS=Homo sapiens OX=9606 GN=NME7 PE=1 SV=1	NDK7	0.30538	0.167984	0.549001	-0.156192	0.447893	0.798185	0.713848	0.0739821	0.544051	0.213476	0.539812	0.775206
793	sp|P23677|IP3KA_HUMAN Inositol-trisphosphate 3-kinase A OS=Homo sapiens OX=9606 GN=ITPKA PE=1 SV=1	IP3KA	0.720796	0.168569	0.549322	0.850592	0.408099	0.775739	1.27253	0.124396	0.647832	0.174485	0.779492	0.903086
157	sp|O43272|PROD_HUMAN Proline dehydrogenase 1, mitochondrial OS=Homo sapiens OX=9606 GN=PRODH PE=1 SV=3	PROD	0.133206	0.171181	0.550027	0.0487923	0.70759	0.927268	0.130645	0.346931	0.805385	0.23553	0.214386	0.5458
350	sp|O94921|CDK14_HUMAN Cyclin-dependent kinase 14 OS=Homo sapiens OX=9606 GN=CDK14 PE=1 SV=3	CDK14	-0.283288	0.169093	0.550027	-0.460472	0.0292015	0.344195	-0.20525	0.354609	0.812813	-0.210155	0.478345	0.743447
708	sp|P18085|ARF4_HUMAN ADP-ribosylation factor 4 OS=Homo sapiens OX=9606 GN=ARF4 PE=1 SV=3	ARF4	0.234295	0.170415	0.550027	-0.0405168	0.82544	0.957347	0.639461	0.0278979	0.413214	-0.0528384	0.726277	0.878586
874	sp|P30520|PURA2_HUMAN Adenylosuccinate synthetase isozyme 2 OS=Homo sapiens OX=9606 GN=ADSS2 PE=1 SV=3	PURA2	-0.412628	0.170269	0.550027	-0.655208	0.0276089	0.336653	0.058216	0.902661	0.976224	-0.826368	0.00376349	0.109121
1176	sp|P54764|EPHA4_HUMAN Ephrin type-A receptor 4 OS=Homo sapiens OX=9606 GN=EPHA4 PE=1 SV=1	EPHA4	0.2766	0.17084	0.550027	0.464754	0.174789	0.603292	0.472971	0.177389	0.690594	-0.23747	0.0668323	0.343745
2168	sp|Q8WVV9|HNRLL_HUMAN Heterogeneous nuclear ribonucleoprotein L-like OS=Homo sapiens OX=9606 GN=HNRNPLL PE=1 SV=1	HNRLL	0.255449	0.169543	0.550027	0.101357	0.57757	0.864701	0.307529	0.251894	0.745495	0.331419	0.245675	0.577985
2172	sp|Q8WWI5|CTL1_HUMAN Choline transporter-like protein 1 OS=Homo sapiens OX=9606 GN=SLC44A1 PE=1 SV=1	CTL1	0.307109	0.16997	0.550027	0.0304279	0.910653	0.977252	0.568843	0.163554	0.681806	0.237303	0.165721	0.498323
2241	sp|Q969P0|IGSF8_HUMAN Immunoglobulin superfamily member 8 OS=Homo sapiens OX=9606 GN=IGSF8 PE=1 SV=1	IGSF8	0.194727	0.171068	0.550027	0.169513	0.412429	0.778926	0.0651884	0.698852	0.924231	0.41425	0.119475	0.43818
2280	sp|Q96EP0|RNF31_HUMAN E3 ubiquitin-protein ligase RNF31 OS=Homo sapiens OX=9606 GN=RNF31 PE=1 SV=1	RNF31	0.13909	0.169941	0.550027	0.0683334	0.584434	0.866409	0.143329	0.212832	0.723229	0.231366	0.403684	0.694218
2305	sp|Q96I59|SYNM_HUMAN Probable asparagine--tRNA ligase, mitochondrial OS=Homo sapiens OX=9606 GN=NARS2 PE=1 SV=3	SYNM	-0.189269	0.169795	0.550027	-0.171377	0.370573	0.757156	-0.24328	0.127041	0.653632	-0.0810783	NA	NA
2793	sp|Q9UH03|SEPT3_HUMAN Neuronal-specific septin-3 OS=Homo sapiens OX=9606 GN=SEPTIN3 PE=1 SV=3	2003-09-01	-0.166939	0.171105	0.550027	-0.293189	0.0300501	0.34742	-0.185531	0.225409	0.73515	0.0432761	0.865476	0.946294
2796	sp|Q9UHA4|LTOR3_HUMAN Ragulator complex protein LAMTOR3 OS=Homo sapiens OX=9606 GN=LAMTOR3 PE=1 SV=1	LTOR3	0.220891	0.170332	0.550027	0.166474	0.383841	0.760159	0.26211	0.259471	0.753641	0.222548	0.292174	0.619803
2894	sp|Q9UQ16|DYN3_HUMAN Dynamin-3 OS=Homo sapiens OX=9606 GN=DNM3 PE=1 SV=4	DYN3	-0.0731186	0.171084	0.550027	-0.155998	0.016202	0.285871	0.0125986	0.865177	0.968668	-0.105001	0.18226	0.519846
925	sp|P35613|BASI_HUMAN Basigin OS=Homo sapiens OX=9606 GN=BSG PE=1 SV=2	BASI	0.312335	0.171964	0.55195	0.170074	0.377385	0.757224	0.275477	0.439666	0.872192	0.79699	NA	NA
517	sp|P07741|APT_HUMAN Adenine phosphoribosyltransferase OS=Homo sapiens OX=9606 GN=APRT PE=1 SV=2	APT	-0.165325	0.17259	0.553364	-0.327939	0.0150848	0.283555	-0.109535	0.438312	0.872152	-0.0592928	0.729832	0.879183
91	sp|O14879|IFIT3_HUMAN Interferon-induced protein with tetratricopeptide repeats 3 OS=Homo sapiens OX=9606 GN=IFIT3 PE=1 SV=1	IFIT3	0.160026	0.174184	0.554005	0.0986555	0.495158	0.818433	0.110023	0.582015	0.894481	0.335949	0.041889	0.279471
217	sp|O60359|CCG3_HUMAN Voltage-dependent calcium channel gamma-3 subunit OS=Homo sapiens OX=9606 GN=CACNG3 PE=2 SV=1	CCG3	-0.544504	0.174354	0.554005	-0.306773	NA	NA	-1.01225	NA	NA	-0.548359	NA	NA
573	sp|P0DN79|CBSL_HUMAN Cystathionine beta-synthase-like protein OS=Homo sapiens OX=9606 GN=CBSL PE=1 SV=1	CBSL	-0.158643	0.173423	0.554005	-0.412988	0.016201	0.285871	0.0323748	0.7703	0.954843	-0.146393	0.36145	0.666847
717	sp|P19075|TSN8_HUMAN Tetraspanin-8 OS=Homo sapiens OX=9606 GN=TSPAN8 PE=1 SV=1	TSN8	0.437074	0.173681	0.554005	0.0674639	NA	NA	0.63014	0.0744217	0.544051	0.302855	0.420943	0.702925
792	sp|P23634|AT2B4_HUMAN Plasma membrane calcium-transporting ATPase 4 OS=Homo sapiens OX=9606 GN=ATP2B4 PE=1 SV=2	AT2B4	0.219002	0.173532	0.554005	0.0567655	0.672871	0.916394	0.140927	0.48522	0.884434	0.52539	0.133171	0.456242
1224	sp|P60709|ACTB_HUMAN Actin, cytoplasmic 1 OS=Homo sapiens OX=9606 GN=ACTB PE=1 SV=1	ACTB	0.0332361	0.174086	0.554005	0.00588906	0.809612	0.95155	0.0811032	0.00573745	0.227327	-0.00665972	0.849311	0.942844
1286	sp|P62750|RL23A_HUMAN 60S ribosomal protein L23a OS=Homo sapiens OX=9606 GN=RPL23A PE=1 SV=1	RL23A	0.248298	0.173699	0.554005	0.487733	0.154373	0.587462	-0.0122091	0.945491	0.985714	0.359719	0.447513	0.721843
1488	sp|Q13085|ACACA_HUMAN Acetyl-CoA carboxylase 1 OS=Homo sapiens OX=9606 GN=ACACA PE=1 SV=2	ACACA	-0.124426	0.174461	0.554005	-0.198018	0.047854	0.402421	-0.0696136	0.472188	0.884434	-0.120786	0.492632	0.752342
1589	sp|Q14247|SRC8_HUMAN Src substrate cortactin OS=Homo sapiens OX=9606 GN=CTTN PE=1 SV=2	SRC8	0.340613	0.173813	0.554005	0.812773	0.0860078	0.481242	0.451566	0.183634	0.695057	-0.297976	0.19987	0.537402
2170	sp|Q8WW22|DNJA4_HUMAN DnaJ homolog subfamily A member 4 OS=Homo sapiens OX=9606 GN=DNAJA4 PE=1 SV=1	DNJA4	-0.222746	0.174898	0.554805	-0.358744	0.0328078	0.349464	-0.347294	0.0614266	0.515997	0.12274	0.456062	0.728328
208	sp|O60268|K0513_HUMAN Uncharacterized protein KIAA0513 OS=Homo sapiens OX=9606 GN=KIAA0513 PE=1 SV=1	K0513	-0.130658	0.175657	0.556044	-0.284911	0.020973	0.311326	-0.108997	0.370387	0.822085	0.0168107	0.907172	0.963381
242	sp|O60861|GAS7_HUMAN Growth arrest-specific protein 7 OS=Homo sapiens OX=9606 GN=GAS7 PE=1 SV=3	GAS7	0.404006	0.175997	0.556044	0.753243	0.0423614	0.382643	0.309192	0.361151	0.813259	-0.329241	NA	NA
609	sp|P11532|DMD_HUMAN Dystrophin OS=Homo sapiens OX=9606 GN=DMD PE=1 SV=3	DMD	-0.259827	0.176034	0.556044	-0.196888	0.323871	0.729027	-0.21451	0.291611	0.767506	-0.401232	0.158507	0.491906
2122	sp|Q8NI08|NCOA7_HUMAN Nuclear receptor coactivator 7 OS=Homo sapiens OX=9606 GN=NCOA7 PE=1 SV=2	NCOA7	-0.155886	0.175832	0.556044	-0.06181	0.751351	0.937061	-0.220767	0.213076	0.723229	-0.170806	0.133875	0.456242
993	sp|P42766|RL35_HUMAN 60S ribosomal protein L35 OS=Homo sapiens OX=9606 GN=RPL35 PE=1 SV=2	RL35	0.227673	0.176277	0.556223	0.277662	0.34127	0.737141	0.266485	0.206325	0.718462	0.0903554	0.563899	0.788522
188	sp|O43708|MAAI_HUMAN Maleylacetoacetate isomerase OS=Homo sapiens OX=9606 GN=GSTZ1 PE=1 SV=3	MAAI	0.254246	0.176886	0.55675	0.886154	0.147292	0.577844	0.041675	0.799866	0.958753	0.0465115	0.755134	0.892011
236	sp|O60784|TOM1_HUMAN Target of Myb protein 1 OS=Homo sapiens OX=9606 GN=TOM1 PE=1 SV=2	TOM1	-0.233172	0.177682	0.55675	-0.402053	0.10499	0.519538	-0.0663914	0.798166	0.958165	-0.286315	0.0756985	0.359861
388	sp|O95670|VATG2_HUMAN V-type proton ATPase subunit G 2 OS=Homo sapiens OX=9606 GN=ATP6V1G2 PE=1 SV=1	VATG2	-0.141197	0.178276	0.55675	-0.0975338	0.504427	0.819697	-0.192711	0.140904	0.669486	-0.114866	0.320697	0.638745
530	sp|P08237|PFKAM_HUMAN ATP-dependent 6-phosphofructokinase, muscle type OS=Homo sapiens OX=9606 GN=PFKM PE=1 SV=2	PFKAM	-0.110754	0.177514	0.55675	-0.22679	0.0141883	0.277588	-0.0326829	0.720368	0.934607	-0.0924839	0.329865	0.64675
796	sp|P24043|LAMA2_HUMAN Laminin subunit alpha-2 OS=Homo sapiens OX=9606 GN=LAMA2 PE=1 SV=4	LAMA2	0.192505	0.178107	0.55675	0.248056	0.266707	0.683702	0.214683	0.169721	0.6863	0.094428	0.71419	0.870518
1801	sp|Q5SYC1|CLVS2_HUMAN Clavesin-2 OS=Homo sapiens OX=9606 GN=CLVS2 PE=2 SV=1	CLVS2	-0.22249	0.178114	0.55675	-0.369651	0.0550095	0.416335	-0.201526	0.346208	0.804981	-0.0822469	0.647087	0.838615
1998	sp|Q86WU2|LDHD_HUMAN Probable D-lactate dehydrogenase, mitochondrial OS=Homo sapiens OX=9606 GN=LDHD PE=1 SV=1	LDHD	0.186161	0.178309	0.55675	0.115142	0.504215	0.819697	0.020612	0.857202	0.968455	0.505502	0.172221	0.508512
2310	sp|Q96J02|ITCH_HUMAN E3 ubiquitin-protein ligase Itchy homolog OS=Homo sapiens OX=9606 GN=ITCH PE=1 SV=2	ITCH	-0.269179	0.178259	0.55675	-0.0389592	0.883493	0.969398	-0.320434	0.19927	0.713383	-0.499229	0.0841243	0.38028
2372	sp|Q99447|PCY2_HUMAN Ethanolamine-phosphate cytidylyltransferase OS=Homo sapiens OX=9606 GN=PCYT2 PE=1 SV=1	PCY2	-0.180348	0.177098	0.55675	-0.298041	0.0796746	0.47221	-0.11428	0.513871	0.887891	-0.142142	0.342371	0.654868
2546	sp|Q9H2G2|SLK_HUMAN STE20-like serine/threonine-protein kinase OS=Homo sapiens OX=9606 GN=SLK PE=1 SV=1	SLK	-0.269496	0.178094	0.55675	-0.056095	0.841414	0.958774	-0.553837	0.0428417	0.494385	-0.00318186	0.993895	0.996059
155	sp|O43242|PSMD3_HUMAN 26S proteasome non-ATPase regulatory subunit 3 OS=Homo sapiens OX=9606 GN=PSMD3 PE=1 SV=2	PSMD3	-0.17716	0.178879	0.557362	-0.241939	0.0871049	0.485492	-0.107926	0.441916	0.872904	-0.205437	0.145892	0.47295
2322	sp|Q96KP1|EXOC2_HUMAN Exocyst complex component 2 OS=Homo sapiens OX=9606 GN=EXOC2 PE=1 SV=1	EXOC2	0.110482	0.178799	0.557362	0.0981389	0.311557	0.71641	0.179452	0.110316	0.623223	0.021428	0.856415	0.944656
59	sp|O00567|NOP56_HUMAN Nucleolar protein 56 OS=Homo sapiens OX=9606 GN=NOP56 PE=1 SV=4	NOP56	0.194079	0.17969	0.557433	0.215048	0.122382	0.547269	0.0804386	0.620521	0.899477	0.340077	0.258455	0.587048
285	sp|O75436|VP26A_HUMAN Vacuolar protein sorting-associated protein 26A OS=Homo sapiens OX=9606 GN=VPS26A PE=1 SV=2	VP26A	-0.204474	0.179442	0.557433	-0.141321	0.519316	0.82691	-0.200169	0.284642	0.76286	-0.299778	0.153373	0.485693
657	sp|P14625|ENPL_HUMAN Endoplasmin OS=Homo sapiens OX=9606 GN=HSP90B1 PE=1 SV=1	ENPL	-0.169724	0.179893	0.557433	-0.231771	0.255468	0.671899	-0.217961	0.219497	0.727192	-0.0249798	0.877234	0.950538
855	sp|P29762|RABP1_HUMAN Cellular retinoic acid-binding protein 1 OS=Homo sapiens OX=9606 GN=CRABP1 PE=1 SV=2	RABP1	-0.281538	0.180022	0.557433	-0.297544	0.288612	0.698997	-0.346495	0.104445	0.617542	-0.168098	0.657637	0.844442
1587	sp|Q14232|EI2BA_HUMAN Translation initiation factor eIF-2B subunit alpha OS=Homo sapiens OX=9606 GN=EIF2B1 PE=1 SV=1	EI2BA	-0.229809	0.179713	0.557433	-0.200271	0.258472	0.676401	-0.304222	0.200885	0.714317	-0.146194	0.458854	0.730211
2488	sp|Q9BYB0|SHAN3_HUMAN SH3 and multiple ankyrin repeat domains protein 3 OS=Homo sapiens OX=9606 GN=SHANK3 PE=1 SV=3	SHAN3	-0.636173	0.179525	0.557433	-1.15562	0.0149404	0.282689	-0.397476	0.50398	0.887891	-0.0536492	NA	NA
1614	sp|Q14697|GANAB_HUMAN Neutral alpha-glucosidase AB OS=Homo sapiens OX=9606 GN=GANAB PE=1 SV=3	GANAB	-0.185923	0.180664	0.55884	-0.0828029	0.669072	0.915003	-0.244558	0.181752	0.695057	-0.218279	0.399207	0.694218
2229	sp|Q92974|ARHG2_HUMAN Rho guanine nucleotide exchange factor 2 OS=Homo sapiens OX=9606 GN=ARHGEF2 PE=1 SV=4	ARHG2	-0.161713	0.18116	0.559796	-0.143517	0.300602	0.710727	-0.0896595	0.468871	0.884434	-0.29102	0.0916348	0.391895
390	sp|O95674|CDS2_HUMAN Phosphatidate cytidylyltransferase 2 OS=Homo sapiens OX=9606 GN=CDS2 PE=1 SV=1	CDS2	0.167854	0.181809	0.56064	0.104389	0.564356	0.854681	0.03959	0.707774	0.931261	0.423716	0.218004	0.550389
2832	sp|Q9UKG1|DP13A_HUMAN DCC-interacting protein 13-alpha OS=Homo sapiens OX=9606 GN=APPL1 PE=1 SV=1	DP13A	-0.195876	0.181628	0.56064	0.0536995	0.823189	0.956756	-0.441308	0.00553674	0.223501	-0.118899	0.457426	0.729031
233	sp|O60733|PLPL9_HUMAN 85/88 kDa calcium-independent phospholipase A2 OS=Homo sapiens OX=9606 GN=PLA2G6 PE=1 SV=2	PLPL9	0.264078	0.182083	0.560907	0.167702	0.437986	0.788173	0.521614	0.108196	0.621202	-0.00978817	0.958664	0.984324
750	sp|P21589|5NTD_HUMAN 5-nucleotidase OS=Homo sapiens OX=9606 GN=NT5E PE=1 SV=1	5NTD	0.203045	0.183699	0.565302	0.219518	0.242861	0.663944	0.326626	0.220919	0.7291	0.039649	0.7989	0.914827
178	sp|O43592|XPOT_HUMAN Exportin-T OS=Homo sapiens OX=9606 GN=XPOT PE=1 SV=2	XPOT	-0.152689	0.18446	0.567058	-0.185969	0.25202	0.668069	-0.134776	0.310204	0.775378	-0.140733	0.402748	0.694218
2260	sp|Q96BM9|ARL8A_HUMAN ADP-ribosylation factor-like protein 8A OS=Homo sapiens OX=9606 GN=ARL8A PE=1 SV=1	ARL8A	-0.0963367	0.185134	0.568544	-0.0454275	0.541857	0.838414	-0.0632065	0.401311	0.853095	-0.205426	0.0597375	0.329367
2422	sp|Q9BRC7|PLCD4_HUMAN 1-phosphatidylinositol 4,5-bisphosphate phosphodiesterase delta-4 OS=Homo sapiens OX=9606 GN=PLCD4 PE=1 SV=1	PLCD4	-0.295013	0.186761	0.57295	-0.522193	0.0273778	0.336489	-0.305826	0.15216	0.669486	0.0403382	0.927289	0.972515
2365	sp|Q96T51|RUFY1_HUMAN RUN and FYVE domain-containing protein 1 OS=Homo sapiens OX=9606 GN=RUFY1 PE=1 SV=2	RUFY1	0.213743	0.187773	0.574912	0.490691	0.250795	0.668069	0.0161607	0.892329	0.973344	0.187012	0.285859	0.612617
2927	sp|Q9Y2J0|RP3A_HUMAN Rabphilin-3A OS=Homo sapiens OX=9606 GN=RPH3A PE=1 SV=1	RP3A	0.212131	0.187785	0.574912	0.168422	0.477353	0.810787	0.142452	0.381786	0.834747	0.367641	0.285736	0.612617
2105	sp|Q8NDA8|MROH1_HUMAN Maestro heat-like repeat-containing protein family member 1 OS=Homo sapiens OX=9606 GN=MROH1 PE=2 SV=3	MROH1	-0.13392	0.188041	0.575104	-0.0918934	0.348309	0.740972	-0.119808	0.399426	0.852451	-0.218161	0.247305	0.579798
148	sp|O43157|PLXB1_HUMAN Plexin-B1 OS=Homo sapiens OX=9606 GN=PLXNB1 PE=1 SV=3	PLXB1	-0.226925	0.189385	0.577322	0.138061	0.50401	0.819697	-0.0682662	0.600704	0.896366	-1.02349	0.0246022	0.225751
228	sp|O60645|EXOC3_HUMAN Exocyst complex component 3 OS=Homo sapiens OX=9606 GN=EXOC3 PE=1 SV=3	EXOC3	0.155445	0.189733	0.577322	0.0363365	0.702477	0.926329	-0.012392	0.894132	0.973344	0.546162	0.126136	0.446079
302	sp|O75781|PALM_HUMAN Paralemmin-1 OS=Homo sapiens OX=9606 GN=PALM PE=1 SV=2	PALM	-0.0640024	0.189625	0.577322	-0.0794906	0.297529	0.709222	-0.0732133	0.180403	0.695057	-0.0321166	0.593839	0.806791
2270	sp|Q96CN4|EVI5L_HUMAN EVI5-like protein OS=Homo sapiens OX=9606 GN=EVI5L PE=1 SV=1	EVI5L	0.243245	0.189374	0.577322	0.179404	0.568667	0.856725	0.200953	0.357376	0.813259	0.407628	0.412956	0.699317
2438	sp|Q9BSU1|CP070_HUMAN UPF0183 protein C16orf70 OS=Homo sapiens OX=9606 GN=C16orf70 PE=1 SV=1	CP070	-0.2606	0.189643	0.577322	-0.202394	0.370221	0.757156	-0.260588	0.343046	0.800804	-0.3421	0.255407	0.583485
1915	sp|Q6ZVL6|K154L_HUMAN UPF0606 protein KIAA1549L OS=Homo sapiens OX=9606 GN=KIAA1549L PE=2 SV=2	K154L	1.07803	0.190487	0.579026	1.99618	0.0261301	0.33107	-0.621554	NA	NA	0.5506	NA	NA
515	sp|P07585|PGS2_HUMAN Decorin OS=Homo sapiens OX=9606 GN=DCN PE=1 SV=1	PGS2	0.242278	0.191391	0.580003	0.416321	0.0797963	0.47221	0.177267	0.482909	0.884434	0.0677233	0.73847	0.884244
1206	sp|P56556|NDUA6_HUMAN NADH dehydrogenase [ubiquinone] 1 alpha subcomplex subunit 6 OS=Homo sapiens OX=9606 GN=NDUFA6 PE=1 SV=4	NDUA6	-0.147279	0.191229	0.580003	-0.0289273	0.801343	0.946473	-0.11804	0.437263	0.872147	-0.365601	0.257824	0.586762
2360	sp|Q96S59|RANB9_HUMAN Ran-binding protein 9 OS=Homo sapiens OX=9606 GN=RANBP9 PE=1 SV=1	RANB9	-0.388678	0.191258	0.580003	-0.304481	0.471039	0.809911	-0.658427	0.0249527	0.401985	-0.279009	0.502241	0.756374
218	sp|O60443|GSDME_HUMAN Gasdermin-E OS=Homo sapiens OX=9606 GN=GSDME PE=1 SV=2	GSDME	-0.0875687	0.192085	0.581493	-0.0287826	0.780401	0.941922	-0.0987209	0.176648	0.690594	-0.139424	0.320195	0.63854
2154	sp|Q8WTW3|COG1_HUMAN Conserved oligomeric Golgi complex subunit 1 OS=Homo sapiens OX=9606 GN=COG1 PE=1 SV=1	COG1	-0.986253	0.192272	0.581493	NA	NA	NA	-0.858552	0.241838	0.74163	-1.1778	NA	NA
841	sp|P28161|GSTM2_HUMAN Glutathione S-transferase Mu 2 OS=Homo sapiens OX=9606 GN=GSTM2 PE=1 SV=2	GSTM2	-0.120579	0.193333	0.581993	0.0102327	0.933447	0.980829	-0.153533	0.201919	0.714317	-0.223762	0.0809261	0.374402
888	sp|P31930|QCR1_HUMAN Cytochrome b-c1 complex subunit 1, mitochondrial OS=Homo sapiens OX=9606 GN=UQCRC1 PE=1 SV=3	QCR1	0.108676	0.193382	0.581993	0.0303065	0.685095	0.919665	0.0350983	0.744	0.943515	0.310472	0.0570156	0.326101
1181	sp|P55011|S12A2_HUMAN Solute carrier family 12 member 2 OS=Homo sapiens OX=9606 GN=SLC12A2 PE=1 SV=1	S12A2	0.150656	0.193608	0.581993	-0.138674	0.348883	0.741054	0.383336	0.0279785	0.413214	0.139189	0.339379	0.652762
2319	sp|Q96JQ2|CLMN_HUMAN Calmin OS=Homo sapiens OX=9606 GN=CLMN PE=1 SV=1	CLMN	0.190338	0.193439	0.581993	0.0742496	0.730403	0.928527	0.263719	0.108668	0.622296	0.214702	0.351346	0.6597
2473	sp|Q9BX40|LS14B_HUMAN Protein LSM14 homolog B OS=Homo sapiens OX=9606 GN=LSM14B PE=1 SV=1	LS14B	-0.546918	0.192815	0.581993	0.0918075	0.890879	0.970885	0.0688929	0.865649	0.968668	-1.4228	0.00405053	0.109121
2731	sp|Q9P035|HACD3_HUMAN Very-long-chain (3R)-3-hydroxyacyl-CoA dehydratase 3 OS=Homo sapiens OX=9606 GN=HACD3 PE=1 SV=2	HACD3	-0.29833	0.193442	0.581993	-0.425643	0.0644267	0.441147	-0.105783	0.673092	0.918262	-0.438617	0.0902086	0.389307
2435	sp|Q9BSJ8|ESYT1_HUMAN Extended synaptotagmin-1 OS=Homo sapiens OX=9606 GN=ESYT1 PE=1 SV=1	ESYT1	-0.115378	0.194383	0.583737	-0.12748	0.190641	0.615591	-0.0115869	0.906843	0.976224	-0.256946	0.00839051	0.151468
1689	sp|Q15750|TAB1_HUMAN TGF-beta-activated kinase 1 and MAP3K7-binding protein 1 OS=Homo sapiens OX=9606 GN=TAB1 PE=1 SV=1	TAB1	-0.442852	0.194857	0.584572	-0.454164	0.319588	0.723755	-0.133561	0.782742	0.95625	-0.639621	0.186363	0.525468
608	sp|P11498|PYC_HUMAN Pyruvate carboxylase, mitochondrial OS=Homo sapiens OX=9606 GN=PC PE=1 SV=2	PYC	0.138476	0.195226	0.585032	0.0667885	0.364905	0.755572	0.202314	0.162318	0.681632	0.126353	0.681877	0.857832
2374	sp|Q99470|SDF2_HUMAN Stromal cell-derived factor 2 OS=Homo sapiens OX=9606 GN=SDF2 PE=1 SV=2	SDF2	-0.237366	0.195567	0.585032	-0.439817	0.0400208	0.370118	-0.136084	0.601893	0.896366	-0.102512	0.563658	0.788522
2813	sp|Q9UIA9|XPO7_HUMAN Exportin-7 OS=Homo sapiens OX=9606 GN=XPO7 PE=1 SV=3	XPO7	-0.21527	0.195599	0.585032	-0.287093	0.265324	0.682438	0.062682	0.771133	0.954843	-0.548405	0.00912296	0.158943
1467	sp|Q12849|GRSF1_HUMAN G-rich sequence factor 1 OS=Homo sapiens OX=9606 GN=GRSF1 PE=1 SV=3	GRSF1	-0.249643	0.196243	0.586371	-0.218413	0.38622	0.761012	0.0464693	0.843603	0.966318	-0.730247	0.000410686	0.0397385
1886	sp|Q6PFW1|VIP1_HUMAN Inositol hexakisphosphate and diphosphoinositol-pentakisphosphate kinase 1 OS=Homo sapiens OX=9606 GN=PPIP5K1 PE=1 SV=1	VIP1	-0.153391	0.196514	0.586594	-0.434671	0.000846596	0.10145	0.149868	0.342767	0.800804	-0.12351	0.289502	0.617932
1846	sp|Q68CZ2|TENS3_HUMAN Tensin-3 OS=Homo sapiens OX=9606 GN=TNS3 PE=1 SV=2	TENS3	-0.162663	0.196741	0.586684	-0.0374727	0.816283	0.953933	-0.182942	0.200353	0.714317	-0.2783	0.127728	0.448017
2355	sp|Q96RQ3|MCCA_HUMAN Methylcrotonoyl-CoA carboxylase subunit alpha, mitochondrial OS=Homo sapiens OX=9606 GN=MCCC1 PE=1 SV=3	MCCA	-0.17268	0.197101	0.587172	-0.187783	0.143026	0.574822	-0.153083	0.309282	0.774322	-0.184457	0.44261	0.718647
101	sp|O14964|HGS_HUMAN Hepatocyte growth factor-regulated tyrosine kinase substrate OS=Homo sapiens OX=9606 GN=HGS PE=1 SV=1	HGS	-0.209382	0.198464	0.587725	-0.089897	0.725733	0.927648	-0.578805	0.00377872	0.209042	0.0822132	0.694907	0.863062
1522	sp|Q13449|LSAMP_HUMAN Limbic system-associated membrane protein OS=Homo sapiens OX=9606 GN=LSAMP PE=1 SV=2	LSAMP	0.162006	0.198206	0.587725	0.213826	0.308819	0.713223	0.080014	0.644919	0.911437	0.224537	0.162854	0.494711
1561	sp|Q13938|CAYP1_HUMAN Calcyphosin OS=Homo sapiens OX=9606 GN=CAPS PE=1 SV=2	CAYP1	0.20563	0.198547	0.587725	0.412764	0.0954494	0.504824	0.0193397	0.926439	0.979393	0.243407	0.197501	0.533782
1617	sp|Q14746|COG2_HUMAN Conserved oligomeric Golgi complex subunit 2 OS=Homo sapiens OX=9606 GN=COG2 PE=1 SV=1	COG2	0.550225	0.198665	0.587725	0.894841	0.0544195	0.415344	0.175209	0.699357	0.924231	0.805633	0.068543	0.349068
1836	sp|Q5W0V3|F16B1_HUMAN Protein FAM160B1 OS=Homo sapiens OX=9606 GN=FAM160B1 PE=1 SV=1	F16B1	0.155144	0.198398	0.587725	-0.0737904	0.436561	0.788173	0.29555	0.0196213	0.368695	0.268103	0.68486	0.857832
2204	sp|Q92667|AKAP1_HUMAN A-kinase anchor protein 1, mitochondrial OS=Homo sapiens OX=9606 GN=AKAP1 PE=1 SV=1	AKAP1	0.183796	0.198071	0.587725	0.0698764	0.698628	0.924741	0.068285	0.611199	0.896366	0.643718	0.161053	0.492775
2775	sp|Q9UBS4|DJB11_HUMAN DnaJ homolog subfamily B member 11 OS=Homo sapiens OX=9606 GN=DNAJB11 PE=1 SV=1	DJB11	-0.132663	0.197684	0.587725	-0.212747	0.0517034	0.410716	-0.0538221	0.58798	0.896027	-0.162461	0.437482	0.716304
1099	sp|P50993|AT1A2_HUMAN Sodium/potassium-transporting ATPase subunit alpha-2 OS=Homo sapiens OX=9606 GN=ATP1A2 PE=1 SV=1	AT1A2	0.110136	0.199137	0.588539	0.141599	0.163077	0.590891	0.00866677	0.944657	0.98567	0.225631	0.0315253	0.251643
2543	sp|Q9H270|VPS11_HUMAN Vacuolar protein sorting-associated protein 11 homolog OS=Homo sapiens OX=9606 GN=VPS11 PE=1 SV=1	VPS11	0.234239	0.199842	0.589455	0.186304	0.369341	0.757156	-0.0463097	0.792732	0.958165	0.710987	0.056616	0.325101
2801	sp|Q9UHG2|PCS1N_HUMAN ProSAAS OS=Homo sapiens OX=9606 GN=PCSK1N PE=1 SV=1	PCS1N	-0.669515	0.199813	0.589455	-0.190383	NA	NA	-0.874295	0.171915	0.686724	-0.841475	NA	NA
202	sp|O60229|KALRN_HUMAN Kalirin OS=Homo sapiens OX=9606 GN=KALRN PE=1 SV=3	KALRN	0.224914	0.200545	0.589505	0.413842	0.357316	0.748463	0.121764	0.376836	0.829493	0.179309	0.717632	0.874142
851	sp|P29466|CASP1_HUMAN Caspase-1 OS=Homo sapiens OX=9606 GN=CASP1 PE=1 SV=1	CASP1	0.224246	0.201242	0.589505	0.465292	0.114428	0.533379	0.092849	0.564726	0.892938	0.140122	0.758072	0.892115
1020	sp|P46777|RL5_HUMAN 60S ribosomal protein L5 OS=Homo sapiens OX=9606 GN=RPL5 PE=1 SV=3	RL5	0.148309	0.200437	0.589505	0.364299	0.0227414	0.313565	0.0156438	0.91018	0.976224	0.0953175	0.517747	0.762627
1534	sp|Q13555|KCC2G_HUMAN Calcium/calmodulin-dependent protein kinase type II subunit gamma OS=Homo sapiens OX=9606 GN=CAMK2G PE=1 SV=4	KCC2G	-0.0570952	0.201189	0.589505	-0.0841421	0.19452	0.618739	-0.0479522	0.362858	0.813259	-0.0392551	0.594755	0.807627
1648	sp|Q15121|PEA15_HUMAN Astrocytic phosphoprotein PEA-15 OS=Homo sapiens OX=9606 GN=PEA15 PE=1 SV=2	PEA15	0.183736	0.200169	0.589505	0.167406	0.265975	0.682985	0.1305	0.497582	0.886101	0.282642	0.222097	0.558607
1888	sp|Q6PHR2|ULK3_HUMAN Serine/threonine-protein kinase ULK3 OS=Homo sapiens OX=9606 GN=ULK3 PE=1 SV=2	ULK3	-0.125298	0.200677	0.589505	-0.249421	0.0307759	0.34742	-0.0507311	0.602606	0.896366	-0.0923398	0.639396	0.835389
2500	sp|Q9BZV1|UBXN6_HUMAN UBX domain-containing protein 6 OS=Homo sapiens OX=9606 GN=UBXN6 PE=1 SV=1	UBXN6	0.0849541	0.201084	0.589505	-0.0659949	0.251222	0.668069	0.145564	0.154689	0.669486	0.170147	0.123467	0.442876
1552	sp|Q13671|RIN1_HUMAN Ras and Rab interactor 1 OS=Homo sapiens OX=9606 GN=RIN1 PE=1 SV=4	RIN1	-0.248643	0.201678	0.590204	0.0930791	0.633056	0.903557	-0.36289	0.10028	0.607871	-0.474076	NA	NA
467	sp|P04406|G3P_HUMAN Glyceraldehyde-3-phosphate dehydrogenase OS=Homo sapiens OX=9606 GN=GAPDH PE=1 SV=3	G3P	0.0860469	0.201911	0.590309	0.0912719	0.30206	0.71207	0.151233	0.120342	0.646232	-0.0178286	0.8688	0.947719
24	sp|O00116|ADAS_HUMAN Alkyldihydroxyacetonephosphate synthase, peroxisomal OS=Homo sapiens OX=9606 GN=AGPS PE=1 SV=1	ADAS	0.24389	0.204058	0.590538	0.316716	0.355779	0.748354	0.286121	0.14753	0.669486	0.0214278	0.918864	0.9683
193	sp|O43795|MYO1B_HUMAN Unconventional myosin-Ib OS=Homo sapiens OX=9606 GN=MYO1B PE=1 SV=3	MYO1B	0.236372	0.206663	0.590538	0.216776	0.246723	0.665655	0.224845	0.313753	0.77802	0.282248	0.424353	0.706914
475	sp|P05026|AT1B1_HUMAN Sodium/potassium-transporting ATPase subunit beta-1 OS=Homo sapiens OX=9606 GN=ATP1B1 PE=1 SV=1	AT1B1	0.173464	0.207457	0.590538	0.200456	0.355931	0.748354	0.07201	0.678872	0.918262	0.294156	0.0360712	0.268644
501	sp|P06753|TPM3_HUMAN Tropomyosin alpha-3 chain OS=Homo sapiens OX=9606 GN=TPM3 PE=1 SV=2	TPM3	0.140223	0.204724	0.590538	0.150677	0.208899	0.628691	0.27424	0.091618	0.582698	-0.115642	0.512537	0.759457
510	sp|P07305|H10_HUMAN Histone H1.0 OS=Homo sapiens OX=9606 GN=H1-0 PE=1 SV=3	H10	-0.388409	0.204866	0.590538	-0.184902	0.79128	0.944503	-0.491891	0.237143	0.738443	-0.378041	NA	NA
655	sp|P14550|AK1A1_HUMAN Aldo-keto reductase family 1 member A1 OS=Homo sapiens OX=9606 GN=AKR1A1 PE=1 SV=3	AK1A1	-0.154023	0.202275	0.590538	-0.11504	0.512058	0.824108	-0.22571	0.194335	0.709577	-0.0919741	0.607045	0.815099
665	sp|P15056|BRAF_HUMAN Serine/threonine-protein kinase B-raf OS=Homo sapiens OX=9606 GN=BRAF PE=1 SV=4	BRAF	0.102941	0.206686	0.590538	-0.0678473	0.512465	0.8243	0.279098	0.00845406	0.251906	0.0379569	0.729642	0.879183
1177	sp|P54829|PTN5_HUMAN Tyrosine-protein phosphatase non-receptor type 5 OS=Homo sapiens OX=9606 GN=PTPN5 PE=1 SV=4	PTN5	-0.353672	0.207703	0.590538	-0.271168	0.354731	0.748354	-0.161767	0.718599	0.934607	-0.74705	0.145628	0.47295
1214	sp|P58546|MTPN_HUMAN Myotrophin OS=Homo sapiens OX=9606 GN=MTPN PE=1 SV=2	MTPN	0.297655	0.208087	0.590538	0.386919	0.208342	0.628691	0.40674	0.235732	0.738443	-0.0236677	0.955297	0.983875
1305	sp|P62937|PPIA_HUMAN Peptidyl-prolyl cis-trans isomerase A OS=Homo sapiens OX=9606 GN=PPIA PE=1 SV=2	PPIA	-0.0914858	0.204975	0.590538	-0.0332589	0.760707	0.938054	-0.146993	0.146549	0.669486	-0.0761568	0.308486	0.632076
1362	sp|P84243|H33_HUMAN Histone H3.3 OS=Homo sapiens OX=9606 GN=H3-3A PE=1 SV=2	H33	-0.158308	0.204711	0.590538	0.0804901	0.535729	0.834647	-0.310732	0.0930386	0.584572	-0.208269	0.113591	0.428616
1376	sp|Q00653|NFKB2_HUMAN Nuclear factor NF-kappa-B p100 subunit OS=Homo sapiens OX=9606 GN=NFKB2 PE=1 SV=4	NFKB2	0.302337	0.207107	0.590538	0.208584	0.56039	0.853693	0.0829336	0.713814	0.933498	0.959898	0.164498	0.495969
1483	sp|Q13017|RHG05_HUMAN Rho GTPase-activating protein 5 OS=Homo sapiens OX=9606 GN=ARHGAP5 PE=1 SV=2	RHG05	0.141614	0.208026	0.590538	-0.0300908	0.783337	0.943811	0.248859	0.0868706	0.582454	0.181068	0.383208	0.681492
1577	sp|Q14161|GIT2_HUMAN ARF GTPase-activating protein GIT2 OS=Homo sapiens OX=9606 GN=GIT2 PE=1 SV=2	GIT2	0.153063	0.203298	0.590538	0.00818927	0.938048	0.980965	-0.00803451	0.920707	0.977466	0.563728	0.110824	0.425135
1644	sp|Q15102|PA1B3_HUMAN Platelet-activating factor acetylhydrolase IB subunit gamma OS=Homo sapiens OX=9606 GN=PAFAH1B3 PE=1 SV=1	PA1B3	-0.114341	0.205097	0.590538	-0.0411548	0.751978	0.937061	-0.0672818	0.557049	0.890359	-0.270314	0.0243583	0.22549
1674	sp|Q15418|KS6A1_HUMAN Ribosomal protein S6 kinase alpha-1 OS=Homo sapiens OX=9606 GN=RPS6KA1 PE=1 SV=2	KS6A1	0.0666428	0.205586	0.590538	0.0448679	0.358629	0.748584	0.0393965	0.459232	0.881961	0.132916	0.291861	0.619803
1759	sp|Q49A26|GLYR1_HUMAN Putative oxidoreductase GLYR1 OS=Homo sapiens OX=9606 GN=GLYR1 PE=1 SV=4	GLYR1	0.0681177	0.204189	0.590538	0.10302	0.130833	0.557612	-0.0214715	0.723269	0.934607	0.161783	0.0639957	0.335587
1776	sp|Q53HC9|EIPR1_HUMAN EARP and GARP complex-interacting protein 1 OS=Homo sapiens OX=9606 GN=EIPR1 PE=1 SV=2	EIPR1	-0.0851529	0.202831	0.590538	-0.164675	0.00997633	0.24523	-0.131876	0.0711729	0.540869	0.0777072	0.556587	0.78495
1855	sp|Q6FI81|CPIN1_HUMAN Anamorsin OS=Homo sapiens OX=9606 GN=CIAPIN1 PE=1 SV=2	CPIN1	-0.468324	0.207727	0.590538	-0.385196	0.313266	0.718464	-0.287843	0.443313	0.874105	-0.797835	0.0533674	0.31863
2186	sp|Q92529|SHC3_HUMAN SHC-transforming protein 3 OS=Homo sapiens OX=9606 GN=SHC3 PE=1 SV=1	SHC3	-0.379844	0.208123	0.590538	-0.163249	0.720552	0.927268	-1.16007	0.0837413	0.574967	0.183784	0.510628	0.758829
2316	sp|Q96JI7|SPTCS_HUMAN Spatacsin OS=Homo sapiens OX=9606 GN=SPG11 PE=1 SV=3	SPTCS	0.208409	0.206787	0.590538	0.375183	0.0793851	0.471718	-0.144474	0.181777	0.695057	0.642663	0.402364	0.694218
2329	sp|Q96MM6|HS12B_HUMAN Heat shock 70 kDa protein 12B OS=Homo sapiens OX=9606 GN=HSPA12B PE=1 SV=2	HS12B	-0.152654	0.206213	0.590538	-0.234977	0.0575193	0.424188	-0.115305	0.363082	0.813259	-0.112633	0.62859	0.828323
2410	sp|Q9BPU6|DPYL5_HUMAN Dihydropyrimidinase-related protein 5 OS=Homo sapiens OX=9606 GN=DPYSL5 PE=1 SV=1	DPYL5	-0.14654	0.203764	0.590538	-0.0503742	0.797894	0.945032	-0.10772	0.36253	0.813259	-0.316963	0.044169	0.288065
2482	sp|Q9BXW6|OSBL1_HUMAN Oxysterol-binding protein-related protein 1 OS=Homo sapiens OX=9606 GN=OSBPL1A PE=1 SV=2	OSBL1	-0.200214	0.207823	0.590538	-0.378718	0.0493338	0.407182	-0.129395	0.513077	0.887891	-0.0863855	0.784441	0.905337
2608	sp|Q9HCJ6|VAT1L_HUMAN Synaptic vesicle membrane protein VAT-1 homolog-like OS=Homo sapiens OX=9606 GN=VAT1L PE=1 SV=2	VAT1L	-0.130089	0.207223	0.590538	-0.192594	0.217158	0.636395	-0.00682122	0.943236	0.984919	-0.242068	0.148697	0.476256
2656	sp|Q9NRZ5|PLCD_HUMAN 1-acyl-sn-glycerol-3-phosphate acyltransferase delta OS=Homo sapiens OX=9606 GN=AGPAT4 PE=1 SV=1	PLCD	-0.16849	0.206916	0.590538	-0.194678	0.264883	0.68239	-0.291911	0.0374868	0.465725	0.0471941	0.818074	0.924896
2712	sp|Q9NZ56|FMN2_HUMAN Formin-2 OS=Homo sapiens OX=9606 GN=FMN2 PE=1 SV=4	FMN2	0.30851	0.207729	0.590538	-0.00639205	0.984214	0.997525	0.320969	0.431097	0.868918	0.54299	0.0414642	0.279471
2777	sp|Q9UBT2|SAE2_HUMAN SUMO-activating enzyme subunit 2 OS=Homo sapiens OX=9606 GN=UBA2 PE=1 SV=2	SAE2	0.225342	0.205534	0.590538	0.124706	0.608386	0.884198	-0.0680806	0.656816	0.915732	0.894393	0.0260607	0.228507
2802	sp|Q9UHG3|PCYOX_HUMAN Prenylcysteine oxidase 1 OS=Homo sapiens OX=9606 GN=PCYOX1 PE=1 SV=3	PCYOX	0.239221	0.206085	0.590538	-0.0300112	0.884871	0.969398	0.29164	0.195754	0.709656	0.403615	0.193889	0.531509
2853	sp|Q9ULT8|HECD1_HUMAN E3 ubiquitin-protein ligase HECTD1 OS=Homo sapiens OX=9606 GN=HECTD1 PE=1 SV=3	HECD1	0.258449	0.203485	0.590538	0.24121	0.407719	0.775722	0.318935	0.204446	0.717027	0.163335	0.730803	0.879183
2855	sp|Q9ULV4|COR1C_HUMAN Coronin-1C OS=Homo sapiens OX=9606 GN=CORO1C PE=1 SV=1	COR1C	-0.314041	0.206557	0.590538	-0.00443387	NA	NA	-0.316711	0.0154453	0.351051	-0.517776	0.48896	0.751849
35	sp|O00213|APBB1_HUMAN Amyloid-beta A4 precursor protein-binding family B member 1 OS=Homo sapiens OX=9606 GN=APBB1 PE=1 SV=2	APBB1	-0.251512	0.208508	0.591068	-0.489427	0.01807	0.296968	-0.335253	0.0755967	0.544594	0.16797	0.618399	0.821069
1880	sp|Q6P2M8|KCC1B_HUMAN Calcium/calmodulin-dependent protein kinase type 1B OS=Homo sapiens OX=9606 GN=PNCK PE=2 SV=2	KCC1B	-0.204831	0.209052	0.591567	-0.206364	NA	NA	-0.50299	NA	NA	0.0963945	NA	NA
2223	sp|Q92905|CSN5_HUMAN COP9 signalosome complex subunit 5 OS=Homo sapiens OX=9606 GN=COPS5 PE=1 SV=4	CSN5	-0.151778	0.20908	0.591567	-0.0265658	0.821931	0.956756	-0.0854912	0.572664	0.89377	-0.397287	0.0674003	0.346022
2226	sp|Q92947|GCDH_HUMAN Glutaryl-CoA dehydrogenase, mitochondrial OS=Homo sapiens OX=9606 GN=GCDH PE=1 SV=1	GCDH	0.313674	0.209288	0.591596	0.374736	0.238155	0.658244	0.215661	0.45739	0.881961	0.39963	0.350306	0.6597
2983	sp|Q9Y4I1|MYO5A_HUMAN Unconventional myosin-Va OS=Homo sapiens OX=9606 GN=MYO5A PE=1 SV=2	MYO5A	-0.0539254	0.209972	0.592967	-0.11524	0.0217854	0.311326	-0.0310804	0.591425	0.896104	-0.0166591	0.835787	0.931603
73	sp|O14578|CTRO_HUMAN Citron Rho-interacting kinase OS=Homo sapiens OX=9606 GN=CIT PE=1 SV=2	CTRO	-0.433044	0.210218	0.593102	-0.64406	0.0818209	0.47507	-0.203545	0.657566	0.916052	-0.566277	0.229653	0.563823
49	sp|O00442|RTCA_HUMAN RNA 3-terminal phosphate cyclase OS=Homo sapiens OX=9606 GN=RTCA PE=1 SV=1	RTCA	-0.171995	0.210476	0.593268	-0.260683	0.130044	0.557612	0.0344138	0.85165	0.968455	-0.378138	0.0200876	0.21093
405	sp|O95897|NOE2_HUMAN Noelin-2 OS=Homo sapiens OX=9606 GN=OLFM2 PE=1 SV=2	NOE2	0.312293	0.211261	0.593936	0.826065	NA	NA	0.166457	0.601057	0.896366	0.0901937	NA	NA
1675	sp|Q15424|SAFB1_HUMAN Scaffold attachment factor B1 OS=Homo sapiens OX=9606 GN=SAFB PE=1 SV=4	SAFB1	0.453151	0.211309	0.593936	0.929254	0.0565612	0.420336	0.398841	0.298086	0.768515	-0.655643	NA	NA
2035	sp|Q8IY17|PLPL6_HUMAN Neuropathy target esterase OS=Homo sapiens OX=9606 GN=PNPLA6 PE=1 SV=3	PLPL6	-0.333889	0.21131	0.593936	0.00645456	0.986601	0.997525	-0.25833	0.402802	0.853734	-0.774978	0.0103314	0.163622
1575	sp|Q14157|UBP2L_HUMAN Ubiquitin-associated protein 2-like OS=Homo sapiens OX=9606 GN=UBAP2L PE=1 SV=2	UBP2L	-0.270635	0.211549	0.594049	-0.38036	0.194808	0.618739	-0.0394145	0.893787	0.973344	-0.462672	0.101272	0.406456
2442	sp|Q9BTE1|DCTN5_HUMAN Dynactin subunit 5 OS=Homo sapiens OX=9606 GN=DCTN5 PE=1 SV=1	DCTN5	0.300559	0.211775	0.594125	0.56632	0.196349	0.6195	0.217436	0.530046	0.887891	0.115189	0.552235	0.784013
1758	sp|Q3ZCQ8|TIM50_HUMAN Mitochondrial import inner membrane translocase subunit TIM50 OS=Homo sapiens OX=9606 GN=TIMM50 PE=1 SV=2	TIM50	-0.424425	0.212031	0.59423	-0.555431	0.112971	0.532393	-0.275837	0.471463	0.884434	-0.560877	0.157168	0.491174
1959	sp|Q7Z6B0|CCD91_HUMAN Coiled-coil domain-containing protein 91 OS=Homo sapiens OX=9606 GN=CCDC91 PE=1 SV=2	CCD91	-0.374543	0.212216	0.59423	-0.174123	0.530679	0.832572	-0.720677	0.0257796	0.406375	0.0322608	0.963485	0.985447
2902	sp|Q9Y216|MTMR7_HUMAN Myotubularin-related protein 7 OS=Homo sapiens OX=9606 GN=MTMR7 PE=1 SV=3	MTMR7	0.125987	0.21241	0.59423	-0.0734797	0.56084	0.853693	0.124336	0.239515	0.738443	0.428489	0.116677	0.433449
416	sp|P00492|HPRT_HUMAN Hypoxanthine-guanine phosphoribosyltransferase OS=Homo sapiens OX=9606 GN=HPRT1 PE=1 SV=2	HPRT	0.294243	0.213483	0.59456	0.107836	0.720441	0.927268	0.272593	0.363623	0.81385	0.611742	0.224817	0.559607
963	sp|P40925|MDHC_HUMAN Malate dehydrogenase, cytoplasmic OS=Homo sapiens OX=9606 GN=MDH1 PE=1 SV=4	MDHC	0.127007	0.213253	0.59456	0.0505636	0.728754	0.928527	0.230465	0.212934	0.723229	0.0610044	0.552746	0.784013
996	sp|P43004|EAA2_HUMAN Excitatory amino acid transporter 2 OS=Homo sapiens OX=9606 GN=SLC1A2 PE=1 SV=2	EAA2	-0.130389	0.212939	0.59456	-0.0703967	0.487078	0.813967	-0.147739	0.283138	0.762136	-0.174356	0.225386	0.56032
1962	sp|Q7Z6G8|ANS1B_HUMAN Ankyrin repeat and sterile alpha motif domain-containing protein 1B OS=Homo sapiens OX=9606 GN=ANKS1B PE=1 SV=2	ANS1B	0.536676	0.213042	0.59456	0.609624	0.403902	0.774242	0.495862	0.32546	0.786685	0.492815	NA	NA
2234	sp|Q93052|LPP_HUMAN Lipoma-preferred partner OS=Homo sapiens OX=9606 GN=LPP PE=1 SV=1	LPP	-0.223424	0.213524	0.59456	0.0610195	0.792737	0.944503	-0.395585	0.0846861	0.578691	-0.297033	0.291957	0.619803
903	sp|P33402|GCYA2_HUMAN Guanylate cyclase soluble subunit alpha-2 OS=Homo sapiens OX=9606 GN=GUCY1A2 PE=1 SV=1	GCYA2	-0.288374	0.213797	0.594766	-0.453335	0.104409	0.519538	-0.169357	0.655658	0.915732	-0.267481	0.549506	0.781533
739	sp|P20916|MAG_HUMAN Myelin-associated glycoprotein OS=Homo sapiens OX=9606 GN=MAG PE=1 SV=1	MAG	0.123877	0.214728	0.594985	-0.00721894	0.96314	0.991743	0.199571	0.152915	0.669486	0.163282	0.0835195	0.380034
971	sp|P41240|CSK_HUMAN Tyrosine-protein kinase CSK OS=Homo sapiens OX=9606 GN=CSK PE=1 SV=1	CSK	0.082169	0.214309	0.594985	0.0274702	0.7319	0.928527	0.137909	0.0500481	0.49832	0.0623746	0.579893	0.801366
1231	sp|P60981|DEST_HUMAN Destrin OS=Homo sapiens OX=9606 GN=DSTN PE=1 SV=3	DEST	-0.0794914	0.215138	0.594985	-0.0845834	0.346035	0.739374	-0.0775322	0.428823	0.868918	-0.0764897	0.350192	0.6597
1475	sp|Q12906|ILF3_HUMAN Interleukin enhancer-binding factor 3 OS=Homo sapiens OX=9606 GN=ILF3 PE=1 SV=3	ILF3	0.150486	0.21547	0.594985	0.163765	0.195537	0.619343	0.0841945	0.581629	0.894481	0.225595	0.177057	0.514229
1769	sp|Q52LJ0|FA98B_HUMAN Protein FAM98B OS=Homo sapiens OX=9606 GN=FAM98B PE=1 SV=2	FA98B	-0.193972	0.215238	0.594985	-0.26253	0.122546	0.547269	-0.159892	0.464902	0.882283	-0.159332	0.490399	0.751849
2142	sp|Q8TDC3|BRSK1_HUMAN Serine/threonine-protein kinase BRSK1 OS=Homo sapiens OX=9606 GN=BRSK1 PE=1 SV=2	BRSK1	-0.135603	0.215419	0.594985	-0.210262	0.20024	0.620537	-0.0134637	0.913502	0.976224	-0.23171	0.147241	0.475222
2369	sp|Q99250|SCN2A_HUMAN Sodium channel protein type 2 subunit alpha OS=Homo sapiens OX=9606 GN=SCN2A PE=1 SV=3	SCN2A	0.32475	0.214597	0.594985	0.375173	0.274024	0.688814	-0.00284849	0.994054	0.99662	0.70272	0.120964	0.440411
2659	sp|Q9NS86|LANC2_HUMAN LanC-like protein 2 OS=Homo sapiens OX=9606 GN=LANCL2 PE=1 SV=1	LANC2	-0.129662	0.214379	0.594985	-0.26987	0.177008	0.603975	0.0530146	0.665323	0.918138	-0.240102	0.0334085	0.254322
1427	sp|Q06828|FMOD_HUMAN Fibromodulin OS=Homo sapiens OX=9606 GN=FMOD PE=1 SV=2	FMOD	0.523477	0.216311	0.596754	0.543414	0.230497	0.650614	0.558937	0.360699	0.813259	0.450351	0.380271	0.680252
2332	sp|Q96N67|DOCK7_HUMAN Dedicator of cytokinesis protein 7 OS=Homo sapiens OX=9606 GN=DOCK7 PE=1 SV=4	DOCK7	0.0924308	0.216759	0.597439	0.0169742	0.87093	0.968856	0.158886	0.0719437	0.540869	0.08078	0.396162	0.693849
2599	sp|Q9HB71|CYBP_HUMAN Calcyclin-binding protein OS=Homo sapiens OX=9606 GN=CACYBP PE=1 SV=2	CYBP	-0.104103	0.217631	0.599288	-0.21378	0.0625625	0.435666	-0.129648	0.307639	0.774322	0.0621723	0.623705	0.824193
2363	sp|Q96SW2|CRBN_HUMAN Protein cereblon OS=Homo sapiens OX=9606 GN=CRBN PE=1 SV=1	CRBN	-0.532433	0.217984	0.599707	-0.135161	0.853064	0.9641	-0.649596	0.127628	0.654205	-0.713224	0.145846	0.47295
832	sp|P27635|RL10_HUMAN 60S ribosomal protein L10 OS=Homo sapiens OX=9606 GN=RPL10 PE=1 SV=4	RL10	0.0939204	0.2185	0.60002	0.0887285	0.345811	0.739374	0.169477	0.0974352	0.596519	-0.0133576	0.854408	0.944656
2092	sp|Q8N9R8|SCAI_HUMAN Protein SCAI OS=Homo sapiens OX=9606 GN=SCAI PE=1 SV=2	SCAI	-0.468107	0.218409	0.60002	-0.736901	0.216546	0.636395	-0.172655	0.710976	0.931864	-0.512538	0.348065	0.6597
581	sp|P10586|PTPRF_HUMAN Receptor-type tyrosine-protein phosphatase F OS=Homo sapiens OX=9606 GN=PTPRF PE=1 SV=2	PTPRF	-1.02755	0.219717	0.601151	-0.717351	NA	NA	-2.44918	0.00790831	0.244075	0.794701	NA	NA
1895	sp|Q6SZW1|SARM1_HUMAN NAD(+) hydrolase SARM1 OS=Homo sapiens OX=9606 GN=SARM1 PE=1 SV=1	SARM1	0.138225	0.219622	0.601151	0.0640573	0.723346	0.927268	0.00724205	0.957761	0.988439	0.477828	0.0897227	0.388476
2136	sp|Q8TBY8|PMFBP_HUMAN Polyamine-modulated factor 1-binding protein 1 OS=Homo sapiens OX=9606 GN=PMFBP1 PE=1 SV=3	PMFBP	-0.225716	0.219623	0.601151	-0.565337	0.00387533	0.171468	-0.180307	0.442015	0.872904	0.102394	0.711998	0.869764
2969	sp|Q9Y484|WIPI4_HUMAN WD repeat domain phosphoinositide-interacting protein 4 OS=Homo sapiens OX=9606 GN=WDR45 PE=1 SV=1	WIPI4	-0.353922	0.219462	0.601151	-0.187431	0.537291	0.836627	-0.467769	0.116523	0.63621	-0.417588	0.151628	0.483006
558	sp|P09525|ANXA4_HUMAN Annexin A4 OS=Homo sapiens OX=9606 GN=ANXA4 PE=1 SV=4	ANXA4	-0.265294	0.220369	0.601639	-0.503889	0.0987137	0.513106	-0.398159	0.182907	0.695057	0.212365	0.647952	0.838615
2380	sp|Q99569|PKP4_HUMAN Plakophilin-4 OS=Homo sapiens OX=9606 GN=PKP4 PE=1 SV=2	PKP4	-0.162286	0.220469	0.601639	-0.22704	0.236735	0.658244	-0.105982	0.559764	0.890359	-0.181988	0.362637	0.666847
2833	sp|Q9UKM9|RALY_HUMAN RNA-binding protein Raly OS=Homo sapiens OX=9606 GN=RALY PE=1 SV=1	RALY	0.239792	0.2205	0.601639	0.0862811	0.566735	0.854708	0.389767	0.263067	0.753641	0.169224	0.365813	0.668238
2458	sp|Q9BV68|RN126_HUMAN E3 ubiquitin-protein ligase RNF126 OS=Homo sapiens OX=9606 GN=RNF126 PE=1 SV=2	RN126	0.192867	0.22091	0.602206	0.207815	0.392914	0.766035	0.196016	0.366332	0.816796	0.150639	0.721599	0.876957
1278	sp|P62316|SMD2_HUMAN Small nuclear ribonucleoprotein Sm D2 OS=Homo sapiens OX=9606 GN=SNRPD2 PE=1 SV=1	SMD2	-0.795541	0.221316	0.602563	-1.21858	NA	NA	-1.1252	0.0766567	0.545528	0.946149	NA	NA
1484	sp|Q13033|STRN3_HUMAN Striatin-3 OS=Homo sapiens OX=9606 GN=STRN3 PE=1 SV=3	STRN3	0.168321	0.221444	0.602563	0.0999403	0.576503	0.864454	0.044061	0.780639	0.955932	0.474044	0.0601807	0.330269
3025	sp|Q9Y6N6|LAMC3_HUMAN Laminin subunit gamma-3 OS=Homo sapiens OX=9606 GN=LAMC3 PE=1 SV=3	LAMC3	0.302803	0.221652	0.602578	-0.164583	0.543594	0.840525	0.573695	0.193056	0.709352	0.363852	0.0549804	0.322183
86	sp|O14787|TNPO2_HUMAN Transportin-2 OS=Homo sapiens OX=9606 GN=TNPO2 PE=1 SV=3	TNPO2	-0.163635	0.22275	0.602869	-0.374042	0.0356726	0.360602	-0.0114613	0.949936	0.986265	-0.146421	0.515087	0.761193
1065	sp|P49591|SYSC_HUMAN Serine--tRNA ligase, cytoplasmic OS=Homo sapiens OX=9606 GN=SARS1 PE=1 SV=3	SYSC	-0.175085	0.222664	0.602869	-0.296085	0.119742	0.543181	-0.0765378	0.683761	0.920299	-0.181738	0.163955	0.495454
1219	sp|P60201|MYPR_HUMAN Myelin proteolipid protein OS=Homo sapiens OX=9606 GN=PLP1 PE=1 SV=2	MYPR	0.129415	0.221977	0.602869	0.138454	0.348804	0.741054	0.20752	0.10369	0.617542	0.00171195	0.990917	0.994574
1981	sp|Q86UV5|UBP48_HUMAN Ubiquitin carboxyl-terminal hydrolase 48 OS=Homo sapiens OX=9606 GN=USP48 PE=1 SV=1	UBP48	-0.179236	0.222769	0.602869	-0.109187	0.534299	0.833792	-0.183836	0.223935	0.73496	-0.282185	0.49857	0.754901
2132	sp|Q8TBF2|PXL2B_HUMAN Prostamide/prostaglandin F synthase OS=Homo sapiens OX=9606 GN=PRXL2B PE=1 SV=1	PXL2B	0.178337	0.222171	0.602869	-0.0334128	0.816635	0.953957	0.0419054	0.780827	0.955932	0.630027	0.059598	0.329367
1363	sp|P98160|PGBM_HUMAN Basement membrane-specific heparan sulfate proteoglycan core protein OS=Homo sapiens OX=9606 GN=HSPG2 PE=1 SV=4	PGBM	0.344677	0.224239	0.605872	0.410734	0.228317	0.648854	0.182257	0.57509	0.89377	0.51124	0.316764	0.637642
1923	sp|Q7KZF4|SND1_HUMAN Staphylococcal nuclease domain-containing protein 1 OS=Homo sapiens OX=9606 GN=SND1 PE=1 SV=1	SND1	0.127853	0.224284	0.605872	0.155175	0.316949	0.722875	0.098554	0.523119	0.887891	0.139926	0.284195	0.612282
2556	sp|Q9H425|CA198_HUMAN Uncharacterized protein C1orf198 OS=Homo sapiens OX=9606 GN=C1orf198 PE=1 SV=1	CA198	-0.155518	0.22482	0.606771	-0.0740394	0.609004	0.884593	-0.17511	0.245551	0.742206	-0.207608	0.209538	0.54262
2340	sp|Q96PK6|RBM14_HUMAN RNA-binding protein 14 OS=Homo sapiens OX=9606 GN=RBM14 PE=1 SV=2	RBM14	-0.186951	0.225188	0.607214	-0.132738	0.490049	0.815965	-0.114742	0.546013	0.887891	-0.358514	0.0571096	0.326101
2161	sp|Q8WUY1|THEM6_HUMAN Protein THEM6 OS=Homo sapiens OX=9606 GN=THEM6 PE=1 SV=2	THEM6	0.462	0.225682	0.607921	0.40775	0.518313	0.826313	0.444267	0.515583	0.887891	0.594144	0.585742	0.804886
2882	sp|Q9UPR5|NAC2_HUMAN Sodium/calcium exchanger 2 OS=Homo sapiens OX=9606 GN=SLC8A2 PE=2 SV=2	NAC2	-0.303316	0.225857	0.607921	-0.529481	0.0413046	0.378318	-0.25572	0.412864	0.859132	0.00622841	0.979477	0.98987
231	sp|O60711|LPXN_HUMAN Leupaxin OS=Homo sapiens OX=9606 GN=LPXN PE=1 SV=1	LPXN	0.152646	0.227515	0.609635	0.138992	0.355635	0.748354	0.10815	0.545434	0.887891	0.250994	0.431846	0.713799
617	sp|P12110|CO6A2_HUMAN Collagen alpha-2(VI) chain OS=Homo sapiens OX=9606 GN=COL6A2 PE=1 SV=4	CO6A2	0.22691	0.227514	0.609635	0.26639	0.307751	0.713223	0.224537	0.245799	0.742206	0.184408	0.569439	0.794311
978	sp|P42167|LAP2B_HUMAN Lamina-associated polypeptide 2, isoforms beta/gamma OS=Homo sapiens OX=9606 GN=TMPO PE=1 SV=2	LAP2B	0.376675	0.227148	0.609635	0.277571	NA	NA	0.754532	0.301456	0.772746	0.0483698	0.823643	0.927423
2584	sp|Q9H9B4|SFXN1_HUMAN Sideroflexin-1 OS=Homo sapiens OX=9606 GN=SFXN1 PE=1 SV=4	SFXN1	0.282126	0.227299	0.609635	0.282381	0.40022	0.7703	0.299062	0.383772	0.835353	0.251284	0.433977	0.715204
2732	sp|Q9P0J0|NDUAD_HUMAN NADH dehydrogenase [ubiquinone] 1 alpha subcomplex subunit 13 OS=Homo sapiens OX=9606 GN=NDUFA13 PE=1 SV=3	NDUAD	0.109131	0.227336	0.609635	0.0620625	0.377663	0.757224	0.00980282	0.945622	0.985714	0.313036	0.0360894	0.268644
2320	sp|Q96K76|UBP47_HUMAN Ubiquitin carboxyl-terminal hydrolase 47 OS=Homo sapiens OX=9606 GN=USP47 PE=1 SV=3	UBP47	-0.253925	0.22798	0.610333	-0.353137	0.114917	0.534252	-0.163206	0.436881	0.872147	-0.268112	0.383483	0.681492
562	sp|P09669|COX6C_HUMAN Cytochrome c oxidase subunit 6C OS=Homo sapiens OX=9606 GN=COX6C PE=1 SV=2	COX6C	0.153073	0.228384	0.610866	-0.0790297	0.48181	0.811453	0.0995832	0.525624	0.887891	0.504093	0.0959938	0.396315
2618	sp|Q9NP79|VTA1_HUMAN Vacuolar protein sorting-associated protein VTA1 homolog OS=Homo sapiens OX=9606 GN=VTA1 PE=1 SV=1	VTA1	-0.19611	0.228621	0.610952	-0.0514109	0.809001	0.951221	-0.0496853	0.827842	0.965082	-0.584564	0.00947819	0.161597
696	sp|P17600|SYN1_HUMAN Synapsin-1 OS=Homo sapiens OX=9606 GN=SYN1 PE=1 SV=3	SYN1	-0.0754116	0.229267	0.611384	-0.219821	0.0160997	0.285871	0.0553556	0.544626	0.887891	-0.103085	0.418392	0.701639
2088	sp|Q8N8Y2|VA0D2_HUMAN V-type proton ATPase subunit d 2 OS=Homo sapiens OX=9606 GN=ATP6V0D2 PE=2 SV=1	VA0D2	0.1117	0.229536	0.611384	-0.057694	0.561487	0.853693	0.356362	0.00683208	0.233848	0.00632579	0.958229	0.984324
2324	sp|Q96L92|SNX27_HUMAN Sorting nexin-27 OS=Homo sapiens OX=9606 GN=SNX27 PE=1 SV=2	SNX27	-0.140385	0.229602	0.611384	-0.234237	0.0952721	0.504824	-0.028849	0.814405	0.960405	-0.198194	0.233186	0.565909
2766	sp|Q9UBE0|SAE1_HUMAN SUMO-activating enzyme subunit 1 OS=Homo sapiens OX=9606 GN=SAE1 PE=1 SV=1	SAE1	0.161551	0.229168	0.611384	0.22465	0.106572	0.522147	0.204945	0.441472	0.872904	-0.00489828	0.971249	0.987041
1049	sp|P48643|TCPE_HUMAN T-complex protein 1 subunit epsilon OS=Homo sapiens OX=9606 GN=CCT5 PE=1 SV=1	TCPE	-0.0556296	0.230338	0.612797	-0.0536287	0.457386	0.800546	-0.0465048	0.439557	0.872192	-0.0716513	0.314166	0.635232
2682	sp|Q9NVE7|PANK4_HUMAN 4-phosphopantetheine phosphatase OS=Homo sapiens OX=9606 GN=PANK4 PE=1 SV=1	PANK4	0.297997	0.230822	0.613539	0.136503	0.646393	0.909064	0.095763	0.722774	0.934607	0.789756	0.0238389	0.224666
1979	sp|Q86UP2|KTN1_HUMAN Kinectin OS=Homo sapiens OX=9606 GN=KTN1 PE=1 SV=1	KTN1	-0.169999	0.231353	0.614402	-0.257072	0.156178	0.587462	-0.151872	0.487038	0.884434	-0.0956044	0.603332	0.812484
1370	sp|Q00325|MPCP_HUMAN Phosphate carrier protein, mitochondrial OS=Homo sapiens OX=9606 GN=SLC25A3 PE=1 SV=2	MPCP	-0.139855	0.231738	0.614684	-0.209826	0.180366	0.607416	-0.217539	0.0679952	0.534672	0.0583039	0.70504	0.868592
1902	sp|Q6UXV4|MIC27_HUMAN MICOS complex subunit MIC27 OS=Homo sapiens OX=9606 GN=APOOL PE=1 SV=1	MIC27	0.477637	0.232206	0.614684	0.327538	NA	NA	0.496568	0.524689	0.887891	0.599338	NA	NA
2111	sp|Q8NEB9|PK3C3_HUMAN Phosphatidylinositol 3-kinase catalytic subunit type 3 OS=Homo sapiens OX=9606 GN=PIK3C3 PE=1 SV=1	PK3C3	0.223131	0.232282	0.614684	0.445705	0.173494	0.603292	0.284949	0.153006	0.669486	-0.0447717	0.819058	0.925251
2688	sp|Q9NVT9|ARMC1_HUMAN Armadillo repeat-containing protein 1 OS=Homo sapiens OX=9606 GN=ARMC1 PE=1 SV=1	ARMC1	-0.290602	0.232271	0.614684	-0.225678	0.357162	0.748463	-0.408374	0.109231	0.623082	-0.18969	0.473091	0.739965
1597	sp|Q14376|GALE_HUMAN UDP-glucose 4-epimerase OS=Homo sapiens OX=9606 GN=GALE PE=1 SV=2	GALE	0.289705	0.232867	0.61514	0.532365	0.0883062	0.488755	-0.0512556	0.844249	0.966318	0.339475	0.226839	0.562414
2591	sp|Q9HAP6|LIN7B_HUMAN Protein lin-7 homolog B OS=Homo sapiens OX=9606 GN=LIN7B PE=1 SV=1	LIN7B	-0.425598	0.23273	0.61514	-0.776959	0.0692723	0.44871	-0.233193	0.523483	0.887891	0.561583	NA	NA
989	sp|P42574|CASP3_HUMAN Caspase-3 OS=Homo sapiens OX=9606 GN=CASP3 PE=1 SV=2	CASP3	-0.278181	0.233231	0.615367	-0.0908515	0.671094	0.916026	-0.270578	0.281293	0.760708	-0.506872	0.439696	0.717757
2424	sp|Q9BRJ2|RM45_HUMAN 39S ribosomal protein L45, mitochondrial OS=Homo sapiens OX=9606 GN=MRPL45 PE=1 SV=2	RM45	0.248372	0.233365	0.615367	0.337862	0.152849	0.586212	0.26706	0.542422	0.887891	0.0979033	0.64769	0.838615
821	sp|P26640|SYVC_HUMAN Valine--tRNA ligase OS=Homo sapiens OX=9606 GN=VARS1 PE=1 SV=4	SYVC	-0.124579	0.233711	0.615735	-0.128448	0.328071	0.732746	-0.155759	0.280603	0.760708	-0.0732945	0.6642	0.849709
480	sp|P05165|PCCA_HUMAN Propionyl-CoA carboxylase alpha chain, mitochondrial OS=Homo sapiens OX=9606 GN=PCCA PE=1 SV=4	PCCA	0.209606	0.234884	0.616224	0.252416	0.0536366	0.413563	0.334157	0.302302	0.77337	-0.14555	0.649973	0.839283
827	sp|P27348|1433T_HUMAN 14-3-3 protein theta OS=Homo sapiens OX=9606 GN=YWHAQ PE=1 SV=1	1433T	-0.0959961	0.23497	0.616224	-0.0894952	0.372947	0.757224	-0.150948	0.134307	0.665678	-0.0211521	0.890736	0.957281
1303	sp|P62913|RL11_HUMAN 60S ribosomal protein L11 OS=Homo sapiens OX=9606 GN=RPL11 PE=1 SV=2	RL11	0.247191	0.234294	0.616224	0.281355	0.100191	0.513106	0.183875	0.602521	0.896366	0.397964	NA	NA
2144	sp|Q8TDX7|NEK7_HUMAN Serine/threonine-protein kinase Nek7 OS=Homo sapiens OX=9606 GN=NEK7 PE=1 SV=1	NEK7	0.0892713	0.234793	0.616224	0.131642	0.0891528	0.490215	-0.031936	0.67759	0.918262	0.22165	0.072156	0.351814
2445	sp|Q9BTV4|TMM43_HUMAN Transmembrane protein 43 OS=Homo sapiens OX=9606 GN=TMEM43 PE=1 SV=1	TMM43	-0.150412	0.235135	0.616224	-0.217073	0.103344	0.518106	-0.161275	0.331279	0.790274	-0.0563471	0.738363	0.884244
2607	sp|Q9HCJ5|ZSWM6_HUMAN Zinc finger SWIM domain-containing protein 6 OS=Homo sapiens OX=9606 GN=ZSWIM6 PE=1 SV=2	ZSWM6	0.15714	0.235059	0.616224	0.277315	0.155614	0.587462	0.131365	0.523512	0.887891	0.0593249	0.831765	0.929724
916	sp|P35498|SCN1A_HUMAN Sodium channel protein type 1 subunit alpha OS=Homo sapiens OX=9606 GN=SCN1A PE=1 SV=2	SCN1A	-0.682185	0.236143	0.617239	-0.387149	0.583087	0.866409	-0.875768	0.161555	0.681228	-0.212203	NA	NA
1420	sp|Q05329|DCE2_HUMAN Glutamate decarboxylase 2 OS=Homo sapiens OX=9606 GN=GAD2 PE=1 SV=1	DCE2	-0.15191	0.235761	0.617239	-0.194547	0.190042	0.615591	-0.183068	0.266704	0.754076	-0.055428	0.808634	0.919493
1883	sp|Q6PCB0|VWA1_HUMAN von Willebrand factor A domain-containing protein 1 OS=Homo sapiens OX=9606 GN=VWA1 PE=1 SV=1	VWA1	0.217789	0.236034	0.617239	0.216667	0.276868	0.690011	0.205676	0.319738	0.781509	0.243976	0.38763	0.684549
1029	sp|P46940|IQGA1_HUMAN Ras GTPase-activating-like protein IQGAP1 OS=Homo sapiens OX=9606 GN=IQGAP1 PE=1 SV=1	IQGA1	0.184446	0.236728	0.618226	0.262584	0.26466	0.68239	0.330383	0.141897	0.669486	-0.187633	0.182186	0.519846
1947	sp|Q7Z392|TPC11_HUMAN Trafficking protein particle complex subunit 11 OS=Homo sapiens OX=9606 GN=TRAPPC11 PE=1 SV=2	TPC11	0.237843	0.238216	0.621132	0.276616	0.232161	0.653076	0.139371	0.610198	0.896366	0.341116	0.209082	0.54262
1972	sp|Q86TA1|MOB3B_HUMAN MOB kinase activator 3B OS=Homo sapiens OX=9606 GN=MOB3B PE=1 SV=2	MOB3B	-0.274116	0.238257	0.621132	-0.340568	0.136674	0.568847	-0.193716	0.509927	0.887891	-0.298525	0.19218	0.530137
1054	sp|P49257|LMAN1_HUMAN Protein ERGIC-53 OS=Homo sapiens OX=9606 GN=LMAN1 PE=1 SV=2	LMAN1	-0.139903	0.23927	0.622685	-0.0297024	0.808229	0.951091	-0.351064	0.00412721	0.210166	0.0482718	0.822116	0.926514
1737	sp|Q16849|PTPRN_HUMAN Receptor-type tyrosine-protein phosphatase-like N OS=Homo sapiens OX=9606 GN=PTPRN PE=1 SV=1	PTPRN	-0.182914	0.239137	0.622685	-0.3263	0.0507242	0.408636	-0.186667	0.225387	0.73515	-0.0106255	0.971317	0.987041
321	sp|O76021|RL1D1_HUMAN Ribosomal L1 domain-containing protein 1 OS=Homo sapiens OX=9606 GN=RSL1D1 PE=1 SV=3	RL1D1	0.309322	0.241582	0.62489	0.406922	0.120431	0.544337	0.1955	0.583628	0.895414	0.366166	0.139546	0.46549
852	sp|P29508|SPB3_HUMAN Serpin B3 OS=Homo sapiens OX=9606 GN=SERPINB3 PE=1 SV=2	SPB3	0.181501	0.241329	0.62489	0.262939	0.306628	0.713223	0.149747	0.42931	0.868918	0.0324479	NA	NA
1109	sp|P51452|DUS3_HUMAN Dual specificity protein phosphatase 3 OS=Homo sapiens OX=9606 GN=DUSP3 PE=1 SV=1	DUS3	-0.149765	0.241045	0.62489	-0.109615	0.548517	0.844505	-0.016999	0.937155	0.983794	-0.395755	0.00725139	0.142441
1767	sp|Q4KMQ2|ANO6_HUMAN Anoctamin-6 OS=Homo sapiens OX=9606 GN=ANO6 PE=1 SV=2	ANO6	0.198094	0.241337	0.62489	0.524601	0.000982538	0.108395	-0.13128	0.530871	0.887891	0.42341	0.295769	0.623122
2093	sp|Q8NAN2|MIGA1_HUMAN Mitoguardin 1 OS=Homo sapiens OX=9606 GN=MIGA1 PE=1 SV=1	MIGA1	-0.208268	0.241435	0.62489	-0.189166	0.317361	0.72324	-0.142291	0.486717	0.884434	-0.32738	0.186444	0.525468
2236	sp|Q969E8|TSR2_HUMAN Pre-rRNA-processing protein TSR2 homolog OS=Homo sapiens OX=9606 GN=TSR2 PE=1 SV=1	TSR2	-0.307105	0.240614	0.62489	0.0137608	0.969785	0.993661	-0.582343	0.0372655	0.465725	-0.329919	0.290226	0.618522
2684	sp|Q9NVH1|DJC11_HUMAN DnaJ homolog subfamily C member 11 OS=Homo sapiens OX=9606 GN=DNAJC11 PE=1 SV=2	DJC11	0.155117	0.24053	0.62489	-0.106429	0.411405	0.778422	0.0758777	0.662657	0.917892	0.579114	0.000111508	0.0256655
1	sp|P0DPI2|GAL3A_HUMAN Glutamine amidotransferase-like class 1 domain-containing protein 3A, mitochondrial OS=Homo sapiens OX=9606 GN=GATD3A PE=1 SV=1	GAL3A	-0.254935	0.242003	0.625002	-0.246656	0.296241	0.708609	-0.252632	0.283632	0.762244	-0.268049	0.300985	0.627412
1273	sp|P62263|RS14_HUMAN 40S ribosomal protein S14 OS=Homo sapiens OX=9606 GN=RPS14 PE=1 SV=3	RS14	-0.256984	0.24205	0.625002	-0.247802	0.451881	0.799153	-0.498158	0.0331213	0.439419	0.0538695	0.806163	0.917061
2901	sp|Q9UQM7|KCC2A_HUMAN Calcium/calmodulin-dependent protein kinase type II subunit alpha OS=Homo sapiens OX=9606 GN=CAMK2A PE=1 SV=2	KCC2A	0.0660751	0.242254	0.625002	0.0721382	0.356276	0.748463	0.0548359	0.361384	0.813259	0.0758602	0.400582	0.694218
348	sp|O94915|FRYL_HUMAN Protein furry homolog-like OS=Homo sapiens OX=9606 GN=FRYL PE=1 SV=2	FRYL	0.201976	0.243006	0.626402	0.138535	0.419966	0.780855	0.147096	0.566157	0.892938	0.358313	0.212233	0.543889
2038	sp|Q8IYB5|SMAP1_HUMAN Stromal membrane-associated protein 1 OS=Homo sapiens OX=9606 GN=SMAP1 PE=1 SV=2	SMAP1	-0.218286	0.24351	0.627158	-0.333488	0.203225	0.624439	-0.12839	0.522146	0.887891	-0.274442	0.648364	0.838615
483	sp|P05230|FGF1_HUMAN Fibroblast growth factor 1 OS=Homo sapiens OX=9606 GN=FGF1 PE=1 SV=1	FGF1	0.188408	0.244146	0.627713	0.284515	0.170989	0.599713	0.108135	0.590903	0.896104	0.210255	0.220356	0.554808
2439	sp|Q9BT09|CNPY3_HUMAN Protein canopy homolog 3 OS=Homo sapiens OX=9606 GN=CNPY3 PE=1 SV=1	CNPY3	-0.145374	0.244115	0.627713	-0.263945	0.100981	0.513106	-0.267842	0.119431	0.645747	0.217354	0.257431	0.586654
583	sp|P10606|COX5B_HUMAN Cytochrome c oxidase subunit 5B, mitochondrial OS=Homo sapiens OX=9606 GN=COX5B PE=1 SV=2	COX5B	0.110077	0.244555	0.628037	-0.0608488	0.609685	0.885136	0.0908475	0.509024	0.887891	0.383986	0.0517752	0.312917
2695	sp|Q9NX63|MIC19_HUMAN MICOS complex subunit MIC19 OS=Homo sapiens OX=9606 GN=CHCHD3 PE=1 SV=1	MIC19	0.107505	0.244692	0.628037	-0.0275351	0.777902	0.941922	0.0441988	0.634189	0.905719	0.360012	0.0375331	0.273526
1127	sp|P51888|PRELP_HUMAN Prolargin OS=Homo sapiens OX=9606 GN=PRELP PE=1 SV=1	PRELP	0.187982	0.245018	0.628332	0.339954	0.069203	0.44871	0.164657	0.423234	0.867792	0.0456689	0.852962	0.944656
185	sp|O43678|NDUA2_HUMAN NADH dehydrogenase [ubiquinone] 1 alpha subcomplex subunit 2 OS=Homo sapiens OX=9606 GN=NDUFA2 PE=1 SV=3	NDUA2	-0.273442	0.24589	0.628641	-0.387657	0.141661	0.574822	0.0715121	0.846749	0.966482	-0.657621	0.00427405	0.109121
775	sp|P23142|FBLN1_HUMAN Fibulin-1 OS=Homo sapiens OX=9606 GN=FBLN1 PE=1 SV=4	FBLN1	0.334733	0.245823	0.628641	0.600839	0.0542326	0.415344	0.00507189	0.988143	0.994785	0.886835	NA	NA
2293	sp|Q96GD0|PLPP_HUMAN Pyridoxal phosphate phosphatase OS=Homo sapiens OX=9606 GN=PDXP PE=1 SV=2	PLPP	-0.160876	0.246452	0.628641	-0.290738	0.236337	0.658244	-0.0637261	0.725779	0.935415	-0.138905	0.503903	0.75668
2426	sp|Q9BRQ6|MIC25_HUMAN MICOS complex subunit MIC25 OS=Homo sapiens OX=9606 GN=CHCHD6 PE=1 SV=1	MIC25	0.170791	0.246613	0.628641	-0.050957	0.68815	0.919665	0.0923822	0.490967	0.884434	0.622374	0.236623	0.568908
2463	sp|Q9BVL4|SELO_HUMAN Protein adenylyltransferase SelO, mitochondrial OS=Homo sapiens OX=9606 GN=SELENOO PE=1 SV=3	SELO	0.136924	0.246182	0.628641	0.0427775	0.629904	0.902643	-0.0961321	0.483005	0.884434	0.596346	0.0565756	0.325101
2687	sp|Q9NVK5|FGOP2_HUMAN FGFR1 oncogene partner 2 OS=Homo sapiens OX=9606 GN=FGFR1OP2 PE=1 SV=1	FGOP2	0.38333	0.246372	0.628641	0.467273	0.503688	0.819697	0.402674	0.43839	0.872152	0.273593	0.43777	0.716304
2842	sp|Q9UL51|HCN2_HUMAN Potassium/sodium hyperpolarization-activated cyclic nucleotide-gated channel 2 OS=Homo sapiens OX=9606 GN=HCN2 PE=1 SV=3	HCN2	-0.295347	0.245634	0.628641	-0.414146	0.14176	0.574822	-0.109777	0.714822	0.933983	-0.338359	0.208814	0.54262
2664	sp|Q9NSY0|NRBP2_HUMAN Nuclear receptor-binding protein 2 OS=Homo sapiens OX=9606 GN=NRBP2 PE=1 SV=2	NRBP2	0.0809699	0.247149	0.629471	0.0359098	0.477352	0.810787	0.0395198	0.788616	0.957442	0.195715	0.0634179	0.335587
2889	sp|Q9UPW8|UN13A_HUMAN Protein unc-13 homolog A OS=Homo sapiens OX=9606 GN=UNC13A PE=2 SV=4	UN13A	0.283416	0.247481	0.629779	0.143999	0.548061	0.844505	0.43399	0.105919	0.61892	0.237681	0.62278	0.824164
1333	sp|P68402|PA1B2_HUMAN Platelet-activating factor acetylhydrolase IB subunit beta OS=Homo sapiens OX=9606 GN=PAFAH1B2 PE=1 SV=1	PA1B2	-0.103044	0.248016	0.630065	-0.0941171	0.437878	0.788173	-0.16923	0.135542	0.665678	-0.0141777	0.904549	0.962692
2385	sp|Q99622|C10_HUMAN Protein C10 OS=Homo sapiens OX=9606 GN=C12orf57 PE=1 SV=1	C10	0.287116	0.24796	0.630065	0.187918	0.667845	0.915003	0.306226	0.349318	0.807309	0.407855	0.131636	0.454473
2163	sp|Q8WV93|AFG1L_HUMAN AFG1-like ATPase OS=Homo sapiens OX=9606 GN=AFG1L PE=1 SV=2	AFG1L	0.201934	0.248239	0.630096	0.00914753	0.952381	0.989898	0.251492	0.177774	0.690594	0.363897	0.325952	0.644621
749	sp|P21579|SYT1_HUMAN Synaptotagmin-1 OS=Homo sapiens OX=9606 GN=SYT1 PE=1 SV=1	SYT1	-0.390174	0.248924	0.631299	-0.20682	0.561197	0.853693	-0.319567	0.409263	0.855892	-0.709998	0.159643	0.492113
2565	sp|Q9H4G4|GAPR1_HUMAN Golgi-associated plant pathogenesis-related protein 1 OS=Homo sapiens OX=9606 GN=GLIPR2 PE=1 SV=3	GAPR1	0.17375	0.249484	0.631884	-0.0181943	0.92635	0.979643	0.381675	0.153968	0.669486	0.0857975	0.555581	0.784234
2698	sp|Q9NXD2|MTMRA_HUMAN Myotubularin-related protein 10 OS=Homo sapiens OX=9606 GN=MTMR10 PE=1 SV=3	MTMRA	-0.0750787	0.24979	0.631884	-0.0890944	0.205972	0.627517	-0.020715	0.823651	0.964528	-0.140273	0.10413	0.41323
2735	sp|Q9P0K1|ADA22_HUMAN Disintegrin and metalloproteinase domain-containing protein 22 OS=Homo sapiens OX=9606 GN=ADAM22 PE=1 SV=1	ADA22	0.14295	0.249636	0.631884	0.130464	0.466869	0.805362	0.0834509	0.509504	0.887891	0.246765	0.142081	0.470444
1740	sp|Q16864|VATF_HUMAN V-type proton ATPase subunit F OS=Homo sapiens OX=9606 GN=ATP6V1F PE=1 SV=2	VATF	-0.218621	0.250754	0.632892	-0.422047	0.119389	0.542438	-0.050341	0.837766	0.965544	-0.236728	0.319545	0.638166
2189	sp|Q92552|RT27_HUMAN 28S ribosomal protein S27, mitochondrial OS=Homo sapiens OX=9606 GN=MRPS27 PE=1 SV=3	RT27	0.157049	0.250656	0.632892	0.296629	0.0655893	0.443932	0.212357	0.250814	0.745495	-0.0887554	0.543226	0.777405
2427	sp|Q9BRS8|LARP6_HUMAN La-related protein 6 OS=Homo sapiens OX=9606 GN=LARP6 PE=1 SV=1	LARP6	0.502779	0.250825	0.632892	NA	NA	NA	0.404958	0.5347	0.887891	0.625055	0.130302	0.451562
745	sp|P21333|FLNA_HUMAN Filamin-A OS=Homo sapiens OX=9606 GN=FLNA PE=1 SV=4	FLNA	0.110245	0.25115	0.633179	0.212366	0.0989258	0.513106	-0.0210735	0.83384	0.965123	0.188081	0.33036	0.64675
248	sp|O75037|KI21B_HUMAN Kinesin-like protein KIF21B OS=Homo sapiens OX=9606 GN=KIF21B PE=1 SV=2	KI21B	0.487761	0.252865	0.635536	0.236314	0.655739	0.909346	0.393183	0.537163	0.887891	1.24286	0.00145736	0.071106
1025	sp|P46783|RS10_HUMAN 40S ribosomal protein S10 OS=Homo sapiens OX=9606 GN=RPS10 PE=1 SV=1	RS10	0.219596	0.252699	0.635536	0.798243	0.0322325	0.348695	0.117806	0.593324	0.896366	-0.240297	0.351601	0.65973
1141	sp|P52824|DGKQ_HUMAN Diacylglycerol kinase theta OS=Homo sapiens OX=9606 GN=DGKQ PE=1 SV=2	DGKQ	0.244487	0.252937	0.635536	0.207825	0.492539	0.816451	0.362383	0.430631	0.868918	0.118681	NA	NA
2097	sp|Q8NBN7|RDH13_HUMAN Retinol dehydrogenase 13 OS=Homo sapiens OX=9606 GN=RDH13 PE=1 SV=2	RDH13	-0.17148	0.252806	0.635536	-0.0634463	0.773667	0.940943	-0.265929	0.144128	0.669486	-0.152718	0.498749	0.754901
1080	sp|P49915|GUAA_HUMAN GMP synthase [glutamine-hydrolyzing] OS=Homo sapiens OX=9606 GN=GMPS PE=1 SV=1	GUAA	-0.191476	0.253674	0.636851	-0.220437	0.504293	0.819697	-0.19821	0.289471	0.766424	-0.148709	0.379476	0.679731
3023	sp|Q9Y6K8|KAD5_HUMAN Adenylate kinase isoenzyme 5 OS=Homo sapiens OX=9606 GN=AK5 PE=1 SV=2	KAD5	-0.221855	0.254166	0.63755	-0.000707376	0.998178	0.998873	-0.281902	0.241782	0.74163	-0.389791	0.10154	0.406456
604	sp|P11277|SPTB1_HUMAN Spectrin beta chain, erythrocytic OS=Homo sapiens OX=9606 GN=SPTB PE=1 SV=5	SPTB1	0.183583	0.25443	0.637678	0.0597186	0.72761	0.928527	0.217982	0.244137	0.74163	0.276494	0.204746	0.540113
482	sp|P05198|IF2A_HUMAN Eukaryotic translation initiation factor 2 subunit 1 OS=Homo sapiens OX=9606 GN=EIF2S1 PE=1 SV=3	IF2A	-0.180774	0.25547	0.638142	-0.236792	0.335799	0.732746	-0.243727	0.207802	0.721037	-0.0209906	0.929032	0.97307
1015	sp|P46199|IF2M_HUMAN Translation initiation factor IF-2, mitochondrial OS=Homo sapiens OX=9606 GN=MTIF2 PE=1 SV=2	IF2M	0.207784	0.25546	0.638142	0.141729	0.341809	0.737141	0.501647	0.281084	0.760708	-0.0769757	0.635035	0.833238
1952	sp|Q7Z3U7|MON2_HUMAN Protein MON2 homolog OS=Homo sapiens OX=9606 GN=MON2 PE=1 SV=3	MON2	0.146509	0.255218	0.638142	-0.125739	0.196767	0.6195	0.37534	0.127923	0.654573	0.161529	0.255318	0.583485
2568	sp|Q9H4M9|EHD1_HUMAN EH domain-containing protein 1 OS=Homo sapiens OX=9606 GN=EHD1 PE=1 SV=2	EHD1	-0.0983143	0.255035	0.638142	-0.128498	0.28373	0.696179	0.0665424	0.506415	0.887891	-0.310386	0.0159876	0.195001
2387	sp|Q99627|CSN8_HUMAN COP9 signalosome complex subunit 8 OS=Homo sapiens OX=9606 GN=COPS8 PE=1 SV=1	CSN8	-0.357014	0.256177	0.639371	-0.498177	0.11658	0.535596	-0.143577	0.670466	0.918138	-0.536005	0.158814	0.492021
1471	sp|Q12879|NMDE1_HUMAN Glutamate receptor ionotropic, NMDA 2A OS=Homo sapiens OX=9606 GN=GRIN2A PE=1 SV=1	NMDE1	-0.41583	0.256562	0.639797	-0.864599	NA	NA	-0.345853	NA	NA	-0.0370368	NA	NA
732	sp|P20340|RAB6A_HUMAN Ras-related protein Rab-6A OS=Homo sapiens OX=9606 GN=RAB6A PE=1 SV=3	RAB6A	0.106434	0.256962	0.640261	0.0499289	0.834913	0.958774	-0.0614497	0.472333	0.884434	0.349385	0.00872495	0.155473
1878	sp|Q6P1N0|C2D1A_HUMAN Coiled-coil and C2 domain-containing protein 1A OS=Homo sapiens OX=9606 GN=CC2D1A PE=1 SV=1	C2D1A	-0.535385	0.257456	0.640462	NA	NA	NA	-0.387742	NA	NA	-0.633813	0.19221	0.530137
2667	sp|Q9NTJ5|SAC1_HUMAN Phosphatidylinositide phosphatase SAC1 OS=Homo sapiens OX=9606 GN=SACM1L PE=1 SV=2	SAC1	0.0770055	0.257472	0.640462	-0.00546877	0.936999	0.980829	0.0116491	0.89909	0.975055	0.27126	0.0329815	0.253746
123	sp|O15143|ARC1B_HUMAN Actin-related protein 2/3 complex subunit 1B OS=Homo sapiens OX=9606 GN=ARPC1B PE=1 SV=3	ARC1B	0.170995	0.258131	0.641231	0.114207	0.675261	0.917794	0.114482	0.521319	0.887891	0.624063	NA	NA
2394	sp|Q99719|SEPT5_HUMAN Septin-5 OS=Homo sapiens OX=9606 GN=SEPTIN5 PE=1 SV=1	2005-09-01	-0.110008	0.258211	0.641231	-0.165848	0.160579	0.589323	-0.118706	0.287403	0.766424	-0.0318153	0.864365	0.946294
262	sp|O75165|DJC13_HUMAN DnaJ homolog subfamily C member 13 OS=Homo sapiens OX=9606 GN=DNAJC13 PE=1 SV=5	DJC13	0.0775541	0.258662	0.641283	0.0366808	0.606544	0.88325	0.136801	0.127293	0.653632	0.028132	0.705377	0.868592
374	sp|O95298|NDUC2_HUMAN NADH dehydrogenase [ubiquinone] 1 subunit C2 OS=Homo sapiens OX=9606 GN=NDUFC2 PE=1 SV=1	NDUC2	0.132368	0.258587	0.641283	-0.05399	0.690527	0.920729	0.130602	0.449176	0.87975	0.462469	0.0278527	0.236284
1530	sp|Q13509|TBB3_HUMAN Tubulin beta-3 chain OS=Homo sapiens OX=9606 GN=TUBB3 PE=1 SV=2	TBB3	-0.0673297	0.259225	0.641613	-0.13336	0.0948661	0.504824	0.0441029	0.612965	0.896366	-0.157443	0.0329204	0.253746
2924	sp|Q9Y2H9|MAST1_HUMAN Microtubule-associated serine/threonine-protein kinase 1 OS=Homo sapiens OX=9606 GN=MAST1 PE=1 SV=2	MAST1	-0.114036	0.25915	0.641613	-0.270712	0.00843634	0.225772	-0.0471891	0.654928	0.915732	-0.0315177	0.8564	0.944656
494	sp|P06702|S10A9_HUMAN Protein S100-A9 OS=Homo sapiens OX=9606 GN=S100A9 PE=1 SV=1	S10A9	0.201262	0.260595	0.642376	0.56441	0.11925	0.542438	0.151894	0.52501	0.887891	-0.148359	0.416668	0.7013
770	sp|P22626|ROA2_HUMAN Heterogeneous nuclear ribonucleoproteins A2/B1 OS=Homo sapiens OX=9606 GN=HNRNPA2B1 PE=1 SV=2	ROA2	0.0803835	0.261039	0.642376	0.0935908	0.312127	0.716422	0.101543	0.171107	0.6863	0.0332354	0.729037	0.879183
1437	sp|Q07954|LRP1_HUMAN Prolow-density lipoprotein receptor-related protein 1 OS=Homo sapiens OX=9606 GN=LRP1 PE=1 SV=2	LRP1	-0.378856	0.260241	0.642376	0.122623	0.733523	0.928527	-0.176471	0.595181	0.896366	-1.18302	0.0211795	0.215534
1438	sp|Q07960|RHG01_HUMAN Rho GTPase-activating protein 1 OS=Homo sapiens OX=9606 GN=ARHGAP1 PE=1 SV=1	RHG01	0.0863569	0.260035	0.642376	0.0197108	0.774444	0.940943	0.154501	0.0906007	0.582547	0.0618945	0.669207	0.852953
1676	sp|Q15435|PP1R7_HUMAN Protein phosphatase 1 regulatory subunit 7 OS=Homo sapiens OX=9606 GN=PPP1R7 PE=1 SV=1	PP1R7	-0.179101	0.260855	0.642376	-0.332063	0.0419232	0.381554	-0.12557	0.579584	0.894164	-0.0809423	0.688716	0.86035
1922	sp|Q76NI1|KNDC1_HUMAN Kinase non-catalytic C-lobe domain-containing protein 1 OS=Homo sapiens OX=9606 GN=KNDC1 PE=2 SV=2	KNDC1	-0.34242	0.260643	0.642376	0.0276974	0.926559	0.979643	-0.37908	0.464267	0.882283	-0.725343	0.121743	0.44089
2632	sp|Q9NQG5|RPR1B_HUMAN Regulation of nuclear pre-mRNA domain-containing protein 1B OS=Homo sapiens OX=9606 GN=RPRD1B PE=1 SV=1	RPR1B	0.141801	0.260868	0.642376	0.236038	0.255854	0.671997	0.0707189	0.628812	0.901375	0.161296	0.230087	0.564229
701	sp|P17844|DDX5_HUMAN Probable ATP-dependent RNA helicase DDX5 OS=Homo sapiens OX=9606 GN=DDX5 PE=1 SV=1	DDX5	0.346913	0.261311	0.642516	0.860989	0.141306	0.574822	0.0858285	0.852674	0.968455	0.186343	0.791169	0.910124
391	sp|O95714|HERC2_HUMAN E3 ubiquitin-protein ligase HERC2 OS=Homo sapiens OX=9606 GN=HERC2 PE=1 SV=2	HERC2	-0.20628	0.262238	0.642812	0.028196	0.937517	0.980829	-0.232293	0.2441	0.74163	-0.440828	0.0128895	0.178004
771	sp|P22676|CALB2_HUMAN Calretinin OS=Homo sapiens OX=9606 GN=CALB2 PE=2 SV=2	CALB2	-0.288219	0.261829	0.642812	-0.335544	0.235279	0.657592	-0.200546	0.489271	0.884434	-0.364515	0.338496	0.65197
968	sp|P41218|MNDA_HUMAN Myeloid cell nuclear differentiation antigen OS=Homo sapiens OX=9606 GN=MNDA PE=1 SV=1	MNDA	-0.631178	0.262508	0.642812	-0.820918	0.169056	0.595824	-0.579824	0.325149	0.786685	-0.32873	NA	NA
1876	sp|Q6NZI2|CAVN1_HUMAN Caveolae-associated protein 1 OS=Homo sapiens OX=9606 GN=CAVIN1 PE=1 SV=1	CAVN1	-0.249408	0.262416	0.642812	-0.345998	0.369343	0.757156	-0.205565	0.442109	0.872904	-0.202486	0.524182	0.765622
2131	sp|Q8TBC5|ZSC18_HUMAN Zinc finger and SCAN domain-containing protein 18 OS=Homo sapiens OX=9606 GN=ZSCAN18 PE=2 SV=2	ZSC18	0.237476	0.262089	0.642812	0.46666	0.0689203	0.44845	-0.084932	0.693673	0.923637	0.402557	NA	NA
89	sp|O14841|OPLA_HUMAN 5-oxoprolinase OS=Homo sapiens OX=9606 GN=OPLAH PE=1 SV=3	OPLA	-0.152332	0.26288	0.643195	-0.193889	0.374742	0.757224	-0.204609	0.185585	0.698503	-5.42487e-05	0.999735	0.999735
715	sp|P18669|PGAM1_HUMAN Phosphoglycerate mutase 1 OS=Homo sapiens OX=9606 GN=PGAM1 PE=1 SV=2	PGAM1	-0.0931839	0.263902	0.643395	-0.117567	0.371136	0.757164	-0.112076	0.315821	0.778343	-0.0363984	0.778798	0.903026
876	sp|P30622|CLIP1_HUMAN CAP-Gly domain-containing linker protein 1 OS=Homo sapiens OX=9606 GN=CLIP1 PE=1 SV=2	CLIP1	-0.388429	0.263565	0.643395	-0.436345	0.598528	0.876905	-0.636685	0.0444252	0.494385	-0.0922559	0.776015	0.902085
1067	sp|P49619|DGKG_HUMAN Diacylglycerol kinase gamma OS=Homo sapiens OX=9606 GN=DGKG PE=2 SV=3	DGKG	-0.482177	0.26387	0.643395	NA	NA	NA	-0.482177	0.26387	0.753641	NA	NA	NA
1261	sp|P62068|UBP46_HUMAN Ubiquitin carboxyl-terminal hydrolase 46 OS=Homo sapiens OX=9606 GN=USP46 PE=1 SV=1	UBP46	-0.157953	0.26404	0.643395	-0.149066	0.43756	0.788173	-0.0375046	0.802124	0.958753	-0.3872	0.0138264	0.183349
1431	sp|Q07021|C1QBP_HUMAN Complement component 1 Q subcomponent-binding protein, mitochondrial OS=Homo sapiens OX=9606 GN=C1QBP PE=1 SV=1	C1QBP	0.328053	0.264037	0.643395	0.622448	0.29552	0.708609	0.184488	0.506344	0.887891	0.225078	0.65614	0.843554
565	sp|P09936|UCHL1_HUMAN Ubiquitin carboxyl-terminal hydrolase isozyme L1 OS=Homo sapiens OX=9606 GN=UCHL1 PE=1 SV=2	UCHL1	-0.0994236	0.264296	0.643493	-0.103738	0.40782	0.775722	-0.114638	0.333962	0.794142	-0.0715696	0.577704	0.799968
1638	sp|Q15046|SYK_HUMAN Lysine--tRNA ligase OS=Homo sapiens OX=9606 GN=KARS1 PE=1 SV=3	SYK	-0.134025	0.26487	0.644349	-0.0644111	0.719141	0.927268	-0.257305	0.0373395	0.465725	-0.0303206	0.866207	0.946294
2347	sp|Q96Q05|TPPC9_HUMAN Trafficking protein particle complex subunit 9 OS=Homo sapiens OX=9606 GN=TRAPPC9 PE=1 SV=2	TPPC9	-0.146426	0.265079	0.644349	-0.126507	0.516254	0.826313	-0.201882	0.15224	0.669486	-0.0864782	0.544668	0.778661
1545	sp|Q13617|CUL2_HUMAN Cullin-2 OS=Homo sapiens OX=9606 GN=CUL2 PE=1 SV=2	CUL2	-0.173405	0.265923	0.645875	-0.319696	0.0560267	0.417442	-0.125587	0.574158	0.89377	-0.0451058	0.787393	0.90746
616	sp|P12109|CO6A1_HUMAN Collagen alpha-1(VI) chain OS=Homo sapiens OX=9606 GN=COL6A1 PE=1 SV=3	CO6A1	0.132222	0.266645	0.647101	0.260633	0.163284	0.590891	0.159055	0.266239	0.754076	-0.0578386	0.678239	0.855714
44	sp|O00303|EIF3F_HUMAN Eukaryotic translation initiation factor 3 subunit F OS=Homo sapiens OX=9606 GN=EIF3F PE=1 SV=1	EIF3F	-0.237	0.267632	0.64817	-0.116359	0.665901	0.915003	-0.252986	0.326066	0.78696	-0.352994	0.17852	0.516325
493	sp|P06576|ATPB_HUMAN ATP synthase subunit beta, mitochondrial OS=Homo sapiens OX=9606 GN=ATP5F1B PE=1 SV=3	ATPB	-0.0688152	0.267737	0.64817	-0.109047	0.167822	0.595824	-0.0112249	0.872943	0.970966	-0.108264	0.233371	0.565909
1884	sp|Q6PCB6|AB17C_HUMAN Alpha/beta hydrolase domain-containing protein 17C OS=Homo sapiens OX=9606 GN=ABHD17C PE=1 SV=2	AB17C	0.167282	0.267597	0.64817	0.43559	0.378296	0.757224	0.00349448	0.976589	0.992494	0.128276	0.205219	0.540148
1378	sp|Q00796|DHSO_HUMAN Sorbitol dehydrogenase OS=Homo sapiens OX=9606 GN=SORD PE=1 SV=4	DHSO	0.166634	0.268089	0.648272	0.298356	0.191887	0.617301	0.186103	0.360179	0.813259	0.00570903	0.983401	0.9909
2898	sp|Q9UQB8|BAIP2_HUMAN Brain-specific angiogenesis inhibitor 1-associated protein 2 OS=Homo sapiens OX=9606 GN=BAIAP2 PE=1 SV=1	BAIP2	-0.433843	0.268213	0.648272	-0.97158	0.0319776	0.348695	-0.304186	0.536301	0.887891	-0.123005	0.757702	0.892115
1566	sp|Q14019|COTL1_HUMAN Coactosin-like protein OS=Homo sapiens OX=9606 GN=COTL1 PE=1 SV=3	COTL1	0.172425	0.269645	0.651205	0.190614	0.523648	0.828389	0.0436694	0.802227	0.958753	0.382359	0.135833	0.460333
325	sp|O76070|SYUG_HUMAN Gamma-synuclein OS=Homo sapiens OX=9606 GN=SNCG PE=1 SV=2	SYUG	-0.300163	0.270119	0.651296	-0.253905	0.411004	0.778422	-0.536681	0.0611349	0.515997	0.000646473	0.998665	0.999027
2984	sp|Q9Y4J8|DTNA_HUMAN Dystrobrevin alpha OS=Homo sapiens OX=9606 GN=DTNA PE=1 SV=2	DTNA	-0.233741	0.270044	0.651296	-0.102193	0.705747	0.927268	-0.351888	0.124211	0.647832	-0.209993	0.379488	0.679731
2412	sp|Q9BPX5|ARP5L_HUMAN Actin-related protein 2/3 complex subunit 5-like protein OS=Homo sapiens OX=9606 GN=ARPC5L PE=1 SV=1	ARP5L	-0.127521	0.2704	0.651448	-0.285993	0.0131047	0.276109	-0.0771497	0.637696	0.909059	0.00367244	0.982575	0.990848
452	sp|P03886|NU1M_HUMAN NADH-ubiquinone oxidoreductase chain 1 OS=Homo sapiens OX=9606 GN=MT-ND1 PE=1 SV=1	NU1M	-0.154419	0.270727	0.651711	-0.208427	0.335626	0.732746	-0.15808	0.35187	0.810435	-0.0823347	0.67305	0.853614
438	sp|P02549|SPTA1_HUMAN Spectrin alpha chain, erythrocytic 1 OS=Homo sapiens OX=9606 GN=SPTA1 PE=1 SV=5	SPTA1	0.168944	0.271136	0.652169	0.0918412	0.642994	0.908835	0.156742	0.380319	0.834029	0.277202	0.109743	0.423338
1678	sp|Q15437|SC23B_HUMAN Protein transport protein Sec23B OS=Homo sapiens OX=9606 GN=SEC23B PE=1 SV=2	SC23B	-0.226285	0.271418	0.65232	-0.307902	0.273132	0.688814	-0.173011	0.454919	0.881961	-0.251215	0.29111	0.619803
1582	sp|Q14185|DOCK1_HUMAN Dedicator of cytokinesis protein 1 OS=Homo sapiens OX=9606 GN=DOCK1 PE=1 SV=2	DOCK1	0.105387	0.271655	0.652366	0.132316	0.43645	0.788173	0.0659521	0.584413	0.895414	0.133123	0.268072	0.591857
399	sp|O95817|BAG3_HUMAN BAG family molecular chaperone regulator 3 OS=Homo sapiens OX=9606 GN=BAG3 PE=1 SV=3	BAG3	-0.266124	0.27227	0.653317	0.116669	0.717509	0.927268	-0.597749	0.0362066	0.458469	-0.241511	NA	NA
625	sp|P12694|ODBA_HUMAN 2-oxoisovalerate dehydrogenase subunit alpha, mitochondrial OS=Homo sapiens OX=9606 GN=BCKDHA PE=1 SV=2	ODBA	0.269348	0.272685	0.653788	0.225979	0.528923	0.830966	0.265857	0.48391	0.884434	0.353099	0.511458	0.758829
282	sp|O75390|CISY_HUMAN Citrate synthase, mitochondrial OS=Homo sapiens OX=9606 GN=CS PE=1 SV=2	CISY	0.155077	0.273446	0.655003	-0.107334	0.552481	0.847884	0.129513	0.503689	0.887891	0.499566	0.0595925	0.329367
1908	sp|Q6YP21|KAT3_HUMAN Kynurenine--oxoglutarate transaminase 3 OS=Homo sapiens OX=9606 GN=KYAT3 PE=1 SV=1	KAT3	0.412878	0.273631	0.655003	0.510239	0.345434	0.739374	0.546208	0.30679	0.774322	0.137744	0.853097	0.944656
27	sp|O00154|BACH_HUMAN Cytosolic acyl coenzyme A thioester hydrolase OS=Homo sapiens OX=9606 GN=ACOT7 PE=1 SV=3	BACH	-0.0926851	0.277002	0.656479	-0.154499	0.161067	0.590099	-0.154914	0.110057	0.623223	0.0727745	0.645202	0.838615
272	sp|O75348|VATG1_HUMAN V-type proton ATPase subunit G 1 OS=Homo sapiens OX=9606 GN=ATP6V1G1 PE=1 SV=3	VATG1	-0.150414	0.276271	0.656479	-0.0572801	0.645212	0.909064	-0.280418	0.155676	0.671643	-0.0801676	0.731424	0.879183
284	sp|O75431|MTX2_HUMAN Metaxin-2 OS=Homo sapiens OX=9606 GN=MTX2 PE=1 SV=1	MTX2	-0.114832	0.277327	0.656479	-0.133577	0.283383	0.696179	-0.0527341	0.726722	0.935415	-0.18611	0.161089	0.492775
298	sp|O75643|U520_HUMAN U5 small nuclear ribonucleoprotein 200 kDa helicase OS=Homo sapiens OX=9606 GN=SNRNP200 PE=1 SV=2	U520	0.143029	0.275913	0.656479	0.092601	0.481843	0.811453	0.0157613	0.891222	0.973344	0.392765	0.175413	0.513613
546	sp|P09110|THIK_HUMAN 3-ketoacyl-CoA thiolase, peroxisomal OS=Homo sapiens OX=9606 GN=ACAA1 PE=1 SV=2	THIK	0.239479	0.276357	0.656479	0.121835	0.561609	0.853693	0.475264	0.243354	0.74163	0.0916787	0.840203	0.934988
776	sp|P23229|ITA6_HUMAN Integrin alpha-6 OS=Homo sapiens OX=9606 GN=ITGA6 PE=1 SV=5	ITA6	-0.375359	0.274779	0.656479	-0.142926	0.710007	0.927268	-0.668134	0.0749311	0.544051	-0.244394	0.503484	0.756643
1135	sp|P52565|GDIR1_HUMAN Rho GDP-dissociation inhibitor 1 OS=Homo sapiens OX=9606 GN=ARHGDIA PE=1 SV=3	GDIR1	0.249008	0.274978	0.656479	0.02217	0.915933	0.979298	0.283831	0.558195	0.890359	0.46142	0.184671	0.524756
1222	sp|P60520|GBRL2_HUMAN Gamma-aminobutyric acid receptor-associated protein-like 2 OS=Homo sapiens OX=9606 GN=GABARAPL2 PE=1 SV=1	GBRL2	-0.517174	0.275853	0.656479	-0.379319	NA	NA	-0.646771	0.194031	0.709352	-0.197312	NA	NA
1257	sp|P61962|DCAF7_HUMAN DDB1- and CUL4-associated factor 7 OS=Homo sapiens OX=9606 GN=DCAF7 PE=1 SV=1	DCAF7	0.202352	0.275839	0.656479	-0.11851	0.3352	0.732746	0.420896	0.216474	0.725233	0.290762	NA	NA
1338	sp|P78344|IF4G2_HUMAN Eukaryotic translation initiation factor 4 gamma 2 OS=Homo sapiens OX=9606 GN=EIF4G2 PE=1 SV=1	IF4G2	0.151855	0.276623	0.656479	-0.0212878	0.884514	0.969398	0.0810458	0.535285	0.887891	0.46007	0.0597016	0.329367
1593	sp|Q14289|FAK2_HUMAN Protein-tyrosine kinase 2-beta OS=Homo sapiens OX=9606 GN=PTK2B PE=1 SV=2	FAK2	-0.281524	0.276822	0.656479	-0.394086	0.150042	0.582351	-0.423772	0.129171	0.656376	0.132106	0.782842	0.904333
1780	sp|Q59EK9|RUN3A_HUMAN RUN domain-containing protein 3A OS=Homo sapiens OX=9606 GN=RUNDC3A PE=1 SV=2	RUN3A	-0.22132	0.275288	0.656479	-0.282439	0.287508	0.698963	0.0197359	0.913511	0.976224	-0.601564	0.246796	0.579634
2044	sp|Q8IZD9|DOCK3_HUMAN Dedicator of cytokinesis protein 3 OS=Homo sapiens OX=9606 GN=DOCK3 PE=1 SV=1	DOCK3	-0.23573	0.275179	0.656479	-0.443865	0.0771981	0.463511	-0.0969747	0.737696	0.939986	-0.166348	0.481139	0.745403
2358	sp|Q96RT1|ERBIN_HUMAN Erbin OS=Homo sapiens OX=9606 GN=ERBIN PE=1 SV=2	ERBIN	0.132058	0.277212	0.656479	0.432865	NA	NA	0.0981291	0.412602	0.859132	0.116231	0.659541	0.846493
592	sp|P11137|MTAP2_HUMAN Microtubule-associated protein 2 OS=Homo sapiens OX=9606 GN=MAP2 PE=1 SV=4	MTAP2	-0.101007	0.277694	0.656827	-0.126242	0.393842	0.766069	-0.0917929	0.546504	0.887891	-0.085387	0.617991	0.821069
2235	sp|Q93100|KPBB_HUMAN Phosphorylase b kinase regulatory subunit beta OS=Homo sapiens OX=9606 GN=PHKB PE=1 SV=3	KPBB	0.130162	0.278478	0.65816	0.125475	0.387234	0.761754	0.204857	0.296277	0.768175	0.0235851	0.873599	0.950362
80	sp|O14733|MP2K7_HUMAN Dual specificity mitogen-activated protein kinase kinase 7 OS=Homo sapiens OX=9606 GN=MAP2K7 PE=1 SV=2	MP2K7	-0.231664	0.279035	0.658238	-0.124493	0.644388	0.909064	-0.381086	0.095433	0.594076	-0.0837883	NA	NA
162	sp|O43324|MCA3_HUMAN Eukaryotic translation elongation factor 1 epsilon-1 OS=Homo sapiens OX=9606 GN=EEF1E1 PE=1 SV=1	MCA3	-0.0957495	0.279393	0.658238	0.0124989	0.9335	0.980829	-0.177728	0.052454	0.504534	-0.0997352	0.208542	0.54262
369	sp|O95248|MTMR5_HUMAN Myotubularin-related protein 5 OS=Homo sapiens OX=9606 GN=SBF1 PE=1 SV=4	MTMR5	-0.0716318	0.279184	0.658238	-0.0202428	0.775702	0.941505	-0.0624035	0.336902	0.795835	-0.145428	0.189789	0.529141
991	sp|P42704|LPPRC_HUMAN Leucine-rich PPR motif-containing protein, mitochondrial OS=Homo sapiens OX=9606 GN=LRPPRC PE=1 SV=3	LPPRC	0.0975256	0.278843	0.658238	0.0123739	0.921065	0.979394	0.122836	0.19312	0.709352	0.158904	0.526201	0.767353
799	sp|P24539|AT5F1_HUMAN ATP synthase F(0) complex subunit B1, mitochondrial OS=Homo sapiens OX=9606 GN=ATP5PB PE=1 SV=2	AT5F1	0.122758	0.280959	0.658391	0.0178663	0.879289	0.969398	0.0794166	0.621835	0.899477	0.310143	0.113314	0.428616
890	sp|P31939|PUR9_HUMAN Bifunctional purine biosynthesis protein PURH OS=Homo sapiens OX=9606 GN=ATIC PE=1 SV=3	PUR9	-0.0865211	0.280666	0.658391	-0.0799267	0.416005	0.778926	-0.0632451	0.544378	0.887891	-0.129129	0.122357	0.441361
1033	sp|P47756|CAPZB_HUMAN F-actin-capping protein subunit beta OS=Homo sapiens OX=9606 GN=CAPZB PE=1 SV=4	CAPZB	0.112048	0.280478	0.658391	-0.0167744	0.889923	0.970579	0.0693635	0.461478	0.882283	0.326367	0.281067	0.608392
1291	sp|P62826|RAN_HUMAN GTP-binding nuclear protein Ran OS=Homo sapiens OX=9606 GN=RAN PE=1 SV=3	RAN	-0.0454013	0.281139	0.658391	-0.12431	0.0312623	0.34849	-0.0809838	0.0338865	0.445539	0.100032	0.235681	0.568908
1579	sp|Q14166|TTL12_HUMAN Tubulin--tyrosine ligase-like protein 12 OS=Homo sapiens OX=9606 GN=TTLL12 PE=1 SV=2	TTL12	-0.0801451	0.280927	0.658391	-0.151632	0.055479	0.417081	-0.0133881	0.876483	0.971859	-0.0968792	0.471697	0.739823
2159	sp|Q8WUM4|PDC6I_HUMAN Programmed cell death 6-interacting protein OS=Homo sapiens OX=9606 GN=PDCD6IP PE=1 SV=1	PDC6I	-0.0845086	0.281215	0.658391	-0.0508866	0.652614	0.909346	-0.159235	0.137043	0.66635	-0.011645	0.915699	0.967545
2434	sp|Q9BSJ2|GCP2_HUMAN Gamma-tubulin complex component 2 OS=Homo sapiens OX=9606 GN=TUBGCP2 PE=1 SV=2	GCP2	0.199843	0.281222	0.658391	0.1084	0.659074	0.911735	0.153307	0.419212	0.865585	0.522333	0.0939191	0.394232
2441	sp|Q9BT78|CSN4_HUMAN COP9 signalosome complex subunit 4 OS=Homo sapiens OX=9606 GN=COPS4 PE=1 SV=1	CSN4	-0.0885176	0.279701	0.658391	-0.159823	0.125622	0.551586	-0.0607982	0.67232	0.918138	-0.0469074	0.554652	0.784234
2936	sp|Q9Y2Q3|GSTK1_HUMAN Glutathione S-transferase kappa 1 OS=Homo sapiens OX=9606 GN=GSTK1 PE=1 SV=3	GSTK1	0.0571123	0.282222	0.660214	0.0301002	0.718512	0.927268	0.0653399	0.242466	0.74163	0.076285	0.462053	0.732158
270	sp|O75335|LIPA4_HUMAN Liprin-alpha-4 OS=Homo sapiens OX=9606 GN=PPFIA4 PE=2 SV=3	LIPA4	-0.361183	0.283166	0.66081	-0.289899	0.411194	0.778422	-0.230758	0.48107	0.884434	-0.63114	0.286204	0.612788
310	sp|O75912|DGKI_HUMAN Diacylglycerol kinase iota OS=Homo sapiens OX=9606 GN=DGKI PE=1 SV=1	DGKI	0.39327	0.283872	0.66081	0.445127	NA	NA	0.586827	0.170421	0.6863	-0.484677	NA	NA
536	sp|P08572|CO4A2_HUMAN Collagen alpha-2(IV) chain OS=Homo sapiens OX=9606 GN=COL4A2 PE=1 SV=4	CO4A2	-0.482693	0.283336	0.66081	-0.451234	0.502061	0.819697	-0.558314	0.261738	0.753641	-0.362908	0.477256	0.743055
857	sp|P29972|AQP1_HUMAN Aquaporin-1 OS=Homo sapiens OX=9606 GN=AQP1 PE=1 SV=3	AQP1	0.136316	0.284406	0.66081	0.17064	0.281012	0.695516	0.0279003	0.881812	0.971859	0.258894	0.0933602	0.394232
1551	sp|Q13642|FHL1_HUMAN Four and a half LIM domains protein 1 OS=Homo sapiens OX=9606 GN=FHL1 PE=1 SV=4	FHL1	-0.135539	0.284469	0.66081	0.0134771	0.919401	0.979394	-0.338303	0.0181868	0.368695	-0.0052438	0.977634	0.989456
2126	sp|Q8TAT6|NPL4_HUMAN Nuclear protein localization protein 4 homolog OS=Homo sapiens OX=9606 GN=NPLOC4 PE=1 SV=3	NPL4	-0.160555	0.284263	0.66081	-0.242955	0.181991	0.609006	-0.147522	0.386042	0.837186	-0.0686537	0.80167	0.915984
2432	sp|Q9BSD7|NTPCR_HUMAN Cancer-related nucleoside-triphosphatase OS=Homo sapiens OX=9606 GN=NTPCR PE=1 SV=1	NTPCR	-0.341276	0.284201	0.66081	-0.365888	0.3196	0.723755	-0.269852	0.454914	0.881961	-0.411897	0.430563	0.712105
2860	sp|Q9UMS6|SYNP2_HUMAN Synaptopodin-2 OS=Homo sapiens OX=9606 GN=SYNPO2 PE=1 SV=2	SYNP2	0.177504	0.282818	0.66081	0.242692	0.497423	0.819697	0.138536	0.482737	0.884434	0.172771	0.518226	0.762627
2871	sp|Q9UNN5|FAF1_HUMAN FAS-associated factor 1 OS=Homo sapiens OX=9606 GN=FAF1 PE=1 SV=2	FAF1	-0.87719	0.284418	0.66081	-0.872414	0.285268	0.696333	-0.916153	0.267442	0.754707	-0.667288	NA	NA
69	sp|O14548|COX7R_HUMAN Cytochrome c oxidase subunit 7A-related protein, mitochondrial OS=Homo sapiens OX=9606 GN=COX7A2L PE=1 SV=2	COX7R	-0.369677	0.285682	0.661635	-0.217904	0.600488	0.878435	-0.375972	0.335318	0.795157	-0.548377	0.194229	0.531509
1264	sp|P62081|RS7_HUMAN 40S ribosomal protein S7 OS=Homo sapiens OX=9606 GN=RPS7 PE=1 SV=1	RS7	0.215246	0.286598	0.661635	0.288529	0.157454	0.587462	0.0297483	0.901802	0.976036	0.494639	0.12634	0.44623
1269	sp|P62241|RS8_HUMAN 40S ribosomal protein S8 OS=Homo sapiens OX=9606 GN=RPS8 PE=1 SV=2	RS8	0.0747637	0.28534	0.661635	0.166395	0.157484	0.587462	0.0197613	0.807353	0.958753	0.0503644	0.674305	0.854326
1476	sp|Q12931|TRAP1_HUMAN Heat shock protein 75 kDa, mitochondrial OS=Homo sapiens OX=9606 GN=TRAP1 PE=1 SV=3	TRAP1	-0.117634	0.286415	0.661635	-0.163237	0.247904	0.666329	-0.0904693	0.406847	0.854898	-0.105178	0.490955	0.751849
1576	sp|Q14160|SCRIB_HUMAN Protein scribble homolog OS=Homo sapiens OX=9606 GN=SCRIB PE=1 SV=4	SCRIB	-0.179627	0.285514	0.661635	-0.145069	0.404081	0.774242	-0.0765254	0.68103	0.919084	-0.374597	0.0384775	0.276019
1765	sp|Q4J6C6|PPCEL_HUMAN Prolyl endopeptidase-like OS=Homo sapiens OX=9606 GN=PREPL PE=1 SV=1	PPCEL	-0.264074	0.28603	0.661635	-0.409737	0.184918	0.610424	-0.571576	0.00492309	0.212272	0.402726	0.55063	0.782727
2179	sp|Q8WXG6|MADD_HUMAN MAP kinase-activating death domain protein OS=Homo sapiens OX=9606 GN=MADD PE=1 SV=2	MADD	-0.115515	0.286225	0.661635	-0.294337	0.00278464	0.144326	0.0163017	0.927758	0.979393	-0.104613	0.350983	0.6597
2351	sp|Q96QG7|MTMR9_HUMAN Myotubularin-related protein 9 OS=Homo sapiens OX=9606 GN=MTMR9 PE=1 SV=1	MTMR9	0.162301	0.286125	0.661635	0.124641	0.556187	0.852147	-0.0984302	0.566113	0.892938	0.597332	0.00914989	0.158943
2475	sp|Q9BX68|HINT2_HUMAN Histidine triad nucleotide-binding protein 2, mitochondrial OS=Homo sapiens OX=9606 GN=HINT2 PE=1 SV=1	HINT2	-0.17342	0.286832	0.661665	-0.0254581	0.885126	0.969398	-0.226172	0.154501	0.669486	-0.266913	0.44469	0.719519
2913	sp|Q9Y277|VDAC3_HUMAN Voltage-dependent anion-selective channel protein 3 OS=Homo sapiens OX=9606 GN=VDAC3 PE=1 SV=1	VDAC3	-0.122248	0.287189	0.661977	-0.157383	0.312117	0.716422	-0.0766384	0.589321	0.896104	-0.14967	0.266569	0.590428
2841	sp|Q9UL46|PSME2_HUMAN Proteasome activator complex subunit 2 OS=Homo sapiens OX=9606 GN=PSME2 PE=1 SV=4	PSME2	0.21677	0.287764	0.662789	0.756258	0.0475879	0.401358	-0.0967736	0.628099	0.901375	0.0258656	0.915171	0.967443
84	sp|O14775|GNB5_HUMAN Guanine nucleotide-binding protein subunit beta-5 OS=Homo sapiens OX=9606 GN=GNB5 PE=1 SV=2	GNB5	-0.094198	0.288141	0.66296	-0.207647	0.0355371	0.360602	-0.208457	0.00237967	0.170175	0.209548	0.388681	0.685966
406	sp|O96000|NDUBA_HUMAN NADH dehydrogenase [ubiquinone] 1 beta subcomplex subunit 10 OS=Homo sapiens OX=9606 GN=NDUFB10 PE=1 SV=3	NDUBA	0.113716	0.288565	0.66296	0.0162399	0.893148	0.971501	0.0318867	0.83017	0.965082	0.350182	0.0103871	0.163622
703	sp|P17900|SAP3_HUMAN Ganglioside GM2 activator OS=Homo sapiens OX=9606 GN=GM2A PE=1 SV=4	SAP3	-0.283938	0.28829	0.66296	-0.397313	0.142817	0.574822	-0.0212525	0.933563	0.982794	-0.339233	0.260468	0.587048
2595	sp|Q9HAV0|GBB4_HUMAN Guanine nucleotide-binding protein subunit beta-4 OS=Homo sapiens OX=9606 GN=GNB4 PE=1 SV=3	GBB4	0.151746	0.288726	0.66296	0.0666337	0.686434	0.919665	0.424878	0.0233003	0.39477	-0.158654	0.33916	0.652762
2306	sp|Q96I99|SUCB2_HUMAN Succinate--CoA ligase [GDP-forming] subunit beta, mitochondrial OS=Homo sapiens OX=9606 GN=SUCLG2 PE=1 SV=2	SUCB2	0.0942985	0.290096	0.665592	0.013026	0.878375	0.969398	0.0963803	0.165065	0.682268	0.185994	0.446904	0.72142
2580	sp|Q9H8Y8|GORS2_HUMAN Golgi reassembly-stacking protein 2 OS=Homo sapiens OX=9606 GN=GORASP2 PE=1 SV=3	GORS2	-0.136203	0.290786	0.666664	0.0607365	0.597164	0.875354	-0.225864	0.450278	0.880274	-0.304324	0.0803624	0.374071
1042	sp|P48426|PI42A_HUMAN Phosphatidylinositol 5-phosphate 4-kinase type-2 alpha OS=Homo sapiens OX=9606 GN=PIP4K2A PE=1 SV=2	PI42A	-0.0566487	0.291561	0.667928	0.00945344	0.900168	0.972934	-0.00077636	0.988454	0.994785	-0.217576	0.00970309	0.162422
28	sp|O00159|MYO1C_HUMAN Unconventional myosin-Ic OS=Homo sapiens OX=9606 GN=MYO1C PE=1 SV=4	MYO1C	0.159825	0.293601	0.668189	0.192051	0.201945	0.622293	0.148681	0.448879	0.87975	0.138943	0.590215	0.806543
347	sp|O94911|ABCA8_HUMAN ATP-binding cassette sub-family A member 8 OS=Homo sapiens OX=9606 GN=ABCA8 PE=1 SV=3	ABCA8	0.332114	0.29411	0.668189	0.526984	0.383726	0.760159	0.349197	0.243409	0.74163	0.151794	0.823845	0.927423
635	sp|P13611|CSPG2_HUMAN Versican core protein OS=Homo sapiens OX=9606 GN=VCAN PE=1 SV=3	CSPG2	0.0869223	0.29389	0.668189	0.101642	0.47742	0.810787	0.0552482	0.485623	0.884434	0.11726	0.211359	0.543889
1388	sp|Q01814|AT2B2_HUMAN Plasma membrane calcium-transporting ATPase 2 OS=Homo sapiens OX=9606 GN=ATP2B2 PE=1 SV=2	AT2B2	-0.161957	0.293361	0.668189	-0.103605	0.588345	0.869006	-0.261659	0.13531	0.665678	-0.0804803	0.734468	0.881854
1753	sp|Q3KQV9|UAP1L_HUMAN UDP-N-acetylhexosamine pyrophosphorylase-like protein 1 OS=Homo sapiens OX=9606 GN=UAP1L1 PE=1 SV=2	UAP1L	-0.323745	0.292471	0.668189	-0.343915	0.268276	0.683713	-0.470884	0.138237	0.666821	-0.153073	0.652622	0.841131
2145	sp|Q8TDY2|RBCC1_HUMAN RB1-inducible coiled-coil protein 1 OS=Homo sapiens OX=9606 GN=RB1CC1 PE=1 SV=3	RBCC1	0.248532	0.291972	0.668189	0.215534	0.561937	0.853741	0.606202	0.0317836	0.427474	-0.319643	0.591339	0.806543
2221	sp|Q92882|OSTF1_HUMAN Osteoclast-stimulating factor 1 OS=Homo sapiens OX=9606 GN=OSTF1 PE=1 SV=2	OSTF1	-0.0707835	0.294137	0.668189	-0.0739213	0.482382	0.811453	-0.054419	0.571251	0.89377	-0.0916693	0.254673	0.583485
2304	sp|Q96I24|FUBP3_HUMAN Far upstream element-binding protein 3 OS=Homo sapiens OX=9606 GN=FUBP3 PE=1 SV=2	FUBP3	0.0908838	0.292844	0.668189	0.202525	0.0612543	0.434204	0.00673001	0.942897	0.984919	0.0860628	0.414171	0.700033
2405	sp|Q99943|PLCA_HUMAN 1-acyl-sn-glycerol-3-phosphate acyltransferase alpha OS=Homo sapiens OX=9606 GN=AGPAT1 PE=1 SV=2	PLCA	-0.311403	0.2922	0.668189	-0.432251	0.183821	0.610424	-0.241638	0.438596	0.872152	-0.230109	0.435026	0.715204
2644	sp|Q9NR80|ARHG4_HUMAN Rho guanine nucleotide exchange factor 4 OS=Homo sapiens OX=9606 GN=ARHGEF4 PE=1 SV=3	ARHG4	0.135746	0.293243	0.668189	0.0502001	0.756168	0.937193	0.123172	0.550075	0.887891	0.25441	0.261906	0.587048
2708	sp|Q9NZ09|UBAP1_HUMAN Ubiquitin-associated protein 1 OS=Homo sapiens OX=9606 GN=UBAP1 PE=1 SV=1	UBAP1	-0.358776	0.293203	0.668189	0.322359	0.284491	0.696333	-0.403942	0.300971	0.77272	-1.37356	0.124076	0.44416
815	sp|P26196|DDX6_HUMAN Probable ATP-dependent RNA helicase DDX6 OS=Homo sapiens OX=9606 GN=DDX6 PE=1 SV=2	DDX6	0.108695	0.294406	0.668291	0.0240645	0.86188	0.967015	-0.042025	0.693107	0.923302	0.433509	0.0724282	0.351814
2343	sp|Q96PV0|SYGP1_HUMAN Ras/Rap GTPase-activating protein SynGAP OS=Homo sapiens OX=9606 GN=SYNGAP1 PE=1 SV=4	SYGP1	0.263263	0.295038	0.669216	0.140819	0.646122	0.909064	0.160302	0.645342	0.911437	0.620015	0.243891	0.576493
653	sp|P14415|AT1B2_HUMAN Sodium/potassium-transporting ATPase subunit beta-2 OS=Homo sapiens OX=9606 GN=ATP1B2 PE=1 SV=3	AT1B2	-0.116705	0.295385	0.669495	-0.0337862	0.795434	0.944537	-0.228467	0.157337	0.673447	-0.0458004	0.735185	0.882094
1133	sp|P52306|GDS1_HUMAN Rap1 GTPase-GDP dissociation stimulator 1 OS=Homo sapiens OX=9606 GN=RAP1GDS1 PE=1 SV=3	GDS1	-0.0823543	0.295965	0.669791	-0.171739	0.103648	0.518422	-0.0585168	0.567207	0.89377	-0.0138284	0.918868	0.9683
1913	sp|Q6ZT12|UBR3_HUMAN E3 ubiquitin-protein ligase UBR3 OS=Homo sapiens OX=9606 GN=UBR3 PE=2 SV=2	UBR3	-0.197044	0.29583	0.669791	-0.0992707	0.623074	0.897196	-0.203621	0.476797	0.884434	-0.351228	0.3262	0.644621
410	sp|P00352|AL1A1_HUMAN Retinal dehydrogenase 1 OS=Homo sapiens OX=9606 GN=ALDH1A1 PE=1 SV=2	AL1A1	0.110971	0.297702	0.671738	-0.0171244	0.901151	0.972934	0.194045	0.145387	0.669486	0.135804	0.249458	0.581928
1319	sp|P63173|RL38_HUMAN 60S ribosomal protein L38 OS=Homo sapiens OX=9606 GN=RPL38 PE=1 SV=2	RL38	0.0980512	0.297194	0.671738	0.146316	0.259332	0.67742	0.0705535	0.514839	0.887891	0.0829891	0.470045	0.738908
1845	sp|Q684P5|RPGP2_HUMAN Rap1 GTPase-activating protein 2 OS=Homo sapiens OX=9606 GN=RAP1GAP2 PE=1 SV=2	RPGP2	-0.172634	0.297725	0.671738	-0.244942	0.17876	0.605021	0.0473324	0.900565	0.975296	-0.308241	0.241834	0.574331
2271	sp|Q96CS3|FAF2_HUMAN FAS-associated factor 2 OS=Homo sapiens OX=9606 GN=FAF2 PE=1 SV=2	FAF2	0.258599	0.29752	0.671738	0.279949	0.388587	0.76285	0.0351615	0.917184	0.976224	0.568847	0.0794987	0.371532
684	sp|P16435|NCPR_HUMAN NADPH--cytochrome P450 reductase OS=Homo sapiens OX=9606 GN=POR PE=1 SV=2	NCPR	0.0772357	0.298117	0.672114	0.0111928	0.916644	0.979298	0.0805791	0.366002	0.816796	0.149271	0.125102	0.445272
200	sp|O43865|SAHH2_HUMAN S-adenosylhomocysteine hydrolase-like protein 1 OS=Homo sapiens OX=9606 GN=AHCYL1 PE=1 SV=2	SAHH2	0.120142	0.298569	0.672624	0.0504507	0.77863	0.941922	0.150374	0.140303	0.669486	0.156099	0.609342	0.816272
615	sp|P12081|HARS1_HUMAN Histidine--tRNA ligase, cytoplasmic OS=Homo sapiens OX=9606 GN=HARS1 PE=1 SV=2	HARS1	-0.159484	0.299057	0.67267	-0.183144	0.510283	0.822631	-0.0870015	0.74187	0.942445	-0.244547	0.0717094	0.351814
2000	sp|Q86X55|CARM1_HUMAN Histone-arginine methyltransferase CARM1 OS=Homo sapiens OX=9606 GN=CARM1 PE=1 SV=3	CARM1	-0.217989	0.29907	0.67267	-0.426308	0.146537	0.577548	-0.264554	0.303991	0.774322	0.0524159	0.810314	0.920516
2810	sp|Q9UI26|IPO11_HUMAN Importin-11 OS=Homo sapiens OX=9606 GN=IPO11 PE=1 SV=1	IPO11	0.131815	0.299265	0.67267	-0.152486	0.336476	0.73311	0.261453	0.0399266	0.483739	0.269044	0.47363	0.739965
90	sp|O14874|BCKD_HUMAN [3-methyl-2-oxobutanoate dehydrogenase [lipoamide]] kinase, mitochondrial OS=Homo sapiens OX=9606 GN=BCKDK PE=1 SV=2	BCKD	0.168325	0.303405	0.673656	0.171808	0.413516	0.778926	0.0811562	0.668372	0.918138	0.337439	0.455733	0.728328
171	sp|O43491|E41L2_HUMAN Band 4.1-like protein 2 OS=Homo sapiens OX=9606 GN=EPB41L2 PE=1 SV=1	E41L2	-0.0348969	0.303683	0.673656	-0.0748975	0.174171	0.603292	-0.0353391	0.416844	0.863184	0.0124338	0.856112	0.944656
320	sp|O76003|GLRX3_HUMAN Glutaredoxin-3 OS=Homo sapiens OX=9606 GN=GLRX3 PE=1 SV=2	GLRX3	-0.116449	0.30434	0.673656	-0.204983	0.088925	0.489939	-0.0884397	0.527946	0.887891	-0.0551751	0.750983	0.890221
322	sp|O76024|WFS1_HUMAN Wolframin OS=Homo sapiens OX=9606 GN=WFS1 PE=1 SV=2	WFS1	-0.364227	0.302662	0.673656	-0.40228	0.261866	0.680945	-0.181246	0.648238	0.913616	-0.594304	0.132365	0.455339
689	sp|P16870|CBPE_HUMAN Carboxypeptidase E OS=Homo sapiens OX=9606 GN=CPE PE=1 SV=1	CBPE	0.129468	0.303168	0.673656	0.152301	0.491379	0.816409	0.141477	0.426239	0.868918	0.040162	0.597771	0.809676
760	sp|P22059|OSBP1_HUMAN Oxysterol-binding protein 1 OS=Homo sapiens OX=9606 GN=OSBP PE=1 SV=1	OSBP1	-0.215174	0.304443	0.673656	-0.417485	0.156398	0.587462	-0.196153	0.47348	0.884434	-0.00767496	0.96943	0.986727
800	sp|P24752|THIL_HUMAN Acetyl-CoA acetyltransferase, mitochondrial OS=Homo sapiens OX=9606 GN=ACAT1 PE=1 SV=1	THIL	0.0957139	0.300518	0.673656	0.197483	0.22548	0.646542	-0.00307614	0.977794	0.992494	0.125168	0.403896	0.694218
1044	sp|P48449|ERG7_HUMAN Lanosterol synthase OS=Homo sapiens OX=9606 GN=LSS PE=1 SV=1	ERG7	0.269229	0.302942	0.673656	0.359925	0.512867	0.824486	0.111516	0.710968	0.931864	0.471284	0.481192	0.745403
1104	sp|P51149|RAB7A_HUMAN Ras-related protein Rab-7a OS=Homo sapiens OX=9606 GN=RAB7A PE=1 SV=1	RAB7A	0.185665	0.302639	0.673656	0.138765	0.535227	0.834315	0.0594103	0.697833	0.924231	0.453332	0.434768	0.715204
1196	sp|P55735|SEC13_HUMAN Protein SEC13 homolog OS=Homo sapiens OX=9606 GN=SEC13 PE=1 SV=3	SEC13	-0.111625	0.302029	0.673656	-0.115858	0.378565	0.757224	-0.0952221	0.383705	0.835353	-0.131291	0.394943	0.692591
1239	sp|P61158|ARP3_HUMAN Actin-related protein 3 OS=Homo sapiens OX=9606 GN=ACTR3 PE=1 SV=3	ARP3	0.0782118	0.303554	0.673656	0.0738279	0.420787	0.780855	0.190439	0.0352029	0.455667	-0.0850143	0.265383	0.589846
1243	sp|P61221|ABCE1_HUMAN ATP-binding cassette sub-family E member 1 OS=Homo sapiens OX=9606 GN=ABCE1 PE=1 SV=1	ABCE1	-0.271784	0.303269	0.673656	-0.484271	0.105388	0.51989	0.0147151	0.965325	0.991602	-0.489046	0.0655308	0.340218
1284	sp|P62736|ACTA_HUMAN Actin, aortic smooth muscle OS=Homo sapiens OX=9606 GN=ACTA2 PE=1 SV=1	ACTA	0.254713	0.304427	0.673656	0.148343	0.509198	0.822077	0.0788607	0.749597	0.946734	0.684993	0.24821	0.580487
1292	sp|P62829|RL23_HUMAN 60S ribosomal protein L23 OS=Homo sapiens OX=9606 GN=RPL23 PE=1 SV=1	RL23	0.108974	0.302178	0.673656	0.156447	0.251109	0.668069	0.118368	0.264651	0.753641	0.0394996	0.884619	0.952561
1349	sp|P80404|GABT_HUMAN 4-aminobutyrate aminotransferase, mitochondrial OS=Homo sapiens OX=9606 GN=ABAT PE=1 SV=3	GABT	0.0947023	0.302981	0.673656	0.230618	0.202238	0.622293	0.193401	0.148868	0.669486	-0.211914	0.089483	0.388476
1949	sp|Q7Z3D6|GLUCM_HUMAN D-glutamate cyclase, mitochondrial OS=Homo sapiens OX=9606 GN=DGLUCY PE=1 SV=2	GLUCM	-0.217767	0.303238	0.673656	-0.107163	0.67935	0.919262	-0.299581	0.235344	0.738443	-0.205651	0.441446	0.718033
1999	sp|Q86X10|RLGPB_HUMAN Ral GTPase-activating protein subunit beta OS=Homo sapiens OX=9606 GN=RALGAPB PE=1 SV=1	RLGPB	-0.0998234	0.303773	0.673656	-0.22	0.112165	0.532393	0.0359322	0.735006	0.939424	-0.163251	0.0868964	0.382144
2352	sp|Q96QK1|VPS35_HUMAN Vacuolar protein sorting-associated protein 35 OS=Homo sapiens OX=9606 GN=VPS35 PE=1 SV=2	VPS35	-0.119444	0.30152	0.673656	-0.139964	0.241089	0.663234	-0.100005	0.403455	0.853734	-0.12466	0.518496	0.762627
2744	sp|Q9P1U1|ARP3B_HUMAN Actin-related protein 3B OS=Homo sapiens OX=9606 GN=ACTR3B PE=2 SV=1	ARP3B	0.304262	0.304119	0.673656	-0.377116	0.118836	0.541636	1.10965	0.00104822	0.11396	0.489946	0.358958	0.666847
2757	sp|Q9P2P5|HECW2_HUMAN E3 ubiquitin-protein ligase HECW2 OS=Homo sapiens OX=9606 GN=HECW2 PE=1 SV=2	HECW2	-0.256958	0.301869	0.673656	0.297913	0.293028	0.705228	-0.529189	0.041621	0.494385	-0.696533	NA	NA
2776	sp|Q9UBS5|GABR1_HUMAN Gamma-aminobutyric acid type B receptor subunit 1 OS=Homo sapiens OX=9606 GN=GABBR1 PE=1 SV=1	GABR1	-0.311732	0.303055	0.673656	0.0205098	0.973069	0.993802	-0.46237	0.0869808	0.582454	-0.42576	0.520667	0.763535
1726	sp|Q16762|THTR_HUMAN Thiosulfate sulfurtransferase OS=Homo sapiens OX=9606 GN=TST PE=1 SV=4	THTR	0.210869	0.305159	0.674242	0.421276	0.274448	0.688814	-0.0703583	0.806963	0.958753	0.387404	0.010285	0.163622
1920	sp|Q70E73|RAPH1_HUMAN Ras-associated and pleckstrin homology domains-containing protein 1 OS=Homo sapiens OX=9606 GN=RAPH1 PE=1 SV=3	RAPH1	-0.195603	0.304998	0.674242	0.199871	0.268398	0.683713	-0.172414	0.136996	0.66635	-0.829395	0.278643	0.605517
1847	sp|Q68DQ2|CRBG3_HUMAN Very large A-kinase anchor protein OS=Homo sapiens OX=9606 GN=CRYBG3 PE=1 SV=3	CRBG3	-0.556827	0.30563	0.674782	-1.10089	0.0833453	0.476115	-0.522342	0.490096	0.884434	-0.0472488	0.95857	0.984324
995	sp|P43003|EAA1_HUMAN Excitatory amino acid transporter 1 OS=Homo sapiens OX=9606 GN=SLC1A3 PE=1 SV=1	EAA1	-0.0939703	0.306325	0.675324	0.0808466	0.521752	0.828389	-0.0545589	0.637771	0.909059	-0.35704	0.0166392	0.198966
1800	sp|Q5SWX8|ODR4_HUMAN Protein odr-4 homolog OS=Homo sapiens OX=9606 GN=ODR4 PE=1 SV=1	ODR4	0.165825	0.306328	0.675324	0.0828671	0.664498	0.914961	-0.00609361	0.972712	0.991652	0.520486	0.0400654	0.276235
619	sp|P12235|ADT1_HUMAN ADP/ATP translocase 1 OS=Homo sapiens OX=9606 GN=SLC25A4 PE=1 SV=4	ADT1	0.0705966	0.306965	0.675549	-0.0142465	0.829324	0.958774	0.0443774	0.602139	0.896366	0.208909	0.0473237	0.297336
674	sp|P15924|DESP_HUMAN Desmoplakin OS=Homo sapiens OX=9606 GN=DSP PE=1 SV=3	DESP	0.192034	0.307109	0.675549	-0.127533	0.385049	0.760159	0.602001	0.105311	0.617542	0.0182416	0.893523	0.95804
1797	sp|Q5SRE7|PHYD1_HUMAN Phytanoyl-CoA dioxygenase domain-containing protein 1 OS=Homo sapiens OX=9606 GN=PHYHD1 PE=1 SV=2	PHYD1	-0.105936	0.307108	0.675549	0.0155508	0.931977	0.980829	-0.231218	0.0219052	0.382298	-0.0597468	0.707676	0.869764
695	sp|P17568|NDUB7_HUMAN NADH dehydrogenase [ubiquinone] 1 beta subcomplex subunit 7 OS=Homo sapiens OX=9606 GN=NDUFB7 PE=1 SV=4	NDUB7	0.187852	0.307855	0.675597	0.569033	0.100658	0.513106	-0.254915	0.226217	0.73664	0.451177	0.155953	0.489047
1107	sp|P51157|RAB28_HUMAN Ras-related protein Rab-28 OS=Homo sapiens OX=9606 GN=RAB28 PE=1 SV=2	RAB28	0.0973299	0.308036	0.675597	0.0155935	0.923897	0.979643	0.158239	0.090148	0.582547	0.0740792	0.748088	0.890045
2281	sp|Q96EP5|DAZP1_HUMAN DAZ-associated protein 1 OS=Homo sapiens OX=9606 GN=DAZAP1 PE=1 SV=1	DAZP1	-0.327851	0.307988	0.675597	-0.0516361	0.876484	0.969052	-0.26264	0.434521	0.869635	-0.870032	0.0196187	0.209215
2955	sp|Q9Y3C8|UFC1_HUMAN Ubiquitin-fold modifier-conjugating enzyme 1 OS=Homo sapiens OX=9606 GN=UFC1 PE=1 SV=3	UFC1	-0.138495	0.307696	0.675597	-0.153931	0.472401	0.810705	-0.341507	0.0134984	0.327085	0.184032	0.416921	0.7013
1511	sp|Q13332|PTPRS_HUMAN Receptor-type tyrosine-protein phosphatase S OS=Homo sapiens OX=9606 GN=PTPRS PE=1 SV=3	PTPRS	-0.159109	0.309089	0.677409	-0.231523	0.14672	0.577548	-0.44395	0.0973065	0.596519	0.352635	0.229158	0.563241
1287	sp|P62753|RS6_HUMAN 40S ribosomal protein S6 OS=Homo sapiens OX=9606 GN=RPS6 PE=1 SV=1	RS6	0.178308	0.30964	0.677621	0.111721	0.52333	0.828389	0.136863	0.421824	0.867792	0.318161	0.456898	0.728609
2311	sp|Q96JB5|CK5P3_HUMAN CDK5 regulatory subunit-associated protein 3 OS=Homo sapiens OX=9606 GN=CDK5RAP3 PE=1 SV=2	CK5P3	0.208972	0.309448	0.677621	-0.0219839	0.93329	0.980829	0.276366	0.330739	0.790274	0.377328	0.0646911	0.338403
716	sp|P19022|CADH2_HUMAN Cadherin-2 OS=Homo sapiens OX=9606 GN=CDH2 PE=1 SV=4	CADH2	-0.153677	0.309978	0.677863	0.0458232	0.790316	0.944381	-0.2524	0.128648	0.654853	-0.238343	0.12486	0.444984
33	sp|O00186|STXB3_HUMAN Syntaxin-binding protein 3 OS=Homo sapiens OX=9606 GN=STXBP3 PE=1 SV=2	STXB3	-0.0878118	0.31052	0.678553	-0.17925	0.0228723	0.313565	-0.0663416	0.5132	0.887891	-0.0133393	0.942707	0.979262
81	sp|O14744|ANM5_HUMAN Protein arginine N-methyltransferase 5 OS=Homo sapiens OX=9606 GN=PRMT5 PE=1 SV=4	ANM5	-0.211692	0.312724	0.679008	-0.309652	0.250429	0.668069	-0.112436	0.640592	0.911243	-0.233098	0.434968	0.715204
329	sp|O94760|DDAH1_HUMAN N(G),N(G)-dimethylarginine dimethylaminohydrolase 1 OS=Homo sapiens OX=9606 GN=DDAH1 PE=1 SV=3	DDAH1	0.0655557	0.311294	0.679008	0.125203	0.145126	0.577491	-0.0313978	0.654762	0.915732	0.141397	0.093395	0.394232
386	sp|O95613|PCNT_HUMAN Pericentrin OS=Homo sapiens OX=9606 GN=PCNT PE=1 SV=4	PCNT	-0.29227	0.311467	0.679008	-0.375273	0.391342	0.764577	-0.333953	0.238725	0.738443	0.0264556	0.92132	0.969404
504	sp|P07099|HYEP_HUMAN Epoxide hydrolase 1 OS=Homo sapiens OX=9606 GN=EPHX1 PE=1 SV=1	HYEP	0.249957	0.31288	0.679008	0.370797	0.231284	0.652129	0.23976	0.605733	0.896366	0.120873	0.633884	0.832727
1236	sp|P61026|RAB10_HUMAN Ras-related protein Rab-10 OS=Homo sapiens OX=9606 GN=RAB10 PE=1 SV=1	RAB10	-0.129379	0.312655	0.679008	-0.204053	0.229626	0.650614	0.0983706	0.531916	0.887891	-0.383883	0.020595	0.213909
2054	sp|Q8N145|LGI3_HUMAN Leucine-rich repeat LGI family member 3 OS=Homo sapiens OX=9606 GN=LGI3 PE=2 SV=1	LGI3	-0.163082	0.313003	0.679008	-0.265342	0.298193	0.709222	-0.166131	0.361699	0.813259	-0.0567551	0.749701	0.890045
2386	sp|Q99623|PHB2_HUMAN Prohibitin-2 OS=Homo sapiens OX=9606 GN=PHB2 PE=1 SV=2	PHB2	0.0888248	0.312994	0.679008	-0.0183535	0.830746	0.958774	0.0951325	0.48416	0.884434	0.204405	0.0605992	0.330269
2499	sp|Q9BZL4|PP12C_HUMAN Protein phosphatase 1 regulatory subunit 12C OS=Homo sapiens OX=9606 GN=PPP1R12C PE=1 SV=1	PP12C	0.280865	0.312534	0.679008	0.0696279	0.77281	0.940943	0.187402	0.56253	0.892017	1.07719	NA	NA
2654	sp|Q9NRY4|RHG35_HUMAN Rho GTPase-activating protein 35 OS=Homo sapiens OX=9606 GN=ARHGAP35 PE=1 SV=3	RHG35	-0.118034	0.311904	0.679008	-0.198602	0.126061	0.551828	-0.28837	0.108002	0.621202	0.231467	0.212969	0.54491
2991	sp|Q9Y512|SAM50_HUMAN Sorting and assembly machinery component 50 homolog OS=Homo sapiens OX=9606 GN=SAMM50 PE=1 SV=3	SAM50	-0.136626	0.311329	0.679008	-0.18266	0.193868	0.618739	-0.0912879	0.537728	0.887891	-0.150926	0.421992	0.703829
1440	sp|Q08211|DHX9_HUMAN ATP-dependent RNA helicase A OS=Homo sapiens OX=9606 GN=DHX9 PE=1 SV=4	DHX9	-0.0942083	0.313595	0.679304	-0.0596226	0.630376	0.902869	-0.0380108	0.791418	0.958165	-0.218855	0.0213471	0.215974
1456	sp|Q09028|RBBP4_HUMAN Histone-binding protein RBBP4 OS=Homo sapiens OX=9606 GN=RBBP4 PE=1 SV=3	RBBP4	0.0828411	0.313473	0.679304	0.26564	0.131319	0.557612	-0.10939	0.0411752	0.494385	0.125884	0.378237	0.679731
220	sp|O60488|ACSL4_HUMAN Long-chain-fatty-acid--CoA ligase 4 OS=Homo sapiens OX=9606 GN=ACSL4 PE=1 SV=2	ACSL4	-0.168777	0.314205	0.679639	-0.152004	0.376249	0.757224	0.0160054	0.965025	0.991602	-0.413998	0.0160265	0.195001
828	sp|P27361|MK03_HUMAN Mitogen-activated protein kinase 3 OS=Homo sapiens OX=9606 GN=MAPK3 PE=1 SV=4	MK03	-0.0757423	0.314099	0.679639	-0.130863	0.339455	0.735698	-0.117297	0.189064	0.704365	0.0508974	0.61117	0.816272
2875	sp|Q9UP83|COG5_HUMAN Conserved oligomeric Golgi complex subunit 5 OS=Homo sapiens OX=9606 GN=COG5 PE=1 SV=3	COG5	0.181338	0.315561	0.682078	0.18868	0.475004	0.810787	0.226096	0.263593	0.753641	0.100914	0.767989	0.899189
1389	sp|Q01968|OCRL_HUMAN Inositol polyphosphate 5-phosphatase OCRL OS=Homo sapiens OX=9606 GN=OCRL PE=1 SV=3	OCRL	-0.218127	0.315943	0.68241	-0.342571	0.137482	0.57012	-0.291809	0.253664	0.745495	0.134323	0.747304	0.890045
688	sp|P16615|AT2A2_HUMAN Sarcoplasmic/endoplasmic reticulum calcium ATPase 2 OS=Homo sapiens OX=9606 GN=ATP2A2 PE=1 SV=1	AT2A2	-0.0701377	0.317553	0.68243	-0.0998902	0.355828	0.748354	-0.0954506	0.39534	0.848975	0.00254301	0.968523	0.986727
755	sp|P21926|CD9_HUMAN CD9 antigen OS=Homo sapiens OX=9606 GN=CD9 PE=1 SV=4	CD9	0.128612	0.317124	0.68243	0.0283229	0.891362	0.970917	0.0899459	0.598137	0.896366	0.303617	0.0170054	0.201032
2083	sp|Q8N6N7|ACBD7_HUMAN Acyl-CoA-binding domain-containing protein 7 OS=Homo sapiens OX=9606 GN=ACBD7 PE=1 SV=1	ACBD7	-0.333008	0.317037	0.68243	-0.314926	0.362431	0.753395	-0.194768	0.586281	0.895766	-0.52637	0.151967	0.483006
2522	sp|Q9H061|T126A_HUMAN Transmembrane protein 126A OS=Homo sapiens OX=9606 GN=TMEM126A PE=1 SV=1	T126A	0.118085	0.316618	0.68243	0.0733636	0.5629	0.8543	0.0355283	0.822631	0.964528	0.294094	0.0443552	0.288065
2530	sp|Q9H0R8|GBRL1_HUMAN Gamma-aminobutyric acid receptor-associated protein-like 1 OS=Homo sapiens OX=9606 GN=GABARAPL1 PE=1 SV=1	GBRL1	0.304857	0.31741	0.68243	1.15726	NA	NA	0.0690828	0.833956	0.965123	0.0146867	NA	NA
2657	sp|Q9NRZ7|PLCC_HUMAN 1-acyl-sn-glycerol-3-phosphate acyltransferase gamma OS=Homo sapiens OX=9606 GN=AGPAT3 PE=1 SV=1	PLCC	0.0573464	0.317151	0.68243	0.0918795	0.253014	0.668069	-0.0385111	0.474354	0.884434	0.160844	0.185523	0.52542
2942	sp|Q9Y2V7|COG6_HUMAN Conserved oligomeric Golgi complex subunit 6 OS=Homo sapiens OX=9606 GN=COG6 PE=1 SV=2	COG6	0.143048	0.316484	0.68243	-0.0967657	0.383529	0.760159	0.214803	0.213494	0.723658	0.487349	0.463466	0.732318
949	sp|P38646|GRP75_HUMAN Stress-70 protein, mitochondrial OS=Homo sapiens OX=9606 GN=HSPA9 PE=1 SV=2	GRP75	-0.0749732	0.317866	0.682612	-0.0188841	0.836526	0.958774	-0.100869	0.228846	0.73664	-0.101567	0.421195	0.702925
181	sp|O43633|CHM2A_HUMAN Charged multivesicular body protein 2a OS=Homo sapiens OX=9606 GN=CHMP2A PE=1 SV=1	CHM2A	-0.27991	0.321769	0.685574	0.143144	0.738852	0.932389	-0.491436	0.0929404	0.584572	NA	NA	NA
387	sp|O95630|STABP_HUMAN STAM-binding protein OS=Homo sapiens OX=9606 GN=STAMBP PE=1 SV=1	STABP	0.149773	0.320868	0.685574	0.0218638	0.894609	0.972004	0.0167708	0.913165	0.976224	0.760263	0.228434	0.563241
1126	sp|P51884|LUM_HUMAN Lumican OS=Homo sapiens OX=9606 GN=LUM PE=1 SV=2	LUM	0.370431	0.319952	0.685574	0.640882	0.267205	0.683702	0.44422	0.354843	0.812813	-0.043482	0.912881	0.966415
1190	sp|P55263|ADK_HUMAN Adenosine kinase OS=Homo sapiens OX=9606 GN=ADK PE=1 SV=2	ADK	0.246585	0.322386	0.685574	-0.119083	0.752972	0.937061	0.244829	0.371884	0.82416	0.798599	0.0699742	0.35076
1194	sp|P55290|CAD13_HUMAN Cadherin-13 OS=Homo sapiens OX=9606 GN=CDH13 PE=1 SV=1	CAD13	-0.292465	0.321202	0.685574	-0.270412	0.394308	0.766237	-0.442367	0.193341	0.709352	-0.10069	0.865002	0.946294
1345	sp|P78417|GSTO1_HUMAN Glutathione S-transferase omega-1 OS=Homo sapiens OX=9606 GN=GSTO1 PE=1 SV=2	GSTO1	0.291708	0.321958	0.685574	0.539072	0.220144	0.642124	-0.268003	0.476049	0.884434	0.620302	0.402205	0.694218
1470	sp|Q12874|SF3A3_HUMAN Splicing factor 3A subunit 3 OS=Homo sapiens OX=9606 GN=SF3A3 PE=1 SV=1	SF3A3	0.208182	0.320686	0.685574	-0.228884	0.666537	0.915003	0.273677	0.121707	0.646481	0.594452	0.159278	0.492021
1698	sp|Q15831|STK11_HUMAN Serine/threonine-protein kinase STK11 OS=Homo sapiens OX=9606 GN=STK11 PE=1 SV=1	STK11	-0.677719	0.322461	0.685574	-0.511105	NA	NA	-0.784453	0.269065	0.755104	-0.684233	NA	NA
2027	sp|Q8IWV7|UBR1_HUMAN E3 ubiquitin-protein ligase UBR1 OS=Homo sapiens OX=9606 GN=UBR1 PE=1 SV=1	UBR1	-0.302047	0.322008	0.685574	-0.27613	0.440732	0.789747	-0.114703	0.806625	0.958753	-0.573438	0.0871362	0.382144
2249	sp|Q96A26|F162A_HUMAN Protein FAM162A OS=Homo sapiens OX=9606 GN=FAM162A PE=1 SV=2	F162A	-0.5468	0.320399	0.685574	-0.618888	NA	NA	-0.512131	0.527103	0.887891	-0.557439	0.433791	0.715204
2402	sp|Q99828|CIB1_HUMAN Calcium and integrin-binding protein 1 OS=Homo sapiens OX=9606 GN=CIB1 PE=1 SV=4	CIB1	0.106874	0.322288	0.685574	0.156115	0.185555	0.610424	0.0255634	0.858793	0.968455	0.177882	0.168416	0.502736
2534	sp|Q9H1K0|RBNS5_HUMAN Rabenosyn-5 OS=Homo sapiens OX=9606 GN=RBSN PE=1 SV=2	RBNS5	0.222673	0.319966	0.685574	0.353347	0.376595	0.757224	0.110288	0.679301	0.918262	0.149519	NA	NA
2666	sp|Q9NTI5|PDS5B_HUMAN Sister chromatid cohesion protein PDS5 homolog B OS=Homo sapiens OX=9606 GN=PDS5B PE=1 SV=1	PDS5B	-0.222219	0.321105	0.685574	-0.0357119	0.882059	0.969398	-0.336108	0.152201	0.669486	-0.301107	0.241831	0.574331
3026	sp|Q9Y6R1|S4A4_HUMAN Electrogenic sodium bicarbonate cotransporter 1 OS=Homo sapiens OX=9606 GN=SLC4A4 PE=1 SV=1	S4A4	0.0948992	0.321941	0.685574	0.18023	0.182072	0.609006	-0.026526	0.856892	0.968455	0.177484	0.142392	0.470444
1890	sp|Q6PJ69|TRI65_HUMAN Tripartite motif-containing protein 65 OS=Homo sapiens OX=9606 GN=TRIM65 PE=1 SV=3	TRI65	0.14108	0.323501	0.685831	0.136229	0.514792	0.825153	0.00849231	0.96634	0.991602	0.279488	0.0943281	0.394729
2696	sp|Q9NX95|SYBU_HUMAN Syntabulin OS=Homo sapiens OX=9606 GN=SYBU PE=1 SV=2	SYBU	-0.155974	0.322919	0.685831	0.0463658	0.775858	0.941505	-0.249738	0.205758	0.718462	-0.264549	0.209138	0.54262
2769	sp|Q9UBI1|COMD3_HUMAN COMM domain-containing protein 3 OS=Homo sapiens OX=9606 GN=COMMD3 PE=1 SV=1	COMD3	-0.232859	0.323297	0.685831	-0.297757	0.252671	0.668069	-0.0946449	0.711379	0.931865	-0.341432	0.178714	0.516325
2885	sp|Q9UPT9|UBP22_HUMAN Ubiquitin carboxyl-terminal hydrolase 22 OS=Homo sapiens OX=9606 GN=USP22 PE=1 SV=2	UBP22	0.0703789	0.323235	0.685831	-0.0615708	0.327779	0.732746	0.0885746	0.375481	0.828939	0.222356	0.235985	0.568908
2727	sp|Q9NZZ3|CHMP5_HUMAN Charged multivesicular body protein 5 OS=Homo sapiens OX=9606 GN=CHMP5 PE=1 SV=1	CHMP5	0.238804	0.324259	0.686463	0.532837	0.308186	0.713223	0.134214	0.584523	0.895414	0.0842231	0.738577	0.884244
2811	sp|Q9UI32|GLSL_HUMAN Glutaminase liver isoform, mitochondrial OS=Homo sapiens OX=9606 GN=GLS2 PE=1 SV=2	GLSL	-0.366361	0.324051	0.686463	-0.359055	NA	NA	0.0970528	0.777843	0.955841	-1.06879	NA	NA
38	sp|O00232|PSD12_HUMAN 26S proteasome non-ATPase regulatory subunit 12 OS=Homo sapiens OX=9606 GN=PSMD12 PE=1 SV=3	PSD12	-0.0935623	0.325344	0.686473	-0.20775	0.0375729	0.366215	0.0392898	0.745862	0.944601	-0.159622	0.130247	0.451562
53	sp|O00483|NDUA4_HUMAN Cytochrome c oxidase subunit NDUFA4 OS=Homo sapiens OX=9606 GN=NDUFA4 PE=1 SV=1	NDUA4	-0.0968786	0.325057	0.686473	-0.0292422	0.862109	0.967015	0.0118416	0.924542	0.97932	-0.320748	0.0317678	0.251643
931	sp|P36507|MP2K2_HUMAN Dual specificity mitogen-activated protein kinase kinase 2 OS=Homo sapiens OX=9606 GN=MAP2K2 PE=1 SV=1	MP2K2	-0.074371	0.325399	0.686473	-0.229092	0.017432	0.296654	-0.0427078	0.660184	0.917668	0.0586427	0.562849	0.788332
2199	sp|Q92599|SEPT8_HUMAN Septin-8 OS=Homo sapiens OX=9606 GN=SEPTIN8 PE=1 SV=4	2008-09-01	-0.0700635	0.325414	0.686473	-0.0380915	0.779405	0.941922	-0.0571953	0.407825	0.854898	-0.126667	0.1926	0.530137
2379	sp|Q99536|VAT1_HUMAN Synaptic vesicle membrane protein VAT-1 homolog OS=Homo sapiens OX=9606 GN=VAT1 PE=1 SV=2	VAT1	0.065761	0.324571	0.686473	0.0792037	0.435978	0.788173	0.0357648	0.569378	0.89377	0.0950721	0.472237	0.739829
884	sp|P31321|KAP1_HUMAN cAMP-dependent protein kinase type I-beta regulatory subunit OS=Homo sapiens OX=9606 GN=PRKAR1B PE=1 SV=4	KAP1	-0.0987911	0.326349	0.687959	-0.241269	0.0152222	0.283592	-0.104913	0.385578	0.836797	0.0766167	0.64733	0.838615
82	sp|O14745|NHRF1_HUMAN Na(+)/H(+) exchange regulatory cofactor NHE-RF1 OS=Homo sapiens OX=9606 GN=SLC9A3R1 PE=1 SV=4	NHRF1	0.235811	0.327776	0.689076	0.414744	0.0810728	0.472952	-0.118453	0.642682	0.911243	0.552848	0.373771	0.675124
256	sp|O75131|CPNE3_HUMAN Copine-3 OS=Homo sapiens OX=9606 GN=CPNE3 PE=1 SV=1	CPNE3	0.0745882	0.327709	0.689076	0.0859187	0.390055	0.763166	-0.073139	0.47154	0.884434	0.28296	0.0258373	0.228507
764	sp|P22105|TENX_HUMAN Tenascin-X OS=Homo sapiens OX=9606 GN=TNXB PE=1 SV=5	TENX	-0.387461	0.327801	0.689076	-0.202522	0.614403	0.890188	-0.108567	0.802288	0.958753	-0.999838	0.0278359	0.236284
2588	sp|Q9HA64|KT3K_HUMAN Ketosamine-3-kinase OS=Homo sapiens OX=9606 GN=FN3KRP PE=1 SV=2	KT3K	0.167989	0.327273	0.689076	0.252548	0.22749	0.647872	0.0227975	0.911562	0.976224	0.388971	0.15087	0.481738
212	sp|O60307|MAST3_HUMAN Microtubule-associated serine/threonine-protein kinase 3 OS=Homo sapiens OX=9606 GN=MAST3 PE=1 SV=2	MAST3	0.354173	0.328038	0.689087	0.736061	0.242369	0.663751	0.249183	0.579956	0.894164	0.0486252	0.930799	0.973795
2799	sp|Q9UHD8|SEPT9_HUMAN Septin-9 OS=Homo sapiens OX=9606 GN=SEPTIN9 PE=1 SV=2	2009-09-01	0.0527719	0.329169	0.690978	0.0824657	0.420988	0.780855	0.0109467	0.865139	0.968668	0.0808668	0.297653	0.624814
1031	sp|P47736|RPGP1_HUMAN Rap1 GTPase-activating protein 1 OS=Homo sapiens OX=9606 GN=RAP1GAP PE=1 SV=2	RPGP1	-0.177741	0.330229	0.691258	-0.367805	0.068406	0.44845	-0.157706	0.514002	0.887891	0.0139484	0.940563	0.978469
1640	sp|Q15049|MLC1_HUMAN Membrane protein MLC1 OS=Homo sapiens OX=9606 GN=MLC1 PE=1 SV=5	MLC1	0.155285	0.330105	0.691258	0.608541	0.0208478	0.311326	-0.0124633	0.952016	0.987026	-0.121893	0.647303	0.838615
2325	sp|Q96LD8|SENP8_HUMAN Sentrin-specific protease 8 OS=Homo sapiens OX=9606 GN=SENP8 PE=1 SV=1	SENP8	-0.151062	0.32986	0.691258	0.0873928	0.773759	0.940943	-0.334674	0.0364315	0.458469	-0.143429	0.463332	0.732318
2557	sp|Q9H444|CHM4B_HUMAN Charged multivesicular body protein 4b OS=Homo sapiens OX=9606 GN=CHMP4B PE=1 SV=1	CHM4B	0.241045	0.329734	0.691258	0.163738	0.496029	0.819309	0.275393	0.534843	0.887891	0.291163	0.255239	0.583485
882	sp|P31150|GDIA_HUMAN Rab GDP dissociation inhibitor alpha OS=Homo sapiens OX=9606 GN=GDI1 PE=1 SV=2	GDIA	0.0759373	0.331332	0.691626	0.0900285	0.419249	0.780855	0.0346039	0.732863	0.938967	0.121498	0.264704	0.589846
1232	sp|P60983|GMFB_HUMAN Glia maturation factor beta OS=Homo sapiens OX=9606 GN=GMFB PE=1 SV=2	GMFB	0.182474	0.331153	0.691626	0.175324	0.534995	0.834315	0.533915	0.101675	0.609635	-0.104436	0.666105	0.850569
2238	sp|Q969G6|RIFK_HUMAN Riboflavin kinase OS=Homo sapiens OX=9606 GN=RFK PE=1 SV=2	RIFK	-0.15982	0.33104	0.691626	-0.16288	0.480676	0.811453	-0.108977	0.537246	0.887891	-0.233023	0.274692	0.600236
2279	sp|Q96EL3|RM53_HUMAN 39S ribosomal protein L53, mitochondrial OS=Homo sapiens OX=9606 GN=MRPL53 PE=1 SV=1	RM53	-0.136164	0.330787	0.691626	-0.0220714	0.911691	0.977638	-0.221487	0.145186	0.669486	-0.308778	NA	NA
51	sp|O00471|EXOC5_HUMAN Exocyst complex component 5 OS=Homo sapiens OX=9606 GN=EXOC5 PE=1 SV=1	EXOC5	-0.179871	0.332048	0.692153	-0.239698	0.209063	0.628691	-0.325917	0.0879489	0.582454	0.0846568	0.7557	0.892011
2754	sp|Q9P2G1|AKIB1_HUMAN Ankyrin repeat and IBR domain-containing protein 1 OS=Homo sapiens OX=9606 GN=ANKIB1 PE=1 SV=3	AKIB1	0.0723616	0.331987	0.692153	0.0915514	0.237608	0.658244	-0.0375165	0.707022	0.930844	0.243277	0.137774	0.462933
959	sp|P40616|ARL1_HUMAN ADP-ribosylation factor-like protein 1 OS=Homo sapiens OX=9606 GN=ARL1 PE=1 SV=1	ARL1	-0.0612343	0.333396	0.692743	-0.0783256	0.244029	0.665338	-0.0245832	0.732515	0.938967	-0.0962711	0.244335	0.576772
1524	sp|Q13459|MYO9B_HUMAN Unconventional myosin-IXb OS=Homo sapiens OX=9606 GN=MYO9B PE=1 SV=3	MYO9B	0.14093	0.333347	0.692743	0.0490994	0.814582	0.953933	0.0834554	0.609444	0.896366	0.349957	0.131933	0.454929
2368	sp|Q96TC7|RMD3_HUMAN Regulator of microtubule dynamics protein 3 OS=Homo sapiens OX=9606 GN=RMDN3 PE=1 SV=2	RMD3	0.10617	0.33291	0.692743	0.226444	0.0845301	0.477173	-0.0835987	0.513803	0.887891	0.250504	0.0886096	0.386025
2382	sp|Q99578|RIT2_HUMAN GTP-binding protein Rit2 OS=Homo sapiens OX=9606 GN=RIT2 PE=1 SV=1	RIT2	-0.129369	0.333491	0.692743	-0.317152	0.0850979	0.478011	-0.0216394	0.893365	0.973344	-0.0631526	0.635011	0.833238
2391	sp|Q99700|ATX2_HUMAN Ataxin-2 OS=Homo sapiens OX=9606 GN=ATXN2 PE=1 SV=2	ATX2	-0.525709	0.332605	0.692743	-0.835544	0.291513	0.703938	-0.51862	0.420631	0.867292	-0.228635	0.750512	0.890045
1459	sp|Q10713|MPPA_HUMAN Mitochondrial-processing peptidase subunit alpha OS=Homo sapiens OX=9606 GN=PMPCA PE=1 SV=2	MPPA	-0.136954	0.333936	0.693183	-0.0601915	0.780014	0.941922	-0.119303	0.535042	0.887891	-0.276193	0.0444109	0.288065
314	sp|O75936|BODG_HUMAN Gamma-butyrobetaine dioxygenase OS=Homo sapiens OX=9606 GN=BBOX1 PE=1 SV=1	BODG	-0.102724	0.336282	0.693233	0.0391119	0.822758	0.956756	-0.254238	0.0301353	0.423596	-0.0409305	0.77023	0.899304
420	sp|P00558|PGK1_HUMAN Phosphoglycerate kinase 1 OS=Homo sapiens OX=9606 GN=PGK1 PE=1 SV=3	PGK1	0.0674134	0.334787	0.693233	0.0301394	0.741698	0.933533	0.0507443	0.651608	0.915729	0.135904	0.140766	0.468257
733	sp|P20591|MX1_HUMAN Interferon-induced GTP-binding protein Mx1 OS=Homo sapiens OX=9606 GN=MX1 PE=1 SV=4	MX1	0.187868	0.334998	0.693233	-0.0421336	0.874712	0.968856	0.428073	0.241722	0.74163	0.095896	0.653722	0.841443
1001	sp|P43304|GPDM_HUMAN Glycerol-3-phosphate dehydrogenase, mitochondrial OS=Homo sapiens OX=9606 GN=GPD2 PE=1 SV=3	GPDM	0.197032	0.336152	0.693233	0.217089	0.26464	0.68239	-0.0362068	NA	NA	0.266258	0.307701	0.631874
1150	sp|P53602|MVD1_HUMAN Diphosphomevalonate decarboxylase OS=Homo sapiens OX=9606 GN=MVD PE=1 SV=1	MVD1	-0.167159	0.335412	0.693233	-0.551641	0.0109245	0.252629	0.251272	0.269153	0.755104	-0.214687	0.262726	0.588005
1251	sp|P61353|RL27_HUMAN 60S ribosomal protein L27 OS=Homo sapiens OX=9606 GN=RPL27 PE=1 SV=2	RL27	0.103377	0.334523	0.693233	0.0542557	0.620923	0.896024	0.194731	0.187835	0.700677	0.0236521	0.817127	0.924896
1799	sp|Q5SW79|CE170_HUMAN Centrosomal protein of 170 kDa OS=Homo sapiens OX=9606 GN=CEP170 PE=1 SV=1	CE170	-0.244668	0.336104	0.693233	-0.253359	0.362814	0.753395	-0.031527	0.934759	0.982794	-0.518717	0.0320977	0.252575
2149	sp|Q8TED0|UTP15_HUMAN U3 small nucleolar RNA-associated protein 15 homolog OS=Homo sapiens OX=9606 GN=UTP15 PE=1 SV=3	UTP15	0.115316	0.336153	0.693233	0.0744839	0.672825	0.916394	0.287668	0.151707	0.669486	-0.0955761	0.498179	0.754901
2155	sp|Q8WU76|SCFD2_HUMAN Sec1 family domain-containing protein 2 OS=Homo sapiens OX=9606 GN=SCFD2 PE=1 SV=2	SCFD2	0.226074	0.335132	0.693233	-0.0500016	0.873982	0.968856	0.538402	0.156386	0.67232	0.0155335	NA	NA
2481	sp|Q9BXS5|AP1M1_HUMAN AP-1 complex subunit mu-1 OS=Homo sapiens OX=9606 GN=AP1M1 PE=1 SV=3	AP1M1	-0.177867	0.334557	0.693233	-0.419964	0.04543	0.392362	-0.0331295	0.891533	0.973344	-0.112526	0.585408	0.804827
291	sp|O75508|CLD11_HUMAN Claudin-11 OS=Homo sapiens OX=9606 GN=CLDN11 PE=1 SV=2	CLD11	0.132263	0.337279	0.693851	-0.153631	0.466302	0.805362	0.264021	0.139705	0.669306	0.295353	0.0967706	0.397824
2323	sp|Q96KP4|CNDP2_HUMAN Cytosolic non-specific dipeptidase OS=Homo sapiens OX=9606 GN=CNDP2 PE=1 SV=2	CNDP2	-0.116354	0.337108	0.693851	-0.0297511	0.824853	0.957347	-0.094733	0.550647	0.887891	-0.249821	0.063126	0.335587
2874	sp|Q9UNZ2|NSF1C_HUMAN NSFL1 cofactor p47 OS=Homo sapiens OX=9606 GN=NSFL1C PE=1 SV=2	NSF1C	-0.111023	0.336892	0.693851	-0.0948977	0.520979	0.82781	-0.159116	0.275814	0.757984	-0.04703	0.867834	0.947414
754	sp|P21912|SDHB_HUMAN Succinate dehydrogenase [ubiquinone] iron-sulfur subunit, mitochondrial OS=Homo sapiens OX=9606 GN=SDHB PE=1 SV=3	SDHB	0.189413	0.3378	0.693966	0.0498751	0.814224	0.953933	0.208418	0.454208	0.881961	0.350557	0.185182	0.525125
2819	sp|Q9UJC5|SH3L2_HUMAN SH3 domain-binding glutamic acid-rich-like protein 2 OS=Homo sapiens OX=9606 GN=SH3BGRL2 PE=1 SV=2	SH3L2	0.0507536	0.33764	0.693966	0.0248301	0.724691	0.927268	-0.0108082	0.843665	0.966318	0.17334	0.0326601	0.252681
1533	sp|Q13554|KCC2B_HUMAN Calcium/calmodulin-dependent protein kinase type II subunit beta OS=Homo sapiens OX=9606 GN=CAMK2B PE=1 SV=3	KCC2B	-0.102528	0.338957	0.694908	-0.0995641	0.330831	0.732746	-0.0143	0.912485	0.976224	-0.238326	0.170078	0.505115
1816	sp|Q5TA50|CPTP_HUMAN Ceramide-1-phosphate transfer protein OS=Homo sapiens OX=9606 GN=CPTP PE=1 SV=1	CPTP	-0.192908	0.338715	0.694908	-0.127225	0.523632	0.828389	-0.0804133	0.725243	0.935415	-0.415629	0.0776684	0.367412
1865	sp|Q6IQ22|RAB12_HUMAN Ras-related protein Rab-12 OS=Homo sapiens OX=9606 GN=RAB12 PE=1 SV=3	RAB12	0.15595	0.338878	0.694908	0.203805	0.514954	0.825153	0.136222	0.404381	0.853734	0.0237134	NA	NA
1425	sp|Q05707|COEA1_HUMAN Collagen alpha-1(XIV) chain OS=Homo sapiens OX=9606 GN=COL14A1 PE=1 SV=3	COEA1	0.463701	0.339596	0.695263	0.759347	0.279091	0.693147	1.15123	0.043189	0.494385	-0.748643	0.132896	0.456242
2946	sp|Q9Y2Z0|SGT1_HUMAN Protein SGT1 homolog OS=Homo sapiens OX=9606 GN=SUGT1 PE=1 SV=3	SGT1	-0.134087	0.339382	0.695263	-0.227478	0.112493	0.532393	-0.234413	0.168032	0.685215	0.125359	0.685096	0.857832
274	sp|O75363|BCAS1_HUMAN Breast carcinoma-amplified sequence 1 OS=Homo sapiens OX=9606 GN=BCAS1 PE=1 SV=2	BCAS1	0.268388	0.341843	0.699075	0.833438	0.146797	0.577548	0.0423378	0.888934	0.973344	-0.115793	0.563701	0.788522
902	sp|P33176|KINH_HUMAN Kinesin-1 heavy chain OS=Homo sapiens OX=9606 GN=KIF5B PE=1 SV=1	KINH	-0.0770332	0.341926	0.699075	-0.0172241	0.902121	0.973546	-0.219977	0.054716	0.509293	0.0676055	0.504821	0.75715
1379	sp|Q00839|HNRPU_HUMAN Heterogeneous nuclear ribonucleoprotein U OS=Homo sapiens OX=9606 GN=HNRNPU PE=1 SV=6	HNRPU	0.0613842	0.343733	0.701807	0.130596	0.10838	0.527905	0.033113	0.641266	0.911243	0.0230442	0.822189	0.926514
2504	sp|Q9C0D0|PHAR1_HUMAN Phosphatase and actin regulator 1 OS=Homo sapiens OX=9606 GN=PHACTR1 PE=1 SV=3	PHAR1	0.31529	0.343567	0.701807	0.0825052	0.789777	0.944381	0.455231	0.202965	0.715258	0.523848	NA	NA
1636	sp|Q15036|SNX17_HUMAN Sorting nexin-17 OS=Homo sapiens OX=9606 GN=SNX17 PE=1 SV=1	SNX17	0.245959	0.344231	0.702345	-0.29701	0.0769493	0.463511	0.703727	0.204948	0.717931	0.256649	0.28808	0.615848
797	sp|P24310|CX7A1_HUMAN Cytochrome c oxidase subunit 7A1, mitochondrial OS=Homo sapiens OX=9606 GN=COX7A1 PE=1 SV=2	CX7A1	0.438585	0.34538	0.702767	-0.275762	0.646031	0.909064	0.877081	0.16362	0.681806	0.413868	NA	NA
1580	sp|Q14168|MPP2_HUMAN MAGUK p55 subfamily member 2 OS=Homo sapiens OX=9606 GN=MPP2 PE=1 SV=3	MPP2	-0.0955117	0.345126	0.702767	-0.112453	0.371474	0.757164	-0.0862232	0.487205	0.884434	-0.0896798	0.519396	0.763186
2505	sp|Q9C0D3|ZY11B_HUMAN Protein zyg-11 homolog B OS=Homo sapiens OX=9606 GN=ZYG11B PE=1 SV=2	ZY11B	-0.116114	0.345202	0.702767	-0.151848	0.368679	0.757156	-0.0335889	0.865882	0.968668	-0.186557	0.253646	0.583485
2624	sp|Q9NQ29|LUC7L_HUMAN Putative RNA-binding protein Luc7-like 1 OS=Homo sapiens OX=9606 GN=LUC7L PE=1 SV=1	LUC7L	0.115165	0.344814	0.702767	-0.110681	NA	NA	0.153762	0.239421	0.738443	0.263818	NA	NA
45	sp|O00330|ODPX_HUMAN Pyruvate dehydrogenase protein X component, mitochondrial OS=Homo sapiens OX=9606 GN=PDHX PE=1 SV=3	ODPX	-0.0975178	0.34878	0.705175	-0.123626	0.366539	0.756323	-0.092616	0.611945	0.896366	-0.0744105	0.641957	0.836755
357	sp|O95057|DIRA1_HUMAN GTP-binding protein Di-Ras1 OS=Homo sapiens OX=9606 GN=DIRAS1 PE=1 SV=1	DIRA1	-0.125873	0.349484	0.705175	0.0755326	0.692306	0.920729	-0.213009	0.134938	0.665678	-0.250998	0.186144	0.525468
376	sp|O95319|CELF2_HUMAN CUGBP Elav-like family member 2 OS=Homo sapiens OX=9606 GN=CELF2 PE=1 SV=1	CELF2	0.276739	0.347571	0.705175	0.292983	0.47512	0.810787	0.124203	0.85452	0.968455	0.413029	0.172617	0.508767
476	sp|P05067|A4_HUMAN Amyloid-beta precursor protein OS=Homo sapiens OX=9606 GN=APP PE=1 SV=3	A4	-0.276497	0.351761	0.705175	-0.150146	0.785047	0.94409	-0.120176	0.722841	0.934607	-0.590218	0.0950981	0.394807
596	sp|P11171|41_HUMAN Protein 4.1 OS=Homo sapiens OX=9606 GN=EPB41 PE=1 SV=4	41	-0.246728	0.348127	0.705175	-0.575787	0.120564	0.544337	-0.0115805	0.969619	0.991602	-0.188127	0.591822	0.806543
905	sp|P34897|GLYM_HUMAN Serine hydroxymethyltransferase, mitochondrial OS=Homo sapiens OX=9606 GN=SHMT2 PE=1 SV=3	GLYM	-0.089466	0.351709	0.705175	-0.141898	0.138414	0.57012	-0.112958	0.224502	0.73496	0.00694201	0.978851	0.989776
917	sp|P35555|FBN1_HUMAN Fibrillin-1 OS=Homo sapiens OX=9606 GN=FBN1 PE=1 SV=4	FBN1	0.188668	0.350715	0.705175	0.181077	0.477298	0.810787	0.19097	0.433187	0.869241	0.194071	0.52093	0.763535
960	sp|P40763|STAT3_HUMAN Signal transducer and activator of transcription 3 OS=Homo sapiens OX=9606 GN=STAT3 PE=1 SV=2	STAT3	-0.0560983	0.348421	0.705175	-0.0849439	0.203745	0.624702	-0.0233425	0.76145	0.952821	-0.0715788	0.382904	0.681492
979	sp|P42224|STAT1_HUMAN Signal transducer and activator of transcription 1-alpha/beta OS=Homo sapiens OX=9606 GN=STAT1 PE=1 SV=2	STAT1	0.0931714	0.347903	0.705175	-0.0785312	0.344854	0.739374	0.136063	0.290038	0.766424	0.229154	0.29871	0.625974
1030	sp|P46976|GLYG_HUMAN Glycogenin-1 OS=Homo sapiens OX=9606 GN=GYG1 PE=1 SV=4	GLYG	-0.281156	0.350563	0.705175	-0.840834	0.0192441	0.302437	-0.105957	0.772902	0.954843	-0.0718772	0.839468	0.934831
1101	sp|P51114|FXR1_HUMAN Fragile X mental retardation syndrome-related protein 1 OS=Homo sapiens OX=9606 GN=FXR1 PE=1 SV=3	FXR1	0.178574	0.349862	0.705175	-0.0442725	0.83098	0.958774	0.241728	0.340464	0.797954	0.343831	0.440176	0.717757
1289	sp|P62805|H4_HUMAN Histone H4 OS=Homo sapiens OX=9606 GN=H4C1 PE=1 SV=2	H4	0.111756	0.349076	0.705175	0.242462	0.050473	0.407753	0.00183126	0.991359	0.994785	0.124154	0.323343	0.642037
1347	sp|P78559|MAP1A_HUMAN Microtubule-associated protein 1A OS=Homo sapiens OX=9606 GN=MAP1A PE=1 SV=6	MAP1A	-0.0629768	0.351462	0.705175	-0.0992427	0.190148	0.615591	-0.0878036	0.387867	0.838578	0.0165734	0.874668	0.950362
1679	sp|Q15477|SKIV2_HUMAN Helicase SKI2W OS=Homo sapiens OX=9606 GN=SKIV2L PE=1 SV=3	SKIV2	0.0961414	0.347085	0.705175	-0.14246	0.131303	0.557612	0.192417	0.16171	0.681228	0.230096	0.106807	0.417256
1841	sp|Q66K14|TBC9B_HUMAN TBC1 domain family member 9B OS=Homo sapiens OX=9606 GN=TBC1D9B PE=1 SV=3	TBC9B	0.100212	0.351004	0.705175	0.0886275	0.500755	0.819697	0.0298428	0.857778	0.968455	0.21928	0.181607	0.519846
1892	sp|Q6PL24|TMED8_HUMAN Protein TMED8 OS=Homo sapiens OX=9606 GN=TMED8 PE=1 SV=1	TMED8	0.208437	0.349085	0.705175	0.327839	0.114215	0.53335	0.522574	0.553461	0.889176	-0.146568	0.260751	0.587048
2067	sp|Q8N3J6|CADM2_HUMAN Cell adhesion molecule 2 OS=Homo sapiens OX=9606 GN=CADM2 PE=2 SV=1	CADM2	-0.365961	0.35123	0.705175	-0.246863	0.539261	0.838151	-0.52098	0.287362	0.766424	-0.195817	0.622924	0.824164
2116	sp|Q8NFV4|ABHDB_HUMAN Protein ABHD11 OS=Homo sapiens OX=9606 GN=ABHD11 PE=1 SV=1	ABHDB	0.083765	0.348033	0.705175	-0.0746617	0.291211	0.703802	0.0315244	0.711612	0.931865	0.346957	0.0924771	0.394169
2609	sp|Q9HCK4|ROBO2_HUMAN Roundabout homolog 2 OS=Homo sapiens OX=9606 GN=ROBO2 PE=1 SV=2	ROBO2	-0.392072	0.347314	0.705175	-0.630296	0.129646	0.557612	-0.233256	0.612569	0.896366	NA	NA	NA
2648	sp|Q9NRL3|STRN4_HUMAN Striatin-4 OS=Homo sapiens OX=9606 GN=STRN4 PE=1 SV=2	STRN4	0.142093	0.349794	0.705175	-0.0915497	0.653227	0.909346	0.206721	0.302738	0.77337	0.395617	0.343511	0.656139
2741	sp|Q9P0V9|SEP10_HUMAN Septin-10 OS=Homo sapiens OX=9606 GN=SEPTIN10 PE=1 SV=2	2010-09-01	-0.118506	0.350863	0.705175	-0.207255	0.183679	0.610424	0.0607873	0.65505	0.915732	-0.283905	0.173463	0.509686
2818	sp|Q9UJ70|NAGK_HUMAN N-acetyl-D-glucosamine kinase OS=Homo sapiens OX=9606 GN=NAGK PE=1 SV=4	NAGK	-0.135738	0.351243	0.705175	-0.28803	0.0700883	0.449458	0.0584513	0.766168	0.952821	-0.216982	0.333895	0.648129
1137	sp|P52597|HNRPF_HUMAN Heterogeneous nuclear ribonucleoprotein F OS=Homo sapiens OX=9606 GN=HNRNPF PE=1 SV=3	HNRPF	0.0585475	0.352226	0.705559	0.202732	0.012931	0.276109	0.063572	0.399477	0.852451	-0.117205	0.21954	0.553257
1280	sp|P62333|PRS10_HUMAN 26S proteasome regulatory subunit 10B OS=Homo sapiens OX=9606 GN=PSMC6 PE=1 SV=1	PRS10	-0.0528828	0.352425	0.705559	-0.0274807	0.634252	0.904711	-0.0675199	0.308351	0.774322	-0.0605629	0.444106	0.719445
136	sp|O15371|EIF3D_HUMAN Eukaryotic translation initiation factor 3 subunit D OS=Homo sapiens OX=9606 GN=EIF3D PE=1 SV=1	EIF3D	0.219796	0.354195	0.707316	0.335752	0.363084	0.753413	-0.192069	0.354247	0.812813	0.798816	0.192464	0.530137
187	sp|O43707|ACTN4_HUMAN Alpha-actinin-4 OS=Homo sapiens OX=9606 GN=ACTN4 PE=1 SV=2	ACTN4	0.0746351	0.357871	0.707316	0.045062	0.639682	0.908491	0.0209932	0.845778	0.966482	0.1896	0.231508	0.565362
206	sp|O60260|PRKN_HUMAN E3 ubiquitin-protein ligase parkin OS=Homo sapiens OX=9606 GN=PRKN PE=1 SV=2	PRKN	-0.282482	0.355576	0.707316	-0.383434	0.302621	0.712808	-0.165301	0.564927	0.892938	-0.236818	0.436379	0.715669
366	sp|O95197|RTN3_HUMAN Reticulon-3 OS=Homo sapiens OX=9606 GN=RTN3 PE=1 SV=2	RTN3	-0.0912891	0.356428	0.707316	-0.115823	0.328612	0.732746	-0.15963	0.196535	0.709656	0.0660714	0.711354	0.869764
375	sp|O95299|NDUAA_HUMAN NADH dehydrogenase [ubiquinone] 1 alpha subcomplex subunit 10, mitochondrial OS=Homo sapiens OX=9606 GN=NDUFA10 PE=1 SV=1	NDUAA	-0.0534182	0.35578	0.707316	-0.0980163	0.23213	0.653076	-0.062526	0.269785	0.755502	0.0122745	0.919674	0.96878
532	sp|P08240|SRPRA_HUMAN Signal recognition particle receptor subunit alpha OS=Homo sapiens OX=9606 GN=SRPRA PE=1 SV=2	SRPRA	-0.315945	0.357126	0.707316	-0.420898	0.236672	0.658244	-0.0902849	0.833996	0.965123	-0.530066	0.138415	0.464257
711	sp|P18433|PTPRA_HUMAN Receptor-type tyrosine-protein phosphatase alpha OS=Homo sapiens OX=9606 GN=PTPRA PE=1 SV=3	PTPRA	-0.116469	0.353966	0.707316	-0.0355326	0.813043	0.953807	-0.111158	0.484557	0.884434	-0.223154	0.181698	0.519846
887	sp|P31749|AKT1_HUMAN RAC-alpha serine/threonine-protein kinase OS=Homo sapiens OX=9606 GN=AKT1 PE=1 SV=2	AKT1	0.129306	0.356102	0.707316	-0.234562	0.123912	0.549403	0.415273	0.0609816	0.515997	0.123979	0.4205	0.702925
981	sp|P42261|GRIA1_HUMAN Glutamate receptor 1 OS=Homo sapiens OX=9606 GN=GRIA1 PE=1 SV=2	GRIA1	-0.597804	0.356344	0.707316	-0.884341	NA	NA	-0.478806	0.491828	0.884434	-0.633034	NA	NA
1017	sp|P46439|GSTM5_HUMAN Glutathione S-transferase Mu 5 OS=Homo sapiens OX=9606 GN=GSTM5 PE=1 SV=3	GSTM5	-0.209455	0.354785	0.707316	-0.242623	0.498871	0.819697	-0.358814	0.273754	0.756617	0.0228565	0.923331	0.97078
1043	sp|P48444|COPD_HUMAN Coatomer subunit delta OS=Homo sapiens OX=9606 GN=ARCN1 PE=1 SV=1	COPD	-0.129199	0.358095	0.707316	-0.234201	0.115821	0.535169	0.0499157	0.739367	0.940487	-0.275369	0.116422	0.433449
1479	sp|Q12959|DLG1_HUMAN Disks large homolog 1 OS=Homo sapiens OX=9606 GN=DLG1 PE=1 SV=2	DLG1	0.197689	0.358152	0.707316	0.148004	0.683711	0.919665	0.0984654	0.606081	0.896366	0.44585	0.409646	0.698758
1725	sp|Q16720|AT2B3_HUMAN Plasma membrane calcium-transporting ATPase 3 OS=Homo sapiens OX=9606 GN=ATP2B3 PE=1 SV=3	AT2B3	-0.177387	0.354539	0.707316	-0.537079	0.014164	0.277588	-0.0257786	0.923025	0.978774	0.0532853	0.868693	0.947719
1914	sp|Q6ZV89|SH2D5_HUMAN SH2 domain-containing protein 5 OS=Homo sapiens OX=9606 GN=SH2D5 PE=1 SV=2	SH2D5	-0.295333	0.357882	0.707316	-0.401548	0.211748	0.63077	0.711308	NA	NA	-0.390445	0.371554	0.673381
2089	sp|Q8N987|NECA1_HUMAN N-terminal EF-hand calcium-binding protein 1 OS=Homo sapiens OX=9606 GN=NECAB1 PE=1 SV=1	NECA1	0.707671	0.35412	0.707316	1.03218	NA	NA	0.647512	NA	NA	0.178968	NA	NA
2257	sp|Q96AX1|VP33A_HUMAN Vacuolar protein sorting-associated protein 33A OS=Homo sapiens OX=9606 GN=VPS33A PE=1 SV=1	VP33A	-0.0758734	0.354577	0.707316	-0.0290764	0.778835	0.941922	-0.0148875	0.879679	0.971859	-0.221949	0.0707177	0.351622
2459	sp|Q9BV73|CP250_HUMAN Centrosome-associated protein CEP250 OS=Homo sapiens OX=9606 GN=CEP250 PE=1 SV=2	CP250	-0.512153	0.358279	0.707316	-0.108211	0.908736	0.976374	-0.951611	0.0874869	0.582454	-0.183665	0.876728	0.950362
2661	sp|Q9NSD9|SYFB_HUMAN Phenylalanine--tRNA ligase beta subunit OS=Homo sapiens OX=9606 GN=FARSB PE=1 SV=3	SYFB	-0.0716543	0.356434	0.707316	-0.125884	0.183692	0.610424	-0.109971	0.193877	0.709352	0.0490896	0.783064	0.904333
2701	sp|Q9NY65|TBA8_HUMAN Tubulin alpha-8 chain OS=Homo sapiens OX=9606 GN=TUBA8 PE=1 SV=1	TBA8	-0.229331	0.357797	0.707316	-0.397463	0.113291	0.532393	-0.169668	0.592309	0.896104	-0.0894061	0.7787	0.903026
2831	sp|Q9UKE5|TNIK_HUMAN TRAF2 and NCK-interacting protein kinase OS=Homo sapiens OX=9606 GN=TNIK PE=1 SV=1	TNIK	0.147195	0.358068	0.707316	0.333528	0.210292	0.628691	0.0668277	0.73474	0.939424	-0.0732673	0.788196	0.90746
2910	sp|Q9Y263|PLAP_HUMAN Phospholipase A-2-activating protein OS=Homo sapiens OX=9606 GN=PLAA PE=1 SV=2	PLAP	-0.107951	0.356075	0.707316	-0.151038	0.22609	0.646999	-0.0921111	0.560574	0.890359	-0.0814415	0.690687	0.861254
2990	sp|Q9Y508|RN114_HUMAN E3 ubiquitin-protein ligase RNF114 OS=Homo sapiens OX=9606 GN=RNF114 PE=1 SV=1	RN114	0.197309	0.358603	0.707489	0.187917	0.30637	0.713223	0.574204	0.0613379	0.515997	-0.44582	0.274412	0.600236
1077	sp|P49821|NDUV1_HUMAN NADH dehydrogenase [ubiquinone] flavoprotein 1, mitochondrial OS=Homo sapiens OX=9606 GN=NDUFV1 PE=1 SV=4	NDUV1	-0.0654049	0.35968	0.707742	-0.114938	0.0280941	0.336653	-0.141915	0.141019	0.669486	0.107148	0.517163	0.762627
1752	sp|Q3KQU3|MA7D1_HUMAN MAP7 domain-containing protein 1 OS=Homo sapiens OX=9606 GN=MAP7D1 PE=1 SV=1	MA7D1	-0.132368	0.359268	0.707742	-0.028683	0.91553	0.979298	-0.165248	0.315019	0.778341	-0.204013	0.250564	0.583032
1996	sp|Q86WG3|ATCAY_HUMAN Caytaxin OS=Homo sapiens OX=9606 GN=ATCAY PE=1 SV=2	ATCAY	-0.226881	0.35966	0.707742	0.0476518	0.899048	0.972934	-0.512381	0.0418277	0.494385	-0.39528	0.35047	0.6597
3015	sp|Q9Y6A2|CP46A_HUMAN Cholesterol 24-hydroxylase OS=Homo sapiens OX=9606 GN=CYP46A1 PE=1 SV=1	CP46A	0.259341	0.359184	0.707742	0.246656	0.616471	0.89224	0.17092	0.709802	0.931864	0.404657	0.121519	0.44089
2086	sp|Q8N7J2|AMER2_HUMAN APC membrane recruitment protein 2 OS=Homo sapiens OX=9606 GN=AMER2 PE=1 SV=3	AMER2	-0.311622	0.360008	0.707921	-0.317267	NA	NA	-0.21609	NA	NA	-0.497041	NA	NA
547	sp|P09211|GSTP1_HUMAN Glutathione S-transferase P OS=Homo sapiens OX=9606 GN=GSTP1 PE=1 SV=2	GSTP1	0.0882467	0.360735	0.707952	0.131178	0.425442	0.784285	0.116896	0.342952	0.800804	-0.00481329	0.974344	0.987827
667	sp|P15121|ALDR_HUMAN Aldo-keto reductase family 1 member B1 OS=Homo sapiens OX=9606 GN=AKR1B1 PE=1 SV=3	ALDR	0.125348	0.360266	0.707952	0.0175744	0.90417	0.974425	0.00645164	0.969551	0.991602	0.429427	0.111764	0.427053
2497	sp|Q9BZF3|OSBL6_HUMAN Oxysterol-binding protein-related protein 6 OS=Homo sapiens OX=9606 GN=OSBPL6 PE=1 SV=1	OSBL6	-0.12722	0.360499	0.707952	-0.151709	0.369028	0.757156	-0.076876	0.610033	0.896366	-0.20376	0.310444	0.632802
921	sp|P35606|COPB2_HUMAN Coatomer subunit beta OS=Homo sapiens OX=9606 GN=COPB2 PE=1 SV=2	COPB2	-0.19335	0.361312	0.708232	-0.157435	0.684027	0.919665	-0.280431	0.229369	0.73664	-0.10463	0.589901	0.806543
1990	sp|Q86VP3|PACS2_HUMAN Phosphofurin acidic cluster sorting protein 2 OS=Homo sapiens OX=9606 GN=PACS2 PE=1 SV=3	PACS2	0.171713	0.361374	0.708232	-0.0920696	0.68692	0.919665	0.0315375	0.877132	0.971859	0.913682	0.00673565	0.136078
2909	sp|Q9Y262|EIF3L_HUMAN Eukaryotic translation initiation factor 3 subunit L OS=Homo sapiens OX=9606 GN=EIF3L PE=1 SV=1	EIF3L	-0.111937	0.36159	0.708232	0.110585	0.479558	0.811453	-0.170517	0.165913	0.682268	-0.283676	0.0832168	0.379571
999	sp|P43243|MATR3_HUMAN Matrin-3 OS=Homo sapiens OX=9606 GN=MATR3 PE=1 SV=2	MATR3	0.0724039	0.362809	0.709689	0.149206	0.174978	0.603292	0.120019	0.337085	0.795835	-0.0886216	0.459164	0.730211
1615	sp|Q14699|RFTN1_HUMAN Raftlin OS=Homo sapiens OX=9606 GN=RFTN1 PE=1 SV=4	RFTN1	0.223517	0.3626	0.709689	0.307302	0.400628	0.7703	0.32738	0.265522	0.753641	0.0110826	0.969499	0.986727
2359	sp|Q96S38|KS6C1_HUMAN Ribosomal protein S6 kinase delta-1 OS=Homo sapiens OX=9606 GN=RPS6KC1 PE=1 SV=2	KS6C1	0.0520837	0.363096	0.709786	-0.037784	0.534311	0.833792	0.0317375	0.618418	0.899477	0.255131	0.147409	0.475222
1741	sp|Q16880|CGT_HUMAN 2-hydroxyacylsphingosine 1-beta-galactosyltransferase OS=Homo sapiens OX=9606 GN=UGT8 PE=2 SV=2	CGT	0.245114	0.36379	0.710211	0.382823	0.269457	0.685198	0.0187019	0.951482	0.986821	0.424072	0.211637	0.543889
2009	sp|Q8IU85|KCC1D_HUMAN Calcium/calmodulin-dependent protein kinase type 1D OS=Homo sapiens OX=9606 GN=CAMK1D PE=1 SV=1	KCC1D	-0.0890687	0.363725	0.710211	-0.10092	0.502827	0.819697	-0.149009	0.154238	0.669486	0.014669	0.93529	0.976524
2185	sp|Q92499|DDX1_HUMAN ATP-dependent RNA helicase DDX1 OS=Homo sapiens OX=9606 GN=DDX1 PE=1 SV=2	DDX1	-0.0829006	0.364381	0.710901	-0.119095	0.261074	0.680116	-0.0645897	0.560457	0.890359	-0.0681402	0.598932	0.809881
1503	sp|Q13200|PSMD2_HUMAN 26S proteasome non-ATPase regulatory subunit 2 OS=Homo sapiens OX=9606 GN=PSMD2 PE=1 SV=3	PSMD2	-0.0498776	0.364802	0.711256	-0.124096	0.0267041	0.334906	-0.0704377	0.286138	0.765471	0.0675502	0.506398	0.757267
85	sp|O14782|KIF3C_HUMAN Kinesin-like protein KIF3C OS=Homo sapiens OX=9606 GN=KIF3C PE=1 SV=3	KIF3C	-0.223683	0.366066	0.711861	-0.0716476	0.847343	0.961534	-0.350351	0.13621	0.66635	-0.325094	0.534413	0.772957
88	sp|O14827|RGRF2_HUMAN Ras-specific guanine nucleotide-releasing factor 2 OS=Homo sapiens OX=9606 GN=RASGRF2 PE=1 SV=2	RGRF2	-0.174112	0.365599	0.711861	-0.225617	0.355569	0.748354	-0.0858759	0.696985	0.924231	-0.243184	0.403485	0.694218
2334	sp|Q96NW7|LRRC7_HUMAN Leucine-rich repeat-containing protein 7 OS=Homo sapiens OX=9606 GN=LRRC7 PE=1 SV=1	LRRC7	-0.113874	0.366002	0.711861	-0.265392	0.0605934	0.431353	-0.127342	0.308465	0.774322	0.0578457	0.668061	0.851886
2461	sp|Q9BVA1|TBB2B_HUMAN Tubulin beta-2B chain OS=Homo sapiens OX=9606 GN=TUBB2B PE=1 SV=1	TBB2B	-0.0612468	0.365651	0.711861	-0.104665	0.292948	0.705228	-0.0332756	0.699606	0.924231	-0.0525493	0.53668	0.773245
2671	sp|Q9NUJ1|ABHDA_HUMAN Mycophenolic acid acyl-glucuronide esterase, mitochondrial OS=Homo sapiens OX=9606 GN=ABHD10 PE=1 SV=1	ABHDA	0.12173	0.36666	0.712552	-0.0407761	0.588731	0.869006	0.016096	0.839237	0.965767	0.603165	0.356502	0.66531
281	sp|O75382|TRIM3_HUMAN Tripartite motif-containing protein 3 OS=Homo sapiens OX=9606 GN=TRIM3 PE=1 SV=2	TRIM3	-0.135348	0.369784	0.713053	-0.189438	0.224098	0.645152	-0.103718	0.513581	0.887891	-0.119688	0.505537	0.757209
306	sp|O75880|SCO1_HUMAN Protein SCO1 homolog, mitochondrial OS=Homo sapiens OX=9606 GN=SCO1 PE=1 SV=1	SCO1	0.125901	0.368945	0.713053	0.151442	0.560206	0.853693	-0.0127139	0.936856	0.983794	0.344758	0.337131	0.650702
1040	sp|P48147|PPCE_HUMAN Prolyl endopeptidase OS=Homo sapiens OX=9606 GN=PREP PE=1 SV=2	PPCE	-0.12861	0.36801	0.713053	-0.193433	0.334881	0.732746	-0.0820137	0.661671	0.917701	-0.122878	0.640607	0.836291
1417	sp|Q05084|ICA69_HUMAN Islet cell autoantigen 1 OS=Homo sapiens OX=9606 GN=ICA1 PE=1 SV=2	ICA69	-0.261497	0.369125	0.713053	-0.434964	0.133521	0.561414	-0.178357	0.718171	0.934607	0.099815	NA	NA
1763	sp|Q4G0X4|KCD21_HUMAN BTB/POZ domain-containing protein KCTD21 OS=Homo sapiens OX=9606 GN=KCTD21 PE=1 SV=1	KCD21	-0.109261	0.369593	0.713053	-0.0664597	0.725712	0.927648	-0.0920645	0.494402	0.884434	-0.18499	0.289864	0.618227
2138	sp|Q8TC12|RDH11_HUMAN Retinol dehydrogenase 11 OS=Homo sapiens OX=9606 GN=RDH11 PE=1 SV=2	RDH11	-0.0938871	0.369079	0.713053	-0.199571	0.122051	0.546758	-0.0339474	0.775164	0.954843	-0.0604987	0.694949	0.863062
2162	sp|Q8WUY3|PRUN2_HUMAN Protein prune homolog 2 OS=Homo sapiens OX=9606 GN=PRUNE2 PE=1 SV=3	PRUN2	-0.185602	0.369677	0.713053	-0.271086	0.241875	0.663234	0.149877	0.611539	0.896366	-0.58909	0.087084	0.382144
2694	sp|Q9NX47|MARH5_HUMAN E3 ubiquitin-protein ligase MARCHF5 OS=Homo sapiens OX=9606 GN=MARCHF5 PE=1 SV=1	MARH5	0.239426	0.369335	0.713053	0.388532	0.319592	0.723755	0.149916	0.642742	0.911243	0.189802	0.640692	0.836291
2704	sp|Q9NYI0|PSD3_HUMAN PH and SEC7 domain-containing protein 3 OS=Homo sapiens OX=9606 GN=PSD3 PE=1 SV=2	PSD3	0.323981	0.367259	0.713053	0.634749	0.130797	0.557612	-0.159359	0.722844	0.934607	0.686429	0.119619	0.43818
2717	sp|Q9NZJ7|MTCH1_HUMAN Mitochondrial carrier homolog 1 OS=Homo sapiens OX=9606 GN=MTCH1 PE=1 SV=1	MTCH1	-0.197124	0.367426	0.713053	-0.120923	0.654781	0.909346	-0.397673	0.223336	0.734105	0.0170734	0.948814	0.980685
2739	sp|Q9P0M6|H2AW_HUMAN Core histone macro-H2A.2 OS=Homo sapiens OX=9606 GN=H2AFY2 PE=1 SV=3	H2AW	0.401351	0.36908	0.713053	0.421411	0.430678	0.785259	0.224305	0.678975	0.918262	0.803844	NA	NA
2840	sp|Q9UL42|PNMA2_HUMAN Paraneoplastic antigen Ma2 OS=Homo sapiens OX=9606 GN=PNMA2 PE=1 SV=2	PNMA2	0.259279	0.368423	0.713053	0.485967	0.275269	0.688814	0.15588	0.681939	0.919285	0.204923	0.70265	0.867157
1466	sp|Q12846|STX4_HUMAN Syntaxin-4 OS=Homo sapiens OX=9606 GN=STX4 PE=1 SV=2	STX4	0.0765269	0.371406	0.714795	0.183917	0.152115	0.586212	0.00390151	0.973425	0.991689	-0.00883764	NA	NA
1864	sp|Q6ICL3|TNG2_HUMAN Transport and Golgi organization protein 2 homolog OS=Homo sapiens OX=9606 GN=TANGO2 PE=1 SV=1	TNG2	-0.101485	0.371358	0.714795	-0.155518	0.193241	0.618739	-0.207038	0.11108	0.624269	0.121433	0.408945	0.698758
2346	sp|Q96Q04|LMTK3_HUMAN Serine/threonine-protein kinase LMTK3 OS=Homo sapiens OX=9606 GN=LMTK3 PE=1 SV=2	LMTK3	-0.178957	0.37099	0.714795	0.0515159	NA	NA	-0.462668	NA	NA	-0.35619	NA	NA
1247	sp|Q9UNX3|RL26L_HUMAN 60S ribosomal protein L26-like 1 OS=Homo sapiens OX=9606 GN=RPL26L1 PE=1 SV=1	RL26L	-0.343857	0.37189	0.715264	0.210891	0.698151	0.924741	-0.77104	0.0523979	0.504534	0.062558	0.911046	0.965212
4	sp|A0JNW5|UH1BL_HUMAN UHRF1-binding protein 1-like OS=Homo sapiens OX=9606 GN=UHRF1BP1L PE=1 SV=2	UH1BL	-0.21729	0.373941	0.717202	-0.542816	0.0729229	0.452898	-0.172084	0.531695	0.887891	0.157074	0.638418	0.835389
235	sp|O60763|USO1_HUMAN General vesicular transport factor p115 OS=Homo sapiens OX=9606 GN=USO1 PE=1 SV=2	USO1	-0.0881135	0.374965	0.717202	0.0525396	0.6634	0.914961	-0.15804	0.177723	0.690594	-0.147319	0.190837	0.529772
430	sp|P01034|CYTC_HUMAN Cystatin-C OS=Homo sapiens OX=9606 GN=CST3 PE=1 SV=1	CYTC	-0.363291	0.373793	0.717202	0.0738761	0.884426	0.969398	-0.637879	0.138664	0.667588	-0.53851	0.176308	0.514215
660	sp|P14854|CX6B1_HUMAN Cytochrome c oxidase subunit 6B1 OS=Homo sapiens OX=9606 GN=COX6B1 PE=1 SV=2	CX6B1	0.116929	0.374921	0.717202	0.00909061	0.950352	0.988146	0.166193	0.362964	0.813259	0.168845	0.367966	0.669955
859	sp|P30038|AL4A1_HUMAN Delta-1-pyrroline-5-carboxylate dehydrogenase, mitochondrial OS=Homo sapiens OX=9606 GN=ALDH4A1 PE=1 SV=3	AL4A1	-0.204115	0.375251	0.717202	0.173541	0.695728	0.922142	-0.502877	0.111345	0.624269	-0.195061	0.451545	0.724675
1138	sp|P52758|RIDA_HUMAN 2-iminobutanoate/2-iminopropanoate deaminase OS=Homo sapiens OX=9606 GN=RIDA PE=1 SV=1	RIDA	-0.374886	0.374105	0.717202	-0.52221	0.206236	0.627657	-0.0842147	0.871762	0.970966	-0.605833	0.161734	0.492785
2245	sp|Q969Y2|GTPB3_HUMAN tRNA modification GTPase GTPBP3, mitochondrial OS=Homo sapiens OX=9606 GN=GTPBP3 PE=1 SV=2	GTPB3	-0.339081	0.373903	0.717202	-0.286136	0.519184	0.82691	-0.284595	0.45933	0.881961	-0.554712	NA	NA
2356	sp|Q96RR4|KKCC2_HUMAN Calcium/calmodulin-dependent protein kinase kinase 2 OS=Homo sapiens OX=9606 GN=CAMKK2 PE=1 SV=2	KKCC2	-0.192365	0.3753	0.717202	-0.153953	0.588952	0.869006	-0.155856	0.529972	0.887891	-0.279457	0.395995	0.693849
2392	sp|Q99714|HCD2_HUMAN 3-hydroxyacyl-CoA dehydrogenase type-2 OS=Homo sapiens OX=9606 GN=HSD17B10 PE=1 SV=3	HCD2	-0.103454	0.375081	0.717202	-0.227386	0.0918413	0.498369	-0.051346	0.682473	0.919583	-0.0370271	0.853519	0.944656
2406	sp|Q99959|PKP2_HUMAN Plakophilin-2 OS=Homo sapiens OX=9606 GN=PKP2 PE=1 SV=2	PKP2	0.337241	0.373358	0.717202	0.555928	0.350533	0.743114	0.211553	0.671497	0.918138	0.28069	0.615564	0.819762
201	sp|O43920|NDUS5_HUMAN NADH dehydrogenase [ubiquinone] iron-sulfur protein 5 OS=Homo sapiens OX=9606 GN=NDUFS5 PE=1 SV=3	NDUS5	0.192658	0.377559	0.718386	-0.0580804	0.836892	0.958774	0.195391	0.548855	0.887891	0.563301	0.215569	0.547304
756	sp|P21953|ODBB_HUMAN 2-oxoisovalerate dehydrogenase subunit beta, mitochondrial OS=Homo sapiens OX=9606 GN=BCKDHB PE=1 SV=2	ODBB	0.139814	0.377281	0.718386	0.00259755	0.987371	0.997525	0.110234	0.686764	0.921974	0.385161	0.202236	0.538032
1244	sp|P61224|RAP1B_HUMAN Ras-related protein Rap-1b OS=Homo sapiens OX=9606 GN=RAP1B PE=1 SV=1	RAP1B	0.18267	0.377185	0.718386	0.0628263	0.778455	0.941922	0.431322	0.215297	0.725233	-0.0504902	0.832526	0.929724
1245	sp|P61225|RAP2B_HUMAN Ras-related protein Rap-2b OS=Homo sapiens OX=9606 GN=RAP2B PE=1 SV=1	RAP2B	0.0730762	0.376528	0.718386	0.107268	0.41428	0.778926	-0.0993282	0.141096	0.669486	0.291793	0.134541	0.457075
2032	sp|Q8IXJ6|SIR2_HUMAN NAD-dependent protein deacetylase sirtuin-2 OS=Homo sapiens OX=9606 GN=SIRT2 PE=1 SV=2	SIR2	0.10316	0.377433	0.718386	0.0515455	0.787642	0.944381	0.0187063	0.881618	0.971859	0.290056	0.011985	0.171996
2094	sp|Q8NB37|GALD1_HUMAN Glutamine amidotransferase-like class 1 domain-containing protein 1 OS=Homo sapiens OX=9606 GN=GATD1 PE=1 SV=1	GALD1	0.220877	0.377845	0.718386	-0.129233	0.603897	0.880288	0.0850234	0.806497	0.958753	0.831203	0.0530114	0.317608
2447	sp|Q9BTW9|TBCD_HUMAN Tubulin-specific chaperone D OS=Homo sapiens OX=9606 GN=TBCD PE=1 SV=2	TBCD	-0.0513014	0.376454	0.718386	-0.0763636	0.293518	0.705817	-0.0804903	0.18936	0.704574	0.021721	0.858858	0.945462
2996	sp|Q9Y5J7|TIM9_HUMAN Mitochondrial import inner membrane translocase subunit Tim9 OS=Homo sapiens OX=9606 GN=TIMM9 PE=1 SV=1	TIM9	0.212434	0.377843	0.718386	0.401003	0.152872	0.586212	0.023866	0.938908	0.984225	NA	NA	NA
1901	sp|Q6UXN9|WDR82_HUMAN WD repeat-containing protein 82 OS=Homo sapiens OX=9606 GN=WDR82 PE=1 SV=1	WDR82	-0.154947	0.378409	0.719002	-0.0613011	0.794687	0.944503	-0.148663	0.490511	0.884434	-0.356898	0.139138	0.465385
2045	sp|Q8IZP0|ABI1_HUMAN Abl interactor 1 OS=Homo sapiens OX=9606 GN=ABI1 PE=1 SV=4	ABI1	-0.350665	0.378921	0.719516	-0.486395	0.232797	0.653196	-0.0470128	0.925601	0.979393	-0.830287	0.0716209	0.351814
1956	sp|Q7Z4L5|TT21B_HUMAN Tetratricopeptide repeat protein 21B OS=Homo sapiens OX=9606 GN=TTC21B PE=1 SV=2	TT21B	0.242746	0.379374	0.719757	0.357701	0.627903	0.900673	0.336359	0.237006	0.738443	-0.116915	NA	NA
2246	sp|Q969Z0|FAKD4_HUMAN FAST kinase domain-containing protein 4 OS=Homo sapiens OX=9606 GN=TBRG4 PE=1 SV=1	FAKD4	0.194373	0.37953	0.719757	-0.157051	0.321611	0.72618	0.278191	0.339442	0.796832	0.358809	0.455353	0.728249
353	sp|O94966|UBP19_HUMAN Ubiquitin carboxyl-terminal hydrolase 19 OS=Homo sapiens OX=9606 GN=USP19 PE=1 SV=2	UBP19	0.2216	0.380714	0.720629	0.253526	0.31908	0.723755	0.199116	0.666315	0.918138	0.22493	0.340377	0.653294
2558	sp|Q9H469|FXL15_HUMAN F-box/LRR-repeat protein 15 OS=Homo sapiens OX=9606 GN=FBXL15 PE=1 SV=2	FXL15	0.0923751	0.380485	0.720629	-0.0742877	0.464501	0.805362	0.235239	0.122255	0.646481	0.0645861	0.575759	0.799358
2603	sp|Q9HBL8|NMRL1_HUMAN NmrA-like family domain-containing protein 1 OS=Homo sapiens OX=9606 GN=NMRAL1 PE=1 SV=1	NMRL1	0.0775608	0.380385	0.720629	-0.0585544	0.55478	0.850899	0.189242	0.105001	0.617542	0.0688401	0.60629	0.814481
1344	sp|P78406|RAE1L_HUMAN mRNA export factor OS=Homo sapiens OX=9606 GN=RAE1 PE=1 SV=1	RAE1L	-0.205801	0.381991	0.722587	-0.206051	0.432601	0.786849	-0.110447	0.75211	0.948467	-0.262813	0.368978	0.670571
2958	sp|Q9Y3E5|PTH2_HUMAN Peptidyl-tRNA hydrolase 2, mitochondrial OS=Homo sapiens OX=9606 GN=PTRH2 PE=1 SV=1	PTH2	-0.190624	0.382562	0.72321	-0.323214	0.159537	0.589313	-0.10526	0.697238	0.924231	-0.181534	0.39759	0.694218
150	sp|O43169|CYB5B_HUMAN Cytochrome b5 type B OS=Homo sapiens OX=9606 GN=CYB5B PE=1 SV=3	CYB5B	0.369497	0.382922	0.723431	1.40459	NA	NA	-0.207743	0.296796	0.768175	1.06613	NA	NA
685	sp|P16452|EPB42_HUMAN Erythrocyte membrane protein band 4.2 OS=Homo sapiens OX=9606 GN=EPB42 PE=1 SV=3	EPB42	-0.252713	0.383408	0.723891	-0.0880772	0.84652	0.96115	-0.307511	0.297011	0.768175	-0.390072	0.19691	0.533484
2455	sp|Q9BV23|ABHD6_HUMAN Monoacylglycerol lipase ABHD6 OS=Homo sapiens OX=9606 GN=ABHD6 PE=1 SV=1	ABHD6	-0.185571	0.383935	0.724429	-0.02641	0.929995	0.980829	-0.201391	0.463076	0.882283	-0.354415	0.085356	0.382144
664	sp|P14927|QCR7_HUMAN Cytochrome b-c1 complex subunit 7 OS=Homo sapiens OX=9606 GN=UQCRB PE=1 SV=2	QCR7	0.149908	0.384709	0.72492	0.0262166	0.828402	0.958774	-0.093637	0.619315	0.899477	0.659532	0.18163	0.519846
2043	sp|Q8IZC4|RTKN2_HUMAN Rhotekin-2 OS=Homo sapiens OX=9606 GN=RTKN2 PE=2 SV=1	RTKN2	0.21721	0.384924	0.72492	-0.136116	0.617319	0.892614	-0.0277236	0.914189	0.976224	1.15274	0.0418902	0.279471
2985	sp|Q9Y4L1|HYOU1_HUMAN Hypoxia up-regulated protein 1 OS=Homo sapiens OX=9606 GN=HYOU1 PE=1 SV=1	HYOU1	-0.0745604	0.384723	0.72492	-0.102014	0.420535	0.780855	-0.0562419	0.491756	0.884434	-0.0700089	0.638077	0.835389
2021	sp|Q8IWB9|TEX2_HUMAN Testis-expressed protein 2 OS=Homo sapiens OX=9606 GN=TEX2 PE=1 SV=2	TEX2	0.279126	0.385303	0.725176	0.488854	0.189845	0.615591	0.302592	0.334575	0.794956	-0.0100921	0.985566	0.99167
2198	sp|Q92598|HS105_HUMAN Heat shock protein 105 kDa OS=Homo sapiens OX=9606 GN=HSPH1 PE=1 SV=1	HS105	-0.105399	0.386677	0.727304	-0.258105	0.0525637	0.410796	-0.0573405	0.696944	0.924231	0.000672438	0.998223	0.998946
2069	sp|Q8N3R9|MPP5_HUMAN MAGUK p55 subfamily member 5 OS=Homo sapiens OX=9606 GN=MPP5 PE=1 SV=3	MPP5	-0.0796408	0.387442	0.728284	-0.0809633	0.619192	0.894475	-0.0615351	0.584412	0.895414	-0.105256	0.319115	0.638166
58	sp|O00562|PITM1_HUMAN Membrane-associated phosphatidylinositol transfer protein 1 OS=Homo sapiens OX=9606 GN=PITPNM1 PE=1 SV=4	PITM1	0.254749	0.387978	0.728832	-0.178537	0.447938	0.798185	0.601515	0.193392	0.709352	0.297895	0.513359	0.759859
99	sp|O14949|QCR8_HUMAN Cytochrome b-c1 complex subunit 8 OS=Homo sapiens OX=9606 GN=UQCRQ PE=1 SV=4	QCR8	-0.141138	0.389734	0.730857	-0.0561274	0.660486	0.91239	-0.346532	0.0230929	0.39477	0.0335408	0.939153	0.978021
1267	sp|P62191|PRS4_HUMAN 26S proteasome regulatory subunit 4 OS=Homo sapiens OX=9606 GN=PSMC1 PE=1 SV=1	PRS4	0.0610524	0.389411	0.730857	-0.0546315	0.678655	0.919262	0.153938	0.121394	0.646481	0.0566884	0.409675	0.698758
1802	sp|Q5T0D9|TPRGL_HUMAN Tumor protein p63-regulated gene 1-like protein OS=Homo sapiens OX=9606 GN=TPRG1L PE=1 SV=1	TPRGL	-0.186994	0.38979	0.730857	-0.260421	0.306863	0.713223	-0.135001	0.545948	0.887891	-0.186464	0.510303	0.758829
1827	sp|Q5VST6|AB17B_HUMAN Alpha/beta hydrolase domain-containing protein 17B OS=Homo sapiens OX=9606 GN=ABHD17B PE=1 SV=1	AB17B	0.172941	0.390067	0.730917	0.0332874	0.881275	0.969398	0.0394512	NA	NA	0.365991	0.0869431	0.382144
448	sp|P02774|VTDB_HUMAN Vitamin D-binding protein OS=Homo sapiens OX=9606 GN=GC PE=1 SV=2	VTDB	0.224281	0.391023	0.73156	0.325772	0.201168	0.62166	0.0592445	0.827813	0.965082	0.427491	0.381354	0.680865
904	sp|P34896|GLYC_HUMAN Serine hydroxymethyltransferase, cytosolic OS=Homo sapiens OX=9606 GN=SHMT1 PE=1 SV=1	GLYC	-0.143923	0.391391	0.73156	-0.0674425	0.707412	0.927268	-0.224587	0.237738	0.738443	-0.0817806	0.829591	0.929724
1903	sp|Q6V1X1|DPP8_HUMAN Dipeptidyl peptidase 8 OS=Homo sapiens OX=9606 GN=DPP8 PE=1 SV=1	DPP8	0.114306	0.390942	0.73156	0.0203277	0.913898	0.979127	0.249052	0.13174	0.663679	0.0302836	0.883743	0.952561
2934	sp|Q9Y2P4|S27A6_HUMAN Long-chain fatty acid transport protein 6 OS=Homo sapiens OX=9606 GN=SLC27A6 PE=2 SV=1	S27A6	0.156492	0.391247	0.73156	0.155328	0.661928	0.913486	0.315223	0.210558	0.723229	-0.0958496	0.609444	0.816272
447	sp|P02751|FINC_HUMAN Fibronectin OS=Homo sapiens OX=9606 GN=FN1 PE=1 SV=5	FINC	-0.364104	0.391743	0.73176	-0.197683	0.692788	0.920729	0.0501208	0.943158	0.984919	-0.712492	0.210913	0.543889
37	sp|O00231|PSD11_HUMAN 26S proteasome non-ATPase regulatory subunit 11 OS=Homo sapiens OX=9606 GN=PSMD11 PE=1 SV=3	PSD11	-0.0903311	0.39335	0.732929	-0.150121	0.14421	0.576732	0.0319849	0.816953	0.961584	-0.20405	0.145656	0.47295
698	sp|P17661|DESM_HUMAN Desmin OS=Homo sapiens OX=9606 GN=DES PE=1 SV=3	DESM	0.344361	0.393842	0.732929	0.588247	0.281516	0.695567	0.19144	0.663182	0.918059	0.16243	0.686012	0.857832
730	sp|P20337|RAB3B_HUMAN Ras-related protein Rab-3B OS=Homo sapiens OX=9606 GN=RAB3B PE=1 SV=2	RAB3B	-0.205818	0.393387	0.732929	-0.141356	0.65474	0.909346	-0.131372	0.624227	0.899734	-0.39269	0.230227	0.564229
1395	sp|Q02252|MMSA_HUMAN Methylmalonate-semialdehyde dehydrogenase [acylating], mitochondrial OS=Homo sapiens OX=9606 GN=ALDH6A1 PE=1 SV=2	MMSA	-0.125274	0.393405	0.732929	-0.115998	0.642459	0.908835	-0.115843	0.438753	0.872152	-0.15024	0.496369	0.75411
1413	sp|Q04760|LGUL_HUMAN Lactoylglutathione lyase OS=Homo sapiens OX=9606 GN=GLO1 PE=1 SV=4	LGUL	-0.161793	0.393431	0.732929	0.0701066	0.769326	0.940723	-0.490152	0.0238039	0.39477	0.0601974	0.883641	0.952561
3013	sp|Q9Y696|CLIC4_HUMAN Chloride intracellular channel protein 4 OS=Homo sapiens OX=9606 GN=CLIC4 PE=1 SV=4	CLIC4	0.0667134	0.393633	0.732929	0.0672945	0.529033	0.830966	0.0333866	0.736376	0.939526	0.116026	0.302854	0.629408
2003	sp|Q86XD5|F131B_HUMAN Protein FAM131B OS=Homo sapiens OX=9606 GN=FAM131B PE=1 SV=3	F131B	0.161573	0.395327	0.735234	-0.00433757	0.990935	0.997525	0.347965	0.265513	0.753641	0.0333511	0.834971	0.931418
97	sp|O14936|CSKP_HUMAN Peripheral plasma membrane protein CASK OS=Homo sapiens OX=9606 GN=CASK PE=1 SV=3	CSKP	-0.12097	0.396324	0.735657	0.0172331	0.920278	0.979394	-0.317303	0.0566031	0.513809	0.0122945	0.939424	0.978021
213	sp|O60313|OPA1_HUMAN Dynamin-like 120 kDa protein, mitochondrial OS=Homo sapiens OX=9606 GN=OPA1 PE=1 SV=3	OPA1	-0.11084	0.397526	0.735657	-0.18044	0.384995	0.760159	-0.202953	0.0857562	0.580687	0.108531	0.725819	0.878489
933	sp|P36543|VATE1_HUMAN V-type proton ATPase subunit E 1 OS=Homo sapiens OX=9606 GN=ATP6V1E1 PE=1 SV=1	VATE1	0.0866282	0.39662	0.735657	-0.0332092	0.78594	0.944179	0.0776523	0.560506	0.890359	0.239902	0.200724	0.537402
1842	sp|Q66K74|MAP1S_HUMAN Microtubule-associated protein 1S OS=Homo sapiens OX=9606 GN=MAP1S PE=1 SV=2	MAP1S	0.0753614	0.397213	0.735657	-0.0208372	0.78521	0.94409	0.278642	0.0242356	0.39477	-0.155865	0.379944	0.680107
2217	sp|Q92845|KIFA3_HUMAN Kinesin-associated protein 3 OS=Homo sapiens OX=9606 GN=KIFAP3 PE=1 SV=2	KIFA3	-0.101659	0.397442	0.735657	-0.141921	0.427203	0.784285	0.00861527	0.954142	0.987833	-0.221733	0.349638	0.6597
2429	sp|Q9BRX2|PELO_HUMAN Protein pelota homolog OS=Homo sapiens OX=9606 GN=PELO PE=1 SV=2	PELO	-0.199766	0.396964	0.735657	0.0796622	0.788843	0.944381	-0.214016	0.410525	0.857307	-0.464945	0.0607263	0.330269
2746	sp|Q9P1Z2|CACO1_HUMAN Calcium-binding and coiled-coil domain-containing protein 1 OS=Homo sapiens OX=9606 GN=CALCOCO1 PE=1 SV=2	CACO1	-0.240181	0.396424	0.735657	-0.0663798	0.807272	0.950863	-0.403491	0.212504	0.723229	-0.299368	0.304649	0.630542
2783	sp|Q9UDY2|ZO2_HUMAN Tight junction protein ZO-2 OS=Homo sapiens OX=9606 GN=TJP2 PE=1 SV=2	ZO2	0.0641486	0.396515	0.735657	0.152262	0.144952	0.577491	-0.063964	0.521886	0.887891	0.153519	0.168516	0.502736
1064	sp|P49590|SYHM_HUMAN Histidine--tRNA ligase, mitochondrial OS=Homo sapiens OX=9606 GN=HARS2 PE=1 SV=1	SYHM	0.132199	0.398836	0.737625	-0.00999447	0.946417	0.986194	-0.0128235	0.946232	0.985747	0.505861	0.0301036	0.246794
252	sp|O75083|WDR1_HUMAN WD repeat-containing protein 1 OS=Homo sapiens OX=9606 GN=WDR1 PE=1 SV=4	WDR1	-0.0638617	0.399335	0.738089	-0.0328883	0.73459	0.929059	-0.0765225	0.417767	0.863817	-0.0810061	0.367495	0.669538
759	sp|P22033|MUTA_HUMAN Methylmalonyl-CoA mutase, mitochondrial OS=Homo sapiens OX=9606 GN=MMUT PE=1 SV=4	MUTA	0.0569988	0.39991	0.738239	0.0824309	0.511285	0.823324	0.0141542	0.858723	0.968455	0.0915948	0.185796	0.52542
1407	sp|Q03135|CAV1_HUMAN Caveolin-1 OS=Homo sapiens OX=9606 GN=CAV1 PE=1 SV=4	CAV1	0.17183	0.399894	0.738239	-0.0177705	0.936644	0.980829	0.261493	0.35596	0.813259	0.254488	0.286494	0.612934
1332	sp|P68400|CSK21_HUMAN Casein kinase II subunit alpha OS=Homo sapiens OX=9606 GN=CSNK2A1 PE=1 SV=1	CSK21	-0.0520375	0.400629	0.739109	-0.0221817	0.828017	0.958774	-0.100986	0.170958	0.6863	-0.0134459	0.89159	0.957811
724	sp|P19525|E2AK2_HUMAN Interferon-induced, double-stranded RNA-activated protein kinase OS=Homo sapiens OX=9606 GN=EIF2AK2 PE=1 SV=2	E2AK2	0.0875781	0.401192	0.739234	0.057462	0.688103	0.919665	0.121401	0.490493	0.884434	0.0719792	0.470699	0.739097
970	sp|P41222|PTGDS_HUMAN Prostaglandin-H2 D-isomerase OS=Homo sapiens OX=9606 GN=PTGDS PE=1 SV=1	PTGDS	0.425725	0.401019	0.739234	1.39532	0.083926	0.476115	0.825728	0.221068	0.7291	-0.801472	0.129624	0.451476
2276	sp|Q96DB2|HDA11_HUMAN Histone deacetylase 11 OS=Homo sapiens OX=9606 GN=HDAC11 PE=1 SV=1	HDA11	0.158719	0.401841	0.739973	0.148227	0.607051	0.883541	-0.100818	0.527549	0.887891	0.560263	0.261136	0.587048
987	sp|P42356|PI4KA_HUMAN Phosphatidylinositol 4-kinase alpha OS=Homo sapiens OX=9606 GN=PI4KA PE=1 SV=4	PI4KA	-0.0752453	0.403855	0.740587	-0.273495	0.00354975	0.167362	0.194014	0.112176	0.624469	-0.247843	0.00563219	0.125452
1254	sp|P61604|CH10_HUMAN 10 kDa heat shock protein, mitochondrial OS=Homo sapiens OX=9606 GN=HSPE1 PE=1 SV=2	CH10	0.0793363	0.403174	0.740587	0.0972464	0.473677	0.810787	0.177702	0.266609	0.754076	-0.0891073	0.510238	0.758829
1557	sp|Q13825|AUHM_HUMAN Methylglutaconyl-CoA hydratase, mitochondrial OS=Homo sapiens OX=9606 GN=AUH PE=1 SV=1	AUHM	-0.0667256	0.403818	0.740587	-0.0976505	0.505898	0.819697	-0.123599	0.228134	0.73664	0.0546631	0.709521	0.869764
1773	sp|Q53H12|AGK_HUMAN Acylglycerol kinase, mitochondrial OS=Homo sapiens OX=9606 GN=AGK PE=1 SV=2	AGK	0.147077	0.402762	0.740587	0.0344848	0.844214	0.960047	0.114952	0.516891	0.887891	0.326622	0.211957	0.543889
2169	sp|Q8WVY7|UBCP1_HUMAN Ubiquitin-like domain-containing CTD phosphatase 1 OS=Homo sapiens OX=9606 GN=UBLCP1 PE=1 SV=2	UBCP1	-0.118036	0.403911	0.740587	0.0881365	0.646527	0.909064	-0.205988	0.265406	0.753641	-0.283545	0.122555	0.441361
2209	sp|Q92752|TENR_HUMAN Tenascin-R OS=Homo sapiens OX=9606 GN=TNR PE=1 SV=3	TENR	-0.0797352	0.403315	0.740587	0.0199331	0.888925	0.970227	-0.0275706	0.846526	0.966482	-0.274262	0.0053168	0.120369
2987	sp|Q9Y4P3|TBL2_HUMAN Transducin beta-like protein 2 OS=Homo sapiens OX=9606 GN=TBL2 PE=1 SV=1	TBL2	-0.0920439	0.403868	0.740587	-0.0361366	0.81998	0.956311	-0.117715	0.375737	0.828939	-0.118146	0.28472	0.612458
41	sp|O00273|DFFA_HUMAN DNA fragmentation factor subunit alpha OS=Homo sapiens OX=9606 GN=DFFA PE=1 SV=1	DFFA	-0.457308	0.404421	0.740792	-0.441457	0.412584	0.778926	-0.44574	0.442442	0.872975	-0.601688	NA	NA
813	sp|P26012|ITB8_HUMAN Integrin beta-8 OS=Homo sapiens OX=9606 GN=ITGB8 PE=1 SV=1	ITB8	-0.2189	0.404891	0.740792	-0.0995581	0.659609	0.912036	-0.0350239	0.894302	0.973344	-0.614056	0.247979	0.580439
837	sp|P27824|CALX_HUMAN Calnexin OS=Homo sapiens OX=9606 GN=CANX PE=1 SV=2	CALX	0.0567467	0.404787	0.740792	-0.0109826	0.901216	0.972934	-0.0073195	0.914505	0.976224	0.231863	0.123165	0.442876
2349	sp|Q96Q15|SMG1_HUMAN Serine/threonine-protein kinase SMG1 OS=Homo sapiens OX=9606 GN=SMG1 PE=1 SV=3	SMG1	-0.12674	0.405016	0.740792	-0.0878501	0.634493	0.904711	0.037847	0.815131	0.960405	-0.418991	0.0280298	0.236284
31	sp|O00178|GTPB1_HUMAN GTP-binding protein 1 OS=Homo sapiens OX=9606 GN=GTPBP1 PE=1 SV=3	GTPB1	0.125994	0.406418	0.741539	0.104839	0.518298	0.826313	0.0921631	0.576065	0.89377	0.212276	0.310423	0.632802
1424	sp|Q05639|EF1A2_HUMAN Elongation factor 1-alpha 2 OS=Homo sapiens OX=9606 GN=EEF1A2 PE=1 SV=1	EF1A2	-0.0578598	0.406328	0.741539	-0.131092	0.11851	0.541007	-0.0816174	0.308554	0.774322	0.0632147	0.610806	0.816272
1521	sp|Q13439|GOGA4_HUMAN Golgin subfamily A member 4 OS=Homo sapiens OX=9606 GN=GOLGA4 PE=1 SV=1	GOGA4	-0.320136	0.405788	0.741539	-0.533671	0.426853	0.784285	-0.24707	0.574879	0.89377	-0.223508	0.711973	0.869764
2063	sp|Q8N336|ELMD1_HUMAN ELMO domain-containing protein 1 OS=Homo sapiens OX=9606 GN=ELMOD1 PE=2 SV=3	ELMD1	-0.114138	0.406176	0.741539	-0.361318	0.0135085	0.276109	-0.156872	0.261614	0.753641	0.308835	0.269925	0.593882
122	sp|O15111|IKKA_HUMAN Inhibitor of nuclear factor kappa-B kinase subunit alpha OS=Homo sapiens OX=9606 GN=CHUK PE=1 SV=2	IKKA	0.117273	0.408721	0.742389	0.10072	0.577455	0.864701	-0.0423268	0.756471	0.95192	0.389187	0.18229	0.519846
355	sp|O94973|AP2A2_HUMAN AP-2 complex subunit alpha-2 OS=Homo sapiens OX=9606 GN=AP2A2 PE=1 SV=2	AP2A2	-0.0451704	0.407487	0.742389	-0.11406	0.269723	0.685224	0.042084	0.568352	0.89377	-0.0956803	0.214976	0.546744
425	sp|P01008|ANT3_HUMAN Antithrombin-III OS=Homo sapiens OX=9606 GN=SERPINC1 PE=1 SV=1	ANT3	0.278204	0.40784	0.742389	-0.0829891	0.771337	0.940848	-0.234361	0.422294	0.867792	1.38302	0.0206469	0.213909
449	sp|P02787|TRFE_HUMAN Serotransferrin OS=Homo sapiens OX=9606 GN=TF PE=1 SV=3	TRFE	0.106593	0.40811	0.742389	0.0526554	0.689811	0.920729	-0.00438321	0.974273	0.992209	0.335985	0.0418666	0.279471
710	sp|P18206|VINC_HUMAN Vinculin OS=Homo sapiens OX=9606 GN=VCL PE=1 SV=4	VINC	0.0556694	0.409122	0.742389	0.179877	0.0423401	0.382643	0.0548376	0.534811	0.887891	-0.0879923	0.310105	0.632802
952	sp|P39023|RL3_HUMAN 60S ribosomal protein L3 OS=Homo sapiens OX=9606 GN=RPL3 PE=1 SV=2	RL3	0.0864878	0.407389	0.742389	0.0465005	0.669936	0.915314	0.0834318	0.488544	0.884434	0.137724	0.369275	0.670571
1142	sp|P52895|AK1C2_HUMAN Aldo-keto reductase family 1 member C2 OS=Homo sapiens OX=9606 GN=AKR1C2 PE=1 SV=3	AK1C2	0.0736328	0.408688	0.742389	0.0386389	0.77189	0.940943	0.0434437	0.585588	0.895461	0.159743	0.341499	0.654105
2620	sp|Q9NP97|DLRB1_HUMAN Dynein light chain roadblock-type 1 OS=Homo sapiens OX=9606 GN=DYNLRB1 PE=1 SV=3	DLRB1	-0.083172	0.408329	0.742389	-0.104421	0.421596	0.780855	-0.0705514	0.546859	0.887891	-0.0773126	0.510669	0.758829
2982	sp|Q9Y4H2|IRS2_HUMAN Insulin receptor substrate 2 OS=Homo sapiens OX=9606 GN=IRS2 PE=1 SV=2	IRS2	-0.359927	0.409037	0.742389	0.201336	0.735423	0.929296	-0.832943	0.0641395	0.523835	-0.162244	0.778231	0.903026
801	sp|P24821|TENA_HUMAN Tenascin OS=Homo sapiens OX=9606 GN=TNC PE=1 SV=3	TENA	0.262494	0.410448	0.743915	0.478296	0.292073	0.704699	0.227819	0.469602	0.884434	0.027418	0.964036	0.985447
1874	sp|Q6NVY1|HIBCH_HUMAN 3-hydroxyisobutyryl-CoA hydrolase, mitochondrial OS=Homo sapiens OX=9606 GN=HIBCH PE=1 SV=2	HIBCH	-0.154026	0.410711	0.743915	-0.121667	0.692172	0.920729	-0.0943887	0.722912	0.934607	-0.306675	0.254644	0.583485
1924	sp|Q7KZI7|MARK2_HUMAN Serine/threonine-protein kinase MARK2 OS=Homo sapiens OX=9606 GN=MARK2 PE=1 SV=2	MARK2	-0.0603088	0.410628	0.743915	-0.203119	0.0473113	0.401358	-0.0640004	0.361857	0.813259	0.111841	0.389286	0.686596
649	sp|P14174|MIF_HUMAN Macrophage migration inhibitory factor OS=Homo sapiens OX=9606 GN=MIF PE=1 SV=4	MIF	0.117571	0.412071	0.744572	0.0604422	0.796321	0.945032	0.349511	0.0495628	0.49832	-0.231365	0.237759	0.57054
1290	sp|P62820|RAB1A_HUMAN Ras-related protein Rab-1A OS=Homo sapiens OX=9606 GN=RAB1A PE=1 SV=3	RAB1A	-0.162986	0.411693	0.744572	0.175966	0.456392	0.799868	-0.202562	0.321535	0.783657	-0.499067	0.0143945	0.188424
1889	sp|Q6PIL6|KCIP4_HUMAN Kv channel-interacting protein 4 OS=Homo sapiens OX=9606 GN=KCNIP4 PE=1 SV=1	KCIP4	-0.234036	0.41201	0.744572	-0.316442	NA	NA	-0.196465	NA	NA	-0.170414	NA	NA
1893	sp|Q6PML9|ZNT9_HUMAN Zinc transporter 9 OS=Homo sapiens OX=9606 GN=SLC30A9 PE=1 SV=1	ZNT9	-0.0652045	0.411365	0.744572	-0.0994775	0.436835	0.788173	-0.127283	0.152212	0.669486	0.0678978	0.499052	0.754901
1942	sp|Q7LG56|RIR2B_HUMAN Ribonucleoside-diphosphate reductase subunit M2 B OS=Homo sapiens OX=9606 GN=RRM2B PE=1 SV=1	RIR2B	0.103918	0.412639	0.745147	-0.0975731	0.419655	0.780855	0.442385	0.0146659	0.343757	-0.223236	0.0423719	0.280802
121	sp|O15085|ARHGB_HUMAN Rho guanine nucleotide exchange factor 11 OS=Homo sapiens OX=9606 GN=ARHGEF11 PE=1 SV=1	ARHGB	-0.198736	0.412916	0.745197	-0.311299	0.212711	0.632634	-0.207966	0.475915	0.884434	0.0190142	0.955377	0.983875
2536	sp|Q9H1V8|S6A17_HUMAN Sodium-dependent neutral amino acid transporter SLC6A17 OS=Homo sapiens OX=9606 GN=SLC6A17 PE=1 SV=3	S6A17	-0.370821	0.413303	0.745443	0.332139	NA	NA	-0.260245	NA	NA	-1.29493	NA	NA
1311	sp|P63027|VAMP2_HUMAN Vesicle-associated membrane protein 2 OS=Homo sapiens OX=9606 GN=VAMP2 PE=1 SV=3	VAMP2	-0.130405	0.413928	0.745671	0.061613	0.746165	0.936384	-0.207901	0.233812	0.738443	-0.238182	0.300778	0.627412
2101	sp|Q8NC56|LEMD2_HUMAN LEM domain-containing protein 2 OS=Homo sapiens OX=9606 GN=LEMD2 PE=1 SV=1	LEMD2	0.111995	0.413928	0.745671	0.0772629	0.708676	0.927268	-0.0907404	0.562102	0.89182	0.527564	0.00013665	0.029033
2396	sp|Q99747|SNAG_HUMAN Gamma-soluble NSF attachment protein OS=Homo sapiens OX=9606 GN=NAPG PE=1 SV=1	SNAG	-0.0700493	0.414586	0.746405	-0.00554707	0.96967	0.993661	-0.124478	0.295704	0.768175	-0.0636584	0.611043	0.816272
966	sp|P41091|IF2G_HUMAN Eukaryotic translation initiation factor 2 subunit 3 OS=Homo sapiens OX=9606 GN=EIF2S3 PE=1 SV=3	IF2G	-0.0679286	0.415117	0.746577	-0.143897	0.189764	0.615591	-0.0743056	0.537278	0.887891	0.0499049	0.727419	0.878886
1117	sp|P51659|DHB4_HUMAN Peroxisomal multifunctional enzyme type 2 OS=Homo sapiens OX=9606 GN=HSD17B4 PE=1 SV=3	DHB4	0.12201	0.415182	0.746577	0.01609	0.941452	0.982801	0.203889	0.174768	0.690594	0.122767	0.460048	0.730485
46	sp|O00408|PDE2A_HUMAN cGMP-dependent 3,5-cyclic phosphodiesterase OS=Homo sapiens OX=9606 GN=PDE2A PE=1 SV=1	PDE2A	0.272295	0.419294	0.748113	0.382939	0.281474	0.695567	0.363271	0.381525	0.834747	-0.0021075	0.996508	0.997591
486	sp|P05388|RLA0_HUMAN 60S acidic ribosomal protein P0 OS=Homo sapiens OX=9606 GN=RPLP0 PE=1 SV=1	RLA0	0.110812	0.418895	0.748113	0.0218907	0.875762	0.968856	0.326788	0.0777753	0.549487	-0.109409	0.469057	0.738547
576	sp|P10114|RAP2A_HUMAN Ras-related protein Rap-2a OS=Homo sapiens OX=9606 GN=RAP2A PE=1 SV=1	RAP2A	-0.196881	0.417523	0.748113	-0.219552	0.456211	0.799868	-0.128782	0.651386	0.915729	-0.272579	0.2548	0.583485
958	sp|P40424|PBX1_HUMAN Pre-B-cell leukemia transcription factor 1 OS=Homo sapiens OX=9606 GN=PBX1 PE=1 SV=1	PBX1	1.18898	0.417247	0.748113	1.29978	0.389352	0.763166	0.94835	0.519544	0.887891	1.25866	0.478082	0.743447
1122	sp|P51797|CLCN6_HUMAN Chloride transport protein 6 OS=Homo sapiens OX=9606 GN=CLCN6 PE=1 SV=2	CLCN6	0.125104	0.418724	0.748113	-0.172102	0.246809	0.665655	0.140855	0.307324	0.774322	0.398683	0.373423	0.674996
1189	sp|P55209|NP1L1_HUMAN Nucleosome assembly protein 1-like 1 OS=Homo sapiens OX=9606 GN=NAP1L1 PE=1 SV=1	NP1L1	-0.0495265	0.416711	0.748113	0.0548743	0.379321	0.757224	-0.0184645	0.784087	0.956697	-0.21792	0.0199375	0.210181
1202	sp|P56134|ATPK_HUMAN ATP synthase subunit f, mitochondrial OS=Homo sapiens OX=9606 GN=ATP5MF PE=1 SV=3	ATPK	0.131749	0.417853	0.748113	0.094844	0.453348	0.799153	0.378809	0.213121	0.723229	-0.201936	0.124517	0.444336
1464	sp|Q12800|TFCP2_HUMAN Alpha-globin transcription factor CP2 OS=Homo sapiens OX=9606 GN=TFCP2 PE=1 SV=2	TFCP2	-0.143067	0.41827	0.748113	-0.15757	0.430076	0.785259	-0.12066	0.485904	0.884434	-0.158439	0.499077	0.754901
1473	sp|Q12904|AIMP1_HUMAN Aminoacyl tRNA synthase complex-interacting multifunctional protein 1 OS=Homo sapiens OX=9606 GN=AIMP1 PE=1 SV=2	AIMP1	-0.114001	0.41821	0.748113	-0.234991	0.149016	0.580989	-0.14126	0.481374	0.884434	0.0680424	0.804885	0.915984
1936	sp|Q7L5D6|GET4_HUMAN Golgi to ER traffic protein 4 homolog OS=Homo sapiens OX=9606 GN=GET4 PE=1 SV=1	GET4	0.0662678	0.417837	0.748113	-0.0384005	0.695212	0.922142	0.0884689	0.298993	0.769664	0.280368	NA	NA
2061	sp|Q8N2K0|ABD12_HUMAN Lysophosphatidylserine lipase ABHD12 OS=Homo sapiens OX=9606 GN=ABHD12 PE=1 SV=2	ABD12	0.146072	0.419159	0.748113	0.0655037	0.710888	0.927268	0.283869	0.253152	0.745495	0.0108345	0.978059	0.989523
2376	sp|Q99490|AGAP2_HUMAN Arf-GAP with GTPase, ANK repeat and PH domain-containing protein 2 OS=Homo sapiens OX=9606 GN=AGAP2 PE=1 SV=2	AGAP2	0.257403	0.418608	0.748113	0.5035	0.465817	0.805362	0.0672564	0.866067	0.968668	0.405588	0.393576	0.692004
2550	sp|Q9H2X9|S12A5_HUMAN Solute carrier family 12 member 5 OS=Homo sapiens OX=9606 GN=SLC12A5 PE=1 SV=3	S12A5	-0.0902809	0.417909	0.748113	-0.268196	0.0493382	0.407182	0.0871929	0.59173	0.896104	-0.148924	0.438394	0.7169
678	sp|P16144|ITB4_HUMAN Integrin beta-4 OS=Homo sapiens OX=9606 GN=ITGB4 PE=1 SV=5	ITB4	0.100095	0.419672	0.748339	0.371318	0.0720169	0.452229	-0.00104545	0.994241	0.99662	-0.0646204	0.630213	0.82967
2549	sp|Q9H2U2|IPYR2_HUMAN Inorganic pyrophosphatase 2, mitochondrial OS=Homo sapiens OX=9606 GN=PPA2 PE=1 SV=2	IPYR2	0.266759	0.421045	0.75034	0.320014	0.490982	0.816222	-0.0943998	0.806642	0.958753	1.26148	0.194225	0.531509
315	sp|O75947|ATP5H_HUMAN ATP synthase subunit d, mitochondrial OS=Homo sapiens OX=9606 GN=ATP5PD PE=1 SV=3	ATP5H	0.146967	0.422051	0.751684	0.0466899	0.847862	0.961534	0.382135	0.17562	0.690594	-0.0887956	0.618812	0.821069
417	sp|P00505|AATM_HUMAN Aspartate aminotransferase, mitochondrial OS=Homo sapiens OX=9606 GN=GOT2 PE=1 SV=3	AATM	-0.135689	0.423965	0.752848	-0.0102962	0.96621	0.99279	-0.00116349	0.995192	0.997233	-0.483769	0.0116862	0.170751
1436	sp|Q07866|KLC1_HUMAN Kinesin light chain 1 OS=Homo sapiens OX=9606 GN=KLC1 PE=1 SV=2	KLC1	-0.0699698	0.423923	0.752848	-0.151322	0.101603	0.514455	-0.124876	0.410094	0.857017	0.1073	0.127796	0.448017
1916	sp|Q6ZVM7|TM1L2_HUMAN TOM1-like protein 2 OS=Homo sapiens OX=9606 GN=TOM1L2 PE=1 SV=1	TM1L2	-0.0961199	0.423356	0.752848	-0.135927	0.41013	0.778422	-0.0569476	0.689964	0.923219	-0.108437	0.576038	0.799358
2268	sp|Q96C86|DCPS_HUMAN m7GpppX diphosphatase OS=Homo sapiens OX=9606 GN=DCPS PE=1 SV=2	DCPS	-0.155162	0.423268	0.752848	-0.206756	0.263228	0.68239	0.0389592	0.89918	0.975055	-0.404587	0.0466268	0.296104
3010	sp|Q9Y617|SERC_HUMAN Phosphoserine aminotransferase OS=Homo sapiens OX=9606 GN=PSAT1 PE=1 SV=2	SERC	-0.0622695	0.423517	0.752848	-0.0179407	0.839246	0.958774	-0.0392365	0.665392	0.918138	-0.148536	0.252076	0.583485
1462	sp|Q12768|WASC5_HUMAN WASH complex subunit 5 OS=Homo sapiens OX=9606 GN=WASHC5 PE=1 SV=1	WASC5	0.153151	0.424752	0.75306	-0.0634012	0.581117	0.866403	0.586247	0.146235	0.669486	-0.243849	0.157927	0.491763
1774	sp|Q53HC0|CCD92_HUMAN Coiled-coil domain-containing protein 92 OS=Homo sapiens OX=9606 GN=CCDC92 PE=1 SV=2	CCD92	-0.0645553	0.424659	0.75306	-0.252966	0.0180484	0.296968	-0.127096	0.209736	0.723229	0.249068	0.0100841	0.163622
2596	sp|Q9HAV7|GRPE1_HUMAN GrpE protein homolog 1, mitochondrial OS=Homo sapiens OX=9606 GN=GRPEL1 PE=1 SV=2	GRPE1	-0.147043	0.424842	0.75306	-0.0837892	0.762571	0.938054	-0.16919	0.568189	0.89377	-0.183082	0.559408	0.785503
2876	sp|Q9UPA5|BSN_HUMAN Protein bassoon OS=Homo sapiens OX=9606 GN=BSN PE=1 SV=4	BSN	-0.213018	0.425361	0.753533	-0.113944	0.758797	0.938054	-0.448872	0.138277	0.666821	0.0251778	0.929557	0.973246
2883	sp|Q9UPT5|EXOC7_HUMAN Exocyst complex component 7 OS=Homo sapiens OX=9606 GN=EXOC7 PE=1 SV=3	EXOC7	0.114497	0.425817	0.753893	0.234131	0.370607	0.757156	-0.0214374	0.915419	0.976224	0.178824	0.405076	0.69535
1751	sp|Q2Y0W8|S4A8_HUMAN Electroneutral sodium bicarbonate exchanger 1 OS=Homo sapiens OX=9606 GN=SLC4A8 PE=1 SV=1	S4A8	0.141886	0.42718	0.755858	0.23722	0.562368	0.853944	-0.00112175	0.993995	0.99662	0.451748	NA	NA
2616	sp|Q9NNW7|TRXR2_HUMAN Thioredoxin reductase 2, mitochondrial OS=Homo sapiens OX=9606 GN=TXNRD2 PE=1 SV=3	TRXR2	-0.0731605	0.427888	0.756662	-0.147484	0.286375	0.697559	-0.0600478	0.552115	0.887987	-0.00611876	0.966884	0.986727
2947	sp|Q9Y2Z4|SYYM_HUMAN Tyrosine--tRNA ligase, mitochondrial OS=Homo sapiens OX=9606 GN=YARS2 PE=1 SV=2	SYYM	0.0868766	0.42832	0.756978	0.191953	0.251849	0.668069	0.0991978	0.450146	0.880274	-0.0541938	0.729878	0.879183
645	sp|P13807|GYS1_HUMAN Glycogen [starch] synthase, muscle OS=Homo sapiens OX=9606 GN=GYS1 PE=1 SV=2	GYS1	-0.0496794	0.429448	0.757904	-0.137704	0.0638795	0.441147	-0.0343568	0.626195	0.900444	0.0300316	0.713288	0.870187
763	sp|P22102|PUR2_HUMAN Trifunctional purine biosynthetic protein adenosine-3 OS=Homo sapiens OX=9606 GN=GART PE=1 SV=1	PUR2	0.0570782	0.429308	0.757904	-0.0101365	0.905833	0.974626	0.136435	0.089725	0.582547	0.0164599	0.854413	0.944656
1997	sp|Q86WG5|MTMRD_HUMAN Myotubularin-related protein 13 OS=Homo sapiens OX=9606 GN=SBF2 PE=1 SV=1	MTMRD	0.0852565	0.429606	0.757904	0.112664	0.426204	0.784285	-0.0721752	0.624781	0.899734	0.289429	0.089735	0.388476
34	sp|O00192|ARVC_HUMAN Armadillo repeat protein deleted in velo-cardio-facial syndrome OS=Homo sapiens OX=9606 GN=ARVCF PE=1 SV=1	ARVC	-0.0487355	0.431055	0.758666	0.0110308	0.9181	0.979394	-0.0660295	0.421383	0.867792	-0.0925216	0.134807	0.457416
907	sp|P34947|GRK5_HUMAN G protein-coupled receptor kinase 5 OS=Homo sapiens OX=9606 GN=GRK5 PE=1 SV=1	GRK5	-0.117437	0.430352	0.758666	0.00772759	0.957302	0.990376	-0.0219752	0.919801	0.977466	-0.327103	0.0617185	0.333824
1447	sp|Q08495|DEMA_HUMAN Dematin OS=Homo sapiens OX=9606 GN=DMTN PE=1 SV=3	DEMA	0.0914989	0.430595	0.758666	-0.0259144	0.831853	0.958774	-0.0677488	0.585776	0.895461	0.542523	0.109691	0.423338
1978	sp|Q86UL8|MAGI2_HUMAN Membrane-associated guanylate kinase, WW and PDZ domain-containing protein 2 OS=Homo sapiens OX=9606 GN=MAGI2 PE=1 SV=3	MAGI2	-0.208416	0.430885	0.758666	0.0367866	0.933005	0.980829	-0.428898	0.0773503	0.547804	-0.0744585	NA	NA
70	sp|O14558|HSPB6_HUMAN Heat shock protein beta-6 OS=Homo sapiens OX=9606 GN=HSPB6 PE=1 SV=2	HSPB6	-0.0802187	0.431891	0.758985	-0.0113606	0.920725	0.979394	0.00774105	0.948189	0.986265	-0.292493	0.0792855	0.371462
381	sp|O95433|AHSA1_HUMAN Activator of 90 kDa heat shock protein ATPase homolog 1 OS=Homo sapiens OX=9606 GN=AHSA1 PE=1 SV=1	AHSA1	-0.106376	0.431664	0.758985	-0.102575	0.504918	0.819697	-0.0302957	0.858771	0.968455	-0.22493	0.209622	0.54262
2908	sp|Q9Y250|LZTS1_HUMAN Leucine zipper putative tumor suppressor 1 OS=Homo sapiens OX=9606 GN=LZTS1 PE=1 SV=3	LZTS1	0.63038	0.431999	0.758985	0.585313	0.472441	0.810705	0.4918	0.542672	0.887891	0.921438	0.305342	0.631241
1930	sp|Q7L266|ASGL1_HUMAN Isoaspartyl peptidase/L-asparaginase OS=Homo sapiens OX=9606 GN=ASRGL1 PE=1 SV=2	ASGL1	0.0812675	0.432546	0.759054	0.207459	0.216672	0.636395	-0.0832582	0.544965	0.887891	0.134935	0.2632	0.588033
2478	sp|Q9BXF6|RFIP5_HUMAN Rab11 family-interacting protein 5 OS=Homo sapiens OX=9606 GN=RAB11FIP5 PE=1 SV=1	RFIP5	-0.0844621	0.432538	0.759054	-0.210983	0.154068	0.587462	0.0422015	0.776054	0.954843	-0.12685	0.507956	0.758364
2010	sp|Q8IUD2|RB6I2_HUMAN ELKS/Rab6-interacting/CAST family member 1 OS=Homo sapiens OX=9606 GN=ERC1 PE=1 SV=1	RB6I2	-0.16295	0.432924	0.759271	-0.162173	0.615416	0.891207	0.155246	0.37899	0.832981	-0.418129	0.191059	0.529772
169	sp|O43464|HTRA2_HUMAN Serine protease HTRA2, mitochondrial OS=Homo sapiens OX=9606 GN=HTRA2 PE=1 SV=2	HTRA2	0.190985	0.433458	0.75974	0.300937	0.178574	0.605021	-0.152839	0.608244	0.896366	0.887944	0.00191148	0.0795501
1512	sp|Q13336|UT1_HUMAN Urea transporter 1 OS=Homo sapiens OX=9606 GN=SLC14A1 PE=1 SV=2	UT1	0.0832497	0.433701	0.75974	0.122904	0.621581	0.896522	-0.0100865	0.935048	0.982794	0.161435	0.151906	0.483006
563	sp|P09874|PARP1_HUMAN Poly [ADP-ribose] polymerase 1 OS=Homo sapiens OX=9606 GN=PARP1 PE=1 SV=4	PARP1	0.0707954	0.434285	0.759918	0.168301	0.205403	0.627422	-0.0898362	0.317069	0.77925	0.197986	0.285347	0.612617
829	sp|P27448|MARK3_HUMAN MAP/microtubule affinity-regulating kinase 3 OS=Homo sapiens OX=9606 GN=MARK3 PE=1 SV=5	MARK3	-0.0747142	0.434602	0.759918	0.141426	0.380455	0.757224	-0.183531	0.0603752	0.515997	-0.179797	NA	NA
1581	sp|Q14183|DOC2A_HUMAN Double C2-like domain-containing protein alpha OS=Homo sapiens OX=9606 GN=DOC2A PE=1 SV=5	DOC2A	-0.232239	0.434697	0.759918	-0.262166	0.416319	0.779006	-0.0858987	0.775831	0.954843	-0.487512	0.164664	0.495969
2275	sp|Q96DA2|RB39B_HUMAN Ras-related protein Rab-39B OS=Homo sapiens OX=9606 GN=RAB39B PE=1 SV=1	RB39B	0.0531936	0.434821	0.759918	-0.0891529	0.194292	0.618739	0.101156	0.150131	0.669486	0.147321	0.347018	0.659644
593	sp|P11142|HSP7C_HUMAN Heat shock cognate 71 kDa protein OS=Homo sapiens OX=9606 GN=HSPA8 PE=1 SV=1	HSP7C	0.0374795	0.435363	0.76042	0.0713166	0.329936	0.732746	-0.0418001	0.426516	0.868918	0.116922	0.166919	0.499871
339	sp|O94856|NFASC_HUMAN Neurofascin OS=Homo sapiens OX=9606 GN=NFASC PE=1 SV=4	NFASC	0.0928719	0.436755	0.760881	-0.0137555	0.93452	0.980829	0.0517554	0.759822	0.952821	0.278945	0.244533	0.576772
693	sp|P17252|KPCA_HUMAN Protein kinase C alpha type OS=Homo sapiens OX=9606 GN=PRKCA PE=1 SV=4	KPCA	0.041254	0.436901	0.760881	0.035507	0.540912	0.838151	0.0265366	0.667478	0.918138	0.0700351	0.337784	0.651054
935	sp|P36776|LONM_HUMAN Lon protease homolog, mitochondrial OS=Homo sapiens OX=9606 GN=LONP1 PE=1 SV=2	LONM	0.0518286	0.436621	0.760881	-0.0509751	0.452477	0.799153	0.144104	0.0461229	0.494767	0.0333535	0.830752	0.929724
1735	sp|Q16822|PCKGM_HUMAN Phosphoenolpyruvate carboxykinase [GTP], mitochondrial OS=Homo sapiens OX=9606 GN=PCK2 PE=1 SV=4	PCKGM	-0.125095	0.436304	0.760881	0.379541	0.084665	0.477173	-0.493776	0.0680151	0.534672	0.0338936	0.860001	0.945661
2604	sp|Q9HCC0|MCCB_HUMAN Methylcrotonoyl-CoA carboxylase beta chain, mitochondrial OS=Homo sapiens OX=9606 GN=MCCC2 PE=1 SV=1	MCCB	-0.095514	0.436885	0.760881	0.00016319	0.999166	0.999513	-0.103894	0.557975	0.890359	-0.194567	0.337474	0.65091
1348	sp|P78560|CRADD_HUMAN Death domain-containing protein CRADD OS=Homo sapiens OX=9606 GN=CRADD PE=1 SV=1	CRADD	-0.213956	0.437167	0.7609	-0.243615	0.520511	0.82781	-0.0670937	0.879513	0.971859	-0.397178	0.13365	0.456242
186	sp|O43681|ASNA_HUMAN ATPase ASNA1 OS=Homo sapiens OX=9606 GN=ASNA1 PE=1 SV=2	ASNA	-0.0674479	0.438117	0.761222	-0.200689	0.0444183	0.390664	-0.0684318	0.426777	0.868918	0.0894753	0.522857	0.764495
338	sp|O94832|MYO1D_HUMAN Unconventional myosin-Id OS=Homo sapiens OX=9606 GN=MYO1D PE=1 SV=2	MYO1D	0.0547296	0.43799	0.761222	-0.0137388	0.881493	0.969398	0.0928959	0.247481	0.743457	0.0773598	0.293919	0.621704
2691	sp|Q9NWV8|BABA1_HUMAN BRISC and BRCA1-A complex member 1 OS=Homo sapiens OX=9606 GN=BABAM1 PE=1 SV=1	BABA1	0.0739233	0.438115	0.761222	-0.0240141	0.837596	0.958774	0.148745	0.328627	0.789544	0.154827	NA	NA
2634	sp|Q9NQR4|NIT2_HUMAN Omega-amidase NIT2 OS=Homo sapiens OX=9606 GN=NIT2 PE=1 SV=1	NIT2	-0.244197	0.438732	0.761404	-0.165785	0.666629	0.915003	-0.127772	0.681163	0.919084	-0.540255	0.132381	0.455339
2880	sp|Q9UPQ3|AGAP1_HUMAN Arf-GAP with GTPase, ANK repeat and PH domain-containing protein 1 OS=Homo sapiens OX=9606 GN=AGAP1 PE=1 SV=4	AGAP1	0.205102	0.438665	0.761404	-0.227142	0.456091	0.799868	0.559056	0.162736	0.681632	0.141809	0.69199	0.862435
1898	sp|Q6UW68|TM205_HUMAN Transmembrane protein 205 OS=Homo sapiens OX=9606 GN=TMEM205 PE=1 SV=1	TM205	0.239033	0.439045	0.761505	0.113151	0.814873	0.953933	0.229658	0.625524	0.900362	0.649492	NA	NA
824	sp|P27105|STOM_HUMAN Erythrocyte band 7 integral membrane protein OS=Homo sapiens OX=9606 GN=STOM PE=1 SV=3	STOM	0.0656044	0.440141	0.761635	0.0918796	0.415755	0.778926	-0.0211296	0.872846	0.970966	0.165051	0.193751	0.531509
1212	sp|P57772|SELB_HUMAN Selenocysteine-specific elongation factor OS=Homo sapiens OX=9606 GN=EEFSEC PE=1 SV=4	SELB	0.0772936	0.439855	0.761635	-0.151864	0.216459	0.636395	0.019276	0.817839	0.962241	0.422001	0.0978177	0.400849
2214	sp|Q92828|COR2A_HUMAN Coronin-2A OS=Homo sapiens OX=9606 GN=CORO2A PE=1 SV=2	COR2A	0.409308	0.439969	0.761635	0.223133	0.717655	0.927268	-0.398297	0.548572	0.887891	1.29952	0.0172739	0.201032
2357	sp|Q96RS6|NUDC1_HUMAN NudC domain-containing protein 1 OS=Homo sapiens OX=9606 GN=NUDCD1 PE=1 SV=2	NUDC1	0.255311	0.439551	0.761635	-0.722146	0.0297564	0.34742	0.959011	0.017174	0.362259	0.665948	0.0390703	0.276235
427	sp|P01011|AACT_HUMAN Alpha-1-antichymotrypsin OS=Homo sapiens OX=9606 GN=SERPINA3 PE=1 SV=2	AACT	0.247206	0.440466	0.761739	1.17643	0.00948804	0.242508	0.12926	0.645306	0.911437	-0.702743	0.0693293	0.349068
2865	sp|Q9UN86|G3BP2_HUMAN Ras GTPase-activating protein-binding protein 2 OS=Homo sapiens OX=9606 GN=G3BP2 PE=1 SV=2	G3BP2	-0.0835181	0.440712	0.761739	-0.188683	0.245786	0.665655	-0.01065	0.924932	0.979379	-0.0701285	0.769143	0.899304
2216	sp|Q92841|DDX17_HUMAN Probable ATP-dependent RNA helicase DDX17 OS=Homo sapiens OX=9606 GN=DDX17 PE=1 SV=2	DDX17	0.116087	0.441382	0.762457	0.261527	0.221268	0.642691	0.0906408	0.587658	0.896002	-0.0154219	0.949291	0.980685
1078	sp|P49840|GSK3A_HUMAN Glycogen synthase kinase-3 alpha OS=Homo sapiens OX=9606 GN=GSK3A PE=1 SV=2	GSK3A	0.246019	0.442761	0.763954	0.311784	0.481491	0.811453	0.0111414	0.972343	0.991652	0.415131	0.348727	0.6597
2552	sp|Q9H3P7|GCP60_HUMAN Golgi resident protein GCP60 OS=Homo sapiens OX=9606 GN=ACBD3 PE=1 SV=4	GCP60	0.162332	0.442512	0.763954	0.00588551	0.972935	0.993802	0.434984	0.423529	0.867792	0.0982757	0.666872	0.850762
237	sp|Q99879|H2B1M_HUMAN Histone H2B type 1-M OS=Homo sapiens OX=9606 GN=H2BC14 PE=1 SV=3	H2B1M	0.134155	0.443477	0.764749	0.284157	0.23961	0.661342	-0.0929025	0.633842	0.905665	0.299741	0.20431	0.540113
2085	sp|Q8N6T3|ARFG1_HUMAN ADP-ribosylation factor GTPase-activating protein 1 OS=Homo sapiens OX=9606 GN=ARFGAP1 PE=1 SV=2	ARFG1	0.14483	0.444431	0.76595	0.118948	0.680822	0.919665	-0.0207807	0.896642	0.974047	0.44604	0.363856	0.667243
1198	sp|P55786|PSA_HUMAN Puromycin-sensitive aminopeptidase OS=Homo sapiens OX=9606 GN=NPEPPS PE=1 SV=2	PSA	-0.0670253	0.444885	0.76629	-0.0966927	0.316437	0.72228	-0.103856	0.322074	0.783669	0.0228323	0.890333	0.957221
2519	sp|Q9GZZ9|UBA5_HUMAN Ubiquitin-like modifier-activating enzyme 5 OS=Homo sapiens OX=9606 GN=UBA5 PE=1 SV=1	UBA5	0.0529722	0.445716	0.767279	0.00691036	0.949725	0.988146	0.00183312	0.980947	0.992798	0.18342	0.0499031	0.306902
2570	sp|Q9H6R3|ACSS3_HUMAN Acyl-CoA synthetase short-chain family member 3, mitochondrial OS=Homo sapiens OX=9606 GN=ACSS3 PE=1 SV=1	ACSS3	-0.301234	0.446244	0.767304	-0.187872	0.653288	0.909346	-0.130662	0.760458	0.952821	-0.642165	0.144116	0.471801
2681	sp|Q9NVD7|PARVA_HUMAN Alpha-parvin OS=Homo sapiens OX=9606 GN=PARVA PE=1 SV=1	PARVA	-0.101731	0.446011	0.767304	0.0682136	0.712353	0.927268	-0.151115	0.284276	0.762578	-0.225923	0.336047	0.649519
1987	sp|Q86V48|LUZP1_HUMAN Leucine zipper protein 1 OS=Homo sapiens OX=9606 GN=LUZP1 PE=1 SV=2	LUZP1	-0.221364	0.447018	0.768192	-0.423516	0.138999	0.57012	-0.275826	0.468158	0.884434	0.177172	0.711019	0.869764
691	sp|P17081|RHOQ_HUMAN Rho-related GTP-binding protein RhoQ OS=Homo sapiens OX=9606 GN=RHOQ PE=1 SV=2	RHOQ	-0.187791	0.447515	0.768603	-0.133868	0.632417	0.903543	-0.209221	0.53994	0.887891	-0.213141	0.364087	0.667243
412	sp|P00387|NB5R3_HUMAN NADH-cytochrome b5 reductase 3 OS=Homo sapiens OX=9606 GN=CYB5R3 PE=1 SV=3	NB5R3	0.0494555	0.449145	0.770074	-0.0344984	0.71824	0.927268	0.0761096	0.42445	0.868594	0.10742	0.361539	0.666847
470	sp|P04843|RPN1_HUMAN Dolichyl-diphosphooligosaccharide--protein glycosyltransferase subunit 1 OS=Homo sapiens OX=9606 GN=RPN1 PE=1 SV=1	RPN1	0.0752428	0.448954	0.770074	0.159522	0.366404	0.756323	0.099881	0.426556	0.868918	-0.0600403	0.677485	0.855322
2786	sp|Q9UEY8|ADDG_HUMAN Gamma-adducin OS=Homo sapiens OX=9606 GN=ADD3 PE=1 SV=1	ADDG	0.0854972	0.448903	0.770074	0.109752	0.358429	0.748584	-0.0633333	0.556446	0.890359	0.280446	0.313318	0.633982
2317	sp|Q96JJ3|ELMO2_HUMAN Engulfment and cell motility protein 2 OS=Homo sapiens OX=9606 GN=ELMO2 PE=1 SV=2	ELMO2	-0.150542	0.44979	0.770736	-0.0677373	0.759437	0.938054	-0.144298	0.484407	0.884434	-0.255474	0.22752	0.563241
2019	sp|Q8IVH8|M4K3_HUMAN Mitogen-activated protein kinase kinase kinase kinase 3 OS=Homo sapiens OX=9606 GN=MAP4K3 PE=1 SV=1	M4K3	0.167675	0.451118	0.771683	0.312488	NA	NA	0.0129591	0.956126	0.988328	0.496913	NA	NA
2886	sp|Q9UPU5|UBP24_HUMAN Ubiquitin carboxyl-terminal hydrolase 24 OS=Homo sapiens OX=9606 GN=USP24 PE=1 SV=3	UBP24	0.0735216	0.450916	0.771683	0.129378	0.300809	0.710727	0.00280532	0.98176	0.993278	0.122613	0.364567	0.667286
3012	sp|Q9Y678|COPG1_HUMAN Coatomer subunit gamma-1 OS=Homo sapiens OX=9606 GN=COPG1 PE=1 SV=1	COPG1	-0.0435782	0.450783	0.771683	-0.0573364	0.395423	0.767367	-0.0138124	0.856679	0.968455	-0.0721755	0.345651	0.658859
189	sp|O43741|AAKB2_HUMAN 5-AMP-activated protein kinase subunit beta-2 OS=Homo sapiens OX=9606 GN=PRKAB2 PE=1 SV=1	AAKB2	-0.10345	0.452442	0.772177	-0.25606	0.117046	0.536718	-0.00810142	0.968472	0.991602	-0.0423548	0.744571	0.888245
2078	sp|Q8N5M4|TTC9C_HUMAN Tetratricopeptide repeat protein 9C OS=Homo sapiens OX=9606 GN=TTC9C PE=1 SV=1	TTC9C	-0.199101	0.45188	0.772177	-0.0855941	0.79196	0.944503	-0.109204	0.795091	0.958165	-0.461164	0.051591	0.312694
2710	sp|Q9NZ43|USE1_HUMAN Vesicle transport protein USE1 OS=Homo sapiens OX=9606 GN=USE1 PE=1 SV=2	USE1	-0.288517	0.452396	0.772177	-0.114218	0.765619	0.938184	-0.542984	0.183511	0.695057	-0.302478	NA	NA
2806	sp|Q9UI09|NDUAC_HUMAN NADH dehydrogenase [ubiquinone] 1 alpha subcomplex subunit 12 OS=Homo sapiens OX=9606 GN=NDUFA12 PE=1 SV=1	NDUAC	0.0951045	0.452204	0.772177	0.252648	0.21086	0.629733	-0.107999	0.458521	0.881961	0.215959	0.284703	0.612458
1931	sp|Q7L2E3|DHX30_HUMAN ATP-dependent RNA helicase DHX30 OS=Homo sapiens OX=9606 GN=DHX30 PE=1 SV=1	DHX30	0.106183	0.452945	0.772595	0.198071	0.389524	0.763166	-0.134825	0.397774	0.851295	0.427393	0.180965	0.519846
599	sp|P11182|ODB2_HUMAN Lipoamide acyltransferase component of branched-chain alpha-keto acid dehydrogenase complex, mitochondrial OS=Homo sapiens OX=9606 GN=DBT PE=1 SV=3	ODB2	0.0815451	0.453552	0.772748	0.0219365	0.885427	0.969398	0.0983993	0.39562	0.848975	0.125807	0.619213	0.821069
2012	sp|Q8IUR7|ARMC8_HUMAN Armadillo repeat-containing protein 8 OS=Homo sapiens OX=9606 GN=ARMC8 PE=1 SV=2	ARMC8	-0.117467	0.453379	0.772748	-0.302766	0.0704713	0.449458	-0.0233406	0.923386	0.978802	0.0101733	0.968262	0.986727
1635	sp|Q15031|SYLM_HUMAN Probable leucine--tRNA ligase, mitochondrial OS=Homo sapiens OX=9606 GN=LARS2 PE=1 SV=2	SYLM	0.139999	0.45422	0.773008	-0.00708369	0.97224	0.993661	0.432231	0.198155	0.712699	-0.0780481	0.767769	0.899189
1809	sp|Q5T5P2|SKT_HUMAN Sickle tail protein homolog OS=Homo sapiens OX=9606 GN=KIAA1217 PE=1 SV=2	SKT	0.130189	0.454223	0.773008	-0.0356503	0.863284	0.967577	0.0540804	0.812253	0.960076	0.425147	0.02593	0.228507
297	sp|O75600|KBL_HUMAN 2-amino-3-ketobutyrate coenzyme A ligase, mitochondrial OS=Homo sapiens OX=9606 GN=GCAT PE=1 SV=1	KBL	0.196909	0.454636	0.773269	0.379517	0.237846	0.658244	0.390981	0.345954	0.804981	-0.316727	0.344746	0.658044
2845	sp|Q9ULD0|OGDHL_HUMAN 2-oxoglutarate dehydrogenase-like, mitochondrial OS=Homo sapiens OX=9606 GN=OGDHL PE=1 SV=3	OGDHL	-0.0928024	0.454915	0.773304	-0.283999	0.0166927	0.287932	-0.0860594	0.559907	0.890359	0.120146	0.748986	0.890045
1736	sp|Q16836|HCDH_HUMAN Hydroxyacyl-coenzyme A dehydrogenase, mitochondrial OS=Homo sapiens OX=9606 GN=HADH PE=1 SV=3	HCDH	-0.114886	0.456026	0.774751	-0.162412	0.422242	0.780855	-0.00266619	0.988645	0.994785	-0.250347	0.305658	0.631241
1918	sp|Q70CQ3|UBP30_HUMAN Ubiquitin carboxyl-terminal hydrolase 30 OS=Homo sapiens OX=9606 GN=USP30 PE=1 SV=1	UBP30	-0.112827	0.456424	0.774986	-0.0248525	0.871685	0.968856	-0.185127	0.264709	0.753641	-0.163691	0.311694	0.632808
779	sp|P23284|PPIB_HUMAN Peptidyl-prolyl cis-trans isomerase B OS=Homo sapiens OX=9606 GN=PPIB PE=1 SV=2	PPIB	-0.23996	0.45718	0.775325	-0.361459	0.398776	0.769312	-0.22069	0.532052	0.887891	-0.0888473	0.886505	0.954219
1567	sp|Q14103|HNRPD_HUMAN Heterogeneous nuclear ribonucleoprotein D0 OS=Homo sapiens OX=9606 GN=HNRNPD PE=1 SV=1	HNRPD	-0.0927642	0.457264	0.775325	-0.0836984	0.626206	0.899828	0.0985927	0.501007	0.887049	-0.390376	0.0988085	0.402697
2972	sp|Q9Y496|KIF3A_HUMAN Kinesin-like protein KIF3A OS=Homo sapiens OX=9606 GN=KIF3A PE=1 SV=4	KIF3A	-0.0483695	0.457403	0.775325	-0.187351	0.0387289	0.367605	-0.0215966	0.77443	0.954843	0.0736161	0.500443	0.755314
158	sp|O43294|TGFI1_HUMAN Transforming growth factor beta-1-induced transcript 1 protein OS=Homo sapiens OX=9606 GN=TGFB1I1 PE=1 SV=2	TGFI1	0.262218	0.459385	0.777293	0.949243	NA	NA	-0.0390823	NA	NA	0.234077	0.527625	0.768403
977	sp|P42025|ACTY_HUMAN Beta-centractin OS=Homo sapiens OX=9606 GN=ACTR1B PE=1 SV=1	ACTY	-0.10412	0.460169	0.777293	-0.0382257	0.773904	0.940943	-0.188881	0.351323	0.809811	-0.0679803	0.82205	0.926514
1282	sp|P62701|RS4X_HUMAN 40S ribosomal protein S4, X isoform OS=Homo sapiens OX=9606 GN=RPS4X PE=1 SV=2	RS4X	0.0549339	0.460225	0.777293	0.0240926	0.781381	0.941922	0.184087	0.0701545	0.540869	-0.102814	0.361492	0.666847
1391	sp|Q02153|GCYB1_HUMAN Guanylate cyclase soluble subunit beta-1 OS=Homo sapiens OX=9606 GN=GUCY1B1 PE=1 SV=1	GCYB1	0.0940299	0.460379	0.777293	0.0785673	0.569913	0.856806	0.089479	0.537806	0.887891	0.123869	0.581569	0.802168
1588	sp|Q14240|IF4A2_HUMAN Eukaryotic initiation factor 4A-II OS=Homo sapiens OX=9606 GN=EIF4A2 PE=1 SV=2	IF4A2	-0.040871	0.460386	0.777293	-0.129873	0.201582	0.62205	-0.0524261	0.355776	0.813259	0.080297	0.266093	0.589846
1957	sp|Q7Z4S6|KI21A_HUMAN Kinesin-like protein KIF21A OS=Homo sapiens OX=9606 GN=KIF21A PE=1 SV=2	KI21A	-0.0454698	0.460144	0.777293	-0.159925	0.039759	0.370118	-0.0129225	0.853414	0.968455	0.0392402	0.747918	0.890045
2576	sp|Q9H845|ACAD9_HUMAN Complex I assembly factor ACAD9, mitochondrial OS=Homo sapiens OX=9606 GN=ACAD9 PE=1 SV=1	ACAD9	0.123988	0.459848	0.777293	0.283254	0.177169	0.603975	-0.0870618	0.611325	0.896366	0.280906	0.308312	0.632076
479	sp|P05141|ADT2_HUMAN ADP/ATP translocase 2 OS=Homo sapiens OX=9606 GN=SLC25A5 PE=1 SV=7	ADT2	0.0641119	0.46204	0.778417	-0.0829965	0.362807	0.753395	-0.0563723	0.575709	0.89377	0.416465	0.00208952	0.0795501
727	sp|P20020|AT2B1_HUMAN Plasma membrane calcium-transporting ATPase 1 OS=Homo sapiens OX=9606 GN=ATP2B1 PE=1 SV=4	AT2B1	-0.0575776	0.462747	0.778417	-0.0872148	0.336473	0.73311	-0.196342	0.0192663	0.368695	0.185145	0.370571	0.672363
1106	sp|P51153|RAB13_HUMAN Ras-related protein Rab-13 OS=Homo sapiens OX=9606 GN=RAB13 PE=1 SV=1	RAB13	0.122324	0.461559	0.778417	0.101513	0.723339	0.927268	0.257168	0.145375	0.669486	-0.116147	0.803752	0.915984
1132	sp|P52294|IMA5_HUMAN Importin subunit alpha-5 OS=Homo sapiens OX=9606 GN=KPNA1 PE=1 SV=3	IMA5	0.0537974	0.462624	0.778417	0.0803471	0.13627	0.568815	0.0502884	0.531506	0.887891	0.0280863	0.905933	0.963042
1156	sp|P53677|AP3M2_HUMAN AP-3 complex subunit mu-2 OS=Homo sapiens OX=9606 GN=AP3M2 PE=2 SV=1	AP3M2	-0.13968	0.4616	0.778417	-0.108733	0.64416	0.909064	0.0263221	0.940091	0.984919	-0.382206	0.276184	0.602067
2690	sp|Q9NWU2|GID8_HUMAN Glucose-induced degradation protein 8 homolog OS=Homo sapiens OX=9606 GN=GID8 PE=1 SV=1	GID8	0.121857	0.462878	0.778417	-0.20748	0.169165	0.595824	0.347131	0.175875	0.690594	0.168175	0.535512	0.772957
2921	sp|Q9Y2G0|EFR3B_HUMAN Protein EFR3 homolog B OS=Homo sapiens OX=9606 GN=EFR3B PE=1 SV=2	EFR3B	-0.093773	0.462816	0.778417	-0.0981456	0.427605	0.784285	-0.232637	0.0781109	0.550531	0.162304	0.559289	0.785503
254	sp|O75116|ROCK2_HUMAN Rho-associated protein kinase 2 OS=Homo sapiens OX=9606 GN=ROCK2 PE=1 SV=4	ROCK2	-0.178936	0.463707	0.778935	-0.019514	0.935305	0.980829	-0.242323	0.466715	0.884434	-0.331149	0.390221	0.687804
359	sp|O95140|MFN2_HUMAN Mitofusin-2 OS=Homo sapiens OX=9606 GN=MFN2 PE=1 SV=3	MFN2	-0.0829568	0.463701	0.778935	0.012873	0.853295	0.9641	-0.0925105	0.564076	0.892938	-0.180428	0.584475	0.804344
2158	sp|Q8WUM0|NU133_HUMAN Nuclear pore complex protein Nup133 OS=Homo sapiens OX=9606 GN=NUP133 PE=1 SV=2	NU133	-0.148769	0.464142	0.779226	0.395861	0.321809	0.72618	-0.297576	0.159678	0.67677	-0.564233	0.0344494	0.259262
580	sp|P10515|ODP2_HUMAN Dihydrolipoyllysine-residue acetyltransferase component of pyruvate dehydrogenase complex, mitochondrial OS=Homo sapiens OX=9606 GN=DLAT PE=1 SV=3	ODP2	-0.0586222	0.464477	0.779349	-0.132106	0.26321	0.68239	0.065772	0.488523	0.884434	-0.159482	0.216342	0.547695
1161	sp|P53816|PLAT3_HUMAN Phospholipase A and acyltransferase 3 OS=Homo sapiens OX=9606 GN=PLAAT3 PE=1 SV=2	PLAT3	0.135218	0.465047	0.779868	0.34194	0.380063	0.757224	0.0668741	0.692739	0.923302	-0.00344115	0.988733	0.993409
2760	sp|Q9P2R7|SUCB1_HUMAN Succinate--CoA ligase [ADP-forming] subunit beta, mitochondrial OS=Homo sapiens OX=9606 GN=SUCLA2 PE=1 SV=3	SUCB1	-0.0654233	0.465745	0.7806	-0.191907	0.0453363	0.392362	0.0184405	0.880486	0.971859	-0.0436549	0.801606	0.915984
1480	sp|Q12965|MYO1E_HUMAN Unconventional myosin-Ie OS=Homo sapiens OX=9606 GN=MYO1E PE=1 SV=2	MYO1E	-0.150767	0.466013	0.780611	-0.24002	0.292679	0.705228	-0.0249871	0.933618	0.982794	-0.214344	0.419409	0.702492
1602	sp|Q14571|ITPR2_HUMAN Inositol 1,4,5-trisphosphate receptor type 2 OS=Homo sapiens OX=9606 GN=ITPR2 PE=1 SV=2	ITPR2	0.0694624	0.466398	0.780817	0.114034	0.430313	0.785259	0.058899	0.551752	0.887891	0.0333071	0.829198	0.929724
464	sp|P04217|A1BG_HUMAN Alpha-1B-glycoprotein OS=Homo sapiens OX=9606 GN=A1BG PE=1 SV=4	A1BG	0.14577	0.467447	0.782135	0.465243	0.0903674	0.493162	-0.129307	0.536548	0.887891	0.18567	0.426218	0.70777
1761	sp|Q4G0F5|VP26B_HUMAN Vacuolar protein sorting-associated protein 26B OS=Homo sapiens OX=9606 GN=VPS26B PE=1 SV=2	VP26B	-0.1475	0.468048	0.782703	-0.242939	0.436646	0.788173	-0.0556044	0.804805	0.958753	-0.173997	0.490169	0.751849
675	sp|P15927|RFA2_HUMAN Replication protein A 32 kDa subunit OS=Homo sapiens OX=9606 GN=RPA2 PE=1 SV=1	RFA2	-0.129422	0.469114	0.783155	-0.284821	0.114236	0.53335	-0.225006	0.242894	0.74163	0.195252	0.522616	0.764495
2023	sp|Q8IWQ3|BRSK2_HUMAN Serine/threonine-protein kinase BRSK2 OS=Homo sapiens OX=9606 GN=BRSK2 PE=1 SV=3	BRSK2	-0.110955	0.469066	0.783155	-0.187959	0.199438	0.620537	0.126427	0.609058	0.896366	-0.377189	0.141156	0.468598
2470	sp|Q9BWF3|RBM4_HUMAN RNA-binding protein 4 OS=Homo sapiens OX=9606 GN=RBM4 PE=1 SV=1	RBM4	0.134707	0.469369	0.783155	-0.00830967	0.977729	0.995394	0.251054	0.337166	0.795835	0.125505	0.449525	0.723115
2649	sp|Q9NRN7|ADPPT_HUMAN L-aminoadipate-semialdehyde dehydrogenase-phosphopantetheinyl transferase OS=Homo sapiens OX=9606 GN=AASDHPPT PE=1 SV=2	ADPPT	-0.172932	0.468963	0.783155	-0.163045	0.517226	0.826313	-0.0828909	0.772989	0.954843	-0.348847	0.16076	0.492775
1586	sp|Q14204|DYHC1_HUMAN Cytoplasmic dynein 1 heavy chain 1 OS=Homo sapiens OX=9606 GN=DYNC1H1 PE=1 SV=5	DYHC1	-0.032224	0.469935	0.783663	-0.0994256	0.0686533	0.44845	0.0296047	0.621388	0.899477	-0.0465653	0.411384	0.698758
2476	sp|Q9BXB4|OSB11_HUMAN Oxysterol-binding protein-related protein 11 OS=Homo sapiens OX=9606 GN=OSBPL11 PE=1 SV=2	OSB11	0.0909166	0.472329	0.787177	0.127378	0.584231	0.866409	0.0750238	0.630811	0.903095	0.0451044	NA	NA
3006	sp|Q9Y5X2|SNX8_HUMAN Sorting nexin-8 OS=Homo sapiens OX=9606 GN=SNX8 PE=1 SV=1	SNX8	0.112892	0.47257	0.787177	0.0782665	0.761687	0.938054	0.173956	0.308366	0.774322	0.0567403	0.764562	0.897458
25	sp|O00139|KIF2A_HUMAN Kinesin-like protein KIF2A OS=Homo sapiens OX=9606 GN=KIF2A PE=1 SV=3	KIF2A	-0.057665	0.473205	0.787795	-0.11995	0.175866	0.603292	-0.0369721	0.690861	0.923219	-0.0160387	0.896406	0.960128
379	sp|O95373|IPO7_HUMAN Importin-7 OS=Homo sapiens OX=9606 GN=IPO7 PE=1 SV=1	IPO7	0.0864924	0.473704	0.788187	-0.0503596	0.701104	0.926171	-0.0209074	0.835306	0.965123	0.407253	0.181497	0.519846
1556	sp|Q13813|SPTN1_HUMAN Spectrin alpha chain, non-erythrocytic 1 OS=Homo sapiens OX=9606 GN=SPTAN1 PE=1 SV=3	SPTN1	-0.0254003	0.474548	0.788712	-0.0393893	0.382554	0.759825	-0.0344757	0.407728	0.854898	0.00453335	0.949177	0.980685
2401	sp|Q99816|TS101_HUMAN Tumor susceptibility gene 101 protein OS=Homo sapiens OX=9606 GN=TSG101 PE=1 SV=2	TS101	0.0392411	0.474513	0.788712	-0.0194731	0.777589	0.941922	-0.0201163	0.736119	0.939526	0.196777	0.0179375	0.201396
76	sp|O14617|AP3D1_HUMAN AP-3 complex subunit delta-1 OS=Homo sapiens OX=9606 GN=AP3D1 PE=1 SV=1	AP3D1	-0.092803	0.475583	0.789056	-0.229769	0.142732	0.574822	-0.0264814	0.865132	0.968668	-0.0324917	0.8249	0.928054
2274	sp|Q96D46|NMD3_HUMAN 60S ribosomal export protein NMD3 OS=Homo sapiens OX=9606 GN=NMD3 PE=1 SV=1	NMD3	0.112675	0.475415	0.789056	0.264165	0.228719	0.649353	-0.0261523	0.893028	0.973344	0.207189	NA	NA
2479	sp|Q9BXM0|PRAX_HUMAN Periaxin OS=Homo sapiens OX=9606 GN=PRX PE=1 SV=2	PRAX	0.19633	0.475511	0.789056	0.227205	0.486653	0.81373	0.454621	0.291173	0.767043	-0.227127	0.459224	0.730211
2699	sp|Q9NXR1|NDE1_HUMAN Nuclear distribution protein nudE homolog 1 OS=Homo sapiens OX=9606 GN=NDE1 PE=1 SV=3	NDE1	-0.0807729	0.475812	0.789056	-0.0680636	0.689373	0.920729	-0.0281015	0.862634	0.968668	-0.172489	0.139178	0.465385
2117	sp|Q8NFW8|NEUA_HUMAN N-acylneuraminate cytidylyltransferase OS=Homo sapiens OX=9606 GN=CMAS PE=1 SV=2	NEUA	-0.139322	0.476367	0.789395	-0.270286	0.342343	0.737512	-0.298427	0.155899	0.671643	0.335558	0.326663	0.644621
2164	sp|Q8WVC6|DCAKD_HUMAN Dephospho-CoA kinase domain-containing protein OS=Homo sapiens OX=9606 GN=DCAKD PE=1 SV=1	DCAKD	0.102344	0.476546	0.789395	-0.00218739	0.986705	0.997525	0.0575116	0.695332	0.924168	0.291546	0.26292	0.588005
2856	sp|Q9ULX6|AKP8L_HUMAN A-kinase anchor protein 8-like OS=Homo sapiens OX=9606 GN=AKAP8L PE=1 SV=4	AKP8L	0.067284	0.477435	0.79043	0.153023	0.0675015	0.44845	-0.126928	0.314703	0.778341	0.296831	0.257903	0.586762
2440	sp|Q9BT22|ALG1_HUMAN Chitobiosyldiphosphodolichol beta-mannosyltransferase OS=Homo sapiens OX=9606 GN=ALG1 PE=1 SV=2	ALG1	-0.0867	0.477745	0.790504	0.270479	0.143817	0.576068	-0.393982	0.00663758	0.233848	0.0477719	0.757646	0.892115
1124	sp|P51812|KS6A3_HUMAN Ribosomal protein S6 kinase alpha-3 OS=Homo sapiens OX=9606 GN=RPS6KA3 PE=1 SV=1	KS6A3	0.139338	0.478092	0.79064	0.172687	0.709489	0.927268	0.0536553	0.836489	0.965123	0.174536	0.415907	0.701235
1411	sp|Q04446|GLGB_HUMAN 1,4-alpha-glucan-branching enzyme OS=Homo sapiens OX=9606 GN=GBE1 PE=1 SV=3	GLGB	-0.0900234	0.479066	0.791812	-0.188582	0.159623	0.589313	-0.107656	0.429137	0.868918	0.0514108	0.745007	0.888245
[truncated: 1,222 more rows]

## Sheet: SPC insoluble
	Protein	Gene symbol	Fold change - ALS vs non-ALS	p-value - ALS vs non-ALS	FDR-adjusted p-value - ALS vs non-ALS	Fold change - ALS vs control	p-value - ALS vs control	FDR-adjusted p-value - ALS vs control	Fold change - ALS vs AD	p-value - ALS vs AD	FDR-adjusted p-value - ALS vs AD	Fold change - ALS vs PD	p-value - ALS vs PD	FDR-adjusted p-value - ALS vs PD
[truncated: 1,318 more rows]

[truncated: 6 more sheets: CTX soluble, CTX insoluble, GO terms SPC solubel, GO terms SPC insoluble, GO terms CTX soluble, GO terms CTX insoluble]
