# Supplementary material for: TDP-43 pathology is associated with divergent protein profiles in ALS brain and spinal cord
Source: Acta Neuropathol Commun. 2025 Aug 18;13:175. doi: 10.1186/s40478-025-02084-y (PMC12359902; doi:10.1186/s40478-025-02084-y)
Supplement: Supplementary file 4 — Supplementary Material 4 [file 40478_2025_2084_MOESM4_ESM.xlsx]

## Sheet: SPC soluble
	Protein	Gene symbol	Fold change - AD vs non-AD	p-value - AD vs non-AD	FDR-adjusted p-value - AD vs non-AD	Fold change - PD vs non-PD	p-value - PD vs non-PD	FDR-adjusted p-value - PD vs non-PD
831	sp|P27544|CERS1_HUMAN Ceramide synthase 1 OS=Homo sapiens OX=9606 GN=CERS1 PE=1 SV=1	CERS1	-0.407836	0.0424649	0.535121	-0.633261	2.15049263454095e-06	0.00207459
1562	sp|Q13972|RGRF1_HUMAN Ras-specific guanine nucleotide-releasing factor 1 OS=Homo sapiens OX=9606 GN=RASGRF1 PE=1 SV=2	RGRF1	0.332302	0.476454	0.931636	-1.01419	1.0994432512755e-06	0.00207459
962	sp|P40855|PEX19_HUMAN Peroxisomal biogenesis factor 19 OS=Homo sapiens OX=9606 GN=PEX19 PE=1 SV=1	PEX19	0.00271567	0.982743	0.998213	-0.647061	2.25009231739153e-06	0.00207459
670	sp|P15374|UCHL3_HUMAN Ubiquitin carboxyl-terminal hydrolase isozyme L3 OS=Homo sapiens OX=9606 GN=UCHL3 PE=1 SV=1	UCHL3	-0.644041	0.129572	0.721001	0.986766	5.12802973667359e-06	0.00354603
2101	sp|Q8NC56|LEMD2_HUMAN LEM domain-containing protein 2 OS=Homo sapiens OX=9606 GN=LEMD2 PE=1 SV=1	LEMD2	0.196784	0.200063	0.783097	-0.530933	8.06579374249437e-06	0.00371833
239	sp|O60826|CCD22_HUMAN Coiled-coil domain-containing protein 22 OS=Homo sapiens OX=9606 GN=CCDC22 PE=1 SV=1	CCD22	-0.196406	0.324894	0.856942	0.802287	7.90780081356437e-06	0.00371833
2684	sp|Q9NVH1|DJC11_HUMAN DnaJ homolog subfamily C member 11 OS=Homo sapiens OX=9606 GN=DNAJC11 PE=1 SV=2	DJC11	0.0252217	0.876649	0.987139	-0.581184	1.12032061886344e-05	0.00442687
1467	sp|Q12849|GRSF1_HUMAN G-rich sequence factor 1 OS=Homo sapiens OX=9606 GN=GRSF1 PE=1 SV=3	GRSF1	-0.265372	0.22242	0.793717	0.693224	1.41022552730217e-05	0.00487585
718	sp|P19086|GNAZ_HUMAN Guanine nucleotide-binding protein G(z) subunit alpha OS=Homo sapiens OX=9606 GN=GNAZ PE=1 SV=3	GNAZ	-0.347107	0.0608982	0.597209	0.505256	2.68114480846987e-05	0.00621329
2107	sp|Q8NDI1|EHBP1_HUMAN EH domain-binding protein 1 OS=Homo sapiens OX=9606 GN=EHBP1 PE=1 SV=3	EHBP1	-0.459314	0.27761	0.836059	1.23482	2.26368024938047e-05	0.00621329
1290	sp|P62820|RAB1A_HUMAN Ras-related protein Rab-1A OS=Homo sapiens OX=9606 GN=RAB1A PE=1 SV=3	RAB1A	0.137279	0.342797	0.863593	0.479357	2.5374122729056e-05	0.00621329
1165	sp|P54136|SYRC_HUMAN Arginine--tRNA ligase, cytoplasmic OS=Homo sapiens OX=9606 GN=RARS1 PE=1 SV=2	SYRC	0.103927	0.631678	0.958244	0.481652	2.92019923019325e-05	0.00621329
808	sp|P25685|DNJB1_HUMAN DnaJ homolog subfamily B member 1 OS=Homo sapiens OX=9606 GN=DNAJB1 PE=1 SV=4	DNJB1	-0.0139814	0.893876	0.988626	0.307227	2.90394037336072e-05	0.00621329
63	sp|O00764|PDXK_HUMAN Pyridoxal kinase OS=Homo sapiens OX=9606 GN=PDXK PE=1 SV=1	PDXK	0.00158522	0.984167	0.998213	0.263937	4.30083319741375e-05	0.00849722
502	sp|P06756|ITAV_HUMAN Integrin alpha-V OS=Homo sapiens OX=9606 GN=ITGAV PE=1 SV=2	ITAV	-0.303422	0.276084	0.83439	0.568164	5.47397377017395e-05	0.010094
1504	sp|Q13217|DNJC3_HUMAN DnaJ homolog subfamily C member 3 OS=Homo sapiens OX=9606 GN=DNAJC3 PE=1 SV=1	DNJC3	-0.0804629	0.748027	0.980715	0.698291	7.00140129455993e-05	0.0121037
2600	sp|Q9HB90|RRAGC_HUMAN Ras-related GTP-binding protein C OS=Homo sapiens OX=9606 GN=RRAGC PE=1 SV=1	RRAGC	-0.495643	0.0448547	0.535121	-0.630277	0.000115802	0.0168584
1412	sp|Q04637|IF4G1_HUMAN Eukaryotic translation initiation factor 4 gamma 1 OS=Homo sapiens OX=9606 GN=EIF4G1 PE=1 SV=4	IF4G1	-0.276217	0.322822	0.856453	0.529677	0.000111789	0.0168584
170	sp|O43488|ARK72_HUMAN Aflatoxin B1 aldehyde reductase member 2 OS=Homo sapiens OX=9606 GN=AKR7A2 PE=1 SV=3	ARK72	0.0869956	0.424523	0.916451	0.417677	0.000114138	0.0168584
103	sp|O14974|MYPT1_HUMAN Protein phosphatase 1 regulatory subunit 12A OS=Homo sapiens OX=9606 GN=PPP1R12A PE=1 SV=1	MYPT1	0.119462	0.606009	0.956645	0.508966	0.000122227	0.016904
1872	sp|Q6NUP7|PP4R4_HUMAN Serine/threonine-protein phosphatase 4 regulatory subunit 4 OS=Homo sapiens OX=9606 GN=PPP4R4 PE=1 SV=1	PP4R4	-0.327231	0.0860764	0.660617	0.597314	0.000154238	0.0200184
36	sp|O00217|NDUS8_HUMAN NADH dehydrogenase [ubiquinone] iron-sulfur protein 8, mitochondrial OS=Homo sapiens OX=9606 GN=NDUFS8 PE=1 SV=1	NDUS8	0.145411	0.379784	0.895292	0.563519	0.000183437	0.0200184
2807	sp|Q9UI10|EI2BD_HUMAN Translation initiation factor eIF-2B subunit delta OS=Homo sapiens OX=9606 GN=EIF2B4 PE=1 SV=2	EI2BD	-0.242256	0.418687	0.91582	0.835247	0.000186337	0.0200184
1009	sp|P45974|UBP5_HUMAN Ubiquitin carboxyl-terminal hydrolase 5 OS=Homo sapiens OX=9606 GN=USP5 PE=1 SV=2	UBP5	-0.0527839	0.512207	0.93481	0.231091	0.00018817	0.0200184
811	sp|P25787|PSA2_HUMAN Proteasome subunit alpha type-2 OS=Homo sapiens OX=9606 GN=PSMA2 PE=1 SV=2	PSA2	0.124397	0.640379	0.959753	0.541404	0.000185652	0.0200184
2480	sp|Q9BXM9|FSD1L_HUMAN FSD1-like protein OS=Homo sapiens OX=9606 GN=FSD1L PE=1 SV=2	FSD1L	0.0238829	0.864679	0.987139	0.294517	0.000185594	0.0200184
2281	sp|Q96EP5|DAZP1_HUMAN DAZ-associated protein 1 OS=Homo sapiens OX=9606 GN=DAZAP1 PE=1 SV=1	DAZP1	0.0614516	0.799448	0.980715	0.748576	0.000204134	0.0209124
1258	sp|P61966|AP1S1_HUMAN AP-1 complex subunit sigma-1A OS=Homo sapiens OX=9606 GN=AP1S1 PE=1 SV=1	AP1S1	0.069739	0.823952	0.980715	0.844451	0.000213234	0.0210645
248	sp|O75037|KI21B_HUMAN Kinesin-like protein KIF21B OS=Homo sapiens OX=9606 GN=KIF21B PE=1 SV=2	KI21B	-0.148113	0.806167	0.980715	-1.06735	0.000224822	0.0214434
2214	sp|Q92828|COR2A_HUMAN Coronin-2A OS=Homo sapiens OX=9606 GN=CORO2A PE=1 SV=2	COR2A	0.772658	0.189557	0.770271	-1.31741	0.000279345	0.0257556
2418	sp|Q9BQI7|PSD2_HUMAN PH and SEC7 domain-containing protein 2 OS=Homo sapiens OX=9606 GN=PSD2 PE=2 SV=3	PSD2	0.337021	0.0545092	0.577281	0.5991	0.000461688	0.0393716
983	sp|P42263|GRIA3_HUMAN Glutamate receptor 3 OS=Homo sapiens OX=9606 GN=GRIA3 PE=1 SV=2	GRIA3	0.495743	0.113186	0.709452	0.967351	0.000469727	0.0393716
1455	sp|Q09019|DMWD_HUMAN Dystrophia myotonica WD repeat-containing protein OS=Homo sapiens OX=9606 GN=DMWD PE=1 SV=3	DMWD	-0.000389584	0.996746	0.998636	0.254035	0.000448659	0.0393716
384	sp|O95563|MPC2_HUMAN Mitochondrial pyruvate carrier 2 OS=Homo sapiens OX=9606 GN=MPC2 PE=1 SV=1	MPC2	-0.0388441	0.768094	0.980715	-0.307135	0.000492224	0.0400438
548	sp|P09382|LEG1_HUMAN Galectin-1 OS=Homo sapiens OX=9606 GN=LGALS1 PE=1 SV=2	LEG1	-0.365952	0.0333629	0.500783	-0.545437	0.000528492	0.0406058
1977	sp|Q86U38|NOP9_HUMAN Nucleolar protein 9 OS=Homo sapiens OX=9606 GN=NOP9 PE=1 SV=1	NOP9	0.107369	0.526383	0.939126	-0.493128	0.000523585	0.0406058
1970	sp|Q86SX6|GLRX5_HUMAN Glutaredoxin-related protein 5, mitochondrial OS=Homo sapiens OX=9606 GN=GLRX5 PE=1 SV=2	GLRX5	0.220492	0.562212	0.953527	0.80335	0.000567164	0.0423994
354	sp|O94967|WDR47_HUMAN WD repeat-containing protein 47 OS=Homo sapiens OX=9606 GN=WDR47 PE=1 SV=1	WDR47	-0.265929	0.396724	0.904705	0.720502	0.000585321	0.0426052
2259	sp|Q96BJ3|AIDA_HUMAN Axin interactor, dorsalization-associated protein OS=Homo sapiens OX=9606 GN=AIDA PE=1 SV=1	AIDA	-0.142554	0.29928	0.846618	0.508082	0.000624775	0.0432032
2032	sp|Q8IXJ6|SIR2_HUMAN NAD-dependent protein deacetylase sirtuin-2 OS=Homo sapiens OX=9606 GN=SIRT2 PE=1 SV=2	SIR2	0.0591142	0.57472	0.956645	-0.272417	0.00061967	0.0432032
2925	sp|Q9Y2I1|NISCH_HUMAN Nischarin OS=Homo sapiens OX=9606 GN=NISCH PE=1 SV=3	NISCH	0.0406151	0.908783	0.988626	0.58635	0.000741568	0.0500287
397	sp|O95810|CAVN2_HUMAN Caveolae-associated protein 2 OS=Homo sapiens OX=9606 GN=CAVIN2 PE=1 SV=3	CAVN2	-0.144799	0.441483	0.924167	0.548452	0.000802942	0.0528795
2473	sp|Q9BX40|LS14B_HUMAN Protein LSM14 homolog B OS=Homo sapiens OX=9606 GN=LSM14B PE=1 SV=1	LS14B	-0.557363	0.17224	0.747538	1.46519	0.000912271	0.0538118
169	sp|O43464|HTRA2_HUMAN Serine protease HTRA2, mitochondrial OS=Homo sapiens OX=9606 GN=HTRA2 PE=1 SV=2	HTRA2	0.36567	0.178087	0.754974	-0.865525	0.000915473	0.0538118
2918	sp|Q9Y2B0|CNPY2_HUMAN Protein canopy homolog 2 OS=Homo sapiens OX=9606 GN=CNPY2 PE=1 SV=1	CNPY2	0.221575	0.177792	0.754974	0.521511	0.000933827	0.0538118
652	sp|P14406|CX7A2_HUMAN Cytochrome c oxidase subunit 7A2, mitochondrial OS=Homo sapiens OX=9606 GN=COX7A2 PE=1 SV=1	CX7A2	-0.388372	0.29288	0.842732	0.712187	0.000907141	0.0538118
2464	sp|Q9BW30|TPPP3_HUMAN Tubulin polymerization-promoting protein family member 3 OS=Homo sapiens OX=9606 GN=TPPP3 PE=1 SV=1	TPPP3	0.0882946	0.364117	0.880223	-0.313699	0.000913497	0.0538118
923	sp|P35611|ADDA_HUMAN Alpha-adducin OS=Homo sapiens OX=9606 GN=ADD1 PE=1 SV=2	ADDA	0.0224276	0.655925	0.964613	0.267264	0.00092613	0.0538118
2533	sp|Q9H1E5|TMX4_HUMAN Thioredoxin-related transmembrane protein 4 OS=Homo sapiens OX=9606 GN=TMX4 PE=1 SV=1	TMX4	0.255408	0.0852392	0.660617	0.296288	0.000990852	0.0544492
1550	sp|Q13636|RAB31_HUMAN Ras-related protein Rab-31 OS=Homo sapiens OX=9606 GN=RAB31 PE=1 SV=1	RAB31	-0.191327	0.184947	0.76351	0.532509	0.001063	0.0544492
1774	sp|Q53HC0|CCD92_HUMAN Coiled-coil domain-containing protein 92 OS=Homo sapiens OX=9606 GN=CCDC92 PE=1 SV=2	CCD92	0.116861	0.239915	0.811411	-0.346222	0.00101587	0.0544492
2435	sp|Q9BSJ8|ESYT1_HUMAN Extended synaptotagmin-1 OS=Homo sapiens OX=9606 GN=ESYT1 PE=1 SV=1	ESYT1	-0.0785626	0.315462	0.850677	0.223725	0.000966446	0.0544492
623	sp|P12277|KCRB_HUMAN Creatine kinase B-type OS=Homo sapiens OX=9606 GN=CKB PE=1 SV=1	KCRB	0.0369596	0.58792	0.956645	0.234213	0.00102767	0.0544492
881	sp|P31146|COR1A_HUMAN Coronin-1A OS=Homo sapiens OX=9606 GN=CORO1A PE=1 SV=4	COR1A	0.0413811	0.761081	0.980715	0.349719	0.00104825	0.0544492
1942	sp|Q7LG56|RIR2B_HUMAN Ribonucleoside-diphosphate reductase subunit M2 B OS=Homo sapiens OX=9606 GN=RRM2B PE=1 SV=1	RIR2B	-0.514353	0.00471528	0.234485	0.336976	0.00110821	0.0548392
1422	sp|Q05469|LIPS_HUMAN Hormone-sensitive lipase OS=Homo sapiens OX=9606 GN=LIPE PE=1 SV=4	LIPS	-0.00385502	0.97364	0.998213	0.368562	0.00111027	0.0548392
874	sp|P30520|PURA2_HUMAN Adenylosuccinate synthetase isozyme 2 OS=Homo sapiens OX=9606 GN=ADSS2 PE=1 SV=3	PURA2	-0.406948	0.372081	0.887646	0.6792	0.00120718	0.05858
1277	sp|P62280|RS11_HUMAN 40S ribosomal protein S11 OS=Homo sapiens OX=9606 GN=RPS11 PE=1 SV=3	RS11	-0.442397	8.27606904431999e-06	0.00811607	-0.43371	0.00126925	0.06053
1176	sp|P54764|EPHA4_HUMAN Ephrin type-A receptor 4 OS=Homo sapiens OX=9606 GN=EPHA4 PE=1 SV=1	EPHA4	-0.40525	0.240496	0.811411	0.487804	0.00131324	0.0605404
706	sp|P17987|TCPA_HUMAN T-complex protein 1 subunit alpha OS=Homo sapiens OX=9606 GN=TCP1 PE=1 SV=1	TCPA	-0.0413214	0.422003	0.916451	0.270187	0.00130431	0.0605404
2450	sp|Q9BUJ2|HNRL1_HUMAN Heterogeneous nuclear ribonucleoprotein U-like protein 1 OS=Homo sapiens OX=9606 GN=HNRNPUL1 PE=1 SV=2	HNRL1	-0.127491	0.423924	0.916451	0.295178	0.00136863	0.0620594
479	sp|P05141|ADT2_HUMAN ADP/ATP translocase 2 OS=Homo sapiens OX=9606 GN=SLC25A5 PE=1 SV=7	ADT2	0.127402	0.202528	0.785859	-0.452742	0.0014907	0.0665043
1295	sp|P62847|RS24_HUMAN 40S ribosomal protein S24 OS=Homo sapiens OX=9606 GN=RPS24 PE=1 SV=1	RS24	-0.222205	0.0544771	0.577281	0.295856	0.00163183	0.0679501
1220	sp|P60228|EIF3E_HUMAN Eukaryotic translation initiation factor 3 subunit E OS=Homo sapiens OX=9606 GN=EIF3E PE=1 SV=1	EIF3E	0.129308	0.328907	0.856966	0.211233	0.00162518	0.0679501
920	sp|P35580|MYH10_HUMAN Myosin-10 OS=Homo sapiens OX=9606 GN=MYH10 PE=1 SV=3	MYH10	-0.0350398	0.364664	0.880682	0.1418	0.00164593	0.0679501
394	sp|O95757|HS74L_HUMAN Heat shock 70 kDa protein 4L OS=Homo sapiens OX=9606 GN=HSPA4L PE=1 SV=3	HS74L	-0.0592528	0.478359	0.932626	0.221071	0.00156261	0.0679501
937	sp|P36873|PP1G_HUMAN Serine/threonine-protein phosphatase PP1-gamma catalytic subunit OS=Homo sapiens OX=9606 GN=PPP1CC PE=1 SV=1	PP1G	-0.027	0.534565	0.939569	0.163819	0.00157626	0.0679501
1858	sp|Q6GYQ0|RGPA1_HUMAN Ral GTPase-activating protein subunit alpha-1 OS=Homo sapiens OX=9606 GN=RALGAPA1 PE=1 SV=1	RGPA1	0.0819474	0.583118	0.956645	0.455497	0.00181455	0.0727399
767	sp|P22314|UBA1_HUMAN Ubiquitin-like modifier-activating enzyme 1 OS=Homo sapiens OX=9606 GN=UBA1 PE=1 SV=3	UBA1	0.0127485	0.884876	0.988626	0.250125	0.00181001	0.0727399
185	sp|O43678|NDUA2_HUMAN NADH dehydrogenase [ubiquinone] 1 alpha subcomplex subunit 2 OS=Homo sapiens OX=9606 GN=NDUFA2 PE=1 SV=3	NDUA2	-0.318154	0.370074	0.887646	0.588621	0.00199319	0.07765
2647	sp|Q9NRG7|D39U1_HUMAN Epimerase family protein SDR39U1 OS=Homo sapiens OX=9606 GN=SDR39U1 PE=1 SV=3	D39U1	-0.146252	0.447078	0.92627	0.430701	0.0019698	0.07765
1549	sp|Q13634|CAD18_HUMAN Cadherin-18 OS=Homo sapiens OX=9606 GN=CDH18 PE=2 SV=1	CAD18	1.03142	0.0650293	0.621157	1.5967	0.00209297	0.0804051
748	sp|P21399|ACOC_HUMAN Cytoplasmic aconitate hydratase OS=Homo sapiens OX=9606 GN=ACO1 PE=1 SV=3	ACOC	-0.196806	0.428975	0.917851	0.44886	0.00217015	0.0822279
579	sp|P10412|H14_HUMAN Histone H1.4 OS=Homo sapiens OX=9606 GN=H1-4 PE=1 SV=2	H14	0.18218	0.204916	0.785859	-0.566579	0.00222558	0.0827082
2307	sp|Q96IJ6|GMPPA_HUMAN Mannose-1-phosphate guanyltransferase alpha OS=Homo sapiens OX=9606 GN=GMPPA PE=1 SV=1	GMPPA	-0.166181	0.696235	0.973759	0.604292	0.00224263	0.0827082
2123	sp|Q8NI60|COQ8A_HUMAN Atypical kinase COQ8A, mitochondrial OS=Homo sapiens OX=9606 GN=COQ8A PE=1 SV=1	COQ8A	-0.314444	0.000183573	0.0599435	-0.234134	0.00230797	0.0831418
2724	sp|Q9NZR1|TMOD2_HUMAN Tropomodulin-2 OS=Homo sapiens OX=9606 GN=TMOD2 PE=1 SV=1	TMOD2	-0.164439	0.0713403	0.643258	0.290685	0.00235219	0.0831418
2472	sp|Q9BWM7|SFXN3_HUMAN Sideroflexin-3 OS=Homo sapiens OX=9606 GN=SFXN3 PE=1 SV=3	SFXN3	0.0168765	0.899264	0.988626	-0.612371	0.00237462	0.0831418
160	sp|O43299|AP5Z1_HUMAN AP-5 complex subunit zeta-1 OS=Homo sapiens OX=9606 GN=AP5Z1 PE=1 SV=2	AP5Z1	-0.00420351	0.982709	0.998213	-0.435428	0.00233399	0.0831418
1868	sp|Q6MZT1|R7BP_HUMAN Regulator of G-protein signaling 7-binding protein OS=Homo sapiens OX=9606 GN=RGS7BP PE=2 SV=3	R7BP	-0.618072	0.333766	0.862801	0.89861	0.00241308	0.0834323
3014	sp|Q9Y697|NFS1_HUMAN Cysteine desulfurase, mitochondrial OS=Homo sapiens OX=9606 GN=NFS1 PE=1 SV=3	NFS1	-0.365523	0.294024	0.842732	0.985996	0.002532	0.0843796
1976	sp|Q86TX2|ACOT1_HUMAN Acyl-coenzyme A thioesterase 1 OS=Homo sapiens OX=9606 GN=ACOT1 PE=1 SV=1	ACOT1	-0.270171	0.400252	0.904705	0.446036	0.00251898	0.0843796
1297	sp|P62873|GBB1_HUMAN Guanine nucleotide-binding protein G(I)/G(S)/G(T) subunit beta-1 OS=Homo sapiens OX=9606 GN=GNB1 PE=1 SV=3	GBB1	-0.0306735	0.686113	0.968592	-0.154716	0.00249783	0.0843796
1948	sp|Q7Z3B1|NEGR1_HUMAN Neuronal growth regulator 1 OS=Homo sapiens OX=9606 GN=NEGR1 PE=1 SV=3	NEGR1	-0.42168	0.456675	0.926726	0.522819	0.00262498	0.0850178
96	sp|O14933|UB2L6_HUMAN Ubiquitin/ISG15-conjugating enzyme E2 L6 OS=Homo sapiens OX=9606 GN=UBE2L6 PE=1 SV=4	UB2L6	-0.0265708	0.913652	0.988626	0.354374	0.00264336	0.0850178
2361	sp|Q96S97|MYADM_HUMAN Myeloid-associated differentiation marker OS=Homo sapiens OX=9606 GN=MYADM PE=1 SV=2	MYADM	-0.0248369	0.897079	0.988626	0.732234	0.00262809	0.0850178
2815	sp|Q9UIJ7|KAD3_HUMAN GTP:AMP phosphotransferase AK3, mitochondrial OS=Homo sapiens OX=9606 GN=AK3 PE=1 SV=4	KAD3	-0.260649	0.165076	0.744867	0.452692	0.00280336	0.0875675
42	sp|O00291|HIP1_HUMAN Huntingtin-interacting protein 1 OS=Homo sapiens OX=9606 GN=HIP1 PE=1 SV=5	HIP1	0.222224	0.44444	0.924718	0.600257	0.00276865	0.0875675
2209	sp|Q92752|TENR_HUMAN Tenascin-R OS=Homo sapiens OX=9606 GN=TNR PE=1 SV=3	TENR	-0.0282086	0.836844	0.983966	0.270641	0.00281761	0.0875675
1532	sp|Q13526|PIN1_HUMAN Peptidyl-prolyl cis-trans isomerase NIMA-interacting 1 OS=Homo sapiens OX=9606 GN=PIN1 PE=1 SV=1	PIN1	-0.071485	0.512027	0.93481	0.252139	0.00290124	0.0891648
1443	sp|Q08378|GOGA3_HUMAN Golgin subfamily A member 3 OS=Homo sapiens OX=9606 GN=GOLGA3 PE=1 SV=2	GOGA3	-0.0122274	0.962923	0.998213	-0.961863	0.00294295	0.0894526
1428	sp|Q06830|PRDX1_HUMAN Peroxiredoxin-1 OS=Homo sapiens OX=9606 GN=PRDX1 PE=1 SV=1	PRDX1	0.0588732	0.425701	0.916451	-0.274237	0.00306323	0.0918085
2462	sp|Q9BVC4|LST8_HUMAN Target of rapamycin complex subunit LST8 OS=Homo sapiens OX=9606 GN=MLST8 PE=1 SV=1	LST8	-0.00815954	0.961987	0.998213	0.396255	0.00308684	0.0918085
987	sp|P42356|PI4KA_HUMAN Phosphatidylinositol 4-kinase alpha OS=Homo sapiens OX=9606 GN=PI4KA PE=1 SV=4	PI4KA	-0.319996	0.0116749	0.350485	0.242232	0.003355	0.0925939
2539	sp|Q9H223|EHD4_HUMAN EH domain-containing protein 4 OS=Homo sapiens OX=9606 GN=EHD4 PE=1 SV=1	EHD4	-0.512228	0.233568	0.805862	0.725282	0.00334481	0.0925939
417	sp|P00505|AATM_HUMAN Aspartate aminotransferase, mitochondrial OS=Homo sapiens OX=9606 GN=GOT2 PE=1 SV=3	AATM	-0.10901	0.513439	0.935316	0.481018	0.00323769	0.0925939
1921	sp|Q71UM5|RS27L_HUMAN 40S ribosomal protein S27-like OS=Homo sapiens OX=9606 GN=RPS27L PE=1 SV=3	RS27L	-0.292939	0.560473	0.953527	1.20189	0.00337716	0.0925939
1855	sp|Q6FI81|CPIN1_HUMAN Anamorsin OS=Homo sapiens OX=9606 GN=CIAPIN1 PE=1 SV=2	CPIN1	-0.0533122	0.816716	0.980715	0.58751	0.00334341	0.0925939
2176	sp|Q8WXE9|STON2_HUMAN Stonin-2 OS=Homo sapiens OX=9606 GN=STON2 PE=1 SV=1	STON2	0.0333405	0.784955	0.980715	-0.299538	0.00325328	0.0925939
1386	sp|Q01581|HMCS1_HUMAN Hydroxymethylglutaryl-CoA synthase, cytoplasmic OS=Homo sapiens OX=9606 GN=HMGCS1 PE=1 SV=2	HMCS1	0.0162601	0.888565	0.988626	0.439181	0.00338105	0.0925939
2020	sp|Q8IVN8|SBSPO_HUMAN Somatomedin-B and thrombospondin type-1 domain-containing protein OS=Homo sapiens OX=9606 GN=SBSPON PE=1 SV=2	SBSPO	-0.00852969	0.958048	0.998213	-0.510229	0.00317681	0.0925939
1777	sp|Q562E7|WDR81_HUMAN WD repeat-containing protein 81 OS=Homo sapiens OX=9606 GN=WDR81 PE=1 SV=2	WDR81	0.234942	0.454038	0.926726	0.542437	0.00343458	0.0931378
2060	sp|Q8N2F6|ARM10_HUMAN Armadillo repeat-containing protein 10 OS=Homo sapiens OX=9606 GN=ARMC10 PE=1 SV=1	ARM10	-0.274904	0.0463202	0.538632	0.452827	0.00366997	0.0959285
1436	sp|Q07866|KLC1_HUMAN Kinesin light chain 1 OS=Homo sapiens OX=9606 GN=KLC1 PE=1 SV=2	KLC1	0.109489	0.447986	0.926726	-0.180072	0.00371674	0.0959285
610	sp|P11586|C1TC_HUMAN C-1-tetrahydrofolate synthase, cytoplasmic OS=Homo sapiens OX=9606 GN=MTHFD1 PE=1 SV=3	C1TC	-0.0515116	0.603807	0.956645	0.175188	0.00369245	0.0959285
1520	sp|Q13424|SNTA1_HUMAN Alpha-1-syntrophin OS=Homo sapiens OX=9606 GN=SNTA1 PE=1 SV=1	SNTA1	0.025688	0.661368	0.964784	0.14766	0.00374558	0.0959285
692	sp|P17174|AATC_HUMAN Aspartate aminotransferase, cytoplasmic OS=Homo sapiens OX=9606 GN=GOT1 PE=1 SV=3	AATC	-0.0909722	0.697055	0.973759	0.441571	0.00368961	0.0959285
135	sp|O15357|SHIP2_HUMAN Phosphatidylinositol 3,4,5-trisphosphate 5-phosphatase 2 OS=Homo sapiens OX=9606 GN=INPPL1 PE=1 SV=2	SHIP2	-0.121076	0.698126	0.974329	-0.778207	0.00363246	0.0959285
1233	sp|P61018|RAB4B_HUMAN Ras-related protein Rab-4B OS=Homo sapiens OX=9606 GN=RAB4B PE=1 SV=1	RAB4B	0.106132	0.535615	0.939569	-0.529888	0.00379528	0.0963096
1714	sp|Q16555|DPYL2_HUMAN Dihydropyrimidinase-related protein 2 OS=Homo sapiens OX=9606 GN=DPYSL2 PE=1 SV=1	DPYL2	-0.0130472	0.846866	0.984059	0.270847	0.00383425	0.096414
2762	sp|Q9P2X3|IMPCT_HUMAN Protein IMPACT OS=Homo sapiens OX=9606 GN=IMPACT PE=1 SV=2	IMPCT	0.19739	0.305506	0.849804	-0.442537	0.00390311	0.0972613
1159	sp|P53779|MK10_HUMAN Mitogen-activated protein kinase 10 OS=Homo sapiens OX=9606 GN=MAPK10 PE=1 SV=2	MK10	-0.106916	0.277929	0.836059	0.346693	0.00398889	0.0975096
1838	sp|Q63ZY3|KANK2_HUMAN KN motif and ankyrin repeat domain-containing protein 2 OS=Homo sapiens OX=9606 GN=KANK2 PE=1 SV=1	KANK2	0.0878367	0.515368	0.935934	0.316387	0.00401883	0.0975096
1526	sp|Q13492|PICAL_HUMAN Phosphatidylinositol-binding clathrin assembly protein OS=Homo sapiens OX=9606 GN=PICALM PE=1 SV=2	PICAL	0.00468615	0.964863	0.998213	0.337761	0.00396963	0.0975096
498	sp|P06733|ENOA_HUMAN Alpha-enolase OS=Homo sapiens OX=9606 GN=ENO1 PE=1 SV=2	ENOA	0.0326731	0.682377	0.967448	0.172467	0.00408989	0.0983706
1806	sp|Q5T447|HECD3_HUMAN E3 ubiquitin-protein ligase HECTD3 OS=Homo sapiens OX=9606 GN=HECTD3 PE=1 SV=1	HECD3	-0.104021	0.505264	0.93431	0.483137	0.00412819	0.098436
2302	sp|Q96HU8|DIRA2_HUMAN GTP-binding protein Di-Ras2 OS=Homo sapiens OX=9606 GN=DIRAS2 PE=1 SV=1	DIRA2	-0.43906	0.171469	0.747538	0.762832	0.004709	0.107645
79	sp|O14672|ADA10_HUMAN Disintegrin and metalloproteinase domain-containing protein 10 OS=Homo sapiens OX=9606 GN=ADAM10 PE=1 SV=1	ADA10	-0.186759	0.341655	0.863593	-0.366638	0.00465609	0.107645
1261	sp|P62068|UBP46_HUMAN Ubiquitin carboxyl-terminal hydrolase 46 OS=Homo sapiens OX=9606 GN=USP46 PE=1 SV=1	UBP46	-0.081674	0.49259	0.933816	0.339579	0.00470772	0.107645
1404	sp|Q02978|M2OM_HUMAN Mitochondrial 2-oxoglutarate/malate carrier protein OS=Homo sapiens OX=9606 GN=SLC25A11 PE=1 SV=3	M2OM	0.028938	0.586191	0.956645	-0.332946	0.00467951	0.107645
2035	sp|Q8IY17|PLPL6_HUMAN Neuropathy target esterase OS=Homo sapiens OX=9606 GN=PNPLA6 PE=1 SV=3	PLPL6	0.057846	0.826459	0.980715	0.693861	0.00468634	0.107645
1048	sp|P48556|PSMD8_HUMAN 26S proteasome non-ATPase regulatory subunit 8 OS=Homo sapiens OX=9606 GN=PSMD8 PE=1 SV=2	PSMD8	0.174945	0.411589	0.908399	0.43356	0.00485813	0.110144
972	sp|P41250|GARS_HUMAN Glycine--tRNA ligase OS=Homo sapiens OX=9606 GN=GARS1 PE=1 SV=3	GARS	-0.0359615	0.796893	0.980715	0.365135	0.00495264	0.111374
1182	sp|P55036|PSMD4_HUMAN 26S proteasome non-ATPase regulatory subunit 4 OS=Homo sapiens OX=9606 GN=PSMD4 PE=1 SV=1	PSMD4	0.000468868	0.995546	0.998636	0.503164	0.00503287	0.112265
572	sp|P0DN76|U2AF5_HUMAN Splicing factor U2AF 35 kDa subunit-like protein OS=Homo sapiens OX=9606 GN=U2AF1L5 PE=1 SV=1	U2AF5	-0.385423	0.01704	0.424376	-0.366139	0.00513989	0.112833
2844	sp|Q9ULC4|MCTS1_HUMAN Malignant T-cell-amplified sequence 1 OS=Homo sapiens OX=9606 GN=MCTS1 PE=1 SV=1	MCTS1	0.172322	0.243307	0.811411	0.367294	0.00510072	0.112833
408	sp|P00325|ADH1B_HUMAN All-trans-retinol dehydrogenase [NAD(+)] ADH1B OS=Homo sapiens OX=9606 GN=ADH1B PE=1 SV=2	ADH1B	-0.288192	0.451799	0.926726	0.959064	0.00525221	0.114391
1425	sp|Q05707|COEA1_HUMAN Collagen alpha-1(XIV) chain OS=Homo sapiens OX=9606 GN=COL14A1 PE=1 SV=3	COEA1	-1.14866	0.0232282	0.463232	1.25849	0.00538773	0.116143
61	sp|O00629|IMA3_HUMAN Importin subunit alpha-3 OS=Homo sapiens OX=9606 GN=KPNA4 PE=1 SV=1	IMA3	0.103454	0.34581	0.863593	0.327187	0.00541665	0.116143
1576	sp|Q14160|SCRIB_HUMAN Protein scribble homolog OS=Homo sapiens OX=9606 GN=SCRIB PE=1 SV=4	SCRIB	-0.0443288	0.742592	0.980715	0.31779	0.00551062	0.117249
524	sp|P07947|YES_HUMAN Tyrosine-protein kinase Yes OS=Homo sapiens OX=9606 GN=YES1 PE=1 SV=3	YES	-0.199921	0.195287	0.778117	-0.38682	0.00608035	0.12421
2193	sp|Q92562|FIG4_HUMAN Polyphosphoinositide phosphatase OS=Homo sapiens OX=9606 GN=FIG4 PE=1 SV=1	FIG4	0.198468	0.463868	0.931636	0.493684	0.00619703	0.12421
3021	sp|Q9Y6G9|DC1L1_HUMAN Cytoplasmic dynein 1 light intermediate chain 1 OS=Homo sapiens OX=9606 GN=DYNC1LI1 PE=1 SV=3	DC1L1	-0.0614743	0.54368	0.94556	0.222698	0.00610911	0.12421
764	sp|P22105|TENX_HUMAN Tenascin-X OS=Homo sapiens OX=9606 GN=TNXB PE=1 SV=5	TENX	-0.173903	0.588882	0.956645	0.917542	0.00612962	0.12421
2429	sp|Q9BRX2|PELO_HUMAN Protein pelota homolog OS=Homo sapiens OX=9606 GN=PELO PE=1 SV=2	PELO	0.103935	0.58809	0.956645	0.426558	0.00617865	0.12421
634	sp|P13591|NCAM1_HUMAN Neural cell adhesion molecule 1 OS=Homo sapiens OX=9606 GN=NCAM1 PE=1 SV=3	NCAM1	-0.056173	0.695118	0.973759	-0.344236	0.00611642	0.12421
2970	sp|Q9Y485|DMXL1_HUMAN DmX-like protein 1 OS=Homo sapiens OX=9606 GN=DMXL1 PE=1 SV=3	DMXL1	-0.0339726	0.75732	0.980715	0.194875	0.00606282	0.12421
2916	sp|Q9Y295|DRG1_HUMAN Developmentally-regulated GTP-binding protein 1 OS=Homo sapiens OX=9606 GN=DRG1 PE=1 SV=1	DRG1	-0.0155178	0.900704	0.988626	0.362872	0.00608715	0.12421
2218	sp|Q92871|PMM1_HUMAN Phosphomannomutase 1 OS=Homo sapiens OX=9606 GN=PMM1 PE=1 SV=2	PMM1	0.4207	0.0458798	0.537762	-1.03668	0.0063971	0.126388
1799	sp|Q5SW79|CE170_HUMAN Centrosomal protein of 170 kDa OS=Homo sapiens OX=9606 GN=CEP170 PE=1 SV=1	CE170	-0.149429	0.668548	0.964784	0.448865	0.00635844	0.126388
2399	sp|Q99784|NOE1_HUMAN Noelin OS=Homo sapiens OX=9606 GN=OLFM1 PE=1 SV=4	NOE1	0.758296	0.0586005	0.586847	-1.59786	0.00688712	0.134173
1809	sp|Q5T5P2|SKT_HUMAN Sickle tail protein homolog OS=Homo sapiens OX=9606 GN=KIAA1217 PE=1 SV=2	SKT	0.0311539	0.875438	0.987139	-0.418833	0.00688815	0.134173
1626	sp|Q14982|OPCM_HUMAN Opioid-binding protein/cell adhesion molecule OS=Homo sapiens OX=9606 GN=OPCML PE=1 SV=1	OPCM	-0.510586	NA	NA	0.804917	0.00704516	0.136272
1495	sp|Q13144|EI2BE_HUMAN Translation initiation factor eIF-2B subunit epsilon OS=Homo sapiens OX=9606 GN=EIF2B5 PE=1 SV=3	EI2BE	-0.153453	0.160691	0.740991	-0.475559	0.00710285	0.136434
319	sp|O75970|MPDZ_HUMAN Multiple PDZ domain protein OS=Homo sapiens OX=9606 GN=MPDZ PE=1 SV=2	MPDZ	-0.272381	0.38113	0.896515	0.501771	0.00725289	0.138355
732	sp|P20340|RAB6A_HUMAN Ras-related protein Rab-6A OS=Homo sapiens OX=9606 GN=RAB6A PE=1 SV=3	RAB6A	0.163448	0.0999641	0.684872	-0.356906	0.00748423	0.138356
311	sp|O75915|PRAF3_HUMAN PRA1 family protein 3 OS=Homo sapiens OX=9606 GN=ARL6IP5 PE=1 SV=1	PRAF3	-0.36778	0.326708	0.856966	-1.28346	0.00755308	0.138356
1967	sp|Q7Z7A4|PXK_HUMAN PX domain-containing protein kinase-like protein OS=Homo sapiens OX=9606 GN=PXK PE=1 SV=1	PXK	0.158438	0.358843	0.87545	-0.409711	0.00736666	0.138356
391	sp|O95714|HERC2_HUMAN E3 ubiquitin-protein ligase HERC2 OS=Homo sapiens OX=9606 GN=HERC2 PE=1 SV=2	HERC2	0.143816	0.424409	0.916451	0.369663	0.00740079	0.138356
988	sp|P42566|EPS15_HUMAN Epidermal growth factor receptor substrate 15 OS=Homo sapiens OX=9606 GN=EPS15 PE=1 SV=2	EPS15	-0.205274	0.451726	0.926726	0.456008	0.00753977	0.138356
1200	sp|P55809|SCOT1_HUMAN Succinyl-CoA:3-ketoacid coenzyme A transferase 1, mitochondrial OS=Homo sapiens OX=9606 GN=OXCT1 PE=1 SV=1	SCOT1	-0.0156887	0.840907	0.983966	0.277013	0.00744215	0.138356
2350	sp|Q96Q42|ALS2_HUMAN Alsin OS=Homo sapiens OX=9606 GN=ALS2 PE=1 SV=2	ALS2	0.440877	0.268347	0.829282	0.749697	0.00768116	0.138886
2194	sp|Q92572|AP3S1_HUMAN AP-3 complex subunit sigma-1 OS=Homo sapiens OX=9606 GN=AP3S1 PE=1 SV=1	AP3S1	0.189828	0.57438	0.956645	0.603356	0.00768241	0.138886
3011	sp|Q9Y639|NPTN_HUMAN Neuroplastin OS=Homo sapiens OX=9606 GN=NPTN PE=1 SV=2	NPTN	0.56136	0.0500891	0.55819	-0.901986	0.0084607	0.141913
2351	sp|Q96QG7|MTMR9_HUMAN Myotubularin-related protein 9 OS=Homo sapiens OX=9606 GN=MTMR9 PE=1 SV=1	MTMR9	0.263485	0.112203	0.709452	-0.597778	0.00841276	0.141913
2467	sp|Q9BW83|IFT27_HUMAN Intraflagellar transport protein 27 homolog OS=Homo sapiens OX=9606 GN=IFT27 PE=1 SV=1	IFT27	-0.421274	0.235902	0.807004	0.546745	0.00836397	0.141913
1098	sp|P50991|TCPD_HUMAN T-complex protein 1 subunit delta OS=Homo sapiens OX=9606 GN=CCT4 PE=1 SV=4	TCPD	-0.0547881	0.338544	0.863081	0.253615	0.00798383	0.141913
1313	sp|P63096|GNAI1_HUMAN Guanine nucleotide-binding protein G(i) subunit alpha-1 OS=Homo sapiens OX=9606 GN=GNAI1 PE=1 SV=2	GNAI1	0.0234683	0.473509	0.931636	-0.174545	0.00813507	0.141913
2722	sp|Q9NZN5|ARHGC_HUMAN Rho guanine nucleotide exchange factor 12 OS=Homo sapiens OX=9606 GN=ARHGEF12 PE=1 SV=1	ARHGC	0.185061	0.495098	0.933816	-0.349678	0.00834389	0.141913
1813	sp|Q5T8D3|ACBD5_HUMAN Acyl-CoA-binding domain-containing protein 5 OS=Homo sapiens OX=9606 GN=ACBD5 PE=1 SV=1	ACBD5	0.0764471	0.534986	0.939569	-0.239252	0.00837078	0.141913
1357	sp|P84085|ARF5_HUMAN ADP-ribosylation factor 5 OS=Homo sapiens OX=9606 GN=ARF5 PE=1 SV=2	ARF5	0.0405866	0.651108	0.96424	-0.288475	0.00839043	0.141913
406	sp|O96000|NDUBA_HUMAN NADH dehydrogenase [ubiquinone] 1 beta subcomplex subunit 10 OS=Homo sapiens OX=9606 GN=NDUFB10 PE=1 SV=3	NDUBA	0.0501418	0.715353	0.975713	-0.336826	0.0082462	0.141913
1114	sp|P51617|IRAK1_HUMAN Interleukin-1 receptor-associated kinase 1 OS=Homo sapiens OX=9606 GN=IRAK1 PE=1 SV=2	IRAK1	0.00395925	0.97012	0.998213	-0.267178	0.0084655	0.141913
1337	sp|P78324|SHPS1_HUMAN Tyrosine-protein phosphatase non-receptor type substrate 1 OS=Homo sapiens OX=9606 GN=SIRPA PE=1 SV=2	SHPS1	-0.279304	NA	NA	1.47222	0.00824281	0.141913
2891	sp|Q9UPX8|SHAN2_HUMAN SH3 and multiple ankyrin repeat domains protein 2 OS=Homo sapiens OX=9606 GN=SHANK2 PE=1 SV=3	SHAN2	-0.374515	NA	NA	-1.04277	0.0079372	0.141913
1589	sp|Q14247|SRC8_HUMAN Src substrate cortactin OS=Homo sapiens OX=9606 GN=CTTN PE=1 SV=2	SRC8	-0.317271	0.336707	0.862884	0.64185	0.00894602	0.143675
1042	sp|P48426|PI42A_HUMAN Phosphatidylinositol 5-phosphate 4-kinase type-2 alpha OS=Homo sapiens OX=9606 GN=PIP4K2A PE=1 SV=2	PI42A	-0.045123	0.359925	0.87545	0.219549	0.0087394	0.143675
362	sp|O95168|NDUB4_HUMAN NADH dehydrogenase [ubiquinone] 1 beta subcomplex subunit 4 OS=Homo sapiens OX=9606 GN=NDUFB4 PE=1 SV=3	NDUB4	-0.174826	0.372618	0.887646	0.540934	0.00907142	0.143675
516	sp|P07737|PROF1_HUMAN Profilin-1 OS=Homo sapiens OX=9606 GN=PFN1 PE=1 SV=2	PROF1	-0.140947	0.475266	0.931636	-0.433103	0.00899721	0.143675
729	sp|P20336|RAB3A_HUMAN Ras-related protein Rab-3A OS=Homo sapiens OX=9606 GN=RAB3A PE=1 SV=1	RAB3A	0.235947	0.489154	0.933816	0.576625	0.00872001	0.143675
283	sp|O75396|SC22B_HUMAN Vesicle-trafficking protein SEC22b OS=Homo sapiens OX=9606 GN=SEC22B PE=1 SV=4	SC22B	-0.101131	0.509428	0.93481	0.464532	0.00901999	0.143675
1990	sp|Q86VP3|PACS2_HUMAN Phosphofurin acidic cluster sorting protein 2 OS=Homo sapiens OX=9606 GN=PACS2 PE=1 SV=3	PACS2	0.0938891	0.631998	0.958244	-0.927688	0.00914204	0.143675
305	sp|O75874|IDHC_HUMAN Isocitrate dehydrogenase [NADP] cytoplasmic OS=Homo sapiens OX=9606 GN=IDH1 PE=1 SV=2	IDHC	0.0453097	0.635937	0.958957	-0.523465	0.00905576	0.143675
2181	sp|Q8WY54|PPM1E_HUMAN Protein phosphatase 1E OS=Homo sapiens OX=9606 GN=PPM1E PE=1 SV=3	PPM1E	0.0496339	0.784138	0.980715	0.398952	0.00910848	0.143675
982	sp|P42262|GRIA2_HUMAN Glutamate receptor 2 OS=Homo sapiens OX=9606 GN=GRIA2 PE=1 SV=3	GRIA2	0.0194391	0.935854	0.996483	-0.749104	0.00893188	0.143675
1649	sp|Q15126|PMVK_HUMAN Phosphomevalonate kinase OS=Homo sapiens OX=9606 GN=PMVK PE=1 SV=3	PMVK	-0.00333649	0.951443	0.998213	-0.22441	0.00881216	0.143675
1499	sp|Q13155|AIMP2_HUMAN Aminoacyl tRNA synthase complex-interacting multifunctional protein 2 OS=Homo sapiens OX=9606 GN=AIMP2 PE=1 SV=2	AIMP2	0.0350387	0.875506	0.987139	0.697152	0.00932427	0.145711
1239	sp|P61158|ARP3_HUMAN Actin-related protein 3 OS=Homo sapiens OX=9606 GN=ACTR3 PE=1 SV=3	ARP3	-0.19019	0.0128578	0.361179	0.159373	0.00975233	0.147524
2170	sp|Q8WW22|DNJA4_HUMAN DnaJ homolog subfamily A member 4 OS=Homo sapiens OX=9606 GN=DNAJA4 PE=1 SV=1	DNJA4	0.281562	0.0448296	0.535121	-0.310635	0.00976026	0.147524
2693	sp|Q9NX40|OCAD1_HUMAN OCIA domain-containing protein 1 OS=Homo sapiens OX=9606 GN=OCIAD1 PE=1 SV=1	OCAD1	-0.323168	0.0762542	0.65659	0.259544	0.00963715	0.147524
742	sp|P21281|VATB2_HUMAN V-type proton ATPase subunit B, brain isoform OS=Homo sapiens OX=9606 GN=ATP6V1B2 PE=1 SV=3	VATB2	-0.0231422	0.743152	0.980715	0.236472	0.0095351	0.147524
818	sp|P26440|IVD_HUMAN Isovaleryl-CoA dehydrogenase, mitochondrial OS=Homo sapiens OX=9606 GN=IVD PE=1 SV=2	IVD	-0.0293999	0.80709	0.980715	-0.341229	0.00971126	0.147524
588	sp|P10809|CH60_HUMAN 60 kDa heat shock protein, mitochondrial OS=Homo sapiens OX=9606 GN=HSPD1 PE=1 SV=2	CH60	-0.0111259	0.889638	0.988626	0.221966	0.00970544	0.147524
755	sp|P21926|CD9_HUMAN CD9 antigen OS=Homo sapiens OX=9606 GN=CD9 PE=1 SV=4	CD9	-0.0151326	0.923136	0.992014	-0.270024	0.00996444	0.149792
2628	sp|Q9NQ88|TIGAR_HUMAN Fructose-2,6-bisphosphatase TIGAR OS=Homo sapiens OX=9606 GN=TIGAR PE=1 SV=1	TIGAR	-0.0528123	0.757797	0.980715	0.332258	0.0102518	0.153278
2618	sp|Q9NP79|VTA1_HUMAN Vacuolar protein sorting-associated protein VTA1 homolog OS=Homo sapiens OX=9606 GN=VTA1 PE=1 SV=1	VTA1	-0.0990556	0.651759	0.96424	0.556735	0.0103469	0.153869
2314	sp|Q96JG6|VPS50_HUMAN Syndetin OS=Homo sapiens OX=9606 GN=VPS50 PE=1 SV=3	VPS50	-0.0528054	0.690147	0.971025	0.283896	0.0105408	0.155913
1109	sp|P51452|DUS3_HUMAN Dual specificity protein phosphatase 3 OS=Homo sapiens OX=9606 GN=DUSP3 PE=1 SV=1	DUS3	-0.0993651	0.641855	0.960986	0.365078	0.0106179	0.156219
1029	sp|P46940|IQGA1_HUMAN Ras GTPase-activating-like protein IQGAP1 OS=Homo sapiens OX=9606 GN=IQGAP1 PE=1 SV=1	IQGA1	-0.295771	0.167471	0.746086	0.348017	0.0107038	0.156649
444	sp|P02686|MBP_HUMAN Myelin basic protein OS=Homo sapiens OX=9606 GN=MBP PE=1 SV=3	MBP	0.0500849	0.557657	0.952445	-0.29222	0.0107616	0.156667
427	sp|P01011|AACT_HUMAN Alpha-1-antichymotrypsin OS=Homo sapiens OX=9606 GN=SERPINA3 PE=1 SV=2	AACT	0.0318712	0.90365	0.988626	1.03455	0.0108922	0.157737
2605	sp|Q9HCD6|TANC2_HUMAN Protein TANC2 OS=Homo sapiens OX=9606 GN=TANC2 PE=1 SV=3	TANC2	-0.169562	0.567766	0.953651	-0.658103	0.0113652	0.162681
2267	sp|Q96C36|P5CR2_HUMAN Pyrroline-5-carboxylate reductase 2 OS=Homo sapiens OX=9606 GN=PYCR2 PE=1 SV=1	P5CR2	-0.0620961	0.652917	0.96424	0.267954	0.0113902	0.162681
1402	sp|Q02878|RL6_HUMAN 60S ribosomal protein L6 OS=Homo sapiens OX=9606 GN=RPL6 PE=1 SV=3	RL6	0.0272132	0.733246	0.979659	-0.307011	0.0114212	0.162681
1669	sp|Q15382|RHEB_HUMAN GTP-binding protein Rheb OS=Homo sapiens OX=9606 GN=RHEB PE=1 SV=1	RHEB	-0.00941884	0.94057	0.998213	-0.532483	0.0114688	0.162681
2813	sp|Q9UIA9|XPO7_HUMAN Exportin-7 OS=Homo sapiens OX=9606 GN=XPO7 PE=1 SV=3	XPO7	-0.258981	0.219997	0.791425	0.500221	0.0116214	0.164004
1778	sp|Q562R1|ACTBL_HUMAN Beta-actin-like protein 2 OS=Homo sapiens OX=9606 GN=ACTBL2 PE=1 SV=2	ACTBL	-0.221739	0.172049	0.747538	-0.759544	0.011702	0.164303
2291	sp|Q96G28|CFA36_HUMAN Cilia- and flagella-associated protein 36 OS=Homo sapiens OX=9606 GN=CFAP36 PE=1 SV=2	CFA36	-1.44735	0.0130363	0.36182	0.933732	0.0119155	0.166455
2401	sp|Q99816|TS101_HUMAN Tumor susceptibility gene 101 protein OS=Homo sapiens OX=9606 GN=TSG101 PE=1 SV=2	TS101	0.058796	0.276079	0.83439	-0.207356	0.0120423	0.167381
1202	sp|P56134|ATPK_HUMAN ATP synthase subunit f, mitochondrial OS=Homo sapiens OX=9606 GN=ATP5MF PE=1 SV=3	ATPK	-0.403523	0.176091	0.753762	0.339121	0.0121075	0.167447
1446	sp|Q08462|ADCY2_HUMAN Adenylate cyclase type 2 OS=Homo sapiens OX=9606 GN=ADCY2 PE=1 SV=5	ADCY2	-0.0723669	0.373309	0.887853	-0.266575	0.0122561	0.168659
2448	sp|Q9BU61|NDUF3_HUMAN NADH dehydrogenase [ubiquinone] 1 alpha subcomplex assembly factor 3 OS=Homo sapiens OX=9606 GN=NDUFAF3 PE=1 SV=1	NDUF3	-0.462249	0.298583	0.846102	0.825604	0.0124165	0.17002
260	sp|O75155|CAND2_HUMAN Cullin-associated NEDD8-dissociated protein 2 OS=Homo sapiens OX=9606 GN=CAND2 PE=1 SV=3	CAND2	-0.200334	0.182952	0.758091	0.242857	0.0126981	0.172172
2087	sp|Q8N8N7|PTGR2_HUMAN Prostaglandin reductase 2 OS=Homo sapiens OX=9606 GN=PTGR2 PE=1 SV=1	PTGR2	-0.117721	0.718926	0.975713	0.650748	0.0126734	0.172172
2175	sp|Q8WXD9|CSKI1_HUMAN Caskin-1 OS=Homo sapiens OX=9606 GN=CASKIN1 PE=1 SV=1	CSKI1	0.338014	0.0186351	0.428315	-0.571963	0.0127673	0.172265
2078	sp|Q8N5M4|TTC9C_HUMAN Tetratricopeptide repeat protein 9C OS=Homo sapiens OX=9606 GN=TTC9C PE=1 SV=1	TTC9C	-0.0133785	0.972487	0.998213	0.410045	0.0128962	0.173159
1659	sp|Q15276|RABE1_HUMAN Rab GTPase-binding effector protein 1 OS=Homo sapiens OX=9606 GN=RABEP1 PE=1 SV=2	RABE1	0.397135	0.0744048	0.653429	-0.393697	0.0131391	0.175569
2118	sp|Q8NFX7|STXB6_HUMAN Syntaxin-binding protein 6 OS=Homo sapiens OX=9606 GN=STXBP6 PE=1 SV=2	STXB6	0.217596	0.0527878	0.572568	-0.431201	0.0132615	0.176352
2349	sp|Q96Q15|SMG1_HUMAN Serine/threonine-protein kinase SMG1 OS=Homo sapiens OX=9606 GN=SMG1 PE=1 SV=3	SMG1	-0.153732	0.231117	0.802771	0.409847	0.0134718	0.178292
1639	sp|Q15048|LRC14_HUMAN Leucine-rich repeat-containing protein 14 OS=Homo sapiens OX=9606 GN=LRRC14 PE=1 SV=1	LRC14	-0.145554	0.403705	0.906641	0.451174	0.0140784	0.185432
1189	sp|P55209|NP1L1_HUMAN Nucleosome assembly protein 1-like 1 OS=Homo sapiens OX=9606 GN=NAP1L1 PE=1 SV=1	NP1L1	-0.0157356	0.788482	0.980715	0.225185	0.0143459	0.18806
810	sp|P25705|ATPA_HUMAN ATP synthase subunit alpha, mitochondrial OS=Homo sapiens OX=9606 GN=ATP5F1A PE=1 SV=1	ATPA	-0.0612293	0.139062	0.724698	0.189491	0.0145954	0.189647
2613	sp|Q9HD20|AT131_HUMAN Manganese-transporting ATPase 13A1 OS=Homo sapiens OX=9606 GN=ATP13A1 PE=1 SV=2	AT131	0.090589	0.292677	0.842732	-0.284679	0.014604	0.189647
3016	sp|Q9Y6B6|SAR1B_HUMAN GTP-binding protein SAR1b OS=Homo sapiens OX=9606 GN=SAR1B PE=1 SV=1	SAR1B	-0.0326925	0.587351	0.956645	-0.195517	0.0149859	0.193183
2491	sp|Q9BZ29|DOCK9_HUMAN Dedicator of cytokinesis protein 9 OS=Homo sapiens OX=9606 GN=DOCK9 PE=1 SV=2	DOCK9	0.186198	0.64287	0.961128	-1.13	0.015016	0.193183
2112	sp|Q8NEU8|DP13B_HUMAN DCC-interacting protein 13-beta OS=Homo sapiens OX=9606 GN=APPL2 PE=1 SV=3	DP13B	0.0352394	0.72384	0.976299	-0.306499	0.0152157	0.194845
425	sp|P01008|ANT3_HUMAN Antithrombin-III OS=Homo sapiens OX=9606 GN=SERPINC1 PE=1 SV=1	ANT3	0.543049	0.0223255	0.463232	-1.47397	0.0153412	0.195547
497	sp|P06732|KCRM_HUMAN Creatine kinase M-type OS=Homo sapiens OX=9606 GN=CKM PE=1 SV=2	KCRM	0.927489	0.00803329	0.306934	-1.5597	0.0155109	0.195905
2986	sp|Q9Y4P1|ATG4B_HUMAN Cysteine protease ATG4B OS=Homo sapiens OX=9606 GN=ATG4B PE=1 SV=2	ATG4B	0.0224061	0.886404	0.988626	0.365304	0.0154929	0.195905
1162	sp|P53985|MOT1_HUMAN Monocarboxylate transporter 1 OS=Homo sapiens OX=9606 GN=SLC16A1 PE=1 SV=3	MOT1	0.0405774	0.818493	0.980715	-0.619843	0.0156904	0.196378
995	sp|P43003|EAA1_HUMAN Excitatory amino acid transporter 1 OS=Homo sapiens OX=9606 GN=SLC1A3 PE=1 SV=1	EAA1	-0.00382314	0.973024	0.998213	0.359537	0.0156328	0.196378
2115	sp|Q8NFP9|NBEA_HUMAN Neurobeachin OS=Homo sapiens OX=9606 GN=NBEA PE=1 SV=3	NBEA	0.186557	0.267573	0.828632	-1.02313	0.0157663	0.196439
2222	sp|Q92900|RENT1_HUMAN Regulator of nonsense transcripts 1 OS=Homo sapiens OX=9606 GN=UPF1 PE=1 SV=2	RENT1	-0.112001	0.0318915	0.492805	-0.221066	0.0158531	0.196635
910	sp|P35221|CTNA1_HUMAN Catenin alpha-1 OS=Homo sapiens OX=9606 GN=CTNNA1 PE=1 SV=1	CTNA1	-0.140598	0.322096	0.856453	-0.388279	0.015944	0.19688
1617	sp|Q14746|COG2_HUMAN Conserved oligomeric Golgi complex subunit 2 OS=Homo sapiens OX=9606 GN=COG2 PE=1 SV=1	COG2	0.297144	0.353154	0.872377	-0.525829	0.0160252	0.197003
1717	sp|Q16620|NTRK2_HUMAN BDNF/NT-3 growth factors receptor OS=Homo sapiens OX=9606 GN=NTRK2 PE=1 SV=1	NTRK2	0.0419524	0.874694	0.987139	-1.01548	0.0161394	0.197529
1900	sp|Q6UWR7|ENPP6_HUMAN Glycerophosphocholine cholinephosphodiesterase ENPP6 OS=Homo sapiens OX=9606 GN=ENPP6 PE=1 SV=2	ENPP6	-0.159464	0.0805738	0.660617	0.196274	0.0165682	0.198107
2568	sp|Q9H4M9|EHD1_HUMAN EH domain-containing protein 1 OS=Homo sapiens OX=9606 GN=EHD1 PE=1 SV=2	EHD1	-0.168831	0.0824972	0.660617	0.300365	0.0165055	0.198107
1578	sp|Q14165|MLEC_HUMAN Malectin OS=Homo sapiens OX=9606 GN=MLEC PE=1 SV=1	MLEC	-0.236064	0.336094	0.862818	0.470092	0.0166163	0.198107
2979	sp|Q9Y4F5|C170B_HUMAN Centrosomal protein of 170 kDa protein B OS=Homo sapiens OX=9606 GN=CEP170B PE=1 SV=4	C170B	-0.185061	0.617368	0.956645	-1.01033	0.0165036	0.198107
726	sp|P19784|CSK22_HUMAN Casein kinase II subunit alpha OS=Homo sapiens OX=9606 GN=CSNK2A2 PE=1 SV=1	CSK22	0.0723629	0.668263	0.964784	0.382633	0.0163039	0.198107
194	sp|O43809|CPSF5_HUMAN Cleavage and polyadenylation specificity factor subunit 5 OS=Homo sapiens OX=9606 GN=NUDT21 PE=1 SV=1	CPSF5	-0.0553436	0.844162	0.984059	0.389221	0.0165631	0.198107
1318	sp|P63172|DYLT1_HUMAN Dynein light chain Tctex-type 1 OS=Homo sapiens OX=9606 GN=DYNLT1 PE=1 SV=1	DYLT1	0.0469791	0.603318	0.956645	-0.469373	0.0168958	0.200574
26	sp|O00148|DX39A_HUMAN ATP-dependent RNA helicase DDX39A OS=Homo sapiens OX=9606 GN=DDX39A PE=1 SV=2	DX39A	0.0721201	0.719348	0.975713	-0.779574	0.0169744	0.200646
100	sp|P19105|ML12A_HUMAN Myosin regulatory light chain 12A OS=Homo sapiens OX=9606 GN=MYL12A PE=1 SV=2	ML12A	-0.625439	0.00775636	0.300253	0.357118	0.0174662	0.201909
1028	sp|P46939|UTRO_HUMAN Utrophin OS=Homo sapiens OX=9606 GN=UTRN PE=1 SV=2	UTRO	-0.0805583	0.398364	0.904705	-0.379493	0.0172393	0.201909
1594	sp|Q14315|FLNC_HUMAN Filamin-C OS=Homo sapiens OX=9606 GN=FLNC PE=1 SV=3	FLNC	0.0423923	0.627411	0.958244	-0.153089	0.0171543	0.201909
2443	sp|Q9BTE6|AASD1_HUMAN Alanyl-tRNA editing protein Aarsd1 OS=Homo sapiens OX=9606 GN=AARSD1 PE=1 SV=2	AASD1	0.0698594	0.703327	0.974786	0.305384	0.017411	0.201909
694	sp|P17302|CXA1_HUMAN Gap junction alpha-1 protein OS=Homo sapiens OX=9606 GN=GJA1 PE=1 SV=2	CXA1	0.0151832	0.923189	0.992014	-0.566173	0.017432	0.201909
1827	sp|Q5VST6|AB17B_HUMAN Alpha/beta hydrolase domain-containing protein 17B OS=Homo sapiens OX=9606 GN=ABHD17B PE=1 SV=1	AB17B	0.0714595	NA	NA	-0.349635	0.0175192	0.201909
1203	sp|P56192|SYMC_HUMAN Methionine--tRNA ligase, cytoplasmic OS=Homo sapiens OX=9606 GN=MARS1 PE=1 SV=2	SYMC	0.180396	0.0815297	0.660617	0.246065	0.0183019	0.204952
1236	sp|P61026|RAB10_HUMAN Ras-related protein Rab-10 OS=Homo sapiens OX=9606 GN=RAB10 PE=1 SV=1	RAB10	-0.236581	0.110827	0.709332	0.365782	0.0180402	0.204952
970	sp|P41222|PTGDS_HUMAN Prostaglandin-H2 D-isomerase OS=Homo sapiens OX=9606 GN=PTGDS PE=1 SV=1	PTGDS	-0.76039	0.244101	0.811411	1.32113	0.018236	0.204952
2064	sp|Q8N3C0|ASCC3_HUMAN Activating signal cointegrator 1 complex subunit 3 OS=Homo sapiens OX=9606 GN=ASCC3 PE=1 SV=3	ASCC3	-0.443602	0.285374	0.842732	-0.946868	0.0182564	0.204952
1477	sp|Q12933|TRAF2_HUMAN TNF receptor-associated factor 2 OS=Homo sapiens OX=9606 GN=TRAF2 PE=1 SV=2	TRAF2	-0.152021	0.549564	0.950392	-0.851897	0.0179088	0.204952
1440	sp|Q08211|DHX9_HUMAN ATP-dependent RNA helicase A OS=Homo sapiens OX=9606 GN=DHX9 PE=1 SV=4	DHX9	-0.0260812	0.846624	0.984059	0.193539	0.0180176	0.204952
538	sp|P08590|MYL3_HUMAN Myosin light chain 3 OS=Homo sapiens OX=9606 GN=MYL3 PE=1 SV=3	MYL3	0.000278554	0.997666	0.998636	-0.63684	0.0181238	0.204952
2825	sp|Q9UJY1|HSPB8_HUMAN Heat shock protein beta-8 OS=Homo sapiens OX=9606 GN=HSPB8 PE=1 SV=1	HSPB8	0.349322	0.00685409	0.284499	-0.600793	0.0192736	0.205754
2669	sp|Q9NTX5|ECHD1_HUMAN Ethylmalonyl-CoA decarboxylase OS=Homo sapiens OX=9606 GN=ECHDC1 PE=1 SV=2	ECHD1	-0.421477	0.0378185	0.522911	0.525752	0.0193406	0.205754
2014	sp|Q8IV38|ANKY2_HUMAN Ankyrin repeat and MYND domain-containing protein 2 OS=Homo sapiens OX=9606 GN=ANKMY2 PE=1 SV=1	ANKY2	0.228703	0.143833	0.7283	0.377286	0.0191218	0.205754
1396	sp|Q02318|CP27A_HUMAN Sterol 26-hydroxylase, mitochondrial OS=Homo sapiens OX=9606 GN=CYP27A1 PE=1 SV=1	CP27A	-0.42137	0.170288	0.747538	0.324871	0.0191976	0.205754
788	sp|P23515|OMGP_HUMAN Oligodendrocyte-myelin glycoprotein OS=Homo sapiens OX=9606 GN=OMG PE=1 SV=2	OMGP	-0.145103	0.232483	0.805862	-0.257722	0.0189448	0.205754
1604	sp|Q14576|ELAV3_HUMAN ELAV-like protein 3 OS=Homo sapiens OX=9606 GN=ELAVL3 PE=2 SV=3	ELAV3	0.219095	0.271164	0.830176	0.327399	0.0185711	0.205754
2187	sp|Q92530|PSMF1_HUMAN Proteasome inhibitor PI31 subunit OS=Homo sapiens OX=9606 GN=PSMF1 PE=1 SV=2	PSMF1	0.0815182	0.431327	0.918441	0.188474	0.0190965	0.205754
361	sp|O95163|ELP1_HUMAN Elongator complex protein 1 OS=Homo sapiens OX=9606 GN=ELP1 PE=1 SV=3	ELP1	-0.18721	0.450099	0.926726	0.495222	0.0187466	0.205754
552	sp|P09471|GNAO_HUMAN Guanine nucleotide-binding protein G(o) subunit alpha OS=Homo sapiens OX=9606 GN=GNAO1 PE=1 SV=4	GNAO	-0.0248575	0.481262	0.933816	-0.179602	0.0189109	0.205754
915	sp|P35244|RFA3_HUMAN Replication protein A 14 kDa subunit OS=Homo sapiens OX=9606 GN=RPA3 PE=1 SV=1	RFA3	-0.051617	0.632572	0.958244	0.210316	0.0185223	0.205754
220	sp|O60488|ACSL4_HUMAN Long-chain-fatty-acid--CoA ligase 4 OS=Homo sapiens OX=9606 GN=ACSL4 PE=1 SV=2	ACSL4	-0.136545	0.704296	0.974807	0.378147	0.0187793	0.205754
906	sp|P34932|HSP74_HUMAN Heat shock 70 kDa protein 4 OS=Homo sapiens OX=9606 GN=HSPA4 PE=1 SV=4	HSP74	0.0399416	0.703983	0.974807	0.175455	0.0188692	0.205754
113	sp|O15061|SYNEM_HUMAN Synemin OS=Homo sapiens OX=9606 GN=SYNM PE=1 SV=2	SYNEM	0.00978785	0.916626	0.988696	-0.315238	0.0192939	0.205754
1437	sp|Q07954|LRP1_HUMAN Prolow-density lipoprotein receptor-related protein 1 OS=Homo sapiens OX=9606 GN=LRP1 PE=1 SV=2	LRP1	-0.0589533	0.833653	0.983118	1.17635	0.0199862	0.211
2264	sp|Q96BY7|ATG2B_HUMAN Autophagy-related protein 2 homolog B OS=Homo sapiens OX=9606 GN=ATG2B PE=1 SV=5	ATG2B	0.0206441	0.905038	0.988626	-0.334208	0.0199491	0.211
1349	sp|P80404|GABT_HUMAN 4-aminobutyrate aminotransferase, mitochondrial OS=Homo sapiens OX=9606 GN=ABAT PE=1 SV=3	GABT	-0.180703	0.191234	0.77407	0.323745	0.0204663	0.215247
1538	sp|Q13572|ITPK1_HUMAN Inositol-tetrakisphosphate 1-kinase OS=Homo sapiens OX=9606 GN=ITPK1 PE=1 SV=2	ITPK1	0.793195	0.000322816	0.0674113	0.453086	0.0207951	0.215428
449	sp|P02787|TRFE_HUMAN Serotransferrin OS=Homo sapiens OX=9606 GN=TF PE=1 SV=3	TRFE	0.0926978	0.353968	0.872377	-0.325013	0.0206609	0.215428
1862	sp|Q6IAN0|DRS7B_HUMAN Dehydrogenase/reductase SDR family member 7B OS=Homo sapiens OX=9606 GN=DHRS7B PE=1 SV=2	DRS7B	0.118087	0.409249	0.908399	-0.637499	0.0207453	0.215428
907	sp|P34947|GRK5_HUMAN G protein-coupled receptor kinase 5 OS=Homo sapiens OX=9606 GN=GRK5 PE=1 SV=1	GRK5	-0.0575467	0.765244	0.980715	0.325567	0.0206886	0.215428
2713	sp|Q9NZ94|NLGN3_HUMAN Neuroligin-3 OS=Homo sapiens OX=9606 GN=NLGN3 PE=1 SV=2	NLGN3	0.178609	0.861859	0.987139	-2.94585	0.0208769	0.215468
1726	sp|Q16762|THTR_HUMAN Thiosulfate sulfurtransferase OS=Homo sapiens OX=9606 GN=TST PE=1 SV=4	THTR	0.255689	0.379134	0.895194	-0.305998	0.02121	0.218093
1832	sp|Q5VWJ9|SNX30_HUMAN Sorting nexin-30 OS=Homo sapiens OX=9606 GN=SNX30 PE=1 SV=1	SNX30	-0.402983	0.287308	0.842732	0.473511	0.0213997	0.219228
846	sp|P28838|AMPL_HUMAN Cytosol aminopeptidase OS=Homo sapiens OX=9606 GN=LAP3 PE=1 SV=3	AMPL	-0.147365	0.149604	0.729907	-0.124181	0.0216306	0.219369
2263	sp|Q96BY6|DOC10_HUMAN Dedicator of cytokinesis protein 10 OS=Homo sapiens OX=9606 GN=DOCK10 PE=1 SV=3	DOC10	0.203626	0.298699	0.846102	-0.834856	0.0216102	0.219369
295	sp|O75582|KS6A5_HUMAN Ribosomal protein S6 kinase alpha-5 OS=Homo sapiens OX=9606 GN=RPS6KA5 PE=1 SV=1	KS6A5	0.173027	0.593905	0.956645	-0.659408	0.0216514	0.219369
2303	sp|Q96HY6|DDRGK_HUMAN DDRGK domain-containing protein 1 OS=Homo sapiens OX=9606 GN=DDRGK1 PE=1 SV=2	DDRGK	-0.0042428	0.984942	0.998213	0.436839	0.0218884	0.220961
1540	sp|Q13586|STIM1_HUMAN Stromal interaction molecule 1 OS=Homo sapiens OX=9606 GN=STIM1 PE=1 SV=3	STIM1	0.208449	0.162298	0.743123	-0.512977	0.0219738	0.221016
2707	sp|Q9NZ01|TECR_HUMAN Very-long-chain enoyl-CoA reductase OS=Homo sapiens OX=9606 GN=TECR PE=1 SV=1	TECR	0.083118	0.481608	0.933816	-0.430455	0.0221678	0.22216
2486	sp|Q9BY43|CHM4A_HUMAN Charged multivesicular body protein 4a OS=Homo sapiens OX=9606 GN=CHMP4A PE=1 SV=3	CHM4A	-0.252241	0.411211	0.908399	0.420236	0.0223828	0.222927
1184	sp|P55060|XPO2_HUMAN Exportin-2 OS=Homo sapiens OX=9606 GN=CSE1L PE=1 SV=3	XPO2	0.0178914	0.819344	0.980715	0.192369	0.0224056	0.222927
49	sp|O00442|RTCA_HUMAN RNA 3-terminal phosphate cyclase OS=Homo sapiens OX=9606 GN=RTCA PE=1 SV=1	RTCA	-0.186029	0.278868	0.837172	0.327636	0.022806	0.223693
1665	sp|Q15365|PCBP1_HUMAN Poly(rC)-binding protein 1 OS=Homo sapiens OX=9606 GN=PCBP1 PE=1 SV=2	PCBP1	-0.0230132	0.567534	0.953651	0.0890845	0.0226613	0.223693
2682	sp|Q9NVE7|PANK4_HUMAN 4-phosphopantetheine phosphatase OS=Homo sapiens OX=9606 GN=PANK4 PE=1 SV=1	PANK4	0.115128	0.605405	0.956645	-0.729177	0.0227582	0.223693
1654	sp|Q15181|IPYR_HUMAN Inorganic pyrophosphatase OS=Homo sapiens OX=9606 GN=PPA1 PE=1 SV=2	IPYR	0.140665	0.683367	0.967448	-0.994108	0.0226305	0.223693
371	sp|O95278|EPM2A_HUMAN Laforin OS=Homo sapiens OX=9606 GN=EPM2A PE=1 SV=2	EPM2A	0.0297299	0.760532	0.980715	-0.197221	0.0229807	0.22461
784	sp|P23458|JAK1_HUMAN Tyrosine-protein kinase JAK1 OS=Homo sapiens OX=9606 GN=JAK1 PE=1 SV=2	JAK1	-0.174847	0.0966177	0.681653	-0.281985	0.0231075	0.225054
1568	sp|Q14112|NID2_HUMAN Nidogen-2 OS=Homo sapiens OX=9606 GN=NID2 PE=1 SV=3	NID2	-0.0282361	0.898404	0.988626	-1.27618	0.0232782	0.225921
948	sp|P38606|VATA_HUMAN V-type proton ATPase catalytic subunit A OS=Homo sapiens OX=9606 GN=ATP6V1A PE=1 SV=2	VATA	-0.0135927	0.635443	0.958957	0.112324	0.0234662	0.22695
392	sp|O95741|CPNE6_HUMAN Copine-6 OS=Homo sapiens OX=9606 GN=CPNE6 PE=1 SV=3	CPNE6	0.0109315	0.909321	0.988626	-0.248389	0.0237235	0.228638
2756	sp|Q9P2K5|MYEF2_HUMAN Myelin expression factor 2 OS=Homo sapiens OX=9606 GN=MYEF2 PE=1 SV=3	MYEF2	-0.313758	0.12269	0.718853	-0.662518	0.0238955	0.229497
1671	sp|Q15393|SF3B3_HUMAN Splicing factor 3B subunit 3 OS=Homo sapiens OX=9606 GN=SF3B3 PE=1 SV=4	SF3B3	0.331316	0.0321613	0.492805	0.336659	0.0244717	0.231562
256	sp|O75131|CPNE3_HUMAN Copine-3 OS=Homo sapiens OX=9606 GN=CPNE3 PE=1 SV=1	CPNE3	0.158294	0.125103	0.718853	-0.284854	0.0244142	0.231562
1262	sp|P62070|RRAS2_HUMAN Ras-related protein R-Ras2 OS=Homo sapiens OX=9606 GN=RRAS2 PE=1 SV=1	RRAS2	-0.0677482	0.220513	0.791425	-0.298486	0.0244029	0.231562
1064	sp|P49590|SYHM_HUMAN Histidine--tRNA ligase, mitochondrial OS=Homo sapiens OX=9606 GN=HARS2 PE=1 SV=1	SYHM	0.120186	0.476902	0.931636	-0.51185	0.0243871	0.231562
1152	sp|P53621|COPA_HUMAN Coatomer subunit alpha OS=Homo sapiens OX=9606 GN=COPA PE=1 SV=2	COPA	0.0169423	0.79805	0.980715	-0.258635	0.0245291	0.231562
1160	sp|P53805|RCAN1_HUMAN Calcipressin-1 OS=Homo sapiens OX=9606 GN=RCAN1 PE=1 SV=4	RCAN1	-0.273033	0.58461	0.956645	0.379457	0.0246359	0.231778
1932	sp|Q7L2H7|EIF3M_HUMAN Eukaryotic translation initiation factor 3 subunit M OS=Homo sapiens OX=9606 GN=EIF3M PE=1 SV=1	EIF3M	-0.322105	0.0811968	0.660617	0.368303	0.024807	0.232597
2785	sp|Q9UEW8|STK39_HUMAN STE20/SPS1-related proline-alanine-rich protein kinase OS=Homo sapiens OX=9606 GN=STK39 PE=1 SV=3	STK39	-0.283521	0.174334	0.750355	0.274842	0.024939	0.233045
148	sp|O43157|PLXB1_HUMAN Plexin-B1 OS=Homo sapiens OX=9606 GN=PLXNB1 PE=1 SV=3	PLXB1	-0.104694	0.495587	0.933816	1.03607	0.0251357	0.234092
1368	sp|Q00059|TFAM_HUMAN Transcription factor A, mitochondrial OS=Homo sapiens OX=9606 GN=TFAM PE=1 SV=1	TFAM	0.254727	0.158902	0.739346	0.542455	0.0254432	0.23616
672	sp|P15880|RS2_HUMAN 40S ribosomal protein S2 OS=Homo sapiens OX=9606 GN=RPS2 PE=1 SV=2	RS2	-0.0244542	0.703098	0.974786	-0.281476	0.0255576	0.236429
1204	sp|P56385|ATP5I_HUMAN ATP synthase subunit e, mitochondrial OS=Homo sapiens OX=9606 GN=ATP5ME PE=1 SV=2	ATP5I	0.303482	0.440389	0.924111	0.52828	0.0261957	0.241524
1831	sp|Q5VW32|BROX_HUMAN BRO1 domain-containing protein BROX OS=Homo sapiens OX=9606 GN=BROX PE=1 SV=1	BROX	-0.00686744	0.980742	0.998213	0.441851	0.0265111	0.24362
1223	sp|P60660|MYL6_HUMAN Myosin light polypeptide 6 OS=Homo sapiens OX=9606 GN=MYL6 PE=1 SV=2	MYL6	-0.129106	0.156574	0.738906	-0.328594	0.0270674	0.246592
1147	sp|P53396|ACLY_HUMAN ATP-citrate synthase OS=Homo sapiens OX=9606 GN=ACLY PE=1 SV=3	ACLY	0.0647138	0.442745	0.924453	0.224778	0.0271019	0.246592
168	sp|O43432|IF4G3_HUMAN Eukaryotic translation initiation factor 4 gamma 3 OS=Homo sapiens OX=9606 GN=EIF4G3 PE=1 SV=2	IF4G3	0.131245	0.779053	0.980715	-1.1981	0.0270046	0.246592
142	sp|O15498|YKT6_HUMAN Synaptobrevin homolog YKT6 OS=Homo sapiens OX=9606 GN=YKT6 PE=1 SV=1	YKT6	0.0611947	0.634161	0.958244	-0.419948	0.027434	0.248795
2262	sp|Q96BR1|SGK3_HUMAN Serine/threonine-protein kinase Sgk3 OS=Homo sapiens OX=9606 GN=SGK3 PE=1 SV=1	SGK3	-0.113562	0.243236	0.811411	-0.498417	0.0275784	0.24892
2268	sp|Q96C86|DCPS_HUMAN m7GpppX diphosphatase OS=Homo sapiens OX=9606 GN=DCPS PE=1 SV=2	DCPS	-0.184942	0.516515	0.936282	0.355646	0.0276278	0.24892
2663	sp|Q9NSK0|KLC4_HUMAN Kinesin light chain 4 OS=Homo sapiens OX=9606 GN=KLC4 PE=1 SV=3	KLC4	-0.264835	0.404672	0.907126	-0.418488	0.027759	0.249291
1172	sp|P54652|HSP72_HUMAN Heat shock-related 70 kDa protein 2 OS=Homo sapiens OX=9606 GN=HSPA2 PE=1 SV=1	HSP72	0.0717011	0.25332	0.819875	0.253794	0.0280774	0.250609
2753	sp|Q9P2D3|HTR5B_HUMAN HEAT repeat-containing protein 5B OS=Homo sapiens OX=9606 GN=HEATR5B PE=1 SV=2	HTR5B	-0.0992028	0.55349	0.951149	-0.673724	0.028087	0.250609
2819	sp|Q9UJC5|SH3L2_HUMAN SH3 domain-binding glutamic acid-rich-like protein 2 OS=Homo sapiens OX=9606 GN=SH3BGRL2 PE=1 SV=2	SH3L2	0.0557657	0.240315	0.811411	-0.170789	0.0283095	0.251782
2777	sp|Q9UBT2|SAE2_HUMAN SUMO-activating enzyme subunit 2 OS=Homo sapiens OX=9606 GN=UBA2 PE=1 SV=2	SAE2	0.273654	0.0783661	0.660617	-0.885719	0.0288465	0.253299
266	sp|O75251|NDUS7_HUMAN NADH dehydrogenase [ubiquinone] iron-sulfur protein 7, mitochondrial OS=Homo sapiens OX=9606 GN=NDUFS7 PE=1 SV=3	NDUS7	0.136356	0.354547	0.872377	0.295316	0.0285935	0.253299
942	sp|P36969|GPX4_HUMAN Phospholipid hydroperoxide glutathione peroxidase OS=Homo sapiens OX=9606 GN=GPX4 PE=1 SV=3	GPX4	-0.101321	0.749416	0.980715	0.691157	0.0287463	0.253299
990	sp|P42658|DPP6_HUMAN Dipeptidyl aminopeptidase-like protein 6 OS=Homo sapiens OX=9606 GN=DPP6 PE=1 SV=2	DPP6	0.0178073	0.966136	0.998213	0.451745	0.0288162	0.253299
2042	sp|Q8IYQ7|THNS1_HUMAN Threonine synthase-like 1 OS=Homo sapiens OX=9606 GN=THNSL1 PE=1 SV=2	THNS1	-0.434854	0.03555	0.51615	0.31679	0.0289506	0.253409
2863	sp|Q9UN36|NDRG2_HUMAN Protein NDRG2 OS=Homo sapiens OX=9606 GN=NDRG2 PE=1 SV=2	NDRG2	0.161696	0.107766	0.704365	-0.454206	0.0296477	0.255469
439	sp|P02647|APOA1_HUMAN Apolipoprotein A-I OS=Homo sapiens OX=9606 GN=APOA1 PE=1 SV=1	APOA1	-0.36559	0.389359	0.898919	0.714804	0.029629	0.255469
1302	sp|P62910|RL32_HUMAN 60S ribosomal protein L32 OS=Homo sapiens OX=9606 GN=RPL32 PE=1 SV=2	RL32	0.0550591	0.602425	0.956645	-0.650204	0.0296134	0.255469
1866	sp|Q6IQ26|DEN5A_HUMAN DENN domain-containing protein 5A OS=Homo sapiens OX=9606 GN=DENND5A PE=1 SV=2	DEN5A	0.0647428	0.61891	0.956645	-0.413089	0.0294666	0.255469
1828	sp|Q5VT25|MRCKA_HUMAN Serine/threonine-protein kinase MRCK alpha OS=Homo sapiens OX=9606 GN=CDC42BPA PE=1 SV=1	MRCKA	-0.0204532	0.928724	0.992446	0.791381	0.0294378	0.255469
1662	sp|Q15293|RCN1_HUMAN Reticulocalbin-1 OS=Homo sapiens OX=9606 GN=RCN1 PE=1 SV=1	RCN1	0.278691	0.0429137	0.535121	-0.602842	0.0298308	0.256249
1693	sp|Q15785|TOM34_HUMAN Mitochondrial import receptor subunit TOM34 OS=Homo sapiens OX=9606 GN=TOMM34 PE=1 SV=2	TOM34	-0.0371474	0.879541	0.987286	0.489423	0.0300192	0.257068
1644	sp|Q15102|PA1B3_HUMAN Platelet-activating factor acetylhydrolase IB subunit gamma OS=Homo sapiens OX=9606 GN=PAFAH1B3 PE=1 SV=1	PA1B3	-0.0034577	0.973681	0.998213	0.240527	0.0301269	0.257195
2053	sp|Q8N126|CADM3_HUMAN Cell adhesion molecule 3 OS=Homo sapiens OX=9606 GN=CADM3 PE=1 SV=1	CADM3	-0.00134655	0.992403	0.998234	-0.412682	0.0302775	0.257685
140	sp|O15484|CAN5_HUMAN Calpain-5 OS=Homo sapiens OX=9606 GN=CAPN5 PE=1 SV=2	CAN5	-0.245601	0.114	0.709452	-0.62832	0.0304078	0.258
1342	sp|P78357|CNTP1_HUMAN Contactin-associated protein 1 OS=Homo sapiens OX=9606 GN=CNTNAP1 PE=1 SV=1	CNTP1	-0.17163	0.0557209	0.579261	-0.130283	0.0307057	0.259052
2378	sp|Q99523|SORT_HUMAN Sortilin OS=Homo sapiens OX=9606 GN=SORT1 PE=1 SV=3	SORT	0.0205929	0.863081	0.987139	-0.475442	0.0307191	0.259052
1301	sp|P62906|RL10A_HUMAN 60S ribosomal protein L10a OS=Homo sapiens OX=9606 GN=RPL10A PE=1 SV=2	RL10A	-0.0249109	0.720812	0.976299	-0.181352	0.0309401	0.260123
1235	sp|P61020|RAB5B_HUMAN Ras-related protein Rab-5B OS=Homo sapiens OX=9606 GN=RAB5B PE=1 SV=1	RAB5B	-0.702618	0.185501	0.764345	0.444945	0.0314312	0.263451
1458	sp|Q10567|AP1B1_HUMAN AP-1 complex subunit beta-1 OS=Homo sapiens OX=9606 GN=AP1B1 PE=1 SV=2	AP1B1	-0.304146	0.38783	0.898919	0.572028	0.0315519	0.263663
2870	sp|Q9UNM6|PSD13_HUMAN 26S proteasome non-ATPase regulatory subunit 13 OS=Homo sapiens OX=9606 GN=PSMD13 PE=1 SV=2	PSD13	0.274388	0.0161669	0.410026	-0.407919	0.0318111	0.264261
53	sp|O00483|NDUA4_HUMAN Cytochrome c oxidase subunit NDUFA4 OS=Homo sapiens OX=9606 GN=NDUFA4 PE=1 SV=1	NDUA4	-0.0907003	0.469157	0.931636	0.316956	0.0318146	0.264261
368	sp|O95232|LC7L3_HUMAN Luc7-like protein 3 OS=Homo sapiens OX=9606 GN=LUC7L3 PE=1 SV=2	LC7L3	-0.38819	0.0660212	0.624548	0.655026	0.0324292	0.266962
1037	sp|P48047|ATPO_HUMAN ATP synthase subunit O, mitochondrial OS=Homo sapiens OX=9606 GN=ATP5PO PE=1 SV=1	ATPO	-0.0397582	0.60702	0.956645	-0.157664	0.0322957	0.266962
2414	sp|Q9BQ70|TCF25_HUMAN Transcription factor 25 OS=Homo sapiens OX=9606 GN=TCF25 PE=1 SV=1	TCF25	-0.0113248	0.97416	0.998213	0.504052	0.0323548	0.266962
105	sp|O14979|HNRDL_HUMAN Heterogeneous nuclear ribonucleoprotein D-like OS=Homo sapiens OX=9606 GN=HNRNPDL PE=1 SV=3	HNRDL	0.287774	0.0212229	0.463232	-0.373897	0.0327844	0.267267
1372	sp|Q00535|CDK5_HUMAN Cyclin-dependent-like kinase 5 OS=Homo sapiens OX=9606 GN=CDK5 PE=1 SV=3	CDK5	-0.399928	0.0906562	0.665425	0.439922	0.0328528	0.267267
2158	sp|Q8WUM0|NU133_HUMAN Nuclear pore complex protein Nup133 OS=Homo sapiens OX=9606 GN=NUP133 PE=1 SV=2	NU133	0.278185	0.194217	0.778117	0.564024	0.0326993	0.267267
663	sp|P14923|PLAK_HUMAN Junction plakoglobin OS=Homo sapiens OX=9606 GN=JUP PE=1 SV=3	PLAK	0.0467234	0.849562	0.985184	0.771976	0.0327969	0.267267
190	sp|O43747|AP1G1_HUMAN AP-1 complex subunit gamma-1 OS=Homo sapiens OX=9606 GN=AP1G1 PE=1 SV=5	AP1G1	-0.128756	0.574806	0.956645	0.423193	0.0330067	0.267732
1323	sp|P63241|IF5A1_HUMAN Eukaryotic translation initiation factor 5A-1 OS=Homo sapiens OX=9606 GN=EIF5A PE=1 SV=2	IF5A1	0.221114	0.00686588	0.284499	-0.309627	0.0333717	0.268949
2528	sp|Q9H0Q0|FA49A_HUMAN Protein FAM49A OS=Homo sapiens OX=9606 GN=FAM49A PE=2 SV=1	FA49A	0.131298	0.0188007	0.428771	0.12754	0.0334485	0.268949
2667	sp|Q9NTJ5|SAC1_HUMAN Phosphatidylinositide phosphatase SAC1 OS=Homo sapiens OX=9606 GN=SACM1L PE=1 SV=2	SAC1	0.0472131	0.598637	0.956645	-0.269041	0.0332958	0.268949
2631	sp|Q9NQE9|HINT3_HUMAN Histidine triad nucleotide-binding protein 3 OS=Homo sapiens OX=9606 GN=HINT3 PE=1 SV=1	HINT3	-0.0480096	0.670192	0.964784	-0.225207	0.0337802	0.270829
1730	sp|Q16777|H2A2C_HUMAN Histone H2A type 2-C OS=Homo sapiens OX=9606 GN=HIST2H2AC PE=1 SV=4	H2A2C	-0.0641256	0.709206	0.975713	0.224481	0.033896	0.270972
2583	sp|Q9H9A6|LRC40_HUMAN Leucine-rich repeat-containing protein 40 OS=Homo sapiens OX=9606 GN=LRRC40 PE=1 SV=1	LRC40	0.0360555	0.779226	0.980715	0.209306	0.0340561	0.271467
1243	sp|P61221|ABCE1_HUMAN ATP-binding cassette sub-family E member 1 OS=Homo sapiens OX=9606 GN=ABCE1 PE=1 SV=1	ABCE1	-0.268624	0.355117	0.872377	0.382385	0.0346256	0.275214
2357	sp|Q96RS6|NUDC1_HUMAN NudC domain-containing protein 1 OS=Homo sapiens OX=9606 GN=NUDCD1 PE=1 SV=2	NUDC1	-1.02856	0.00893219	0.310082	-0.611287	0.0357706	0.276841
2574	sp|Q9H7P6|MB12B_HUMAN Multivesicular body subunit 12B OS=Homo sapiens OX=9606 GN=MVB12B PE=1 SV=2	MB12B	0.189106	0.0449269	0.535121	-0.40232	0.0354856	0.276841
2421	sp|Q9BRA2|TXD17_HUMAN Thioredoxin domain-containing protein 17 OS=Homo sapiens OX=9606 GN=TXNDC17 PE=1 SV=1	TXD17	0.206965	0.0874293	0.66073	0.328604	0.0351048	0.276841
886	sp|P31689|DNJA1_HUMAN DnaJ homolog subfamily A member 1 OS=Homo sapiens OX=9606 GN=DNAJA1 PE=1 SV=2	DNJA1	0.149561	0.385529	0.898919	0.241379	0.0358007	0.276841
372	sp|O95292|VAPB_HUMAN Vesicle-associated membrane protein-associated protein B/C OS=Homo sapiens OX=9606 GN=VAPB PE=1 SV=3	VAPB	0.142657	0.391932	0.90025	-0.428698	0.0359312	0.276841
863	sp|P30048|PRDX3_HUMAN Thioredoxin-dependent peroxide reductase, mitochondrial OS=Homo sapiens OX=9606 GN=PRDX3 PE=1 SV=3	PRDX3	-0.200079	0.50251	0.933816	-0.378823	0.0355081	0.276841
911	sp|P35222|CTNB1_HUMAN Catenin beta-1 OS=Homo sapiens OX=9606 GN=CTNNB1 PE=1 SV=1	CTNB1	0.0345263	0.592859	0.956645	-0.162768	0.0351139	0.276841
374	sp|O95298|NDUC2_HUMAN NADH dehydrogenase [ubiquinone] 1 subunit C2 OS=Homo sapiens OX=9606 GN=NDUFC2 PE=1 SV=1	NDUC2	-0.0717238	0.668957	0.964784	-0.435886	0.0354291	0.276841
1816	sp|Q5TA50|CPTP_HUMAN Ceramide-1-phosphate transfer protein OS=Homo sapiens OX=9606 GN=CPTP PE=1 SV=1	CPTP	-0.0728296	0.66781	0.964784	0.350742	0.0356833	0.276841
1281	sp|P62424|RL7A_HUMAN 60S ribosomal protein L7a OS=Homo sapiens OX=9606 GN=RPL7A PE=1 SV=2	RL7A	0.0071839	0.947684	0.998213	-0.263043	0.0357598	0.276841
2091	sp|Q8N9I9|DTX3_HUMAN Probable E3 ubiquitin-protein ligase DTX3 OS=Homo sapiens OX=9606 GN=DTX3 PE=1 SV=2	DTX3	0.000755921	0.997972	0.998636	0.373742	0.0359099	0.276841
2531	sp|Q9H0U4|RAB1B_HUMAN Ras-related protein Rab-1B OS=Homo sapiens OX=9606 GN=RAB1B PE=1 SV=1	RAB1B	-0.0432308	0.666619	0.964784	0.154751	0.0360788	0.277205
1316	sp|P63151|2ABA_HUMAN Serine/threonine-protein phosphatase 2A 55 kDa regulatory subunit B alpha isoform OS=Homo sapiens OX=9606 GN=PPP2R2A PE=1 SV=1	2ABA	0.234337	0.00316606	0.198182	0.281805	0.0367143	0.281307
1481	sp|Q12979|ABR_HUMAN Active breakpoint cluster region-related protein OS=Homo sapiens OX=9606 GN=ABR PE=1 SV=2	ABR	-0.15237	0.0291074	0.477282	-0.294732	0.0373147	0.282774
1800	sp|Q5SWX8|ODR4_HUMAN Protein odr-4 homolog OS=Homo sapiens OX=9606 GN=ODR4 PE=1 SV=1	ODR4	0.148516	0.335501	0.862818	-0.502375	0.0372848	0.282774
2522	sp|Q9H061|T126A_HUMAN Transmembrane protein 126A OS=Homo sapiens OX=9606 GN=TMEM126A PE=1 SV=1	T126A	0.0488461	0.727296	0.977258	-0.266317	0.0373052	0.282774
1112	sp|P51570|GALK1_HUMAN Galactokinase OS=Homo sapiens OX=9606 GN=GALK1 PE=1 SV=1	GALK1	0.00156829	0.984779	0.998213	0.146535	0.037149	0.282774
1008	sp|P45954|ACDSB_HUMAN Short/branched chain specific acyl-CoA dehydrogenase, mitochondrial OS=Homo sapiens OX=9606 GN=ACADSB PE=1 SV=1	ACDSB	0.0682331	0.449317	0.926726	-0.225283	0.0375348	0.282891
2073	sp|Q8N4C8|MINK1_HUMAN Misshapen-like kinase 1 OS=Homo sapiens OX=9606 GN=MINK1 PE=1 SV=2	MINK1	-0.0716033	0.593217	0.956645	0.364894	0.037461	0.282891
683	sp|P16403|H12_HUMAN Histone H1.2 OS=Homo sapiens OX=9606 GN=H1-2 PE=1 SV=2	H12	-0.0493193	0.873501	0.987139	-1.56989	0.0376543	0.283022
594	sp|P11166|GTR1_HUMAN Solute carrier family 2, facilitated glucose transporter member 1 OS=Homo sapiens OX=9606 GN=SLC2A1 PE=1 SV=2	GTR1	0.115809	0.633374	0.958244	-0.452408	0.037878	0.283164
2695	sp|Q9NX63|MIC19_HUMAN MICOS complex subunit MIC19 OS=Homo sapiens OX=9606 GN=CHCHD3 PE=1 SV=1	MIC19	0.0286653	0.725145	0.976299	-0.353178	0.0378332	0.283164
1336	sp|P78318|IGBP1_HUMAN Immunoglobulin-binding protein 1 OS=Homo sapiens OX=9606 GN=IGBP1 PE=1 SV=1	IGBP1	0.212664	0.0839393	0.660617	-0.346405	0.0384835	0.286807
2519	sp|Q9GZZ9|UBA5_HUMAN Ubiquitin-like modifier-activating enzyme 5 OS=Homo sapiens OX=9606 GN=UBA5 PE=1 SV=1	UBA5	0.0407184	0.552009	0.950673	-0.181257	0.0385728	0.286807
1637	sp|Q15042|RB3GP_HUMAN Rab3 GTPase-activating protein catalytic subunit OS=Homo sapiens OX=9606 GN=RAB3GAP1 PE=1 SV=3	RB3GP	0.172724	0.175869	0.753762	-0.335584	0.0389423	0.287491
2043	sp|Q8IZC4|RTKN2_HUMAN Rhotekin-2 OS=Homo sapiens OX=9606 GN=RTKN2 PE=2 SV=1	RTKN2	0.212759	0.396354	0.904705	-1.19282	0.0389765	0.287491
1005	sp|P43686|PRS6B_HUMAN 26S proteasome regulatory subunit 6B OS=Homo sapiens OX=9606 GN=PSMC4 PE=1 SV=2	PRS6B	-0.0390943	0.707559	0.975713	0.345934	0.0389396	0.287491
2748	sp|Q9P253|VPS18_HUMAN Vacuolar protein sorting-associated protein 18 homolog OS=Homo sapiens OX=9606 GN=VPS18 PE=1 SV=2	VPS18	-0.189164	0.0392316	0.522911	0.163774	0.03939	0.288767
1569	sp|Q14123|PDE1C_HUMAN Calcium/calmodulin-dependent 3,5-cyclic nucleotide phosphodiesterase 1C OS=Homo sapiens OX=9606 GN=PDE1C PE=1 SV=1	PDE1C	0.227041	0.38951	0.898919	0.421506	0.0394627	0.288767
2047	sp|Q8IZU2|WDR17_HUMAN WD repeat-containing protein 17 OS=Homo sapiens OX=9606 GN=WDR17 PE=2 SV=2	WDR17	-0.146061	0.736908	0.980707	-0.6295	0.0393058	0.288767
1032	sp|P47755|CAZA2_HUMAN F-actin-capping protein subunit alpha-2 OS=Homo sapiens OX=9606 GN=CAPZA2 PE=1 SV=3	CAZA2	-0.262978	0.0431489	0.535121	0.347701	0.0402501	0.292006
1462	sp|Q12768|WASC5_HUMAN WASH complex subunit 5 OS=Homo sapiens OX=9606 GN=WASHC5 PE=1 SV=1	WASC5	-0.656873	0.105657	0.698525	0.40493	0.0402708	0.292006
611	sp|P11766|ADHX_HUMAN Alcohol dehydrogenase class-3 OS=Homo sapiens OX=9606 GN=ADH5 PE=1 SV=4	ADHX	0.182282	0.16676	0.746086	-0.217221	0.040463	0.292006
704	sp|P17931|LEG3_HUMAN Galectin-3 OS=Homo sapiens OX=9606 GN=LGALS3 PE=1 SV=5	LEG3	-0.252457	0.213013	0.787745	-0.495753	0.0405388	0.292006
114	sp|O15066|KIF3B_HUMAN Kinesin-like protein KIF3B OS=Homo sapiens OX=9606 GN=KIF3B PE=1 SV=1	KIF3B	0.111978	0.259547	0.827178	-0.185775	0.0404706	0.292006
628	sp|P12931|SRC_HUMAN Proto-oncogene tyrosine-protein kinase Src OS=Homo sapiens OX=9606 GN=SRC PE=1 SV=3	SRC	0.0998185	0.518609	0.937192	0.244496	0.0401024	0.292006
74	sp|O14579|COPE_HUMAN Coatomer subunit epsilon OS=Homo sapiens OX=9606 GN=COPE PE=1 SV=3	COPE	-0.0706496	0.492482	0.933816	0.161468	0.0407585	0.292826
3003	sp|Q9Y5S2|MRCKB_HUMAN Serine/threonine-protein kinase MRCK beta OS=Homo sapiens OX=9606 GN=CDC42BPB PE=1 SV=2	MRCKB	-0.0420634	0.654047	0.96424	-0.31308	0.0410131	0.293892
2323	sp|Q96KP4|CNDP2_HUMAN Cytosolic non-specific dipeptidase OS=Homo sapiens OX=9606 GN=CNDP2 PE=1 SV=2	CNDP2	0.0315039	0.815456	0.980715	0.214459	0.041442	0.295883
1686	sp|Q15700|DLG2_HUMAN Disks large homolog 2 OS=Homo sapiens OX=9606 GN=DLG2 PE=1 SV=3	DLG2	-0.00823116	0.960425	0.998213	0.292459	0.0415049	0.295883
974	sp|P41567|EIF1_HUMAN Eukaryotic translation initiation factor 1 OS=Homo sapiens OX=9606 GN=EIF1 PE=1 SV=1	EIF1	0.755297	4.41421518216142e-05	0.0259732	-0.514239	0.0416435	0.296108
909	sp|P35080|PROF2_HUMAN Profilin-2 OS=Homo sapiens OX=9606 GN=PFN2 PE=1 SV=3	PROF2	0.112251	0.135436	0.721001	-0.375254	0.0417731	0.296135
2904	sp|Q9Y224|RTRAF_HUMAN RNA transcription, translation and transport factor protein OS=Homo sapiens OX=9606 GN=RTRAF PE=1 SV=1	RTRAF	0.018661	0.853307	0.985202	0.225661	0.0418614	0.296135
2326	sp|Q96M96|FGD4_HUMAN FYVE, RhoGEF and PH domain-containing protein 4 OS=Homo sapiens OX=9606 GN=FGD4 PE=1 SV=2	FGD4	0.370827	0.0399915	0.522911	-0.581924	0.0425542	0.296729
1041	sp|P48163|MAOX_HUMAN NADP-dependent malic enzyme OS=Homo sapiens OX=9606 GN=ME1 PE=1 SV=1	MAOX	-0.155485	0.226949	0.796758	0.261538	0.0425608	0.296729
1088	sp|P50453|SPB9_HUMAN Serpin B9 OS=Homo sapiens OX=9606 GN=SERPINB9 PE=1 SV=1	SPB9	0.169765	0.311899	0.849804	0.30154	0.04211	0.296729
2455	sp|Q9BV23|ABHD6_HUMAN Monoacylglycerol lipase ABHD6 OS=Homo sapiens OX=9606 GN=ABHD6 PE=1 SV=1	ABHD6	0.120952	0.610614	0.956645	0.2941	0.0424965	0.296729
2732	sp|Q9P0J0|NDUAD_HUMAN NADH dehydrogenase [ubiquinone] 1 alpha subcomplex subunit 13 OS=Homo sapiens OX=9606 GN=NDUFA13 PE=1 SV=3	NDUAD	0.0758509	0.586007	0.956645	-0.295613	0.0421766	0.296729
1108	sp|P51178|PLCD1_HUMAN 1-phosphatidylinositol 4,5-bisphosphate phosphodiesterase delta-1 OS=Homo sapiens OX=9606 GN=PLCD1 PE=1 SV=2	PLCD1	0.0494838	0.647775	0.96152	0.204018	0.0425891	0.296729
768	sp|P22392|NDKB_HUMAN Nucleoside diphosphate kinase B OS=Homo sapiens OX=9606 GN=NME2 PE=1 SV=1	NDKB	-0.0353863	0.630077	0.958244	-0.263662	0.0429516	0.297402
2640	sp|Q9NR31|SAR1A_HUMAN GTP-binding protein SAR1a OS=Homo sapiens OX=9606 GN=SAR1A PE=1 SV=1	SAR1A	-0.0186546	0.767891	0.980715	-0.262312	0.0430082	0.297402
1812	sp|Q5T6J7|GNTK_HUMAN Probable gluconokinase OS=Homo sapiens OX=9606 GN=IDNK PE=1 SV=1	GNTK	-0.0075653	0.975178	0.998213	-0.447553	0.0429595	0.297402
2313	sp|Q96JE9|MAP6_HUMAN Microtubule-associated protein 6 OS=Homo sapiens OX=9606 GN=MAP6 PE=1 SV=2	MAP6	0.229148	0.000359082	0.0674113	-0.313638	0.0437211	0.297608
1283	sp|P62714|PP2AB_HUMAN Serine/threonine-protein phosphatase 2A catalytic subunit beta isoform OS=Homo sapiens OX=9606 GN=PPP2CB PE=1 SV=1	PP2AB	0.439442	0.214207	0.787745	-0.488046	0.0435327	0.297608
2675	sp|Q9NUQ7|UFSP2_HUMAN Ufm1-specific protease 2 OS=Homo sapiens OX=9606 GN=UFSP2 PE=1 SV=3	UFSP2	-0.313291	0.308031	0.849804	0.312168	0.0439727	0.297608
463	sp|P04216|THY1_HUMAN Thy-1 membrane glycoprotein OS=Homo sapiens OX=9606 GN=THY1 PE=1 SV=2	THY1	0.0487653	0.455171	0.926726	-0.262098	0.043989	0.297608
1099	sp|P50993|AT1A2_HUMAN Sodium/potassium-transporting ATPase subunit alpha-2 OS=Homo sapiens OX=9606 GN=ATP1A2 PE=1 SV=1	AT1A2	0.0781844	0.504045	0.933816	-0.189992	0.0440253	0.297608
1506	sp|Q13232|NDK3_HUMAN Nucleoside diphosphate kinase 3 OS=Homo sapiens OX=9606 GN=NME3 PE=1 SV=2	NDK3	-0.0458432	0.620124	0.956645	0.197394	0.0435889	0.297608
2645	sp|Q9NRA0|SPHK2_HUMAN Sphingosine kinase 2 OS=Homo sapiens OX=9606 GN=SPHK2 PE=1 SV=2	SPHK2	-0.0183025	0.729488	0.977302	0.206022	0.0436692	0.297608
475	sp|P05026|AT1B1_HUMAN Sodium/potassium-transporting ATPase subunit beta-1 OS=Homo sapiens OX=9606 GN=ATP1B1 PE=1 SV=1	AT1B1	0.0453281	0.771059	0.980715	-0.22578	0.0433999	0.297608
2612	sp|Q9HCU5|PREB_HUMAN Prolactin regulatory element-binding protein OS=Homo sapiens OX=9606 GN=PREB PE=1 SV=2	PREB	-0.0550157	0.809583	0.980715	-0.271896	0.0437671	0.297608
403	sp|O95865|DDAH2_HUMAN N(G),N(G)-dimethylarginine dimethylaminohydrolase 2 OS=Homo sapiens OX=9606 GN=DDAH2 PE=1 SV=1	DDAH2	-0.00744035	0.941751	0.998213	-0.206524	0.044114	0.297608
1163	sp|P53992|SC24C_HUMAN Protein transport protein Sec24C OS=Homo sapiens OX=9606 GN=SEC24C PE=1 SV=3	SC24C	0.583106	0.00278298	0.185361	-0.670143	0.0446999	0.298948
1373	sp|Q00577|PURA_HUMAN Transcriptional activator protein Pur-alpha OS=Homo sapiens OX=9606 GN=PURA PE=1 SV=2	PURA	-0.0576478	0.345638	0.863593	0.136186	0.044745	0.298948
1459	sp|Q10713|MPPA_HUMAN Mitochondrial-processing peptidase subunit alpha OS=Homo sapiens OX=9606 GN=PMPCA PE=1 SV=2	MPPA	0.0442069	0.802031	0.980715	0.222798	0.0444346	0.298948
619	sp|P12235|ADT1_HUMAN ADP/ATP translocase 1 OS=Homo sapiens OX=9606 GN=SLC25A4 PE=1 SV=4	ADT1	-0.00164674	0.98224	0.998213	-0.19892	0.0446333	0.298948
1069	sp|P49754|VPS41_HUMAN Vacuolar protein sorting-associated protein 41 homolog OS=Homo sapiens OX=9606 GN=VPS41 PE=1 SV=3	VPS41	-0.17492	0.0911785	0.665425	0.216531	0.045007	0.299035
1530	sp|Q13509|TBB3_HUMAN Tubulin beta-3 chain OS=Homo sapiens OX=9606 GN=TUBB3 PE=1 SV=2	TBB3	-0.113665	0.187965	0.767974	0.139557	0.0450598	0.299035
1046	sp|P48507|GSH0_HUMAN Glutamate--cysteine ligase regulatory subunit OS=Homo sapiens OX=9606 GN=GCLM PE=1 SV=1	GSH0	-0.134452	0.246353	0.811411	0.206679	0.0452616	0.299035
363	sp|O95169|NDUB8_HUMAN NADH dehydrogenase [ubiquinone] 1 beta subcomplex subunit 8, mitochondrial OS=Homo sapiens OX=9606 GN=NDUFB8 PE=1 SV=1	NDUB8	0.227419	0.399549	0.904705	-0.661771	0.0451246	0.299035
1826	sp|Q5VSL9|STRP1_HUMAN Striatin-interacting protein 1 OS=Homo sapiens OX=9606 GN=STRIP1 PE=1 SV=1	STRP1	-0.119484	0.841823	0.983966	0.506839	0.0452986	0.299035
514	sp|P07437|TBB5_HUMAN Tubulin beta chain OS=Homo sapiens OX=9606 GN=TUBB PE=1 SV=2	TBB5	-0.31124	0.0101278	0.331066	0.282991	0.0455468	0.299958
647	sp|P13987|CD59_HUMAN CD59 glycoprotein OS=Homo sapiens OX=9606 GN=CD59 PE=1 SV=1	CD59	-0.0325931	0.830434	0.982495	-0.926181	0.0463072	0.304241
1445	sp|Q08380|LG3BP_HUMAN Galectin-3-binding protein OS=Homo sapiens OX=9606 GN=LGALS3BP PE=1 SV=1	LG3BP	0.015527	0.820339	0.980715	-0.17825	0.0470559	0.308428
2041	sp|Q8IYI6|EXOC8_HUMAN Exocyst complex component 8 OS=Homo sapiens OX=9606 GN=EXOC8 PE=1 SV=2	EXOC8	0.0307443	0.79858	0.980715	-0.340655	0.0476638	0.311674
2247	sp|Q96A00|PP14A_HUMAN Protein phosphatase 1 regulatory subunit 14A OS=Homo sapiens OX=9606 GN=PPP1R14A PE=1 SV=1	PP14A	-0.214324	0.475079	0.931636	-0.315369	0.0478464	0.31213
2966	sp|Q9Y426|C2CD2_HUMAN C2 domain-containing protein 2 OS=Homo sapiens OX=9606 GN=C2CD2 PE=1 SV=2	C2CD2	0.0964422	0.209427	0.786493	-0.179936	0.0483721	0.31261
2025	sp|Q8IWT6|LRC8A_HUMAN Volume-regulated anion channel subunit LRRC8A OS=Homo sapiens OX=9606 GN=LRRC8A PE=1 SV=1	LRC8A	0.18614	0.38524	0.898919	-1.16704	0.0483665	0.31261
2649	sp|Q9NRN7|ADPPT_HUMAN L-aminoadipate-semialdehyde dehydrogenase-phosphopantetheinyl transferase OS=Homo sapiens OX=9606 GN=AASDHPPT PE=1 SV=2	ADPPT	-0.0774174	0.718959	0.975713	0.263059	0.0481062	0.31261
2308	sp|Q96IU4|ABHEB_HUMAN Protein ABHD14B OS=Homo sapiens OX=9606 GN=ABHD14B PE=1 SV=1	ABHEB	-0.0455257	0.772753	0.980715	-0.391539	0.0483016	0.31261
1610	sp|Q14678|KANK1_HUMAN KN motif and ankyrin repeat domain-containing protein 1 OS=Homo sapiens OX=9606 GN=KANK1 PE=1 SV=3	KANK1	0.127194	0.10036	0.684947	-0.236907	0.0489018	0.313542
450	sp|P02792|FRIL_HUMAN Ferritin light chain OS=Homo sapiens OX=9606 GN=FTL PE=1 SV=2	FRIL	-0.272925	0.105011	0.695819	0.258822	0.0490193	0.313542
1498	sp|Q13153|PAK1_HUMAN Serine/threonine-protein kinase PAK 1 OS=Homo sapiens OX=9606 GN=PAK1 PE=1 SV=2	PAK1	0.34344	0.34489	0.863593	0.402201	0.0491964	0.313542
1699	sp|Q15843|NEDD8_HUMAN NEDD8 OS=Homo sapiens OX=9606 GN=NEDD8 PE=1 SV=1	NEDD8	0.0427078	0.477586	0.932353	-0.298637	0.0486898	0.313542
862	sp|P30044|PRDX5_HUMAN Peroxiredoxin-5, mitochondrial OS=Homo sapiens OX=9606 GN=PRDX5 PE=1 SV=4	PRDX5	0.0260996	0.821751	0.980715	0.265925	0.0489698	0.313542
954	sp|P40121|CAPG_HUMAN Macrophage-capping protein OS=Homo sapiens OX=9606 GN=CAPG PE=1 SV=2	CAPG	-0.0535768	0.829905	0.982495	-0.287374	0.0491131	0.313542
2094	sp|Q8NB37|GALD1_HUMAN Glutamine amidotransferase-like class 1 domain-containing protein 1 OS=Homo sapiens OX=9606 GN=GATD1 PE=1 SV=1	GALD1	0.0759583	0.818793	0.980715	-0.839039	0.0493585	0.313852
955	sp|P40123|CAP2_HUMAN Adenylyl cyclase-associated protein 2 OS=Homo sapiens OX=9606 GN=CAP2 PE=1 SV=1	CAP2	0.0297726	0.683709	0.967448	0.143668	0.0495349	0.314251
2858	sp|Q9UM54|MYO6_HUMAN Unconventional myosin-VI OS=Homo sapiens OX=9606 GN=MYO6 PE=1 SV=4	MYO6	-0.116854	0.0972408	0.682775	-0.219564	0.0508255	0.321701
192	sp|O43776|SYNC_HUMAN Asparagine--tRNA ligase, cytoplasmic OS=Homo sapiens OX=9606 GN=NARS1 PE=1 SV=1	SYNC	0.0828041	0.689658	0.970969	-0.367997	0.0509781	0.32193
2148	sp|Q8TE77|SSH3_HUMAN Protein phosphatase Slingshot homolog 3 OS=Homo sapiens OX=9606 GN=SSH3 PE=1 SV=2	SSH3	0.41614	0.00177902	0.137733	-0.596673	0.0512348	0.322007
2463	sp|Q9BVL4|SELO_HUMAN Protein adenylyltransferase SelO, mitochondrial OS=Homo sapiens OX=9606 GN=SELENOO PE=1 SV=3	SELO	0.239744	0.113943	0.709452	-0.615204	0.0513034	0.322007
1510	sp|Q13325|IFIT5_HUMAN Interferon-induced protein with tetratricopeptide repeats 5 OS=Homo sapiens OX=9606 GN=IFIT5 PE=1 SV=1	IFIT5	-0.229989	0.263469	0.827791	0.195896	0.0513395	0.322007
2494	sp|Q9BZC7|ABCA2_HUMAN ATP-binding cassette sub-family A member 2 OS=Homo sapiens OX=9606 GN=ABCA2 PE=1 SV=4	ABCA2	-0.172093	0.0545026	0.577281	-0.28368	0.0525071	0.327844
1672	sp|Q15404|RSU1_HUMAN Ras suppressor protein 1 OS=Homo sapiens OX=9606 GN=RSU1 PE=1 SV=3	RSU1	0.042371	0.600775	0.956645	0.145262	0.0524265	0.327844
2824	sp|Q9UJW0|DCTN4_HUMAN Dynactin subunit 4 OS=Homo sapiens OX=9606 GN=DCTN4 PE=1 SV=1	DCTN4	-0.0880666	0.453615	0.926726	0.215671	0.0526496	0.327993
883	sp|P31153|METK2_HUMAN S-adenosylmethionine synthase isoform type-2 OS=Homo sapiens OX=9606 GN=MAT2A PE=1 SV=1	METK2	0.0775234	0.294054	0.842732	0.181567	0.0532378	0.330828
2311	sp|Q96JB5|CK5P3_HUMAN CDK5 regulatory subunit-associated protein 3 OS=Homo sapiens OX=9606 GN=CDK5RAP3 PE=1 SV=2	CK5P3	-0.198215	0.431748	0.918441	-0.299547	0.0533439	0.330828
1804	sp|Q5T1M5|FKB15_HUMAN FK506-binding protein 15 OS=Homo sapiens OX=9606 GN=FKBP15 PE=1 SV=2	FKB15	0.216708	0.271202	0.830176	-0.58721	0.0535781	0.331537
2881	sp|Q9UPR0|PLCL2_HUMAN Inactive phospholipase C-like protein 2 OS=Homo sapiens OX=9606 GN=PLCL2 PE=1 SV=2	PLCL2	-0.356371	0.323426	0.856453	0.812502	0.0540177	0.333511
1217	sp|P60033|CD81_HUMAN CD81 antigen OS=Homo sapiens OX=9606 GN=CD81 PE=1 SV=1	CD81	-0.155007	0.453769	0.926726	0.318352	0.0543609	0.334883
1013	sp|P46108|CRK_HUMAN Adapter molecule crk OS=Homo sapiens OX=9606 GN=CRK PE=1 SV=2	CRK	0.108135	0.702972	0.974786	-0.732519	0.0552907	0.339854
2878	sp|Q9UPP2|IQEC3_HUMAN IQ motif and SEC7 domain-containing protein 3 OS=Homo sapiens OX=9606 GN=IQSEC3 PE=2 SV=3	IQEC3	-0.436582	0.224436	0.795707	1.14714	0.0556054	0.340276
700	sp|P17812|PYRG1_HUMAN CTP synthase 1 OS=Homo sapiens OX=9606 GN=CTPS1 PE=1 SV=2	PYRG1	-0.164824	0.514822	0.935934	0.565973	0.0555254	0.340276
2595	sp|Q9HAV0|GBB4_HUMAN Guanine nucleotide-binding protein subunit beta-4 OS=Homo sapiens OX=9606 GN=GNB4 PE=1 SV=3	GBB4	-0.442859	0.0108296	0.338782	0.301666	0.0563222	0.343901
2157	sp|Q8WUH2|TGFA1_HUMAN Transforming growth factor-beta receptor-associated protein 1 OS=Homo sapiens OX=9606 GN=TGFBRAP1 PE=1 SV=1	TGFA1	0.123362	0.464289	0.931636	0.297572	0.0571126	0.347959
583	sp|P10606|COX5B_HUMAN Cytochrome c oxidase subunit 5B, mitochondrial OS=Homo sapiens OX=9606 GN=COX5B PE=1 SV=2	COX5B	-0.0333864	0.808768	0.980715	-0.37093	0.0575207	0.349675
709	sp|P18124|RL7_HUMAN 60S ribosomal protein L7 OS=Homo sapiens OX=9606 GN=RPL7 PE=1 SV=1	RL7	0.140807	0.0875383	0.66073	-0.299418	0.0592689	0.350103
191	sp|O43765|SGTA_HUMAN Small glutamine-rich tetratricopeptide repeat-containing protein alpha OS=Homo sapiens OX=9606 GN=SGTA PE=1 SV=1	SGTA	0.207672	0.181449	0.754974	-0.195399	0.058262	0.350103
133	sp|O15260|SURF4_HUMAN Surfeit locus protein 4 OS=Homo sapiens OX=9606 GN=SURF4 PE=1 SV=3	SURF4	-0.350814	0.21295	0.787745	0.300906	0.059439	0.350103
1341	sp|P78356|PI42B_HUMAN Phosphatidylinositol 5-phosphate 4-kinase type-2 beta OS=Homo sapiens OX=9606 GN=PIP4K2B PE=1 SV=1	PI42B	0.0802403	0.319856	0.856249	-0.241235	0.0598971	0.350103
1485	sp|Q13045|FLII_HUMAN Protein flightless-1 homolog OS=Homo sapiens OX=9606 GN=FLII PE=1 SV=2	FLII	-0.190261	0.325795	0.856966	0.271581	0.0599286	0.350103
1164	sp|P54105|ICLN_HUMAN Methylosome subunit pICln OS=Homo sapiens OX=9606 GN=CLNS1A PE=1 SV=1	ICLN	-0.13689	0.360654	0.87545	0.424776	0.0596879	0.350103
731	sp|P20339|RAB5A_HUMAN Ras-related protein Rab-5A OS=Homo sapiens OX=9606 GN=RAB5A PE=1 SV=2	RAB5A	-0.419954	0.365563	0.881546	0.368802	0.0584611	0.350103
2381	sp|Q99570|PI3R4_HUMAN Phosphoinositide 3-kinase regulatory subunit 4 OS=Homo sapiens OX=9606 GN=PIK3R4 PE=1 SV=3	PI3R4	-0.224724	0.391619	0.90025	0.4086	0.0591142	0.350103
1974	sp|Q86TP1|PRUN1_HUMAN Exopolyphosphatase PRUNE1 OS=Homo sapiens OX=9606 GN=PRUNE1 PE=1 SV=2	PRUN1	-0.163846	0.428068	0.917244	0.264303	0.0578402	0.350103
2132	sp|Q8TBF2|PXL2B_HUMAN Prostamide/prostaglandin F synthase OS=Homo sapiens OX=9606 GN=PRXL2B PE=1 SV=1	PXL2B	0.0944897	0.525704	0.939126	-0.625087	0.059996	0.350103
199	sp|O43852|CALU_HUMAN Calumenin OS=Homo sapiens OX=9606 GN=CALU PE=1 SV=2	CALU	-0.0355807	0.529696	0.939569	-0.215166	0.0594297	0.350103
274	sp|O75363|BCAS1_HUMAN Breast carcinoma-amplified sequence 1 OS=Homo sapiens OX=9606 GN=BCAS1 PE=1 SV=2	BCAS1	0.186145	0.535941	0.939569	0.345982	0.0599067	0.350103
127	sp|O15211|RGL2_HUMAN Ral guanine nucleotide dissociation stimulator-like 2 OS=Homo sapiens OX=9606 GN=RGL2 PE=1 SV=1	RGL2	-0.0376244	0.621185	0.956645	-0.280867	0.0599724	0.350103
822	sp|P26641|EF1G_HUMAN Elongation factor 1-gamma OS=Homo sapiens OX=9606 GN=EEF1G PE=1 SV=3	EF1G	0.0774096	0.675014	0.965312	0.264673	0.0598925	0.350103
2570	sp|Q9H6R3|ACSS3_HUMAN Acyl-CoA synthetase short-chain family member 3, mitochondrial OS=Homo sapiens OX=9606 GN=ACSS3 PE=1 SV=1	ACSS3	-0.120967	0.689442	0.970969	0.552781	0.0593856	0.350103
328	sp|O76094|SRP72_HUMAN Signal recognition particle subunit SRP72 OS=Homo sapiens OX=9606 GN=SRP72 PE=1 SV=3	SRP72	0.0193834	0.813219	0.980715	-0.0983772	0.058562	0.350103
1853	sp|Q6DKI1|RL7L_HUMAN 60S ribosomal protein L7-like 1 OS=Homo sapiens OX=9606 GN=RPL7L1 PE=1 SV=2	RL7L	0.0422123	0.816209	0.980715	-0.538616	0.0594848	0.350103
2410	sp|Q9BPU6|DPYL5_HUMAN Dihydropyrimidinase-related protein 5 OS=Homo sapiens OX=9606 GN=DPYSL5 PE=1 SV=1	DPYL5	0.0242236	0.814324	0.980715	0.272893	0.0584696	0.350103
1338	sp|P78344|IF4G2_HUMAN Eukaryotic translation initiation factor 4 gamma 2 OS=Homo sapiens OX=9606 GN=EIF4G2 PE=1 SV=1	IF4G2	0.0156729	0.874612	0.987139	-0.440723	0.058794	0.350103
522	sp|P07919|QCR6_HUMAN Cytochrome b-c1 complex subunit 6, mitochondrial OS=Homo sapiens OX=9606 GN=UQCRH PE=1 SV=2	QCR6	-0.180371	0.460334	0.929515	-0.417883	0.0602795	0.351017
2517	sp|Q9GZV7|HPLN2_HUMAN Hyaluronan and proteoglycan link protein 2 OS=Homo sapiens OX=9606 GN=HAPLN2 PE=2 SV=1	HPLN2	0.0507427	0.640072	0.959753	0.247221	0.060483	0.351462
2817	sp|Q9UJ68|MSRA_HUMAN Mitochondrial peptide methionine sulfoxide reductase OS=Homo sapiens OX=9606 GN=MSRA PE=1 SV=1	MSRA	-0.284969	0.483278	0.933816	0.392741	0.061577	0.357069
2415	sp|Q9BQE3|TBA1C_HUMAN Tubulin alpha-1C chain OS=Homo sapiens OX=9606 GN=TUBA1C PE=1 SV=1	TBA1C	-0.819261	0.070036	0.637913	0.958772	0.0619697	0.357123
2068	sp|Q8N3P4|VPS8_HUMAN Vacuolar protein sorting-associated protein 8 homolog OS=Homo sapiens OX=9606 GN=VPS8 PE=1 SV=3	VPS8	-0.285784	0.110445	0.709332	-0.551654	0.0619835	0.357123
2543	sp|Q9H270|VPS11_HUMAN Vacuolar protein sorting-associated protein 11 homolog OS=Homo sapiens OX=9606 GN=VPS11 PE=1 SV=1	VPS11	0.252608	0.119797	0.713449	-0.681409	0.0618708	0.357123
1039	sp|P48059|LIMS1_HUMAN LIM and senescent cell antigen-like-containing domain protein 1 OS=Homo sapiens OX=9606 GN=LIMS1 PE=1 SV=4	LIMS1	-0.00590555	0.946216	0.998213	-0.215662	0.0621027	0.357123
1405	sp|Q03001|DYST_HUMAN Dystonin OS=Homo sapiens OX=9606 GN=DST PE=1 SV=4	DYST	0.251482	0.0230796	0.463232	-0.179399	0.0634209	0.357887
1430	sp|Q07020|RL18_HUMAN 60S ribosomal protein L18 OS=Homo sapiens OX=9606 GN=RPL18 PE=1 SV=2	RL18	-0.191836	0.0944504	0.679972	0.14145	0.0658581	0.357887
2654	sp|Q9NRY4|RHG35_HUMAN Rho GTPase-activating protein 35 OS=Homo sapiens OX=9606 GN=ARHGAP35 PE=1 SV=3	RHG35	0.288317	0.10247	0.686368	-0.364318	0.0656805	0.357887
2967	sp|Q9Y450|HBS1L_HUMAN HBS1-like protein OS=Homo sapiens OX=9606 GN=HBS1L PE=1 SV=1	HBS1L	-0.0806189	0.125076	0.718853	-0.195978	0.063666	0.357887
519	sp|P07858|CATB_HUMAN Cathepsin B OS=Homo sapiens OX=9606 GN=CTSB PE=1 SV=3	CATB	0.222094	0.128357	0.721001	-0.776481	0.0650347	0.357887
1999	sp|Q86X10|RLGPB_HUMAN Ral GTPase-activating protein subunit beta OS=Homo sapiens OX=9606 GN=RALGAPB PE=1 SV=1	RLGPB	-0.129247	0.140653	0.724698	0.122697	0.0632438	0.357887
2659	sp|Q9NS86|LANC2_HUMAN LanC-like protein 2 OS=Homo sapiens OX=9606 GN=LANCL2 PE=1 SV=1	LANC2	-0.176337	0.147675	0.7283	0.193036	0.063866	0.357887
1409	sp|Q03426|KIME_HUMAN Mevalonate kinase OS=Homo sapiens OX=9606 GN=MVK PE=1 SV=1	KIME	-0.501972	0.205516	0.785859	0.383829	0.0640961	0.357887
2587	sp|Q9H9J2|RM44_HUMAN 39S ribosomal protein L44, mitochondrial OS=Homo sapiens OX=9606 GN=MRPL44 PE=1 SV=1	RM44	0.196388	0.255119	0.821466	0.271585	0.0646275	0.357887
2278	sp|Q96EK5|KBP_HUMAN KIF-binding protein OS=Homo sapiens OX=9606 GN=KIFBP PE=1 SV=1	KBP	-0.081496	0.26237	0.827791	-0.227072	0.0659318	0.357887
980	sp|P42226|STAT6_HUMAN Signal transducer and activator of transcription 6 OS=Homo sapiens OX=9606 GN=STAT6 PE=1 SV=1	STAT6	-0.114246	0.287869	0.842732	-0.27143	0.0655032	0.357887
1228	sp|P60900|PSA6_HUMAN Proteasome subunit alpha type-6 OS=Homo sapiens OX=9606 GN=PSMA6 PE=1 SV=1	PSA6	-0.155955	0.314441	0.850677	-0.108565	0.0661103	0.357887
2872	sp|Q9UNS2|CSN3_HUMAN COP9 signalosome complex subunit 3 OS=Homo sapiens OX=9606 GN=COPS3 PE=1 SV=3	CSN3	-0.118419	0.330539	0.856966	0.283076	0.065204	0.357887
1571	sp|Q14141|SEPT6_HUMAN Septin-6 OS=Homo sapiens OX=9606 GN=SEPTIN6 PE=1 SV=4	SEPT6	-0.288144	0.396932	0.904705	0.577264	0.0654413	0.357887
2192	sp|Q92561|PHYIP_HUMAN Phytanoyl-CoA hydroxylase-interacting protein OS=Homo sapiens OX=9606 GN=PHYHIP PE=1 SV=1	PHYIP	0.0589102	0.509204	0.93481	0.093459	0.0624283	0.357887
2725	sp|Q9NZT2|OGFR_HUMAN Opioid growth factor receptor OS=Homo sapiens OX=9606 GN=OGFR PE=1 SV=3	OGFR	-0.119017	0.520657	0.938011	-0.15984	0.0659742	0.357887
2066	sp|Q8N3F0|MTURN_HUMAN Maturin OS=Homo sapiens OX=9606 GN=MTURN PE=1 SV=2	MTURN	-0.354315	0.521454	0.938036	0.565815	0.0641804	0.357887
2045	sp|Q8IZP0|ABI1_HUMAN Abl interactor 1 OS=Homo sapiens OX=9606 GN=ABI1 PE=1 SV=4	ABI1	-0.264963	0.535573	0.939569	0.696627	0.0634348	0.357887
1138	sp|P52758|RIDA_HUMAN 2-iminobutanoate/2-iminopropanoate deaminase OS=Homo sapiens OX=9606 GN=RIDA PE=1 SV=1	RIDA	-0.235661	0.566466	0.953651	0.453237	0.0651987	0.357887
1137	sp|P52597|HNRPF_HUMAN Heterogeneous nuclear ribonucleoprotein F OS=Homo sapiens OX=9606 GN=HNRNPF PE=1 SV=3	HNRPF	-0.0370573	0.60445	0.956645	0.18358	0.0639044	0.357887
2215	sp|Q92835|SHIP1_HUMAN Phosphatidylinositol 3,4,5-trisphosphate 5-phosphatase 1 OS=Homo sapiens OX=9606 GN=INPP5D PE=1 SV=2	SHIP1	-0.0577948	0.622442	0.957253	-0.313268	0.0647591	0.357887
888	sp|P31930|QCR1_HUMAN Cytochrome b-c1 complex subunit 1, mitochondrial OS=Homo sapiens OX=9606 GN=UQCRC1 PE=1 SV=3	QCR1	0.0417527	0.680565	0.967448	-0.292871	0.0653734	0.357887
3027	sp|Q9Y6T7|DGKB_HUMAN Diacylglycerol kinase beta OS=Homo sapiens OX=9606 GN=DGKB PE=2 SV=2	DGKB	-0.0458662	0.731316	0.978618	-0.483882	0.0647239	0.357887
282	sp|O75390|CISY_HUMAN Citrate synthase, mitochondrial OS=Homo sapiens OX=9606 GN=CS PE=1 SV=2	CISY	-0.0463259	0.807891	0.980715	-0.485757	0.0637188	0.357887
679	sp|P16152|CBR1_HUMAN Carbonyl reductase [NADPH] 1 OS=Homo sapiens OX=9606 GN=CBR1 PE=1 SV=3	CBR1	0.0219179	0.831547	0.982495	0.191841	0.0661172	0.357887
2928	sp|Q9Y2J2|E41L3_HUMAN Band 4.1-like protein 3 OS=Homo sapiens OX=9606 GN=EPB41L3 PE=1 SV=2	E41L3	0.0101674	0.853633	0.985202	-0.183539	0.0626428	0.357887
847	sp|P28907|CD38_HUMAN ADP-ribosyl cyclase/cyclic ADP-ribose hydrolase 1 OS=Homo sapiens OX=9606 GN=CD38 PE=1 SV=2	CD38	-0.0446331	0.871526	0.987139	-0.98074	0.0633241	0.357887
1598	sp|Q14444|CAPR1_HUMAN Caprin-1 OS=Homo sapiens OX=9606 GN=CAPRIN1 PE=1 SV=2	CAPR1	0.0144632	0.939993	0.998213	-0.419227	0.0635959	0.357887
1688	sp|Q15746|MYLK_HUMAN Myosin light chain kinase, smooth muscle OS=Homo sapiens OX=9606 GN=MYLK PE=1 SV=4	MYLK	-0.00466883	0.96266	0.998213	0.259082	0.0647324	0.357887
2340	sp|Q96PK6|RBM14_HUMAN RNA-binding protein 14 OS=Homo sapiens OX=9606 GN=RBM14 PE=1 SV=2	RBM14	0.000658993	0.996742	0.998636	0.293119	0.065063	0.357887
1547	sp|Q13619|CUL4A_HUMAN Cullin-4A OS=Homo sapiens OX=9606 GN=CUL4A PE=1 SV=3	CUL4A	0.422204	0.0137691	0.368454	-0.196344	0.067109	0.359873
2109	sp|Q8NE71|ABCF1_HUMAN ATP-binding cassette sub-family F member 1 OS=Homo sapiens OX=9606 GN=ABCF1 PE=1 SV=2	ABCF1	0.105053	0.305974	0.849804	-0.692743	0.0672873	0.359873
2623	sp|Q9NPQ8|RIC8A_HUMAN Synembryn-A OS=Homo sapiens OX=9606 GN=RIC8A PE=1 SV=3	RIC8A	0.0904926	0.461284	0.930156	-0.465899	0.0670208	0.359873
70	sp|O14558|HSPB6_HUMAN Heat shock protein beta-6 OS=Homo sapiens OX=9606 GN=HSPB6 PE=1 SV=2	HSPB6	-0.0756848	0.471278	0.931636	0.292164	0.0674672	0.359873
2257	sp|Q96AX1|VP33A_HUMAN Vacuolar protein sorting-associated protein 33A OS=Homo sapiens OX=9606 GN=VPS33A PE=1 SV=1	VP33A	-0.0419728	0.63034	0.958244	0.210698	0.067525	0.359873
2386	sp|Q99623|PHB2_HUMAN Prohibitin-2 OS=Homo sapiens OX=9606 GN=PHB2 PE=1 SV=2	PHB2	-0.0544676	0.663917	0.964784	-0.180147	0.0673375	0.359873
735	sp|P20674|COX5A_HUMAN Cytochrome c oxidase subunit 5A, mitochondrial OS=Homo sapiens OX=9606 GN=COX5A PE=1 SV=2	COX5A	-0.0566905	0.694021	0.973759	-0.398367	0.0669731	0.359873
1613	sp|Q14693|LPIN1_HUMAN Phosphatidate phosphatase LPIN1 OS=Homo sapiens OX=9606 GN=LPIN1 PE=1 SV=2	LPIN1	0.0533353	0.785488	0.980715	0.305705	0.0671259	0.359873
240	sp|O60832|DKC1_HUMAN H/ACA ribonucleoprotein complex subunit DKC1 OS=Homo sapiens OX=9606 GN=DKC1 PE=1 SV=3	DKC1	-0.34423	0.406411	0.907467	-0.451078	0.0678357	0.359991
1645	sp|Q15111|PLCL1_HUMAN Inactive phospholipase C-like protein 1 OS=Homo sapiens OX=9606 GN=PLCL1 PE=1 SV=3	PLCL1	0.0901954	0.654769	0.96424	0.433981	0.0677489	0.359991
229	sp|O60664|PLIN3_HUMAN Perilipin-3 OS=Homo sapiens OX=9606 GN=PLIN3 PE=1 SV=3	PLIN3	-0.0126327	0.968764	0.998213	-0.33101	0.0679375	0.359991
815	sp|P26196|DDX6_HUMAN Probable ATP-dependent RNA helicase DDX6 OS=Homo sapiens OX=9606 GN=DDX6 PE=1 SV=2	DDX6	0.144599	0.198641	0.782952	-0.440501	0.0683258	0.361356
854	sp|P29692|EF1D_HUMAN Elongation factor 1-delta OS=Homo sapiens OX=9606 GN=EEF1D PE=1 SV=5	EF1D	0.494949	0.000120983	0.0508474	-0.443004	0.0694972	0.36673
2839	sp|Q9UL26|RB22A_HUMAN Ras-related protein Rab-22A OS=Homo sapiens OX=9606 GN=RAB22A PE=1 SV=2	RB22A	-0.102773	0.409073	0.908399	0.281427	0.069607	0.36673
2617	sp|Q9NP72|RAB18_HUMAN Ras-related protein Rab-18 OS=Homo sapiens OX=9606 GN=RAB18 PE=1 SV=1	RAB18	-0.135645	0.0959951	0.680525	0.184266	0.0701497	0.366975
2498	sp|Q9BZH6|WDR11_HUMAN WD repeat-containing protein 11 OS=Homo sapiens OX=9606 GN=WDR11 PE=1 SV=1	WDR11	-0.282553	0.167628	0.746086	-0.516692	0.0704497	0.366975
382	sp|O95479|G6PE_HUMAN GDH/6PGL endoplasmic bifunctional protein OS=Homo sapiens OX=9606 GN=H6PD PE=1 SV=2	G6PE	0.146102	0.551577	0.950673	0.675429	0.0701385	0.366975
632	sp|P13073|COX41_HUMAN Cytochrome c oxidase subunit 4 isoform 1, mitochondrial OS=Homo sapiens OX=9606 GN=COX4I1 PE=1 SV=1	COX41	0.0425347	0.81746	0.980715	-0.662903	0.0704304	0.366975
2668	sp|Q9NTK5|OLA1_HUMAN Obg-like ATPase 1 OS=Homo sapiens OX=9606 GN=OLA1 PE=1 SV=2	OLA1	0.0368477	0.832689	0.983054	0.20747	0.0700145	0.366975
1027	sp|P46926|GNPI1_HUMAN Glucosamine-6-phosphate isomerase 1 OS=Homo sapiens OX=9606 GN=GNPDA1 PE=1 SV=1	GNPI1	0.00298635	0.990714	0.998234	-0.954758	0.0703434	0.366975
2466	sp|Q9BW72|HIG2A_HUMAN HIG1 domain family member 2A, mitochondrial OS=Homo sapiens OX=9606 GN=HIGD2A PE=1 SV=1	HIG2A	0.250844	0.389439	0.898919	0.212495	0.0712569	0.370482
2260	sp|Q96BM9|ARL8A_HUMAN ADP-ribosylation factor-like protein 8A OS=Homo sapiens OX=9606 GN=ARL8A PE=1 SV=1	ARL8A	0.00577874	0.917835	0.989472	0.175864	0.0715307	0.371208
2634	sp|Q9NQR4|NIT2_HUMAN Omega-amidase NIT2 OS=Homo sapiens OX=9606 GN=NIT2 PE=1 SV=1	NIT2	-0.0477632	0.801636	0.980715	0.452948	0.072015	0.373021
1484	sp|Q13033|STRN3_HUMAN Striatin-3 OS=Homo sapiens OX=9606 GN=STRN3 PE=1 SV=3	STRN3	0.0747336	0.608203	0.956645	-0.439693	0.0725283	0.374978
2909	sp|Q9Y262|EIF3L_HUMAN Eukaryotic translation initiation factor 3 subunit L OS=Homo sapiens OX=9606 GN=EIF3L PE=1 SV=1	EIF3L	0.136148	0.139957	0.724698	0.258324	0.072816	0.375577
2102	sp|Q8NCA5|FA98A_HUMAN Protein FAM98A OS=Homo sapiens OX=9606 GN=FAM98A PE=1 SV=2	FA98A	-0.614253	0.195692	0.778117	0.622968	0.0731873	0.375577
682	sp|P16389|KCNA2_HUMAN Potassium voltage-gated channel subfamily A member 2 OS=Homo sapiens OX=9606 GN=KCNA2 PE=1 SV=2	KCNA2	-0.124429	0.511785	0.93481	-0.271787	0.0730895	0.375577
2712	sp|Q9NZ56|FMN2_HUMAN Formin-2 OS=Homo sapiens OX=9606 GN=FMN2 PE=1 SV=4	FMN2	-0.1865	0.631186	0.958244	-0.442026	0.0730547	0.375577
278	sp|O75369|FLNB_HUMAN Filamin-B OS=Homo sapiens OX=9606 GN=FLNB PE=1 SV=2	FLNB	-0.157993	0.27456	0.83439	-0.196184	0.0736217	0.377106
639	sp|P13693|TCTP_HUMAN Translationally-controlled tumor protein OS=Homo sapiens OX=9606 GN=TPT1 PE=1 SV=1	TCTP	0.478643	0.00130449	0.127927	0.291241	0.0740589	0.378645
1892	sp|Q6PL24|TMED8_HUMAN Protein TMED8 OS=Homo sapiens OX=9606 GN=TMED8 PE=1 SV=1	TMED8	-0.470783	0.590093	0.956645	0.368036	0.0746047	0.380031
2040	sp|Q8IYD1|ERF3B_HUMAN Eukaryotic peptide chain release factor GTP-binding subunit ERF3B OS=Homo sapiens OX=9606 GN=GSPT2 PE=1 SV=2	ERF3B	0.0129406	0.866091	0.987139	-0.169091	0.0745925	0.380031
1364	sp|P98179|RBM3_HUMAN RNA-binding protein 3 OS=Homo sapiens OX=9606 GN=RBM3 PE=1 SV=1	RBM3	0.544543	0.0496814	0.555752	-1.30177	0.0752994	0.380069
2949	sp|Q9Y342|PLLP_HUMAN Plasmolipin OS=Homo sapiens OX=9606 GN=PLLP PE=1 SV=1	PLLP	0.0857563	0.816388	0.980715	0.386326	0.0748352	0.380069
395	sp|O95782|AP2A1_HUMAN AP-2 complex subunit alpha-1 OS=Homo sapiens OX=9606 GN=AP2A1 PE=1 SV=3	AP2A1	-0.013583	0.832238	0.982916	0.116999	0.0750813	0.380069
91	sp|O14879|IFIT3_HUMAN Interferon-induced protein with tetratricopeptide repeats 3 OS=Homo sapiens OX=9606 GN=IFIT3 PE=1 SV=1	IFIT3	-0.0188565	0.922644	0.992014	-0.279922	0.0751639	0.380069
2242	sp|Q969Q5|RAB24_HUMAN Ras-related protein Rab-24 OS=Homo sapiens OX=9606 GN=RAB24 PE=1 SV=1	RAB24	0.493943	NA	NA	0.351101	0.0751947	0.380069
443	sp|P02679|FIBG_HUMAN Fibrinogen gamma chain OS=Homo sapiens OX=9606 GN=FGG PE=1 SV=3	FIBG	-0.0779253	0.498627	0.933816	-0.274879	0.0755757	0.380769
716	sp|P19022|CADH2_HUMAN Cadherin-2 OS=Homo sapiens OX=9606 GN=CDH2 PE=1 SV=4	CADH2	0.211315	0.0754217	0.65659	0.173315	0.0758963	0.380997
1965	sp|Q7Z6L1|TCPR1_HUMAN Tectonin beta-propeller repeat-containing protein 1 OS=Homo sapiens OX=9606 GN=TECPR1 PE=1 SV=1	TCPR1	-0.35138	0.41404	0.911073	-0.375413	0.0757687	0.380997
2228	sp|Q92973|TNPO1_HUMAN Transportin-1 OS=Homo sapiens OX=9606 GN=TNPO1 PE=1 SV=2	TNPO1	0.00701043	0.976055	0.998213	0.394537	0.0765183	0.383423
2778	sp|Q9UBV2|SE1L1_HUMAN Protein sel-1 homolog 1 OS=Homo sapiens OX=9606 GN=SEL1L PE=1 SV=3	SE1L1	0.221653	0.25247	0.818393	0.377989	0.0768314	0.384296
1667	sp|Q15369|ELOC_HUMAN Elongin-C OS=Homo sapiens OX=9606 GN=ELOC PE=1 SV=1	ELOC	0.0472414	0.500451	0.933816	-0.121818	0.0775219	0.38705
367	sp|O95219|SNX4_HUMAN Sorting nexin-4 OS=Homo sapiens OX=9606 GN=SNX4 PE=1 SV=1	SNX4	-0.0933244	0.0658405	0.624548	0.111738	0.0783501	0.389777
984	sp|P42330|AK1C3_HUMAN Aldo-keto reductase family 1 member C3 OS=Homo sapiens OX=9606 GN=AKR1C3 PE=1 SV=4	AK1C3	-0.339828	0.324714	0.856942	-0.636345	0.0783379	0.389777
352	sp|O94929|ABLM3_HUMAN Actin-binding LIM protein 3 OS=Homo sapiens OX=9606 GN=ABLIM3 PE=1 SV=3	ABLM3	-0.335789	0.126932	0.721001	0.407694	0.0793055	0.392439
1588	sp|Q14240|IF4A2_HUMAN Eukaryotic initiation factor 4A-II OS=Homo sapiens OX=9606 GN=EIF4A2 PE=1 SV=2	IF4A2	0.0365992	0.487332	0.933816	-0.126328	0.0793107	0.392439
2223	sp|Q92905|CSN5_HUMAN COP9 signalosome complex subunit 5 OS=Homo sapiens OX=9606 GN=COPS5 PE=1 SV=4	CSN5	-0.00968227	0.943927	0.998213	0.365441	0.0792348	0.392439
163	sp|O43390|HNRPR_HUMAN Heterogeneous nuclear ribonucleoprotein R OS=Homo sapiens OX=9606 GN=HNRNPR PE=1 SV=1	HNRPR	0.072896	0.731742	0.978618	0.672139	0.0794862	0.392605
532	sp|P08240|SRPRA_HUMAN Signal recognition particle receptor subunit alpha OS=Homo sapiens OX=9606 GN=SRPRA PE=1 SV=2	SRPRA	-0.220638	0.518546	0.937192	0.355373	0.0797458	0.393185
1212	sp|P57772|SELB_HUMAN Selenocysteine-specific elongation factor OS=Homo sapiens OX=9606 GN=EEFSEC PE=1 SV=4	SELB	0.0351298	0.715339	0.975713	-0.453341	0.0799729	0.393603
1759	sp|Q49A26|GLYR1_HUMAN Putative oxidoreductase GLYR1 OS=Homo sapiens OX=9606 GN=GLYR1 PE=1 SV=4	GLYR1	0.084132	0.133711	0.721001	-0.144186	0.0808394	0.395358
2189	sp|Q92552|RT27_HUMAN 28S ribosomal protein S27, mitochondrial OS=Homo sapiens OX=9606 GN=MRPS27 PE=1 SV=3	RT27	-0.155176	0.342961	0.863593	0.221676	0.0808219	0.395358
899	sp|P32418|NAC1_HUMAN Sodium/calcium exchanger 1 OS=Homo sapiens OX=9606 GN=SLC8A1 PE=1 SV=3	NAC1	0.076028	0.500668	0.933816	0.19578	0.0809013	0.395358
2692	sp|Q9NWW6|NRK1_HUMAN Nicotinamide riboside kinase 1 OS=Homo sapiens OX=9606 GN=NMRK1 PE=1 SV=1	NRK1	-0.0402727	0.643223	0.961128	-0.218517	0.0805936	0.395358
2144	sp|Q8TDX7|NEK7_HUMAN Serine/threonine-protein kinase Nek7 OS=Homo sapiens OX=9606 GN=NEK7 PE=1 SV=1	NEK7	0.115321	0.069109	0.634399	-0.200515	0.0813173	0.396691
843	sp|P28289|TMOD1_HUMAN Tropomodulin-1 OS=Homo sapiens OX=9606 GN=TMOD1 PE=1 SV=1	TMOD1	0.10333	0.264173	0.827791	-0.324146	0.0817005	0.397159
2375	sp|Q99471|PFD5_HUMAN Prefoldin subunit 5 OS=Homo sapiens OX=9606 GN=PFDN5 PE=1 SV=2	PFD5	0.389406	0.378678	0.894836	-0.451031	0.0815772	0.397159
104	sp|O14976|GAK_HUMAN Cyclin-G-associated kinase OS=Homo sapiens OX=9606 GN=GAK PE=1 SV=2	GAK	0.0678387	0.318095	0.852309	-0.223483	0.0821923	0.397735
677	sp|P16070|CD44_HUMAN CD44 antigen OS=Homo sapiens OX=9606 GN=CD44 PE=1 SV=3	CD44	-0.0743017	0.511864	0.93481	-0.160614	0.0821395	0.397735
1190	sp|P55263|ADK_HUMAN Adenosine kinase OS=Homo sapiens OX=9606 GN=ADK PE=1 SV=2	ADK	-0.137007	0.588374	0.956645	-0.752521	0.0822502	0.397735
2439	sp|Q9BT09|CNPY3_HUMAN Protein canopy homolog 3 OS=Homo sapiens OX=9606 GN=CNPY3 PE=1 SV=1	CNPY3	0.247967	0.134824	0.721001	-0.355087	0.0828336	0.397774
1023	sp|P46781|RS9_HUMAN 40S ribosomal protein S9 OS=Homo sapiens OX=9606 GN=RPS9 PE=1 SV=3	RS9	0.106418	0.171726	0.747538	-0.335414	0.0824379	0.397774
2665	sp|Q9NT62|ATG3_HUMAN Ubiquitin-like-conjugating enzyme ATG3 OS=Homo sapiens OX=9606 GN=ATG3 PE=1 SV=1	ATG3	-0.166994	0.247273	0.811411	-0.233722	0.0825956	0.397774
1985	sp|Q86UX6|ST32C_HUMAN Serine/threonine-protein kinase 32C OS=Homo sapiens OX=9606 GN=STK32C PE=1 SV=1	ST32C	0.0547839	0.469285	0.931636	-0.275435	0.0827798	0.397774
649	sp|P14174|MIF_HUMAN Macrophage migration inhibitory factor OS=Homo sapiens OX=9606 GN=MIF PE=1 SV=4	MIF	-0.381278	0.0273815	0.477282	0.352339	0.0832527	0.399094
2116	sp|Q8NFV4|ABHDB_HUMAN Protein ABHD11 OS=Homo sapiens OX=9606 GN=ABHD11 PE=1 SV=1	ABHDB	0.0262204	0.740948	0.980715	-0.354921	0.0835516	0.399833
269	sp|O75334|LIPA2_HUMAN Liprin-alpha-2 OS=Homo sapiens OX=9606 GN=PPFIA2 PE=1 SV=2	LIPA2	0.0359433	0.654774	0.96424	0.255573	0.083838	0.400511
1086	sp|P50402|EMD_HUMAN Emerin OS=Homo sapiens OX=9606 GN=EMD PE=1 SV=1	EMD	-0.190524	0.170575	0.747538	-0.230915	0.0841177	0.400698
1230	sp|P60953|CDC42_HUMAN Cell division control protein 42 homolog OS=Homo sapiens OX=9606 GN=CDC42 PE=1 SV=2	CDC42	-0.067699	0.472093	0.931636	-0.167549	0.0843345	0.400698
1085	sp|P50395|GDIB_HUMAN Rab GDP dissociation inhibitor beta OS=Homo sapiens OX=9606 GN=GDI2 PE=1 SV=2	GDIB	-0.0525177	0.67453	0.965208	-0.123482	0.0844566	0.400698
1359	sp|P84095|RHOG_HUMAN Rho-related GTP-binding protein RhoG OS=Homo sapiens OX=9606 GN=RHOG PE=1 SV=1	RHOG	0.0222193	0.717928	0.975713	-0.136293	0.0843349	0.400698
1123	sp|P51808|DYLT3_HUMAN Dynein light chain Tctex-type 3 OS=Homo sapiens OX=9606 GN=DYNLT3 PE=1 SV=1	DYLT3	0.170924	0.00126091	0.127927	-0.204688	0.0846643	0.400995
973	sp|P41252|SYIC_HUMAN Isoleucine--tRNA ligase, cytoplasmic OS=Homo sapiens OX=9606 GN=IARS1 PE=1 SV=2	SYIC	0.517496	0.000173062	0.0599435	-0.377395	0.085119	0.401261
1291	sp|P62826|RAN_HUMAN GTP-binding nuclear protein Ran OS=Homo sapiens OX=9606 GN=RAN PE=1 SV=3	RAN	0.0709847	0.0569199	0.585425	-0.153333	0.086026	0.401261
1285	sp|P62745|RHOB_HUMAN Rho-related GTP-binding protein RhoB OS=Homo sapiens OX=9606 GN=RHOB PE=1 SV=1	RHOB	-0.498937	0.181268	0.754974	0.368941	0.0858661	0.401261
2174	sp|Q8WWY3|PRP31_HUMAN U4/U6 small nuclear ribonucleoprotein Prp31 OS=Homo sapiens OX=9606 GN=PRPF31 PE=1 SV=2	PRP31	0.169581	0.21661	0.791425	-0.304161	0.0859378	0.401261
13	sp|Q9GZQ8|MLP3B_HUMAN Microtubule-associated proteins 1A/1B light chain 3B OS=Homo sapiens OX=9606 GN=MAP1LC3B PE=1 SV=3	MLP3B	-0.0882512	0.394439	0.903066	-0.165538	0.0855757	0.401261
491	sp|P06241|FYN_HUMAN Tyrosine-protein kinase Fyn OS=Homo sapiens OX=9606 GN=FYN PE=1 SV=3	FYN	-0.0348118	0.55636	0.952188	-0.121533	0.0859536	0.401261
1276	sp|P62277|RS13_HUMAN 40S ribosomal protein S13 OS=Homo sapiens OX=9606 GN=RPS13 PE=1 SV=2	RS13	-0.0353167	0.561032	0.953527	-0.258999	0.0849204	0.401261
710	sp|P18206|VINC_HUMAN Vinculin OS=Homo sapiens OX=9606 GN=VCL PE=1 SV=4	VINC	-0.0277566	0.733999	0.979775	0.146415	0.085489	0.401261
494	sp|P06702|S10A9_HUMAN Protein S100-A9 OS=Homo sapiens OX=9606 GN=S100A9 PE=1 SV=1	S10A9	-0.0294654	0.902836	0.988626	0.338285	0.085426	0.401261
1997	sp|Q86WG5|MTMRD_HUMAN Myotubularin-related protein 13 OS=Homo sapiens OX=9606 GN=SBF2 PE=1 SV=1	MTMRD	0.165702	0.248426	0.812981	-0.284793	0.0863386	0.402041
430	sp|P01034|CYTC_HUMAN Cystatin-C OS=Homo sapiens OX=9606 GN=CST3 PE=1 SV=1	CYTC	0.547838	0.055322	0.579208	0.355697	0.0875422	0.406278
2367	sp|Q96TA1|NIBA2_HUMAN Protein Niban 2 OS=Homo sapiens OX=9606 GN=NIBAN2 PE=1 SV=3	NIBA2	0.0536335	0.760764	0.980715	-0.409326	0.0875004	0.406278
2188	sp|Q92538|GBF1_HUMAN Golgi-specific brefeldin A-resistance guanine nucleotide exchange factor 1 OS=Homo sapiens OX=9606 GN=GBF1 PE=1 SV=2	GBF1	-0.091725	0.455383	0.926726	-0.506469	0.0877185	0.406415
1567	sp|Q14103|HNRPD_HUMAN Heterogeneous nuclear ribonucleoprotein D0 OS=Homo sapiens OX=9606 GN=HNRNPD PE=1 SV=1	HNRPD	-0.207043	0.152846	0.738906	0.400424	0.0879264	0.406696
1511	sp|Q13332|PTPRS_HUMAN Receptor-type tyrosine-protein phosphatase S OS=Homo sapiens OX=9606 GN=PTPRS PE=1 SV=3	PTPRS	0.462288	0.0885736	0.664754	-0.539842	0.0884845	0.408595
2162	sp|Q8WUY3|PRUN2_HUMAN Protein prune homolog 2 OS=Homo sapiens OX=9606 GN=PRUNE2 PE=1 SV=3	PRUN2	-0.351068	0.225568	0.795707	0.5708	0.0892489	0.409493
1690	sp|Q15751|HERC1_HUMAN Probable E3 ubiquitin-protein ligase HERC1 OS=Homo sapiens OX=9606 GN=HERC1 PE=1 SV=2	HERC1	0.227742	0.554067	0.951585	-0.688908	0.0888405	0.409493
2627	sp|Q9NQ86|TRI36_HUMAN E3 ubiquitin-protein ligase TRIM36 OS=Homo sapiens OX=9606 GN=TRIM36 PE=1 SV=2	TRI36	0.0314666	0.773287	0.980715	-0.451015	0.0894194	0.409493
929	sp|P36404|ARL2_HUMAN ADP-ribosylation factor-like protein 2 OS=Homo sapiens OX=9606 GN=ARL2 PE=1 SV=4	ARL2	-0.00544107	0.956283	0.998213	0.313175	0.0891954	0.409493
1879	sp|Q6P2E9|EDC4_HUMAN Enhancer of mRNA-decapping protein 4 OS=Homo sapiens OX=9606 GN=EDC4 PE=1 SV=1	EDC4	-0.00197405	0.988222	0.998234	-0.36806	0.0894186	0.409493
567	sp|P09972|ALDOC_HUMAN Fructose-bisphosphate aldolase C OS=Homo sapiens OX=9606 GN=ALDOC PE=1 SV=2	ALDOC	-0.0172058	0.872822	0.987139	0.12791	0.0897468	0.410314
490	sp|P06213|INSR_HUMAN Insulin receptor OS=Homo sapiens OX=9606 GN=INSR PE=1 SV=4	INSR	0.414327	0.0123188	0.355788	-0.63258	0.0905571	0.413335
1517	sp|Q13409|DC1I2_HUMAN Cytoplasmic dynein 1 intermediate chain 2 OS=Homo sapiens OX=9606 GN=DYNC1I2 PE=1 SV=3	DC1I2	0.2113	0.164667	0.744328	-0.244203	0.0908261	0.41388
1144	sp|P52943|CRIP2_HUMAN Cysteine-rich protein 2 OS=Homo sapiens OX=9606 GN=CRIP2 PE=1 SV=1	CRIP2	0.253053	0.0901348	0.665425	-0.34452	0.0916585	0.414423
778	sp|Q9NRH3|TBG2_HUMAN Tubulin gamma-2 chain OS=Homo sapiens OX=9606 GN=TUBG2 PE=2 SV=1	TBG2	0.230578	0.112295	0.709452	-0.391205	0.0922434	0.414423
2457	sp|Q9BV38|WDR18_HUMAN WD repeat-containing protein 18 OS=Homo sapiens OX=9606 GN=WDR18 PE=1 SV=2	WDR18	0.172749	0.144934	0.7283	-0.452785	0.0918505	0.414423
2446	sp|Q9BTV5|FSD1_HUMAN Fibronectin type III and SPRY domain-containing protein 1 OS=Homo sapiens OX=9606 GN=FSD1 PE=1 SV=1	FSD1	-0.186351	0.222603	0.793717	0.331181	0.0924436	0.414423
1187	sp|P55087|AQP4_HUMAN Aquaporin-4 OS=Homo sapiens OX=9606 GN=AQP4 PE=1 SV=2	AQP4	0.136112	0.39208	0.90025	-0.251952	0.0920377	0.414423
2731	sp|Q9P035|HACD3_HUMAN Very-long-chain (3R)-3-hydroxyacyl-CoA dehydratase 3 OS=Homo sapiens OX=9606 GN=HACD3 PE=1 SV=2	HACD3	-0.102039	0.573341	0.956645	0.307566	0.0916064	0.414423
2250	sp|Q96A33|CCD47_HUMAN Coiled-coil domain-containing protein 47 OS=Homo sapiens OX=9606 GN=CCDC47 PE=1 SV=1	CCD47	0.0829827	0.718519	0.975713	-0.485026	0.0917863	0.414423
476	sp|P05067|A4_HUMAN Amyloid-beta precursor protein OS=Homo sapiens OX=9606 GN=APP PE=1 SV=3	A4	-0.0664343	0.822956	0.980715	0.521732	0.0913291	0.414423
1131	sp|P52272|HNRPM_HUMAN Heterogeneous nuclear ribonucleoprotein M OS=Homo sapiens OX=9606 GN=HNRNPM PE=1 SV=3	HNRPM	0.0387657	0.757485	0.980715	0.186102	0.0922921	0.414423
1374	sp|Q00587|BORG5_HUMAN Cdc42 effector protein 1 OS=Homo sapiens OX=9606 GN=CDC42EP1 PE=1 SV=1	BORG5	0.0096114	0.938325	0.99803	0.163395	0.0923805	0.414423
2368	sp|Q96TC7|RMD3_HUMAN Regulator of microtubule dynamics protein 3 OS=Homo sapiens OX=9606 GN=RMDN3 PE=1 SV=2	RMD3	0.197974	0.0842702	0.660617	-0.222747	0.0929114	0.415174
1535	sp|Q13557|KCC2D_HUMAN Calcium/calmodulin-dependent protein kinase type II subunit delta OS=Homo sapiens OX=9606 GN=CAMK2D PE=1 SV=3	KCC2D	0.0325218	0.665858	0.964784	-0.202888	0.0928032	0.415174
1991	sp|Q86VP6|CAND1_HUMAN Cullin-associated NEDD8-dissociated protein 1 OS=Homo sapiens OX=9606 GN=CAND1 PE=1 SV=2	CAND1	-0.0836956	0.419025	0.915879	0.195835	0.0933782	0.416587
2334	sp|Q96NW7|LRRC7_HUMAN Leucine-rich repeat-containing protein 7 OS=Homo sapiens OX=9606 GN=LRRC7 PE=1 SV=1	LRRC7	0.077531	0.31071	0.849804	-0.155647	0.0951149	0.418264
1019	sp|P46776|RL27A_HUMAN 60S ribosomal protein L27a OS=Homo sapiens OX=9606 GN=RPL27A PE=1 SV=2	RL27A	0.0557384	0.458912	0.928059	-0.285331	0.0943157	0.418264
98	sp|O14939|PLD2_HUMAN Phospholipase D2 OS=Homo sapiens OX=9606 GN=PLD2 PE=1 SV=2	PLD2	-0.125691	0.468599	0.931636	-0.490347	0.0941492	0.418264
151	sp|O43175|SERA_HUMAN D-3-phosphoglycerate dehydrogenase OS=Homo sapiens OX=9606 GN=PHGDH PE=1 SV=4	SERA	0.0554922	0.532004	0.939569	0.120343	0.0947425	0.418264
50	sp|O00468|AGRIN_HUMAN Agrin OS=Homo sapiens OX=9606 GN=AGRN PE=1 SV=6	AGRIN	-0.0728223	0.618514	0.956645	-0.402145	0.0948512	0.418264
2271	sp|Q96CS3|FAF2_HUMAN FAS-associated factor 2 OS=Homo sapiens OX=9606 GN=FAF2 PE=1 SV=2	FAF2	0.163828	0.598165	0.956645	-0.492977	0.0946159	0.418264
566	sp|P09960|LKHA4_HUMAN Leukotriene A-4 hydrolase OS=Homo sapiens OX=9606 GN=LTA4H PE=1 SV=2	LKHA4	-0.13743	0.680472	0.967448	0.339634	0.0949378	0.418264
529	sp|P08195|4F2_HUMAN 4F2 cell-surface antigen heavy chain OS=Homo sapiens OX=9606 GN=SLC3A2 PE=1 SV=3	4F2	0.0310683	0.838087	0.983966	0.219728	0.0950817	0.418264
2664	sp|Q9NSY0|NRBP2_HUMAN Nuclear receptor-binding protein 2 OS=Homo sapiens OX=9606 GN=NRBP2 PE=1 SV=2	NRBP2	0.0132824	0.928061	0.992446	-0.17548	0.0949046	0.418264
1937	sp|Q7L5N1|CSN6_HUMAN COP9 signalosome complex subunit 6 OS=Homo sapiens OX=9606 GN=COPS6 PE=1 SV=1	CSN6	0.633514	0.000936641	0.110224	-0.730363	0.0963258	0.422686
1798	sp|Q5SSJ5|HP1B3_HUMAN Heterochromatin protein 1-binding protein 3 OS=Homo sapiens OX=9606 GN=HP1BP3 PE=1 SV=1	HP1B3	0.143956	0.354374	0.872377	-0.466063	0.0967203	0.422686
415	sp|P00441|SODC_HUMAN Superoxide dismutase [Cu-Zn] OS=Homo sapiens OX=9606 GN=SOD1 PE=1 SV=2	SODC	0.134585	0.503055	0.933816	-0.34682	0.0967319	0.422686
83	sp|O14773|TPP1_HUMAN Tripeptidyl-peptidase 1 OS=Homo sapiens OX=9606 GN=TPP1 PE=1 SV=2	TPP1	0.0517666	0.56045	0.953527	-0.305768	0.0964948	0.422686
1197	sp|P55769|NH2L1_HUMAN NHP2-like protein 1 OS=Homo sapiens OX=9606 GN=SNU13 PE=1 SV=3	NH2L1	0.399048	0.0947492	0.679972	-0.525944	0.09706	0.423451
790	sp|P23528|COF1_HUMAN Cofilin-1 OS=Homo sapiens OX=9606 GN=CFL1 PE=1 SV=3	COF1	0.0512547	0.537182	0.940148	0.12308	0.0972396	0.423566
1043	sp|P48444|COPD_HUMAN Coatomer subunit delta OS=Homo sapiens OX=9606 GN=ARCN1 PE=1 SV=1	COPD	-0.171828	0.127761	0.721001	0.235697	0.0983461	0.423668
1447	sp|Q08495|DEMA_HUMAN Dematin OS=Homo sapiens OX=9606 GN=DMTN PE=1 SV=3	DEMA	0.165103	0.220066	0.791425	-0.568895	0.0977344	0.423668
1208	sp|P56693|SOX10_HUMAN Transcription factor SOX-10 OS=Homo sapiens OX=9606 GN=SOX10 PE=1 SV=1	SOX10	0.0910961	0.314889	0.850677	-0.291684	0.0983745	0.423668
1555	sp|Q13740|CD166_HUMAN CD166 antigen OS=Homo sapiens OX=9606 GN=ALCAM PE=1 SV=2	CD166	0.245955	0.322104	0.856453	-0.515788	0.0976306	0.423668
1068	sp|P49748|ACADV_HUMAN Very long-chain specific acyl-CoA dehydrogenase, mitochondrial OS=Homo sapiens OX=9606 GN=ACADVL PE=1 SV=1	ACADV	-0.0697777	0.47641	0.931636	-0.289747	0.0986414	0.423668
1895	sp|Q6SZW1|SARM1_HUMAN NAD(+) hydrolase SARM1 OS=Homo sapiens OX=9606 GN=SARM1 PE=1 SV=1	SARM1	0.101894	0.4872	0.933816	-0.460708	0.0984066	0.423668
1238	sp|P61106|RAB14_HUMAN Ras-related protein Rab-14 OS=Homo sapiens OX=9606 GN=RAB14 PE=1 SV=4	RAB14	0.0458216	0.819317	0.980715	-0.605235	0.0978203	0.423668
2197	sp|Q92597|NDRG1_HUMAN Protein NDRG1 OS=Homo sapiens OX=9606 GN=NDRG1 PE=1 SV=1	NDRG1	0.0349013	0.876155	0.987139	-0.45468	0.0979822	0.423668
1964	sp|Q7Z6L0|PRRT2_HUMAN Proline-rich transmembrane protein 2 OS=Homo sapiens OX=9606 GN=PRRT2 PE=1 SV=1	PRRT2	-0.0222604	NA	NA	1.08788	0.0986028	0.423668
2027	sp|Q8IWV7|UBR1_HUMAN E3 ubiquitin-protein ligase UBR1 OS=Homo sapiens OX=9606 GN=UBR1 PE=1 SV=1	UBR1	-0.0949177	0.826964	0.980715	0.481507	0.0988921	0.424086
106	sp|O14980|XPO1_HUMAN Exportin-1 OS=Homo sapiens OX=9606 GN=XPO1 PE=1 SV=1	XPO1	-0.0134287	0.889434	0.988626	0.123829	0.0991692	0.424285
870	sp|P30153|2AAA_HUMAN Serine/threonine-protein phosphatase 2A 65 kDa regulatory subunit A alpha isoform OS=Homo sapiens OX=9606 GN=PPP2R1A PE=1 SV=4	2AAA	0.00119988	0.988603	0.998234	0.141788	0.0992453	0.424285
329	sp|O94760|DDAH1_HUMAN N(G),N(G)-dimethylarginine dimethylaminohydrolase 1 OS=Homo sapiens OX=9606 GN=DDAH1 PE=1 SV=3	DDAH1	0.0952794	0.109425	0.705876	-0.121602	0.100088	0.427226
562	sp|P09669|COX6C_HUMAN Cytochrome c oxidase subunit 6C OS=Homo sapiens OX=9606 GN=COX6C PE=1 SV=2	COX6C	-0.00805163	0.959048	0.998213	-0.492659	0.100437	0.428057
1934	sp|Q7L576|CYFP1_HUMAN Cytoplasmic FMR1-interacting protein 1 OS=Homo sapiens OX=9606 GN=CYFIP1 PE=1 SV=1	CYFP1	-0.0189714	0.837345	0.983966	0.276267	0.101169	0.430514
111	sp|O15031|PLXB2_HUMAN Plexin-B2 OS=Homo sapiens OX=9606 GN=PLXNB2 PE=1 SV=3	PLXB2	0.206334	0.114303	0.709452	-0.300755	0.101354	0.430639
1843	sp|Q674X7|KAZRN_HUMAN Kazrin OS=Homo sapiens OX=9606 GN=KAZN PE=1 SV=2	KAZRN	-0.0526392	0.809044	0.980715	-0.313041	0.101673	0.43133
2703	sp|Q9NYB9|ABI2_HUMAN Abl interactor 2 OS=Homo sapiens OX=9606 GN=ABI2 PE=1 SV=1	ABI2	-0.172384	0.768163	0.980715	-0.850184	0.102811	0.435492
120	sp|O15084|ANR28_HUMAN Serine/threonine-protein phosphatase 6 regulatory ankyrin repeat subunit A OS=Homo sapiens OX=9606 GN=ANKRD28 PE=1 SV=5	ANR28	0.824893	0.0227964	0.463232	-0.574335	0.103976	0.436032
2113	sp|Q8NEY1|NAV1_HUMAN Neuron navigator 1 OS=Homo sapiens OX=9606 GN=NAV1 PE=1 SV=2	NAV1	0.379081	0.0278169	0.477282	-0.422341	0.104825	0.436032
486	sp|P05388|RLA0_HUMAN 60S acidic ribosomal protein P0 OS=Homo sapiens OX=9606 GN=RPLP0 PE=1 SV=1	RLA0	-0.345426	0.0386437	0.522911	0.212554	0.103389	0.436032
1864	sp|Q6ICL3|TNG2_HUMAN Transport and Golgi organization protein 2 homolog OS=Homo sapiens OX=9606 GN=TANGO2 PE=1 SV=1	TNG2	0.198922	0.061463	0.600745	-0.222846	0.104962	0.436032
1734	sp|Q16816|PHKG1_HUMAN Phosphorylase b kinase gamma catalytic chain, skeletal muscle/heart isoform OS=Homo sapiens OX=9606 GN=PHKG1 PE=2 SV=3	PHKG1	-0.710328	0.124331	0.718853	0.307437	0.104239	0.436032
1076	sp|P49815|TSC2_HUMAN Tuberin OS=Homo sapiens OX=9606 GN=TSC2 PE=1 SV=2	TSC2	0.167162	0.269798	0.829411	-0.250916	0.104988	0.436032
2502	sp|Q9C040|TRIM2_HUMAN Tripartite motif-containing protein 2 OS=Homo sapiens OX=9606 GN=TRIM2 PE=1 SV=1	TRIM2	0.0711936	0.410796	0.908399	0.165257	0.104684	0.436032
118	sp|O15079|SNPH_HUMAN Syntaphilin OS=Homo sapiens OX=9606 GN=SNPH PE=1 SV=2	SNPH	-0.184325	0.473333	0.931636	0.254764	0.104323	0.436032
1055	sp|P49327|FAS_HUMAN Fatty acid synthase OS=Homo sapiens OX=9606 GN=FASN PE=1 SV=3	FAS	0.0635039	0.474369	0.931636	0.155476	0.104624	0.436032
1564	sp|Q14011|CIRBP_HUMAN Cold-inducible RNA-binding protein OS=Homo sapiens OX=9606 GN=CIRBP PE=1 SV=1	CIRBP	0.0825543	0.589526	0.956645	-0.838606	0.10416	0.436032
1890	sp|Q6PJ69|TRI65_HUMAN Tripartite motif-containing protein 65 OS=Homo sapiens OX=9606 GN=TRIM65 PE=1 SV=3	TRI65	0.092181	0.623935	0.957547	-0.240404	0.103556	0.436032
1680	sp|Q15555|MARE2_HUMAN Microtubule-associated protein RP/EB family member 2 OS=Homo sapiens OX=9606 GN=MAPRE2 PE=1 SV=1	MARE2	-0.0155549	0.724604	0.976299	-0.0861726	0.103662	0.436032
322	sp|O76024|WFS1_HUMAN Wolframin OS=Homo sapiens OX=9606 GN=WFS1 PE=1 SV=2	WFS1	-0.0740254	0.794354	0.980715	0.435476	0.104796	0.436032
2083	sp|Q8N6N7|ACBD7_HUMAN Acyl-CoA-binding domain-containing protein 7 OS=Homo sapiens OX=9606 GN=ACBD7 PE=1 SV=1	ACBD7	-0.0331768	0.894839	0.988626	0.401224	0.105238	0.436414
1025	sp|P46783|RS10_HUMAN 40S ribosomal protein S10 OS=Homo sapiens OX=9606 GN=RPS10 PE=1 SV=1	RS10	0.0109509	0.961558	0.998213	0.448226	0.105524	0.436947
668	sp|P15170|ERF3A_HUMAN Eukaryotic peptide chain release factor GTP-binding subunit ERF3A OS=Homo sapiens OX=9606 GN=GSPT1 PE=1 SV=1	ERF3A	0.155582	0.308117	0.849804	-0.344713	0.105913	0.437902
2036	sp|Q8IY45|AMN1_HUMAN Protein AMN1 homolog OS=Homo sapiens OX=9606 GN=AMN1 PE=2 SV=4	AMN1	0.0592231	0.665113	0.964784	-0.352754	0.106671	0.440375
2377	sp|Q99497|PARK7_HUMAN Protein/nucleic acid deglycase DJ-1 OS=Homo sapiens OX=9606 GN=PARK7 PE=1 SV=2	PARK7	0.0292275	0.801995	0.980715	-0.243522	0.107088	0.441437
1591	sp|Q14257|RCN2_HUMAN Reticulocalbin-2 OS=Homo sapiens OX=9606 GN=RCN2 PE=1 SV=1	RCN2	-0.320082	0.259024	0.827178	0.507071	0.107525	0.441928
2495	sp|Q9BZE1|RM37_HUMAN 39S ribosomal protein L37, mitochondrial OS=Homo sapiens OX=9606 GN=MRPL37 PE=1 SV=2	RM37	-0.193708	0.538441	0.941129	0.343292	0.107526	0.441928
1309	sp|P63000|RAC1_HUMAN Ras-related C3 botulinum toxin substrate 1 OS=Homo sapiens OX=9606 GN=RAC1 PE=1 SV=1	RAC1	-0.00517656	0.970486	0.998213	0.190146	0.107831	0.442524
1820	sp|Q5TCZ1|SPD2A_HUMAN SH3 and PX domain-containing protein 2A OS=Homo sapiens OX=9606 GN=SH3PXD2A PE=1 SV=1	SPD2A	0.0822382	0.799331	0.980715	-0.28885	0.108751	0.445639
1577	sp|Q14161|GIT2_HUMAN ARF GTPase-activating protein GIT2 OS=Homo sapiens OX=9606 GN=GIT2 PE=1 SV=2	GIT2	0.135431	0.161808	0.743028	-0.564228	0.109366	0.446833
667	sp|P15121|ALDR_HUMAN Aldo-keto reductase family 1 member B1 OS=Homo sapiens OX=9606 GN=AKR1B1 PE=1 SV=3	ALDR	0.093533	0.557877	0.952445	-0.423391	0.109274	0.446833
2207	sp|Q92743|HTRA1_HUMAN Serine protease HTRA1 OS=Homo sapiens OX=9606 GN=HTRA1 PE=1 SV=1	HTRA1	-0.333748	0.483249	0.933816	0.543823	0.109671	0.447419
1518	sp|Q13418|ILK_HUMAN Integrin-linked protein kinase OS=Homo sapiens OX=9606 GN=ILK PE=1 SV=2	ILK	-0.1731	0.00816523	0.307976	-0.0806571	0.110661	0.450792
1760	sp|Q4AE62|GTDC1_HUMAN Glycosyltransferase-like domain-containing protein 1 OS=Homo sapiens OX=9606 GN=GTDC1 PE=2 SV=1	GTDC1	-0.297207	0.282636	0.839067	0.256821	0.111777	0.454668
837	sp|P27824|CALX_HUMAN Calnexin OS=Homo sapiens OX=9606 GN=CANX PE=1 SV=2	CALX	0.0559974	0.40086	0.904705	-0.236622	0.112904	0.458579
803	sp|P25054|APC_HUMAN Adenomatous polyposis coli protein OS=Homo sapiens OX=9606 GN=APC PE=1 SV=2	APC	0.516614	0.00590432	0.27395	-0.933111	0.113508	0.45929
1339	sp|P78347|GTF2I_HUMAN General transcription factor II-I OS=Homo sapiens OX=9606 GN=GTF2I PE=1 SV=2	GTF2I	-0.797047	0.0096053	0.321049	0.597722	0.113694	0.45929
2714	sp|Q9NZC7|WWOX_HUMAN WW domain-containing oxidoreductase OS=Homo sapiens OX=9606 GN=WWOX PE=1 SV=1	WWOX	0.259496	0.028074	0.477282	-0.436527	0.113743	0.45929
1618	sp|Q14764|MVP_HUMAN Major vault protein OS=Homo sapiens OX=9606 GN=MVP PE=1 SV=4	MVP	-0.0672051	0.749469	0.980715	0.197189	0.113418	0.45929
2580	sp|Q9H8Y8|GORS2_HUMAN Golgi reassembly-stacking protein 2 OS=Homo sapiens OX=9606 GN=GORASP2 PE=1 SV=3	GORS2	0.182005	0.535163	0.939569	0.268554	0.114143	0.460231
1973	sp|Q86TC9|MYPN_HUMAN Myopalladin OS=Homo sapiens OX=9606 GN=MYPN PE=1 SV=2	MYPN	0.617813	0.0878129	0.66073	-0.973916	0.114766	0.460731
2803	sp|Q9UHQ9|NB5R1_HUMAN NADH-cytochrome b5 reductase 1 OS=Homo sapiens OX=9606 GN=CYB5R1 PE=1 SV=1	NB5R1	0.101976	0.335687	0.862818	-0.300196	0.114724	0.460731
495	sp|P06703|S10A6_HUMAN Protein S100-A6 OS=Homo sapiens OX=9606 GN=S100A6 PE=1 SV=1	S10A6	-0.111178	0.617349	0.956645	-1.00648	0.114757	0.460731
2969	sp|Q9Y484|WIPI4_HUMAN WD repeat domain phosphoinositide-interacting protein 4 OS=Homo sapiens OX=9606 GN=WDR45 PE=1 SV=1	WIPI4	0.332206	0.0491675	0.554541	0.223197	0.11596	0.463822
1469	sp|Q12860|CNTN1_HUMAN Contactin-1 OS=Homo sapiens OX=9606 GN=CNTN1 PE=1 SV=1	CNTN1	-0.0856176	0.354675	0.872377	-0.12543	0.116215	0.463822
1454	sp|Q08J23|NSUN2_HUMAN RNA cytosine C(5)-methyltransferase NSUN2 OS=Homo sapiens OX=9606 GN=NSUN2 PE=1 SV=2	NSUN2	0.144697	0.627319	0.958244	-0.284812	0.116375	0.463822
2555	sp|Q9H3U1|UN45A_HUMAN Protein unc-45 homolog A OS=Homo sapiens OX=9606 GN=UNC45A PE=1 SV=1	UN45A	-0.0637301	0.658324	0.964784	0.19742	0.11584	0.463822
289	sp|O75494|SRS10_HUMAN Serine/arginine-rich splicing factor 10 OS=Homo sapiens OX=9606 GN=SRSF10 PE=1 SV=1	SRS10	-0.117034	0.791047	0.980715	0.295717	0.116241	0.463822
438	sp|P02549|SPTA1_HUMAN Spectrin alpha chain, erythrocytic 1 OS=Homo sapiens OX=9606 GN=SPTA1 PE=1 SV=5	SPTA1	-0.0713305	0.61741	0.956645	-0.20875	0.117696	0.468414
1679	sp|Q15477|SKIV2_HUMAN Helicase SKI2W OS=Homo sapiens OX=9606 GN=SKIV2L PE=1 SV=3	SKIV2	-0.178219	0.155062	0.738906	-0.205611	0.118484	0.468739
1492	sp|Q13126|MTAP_HUMAN S-methyl-5-thioadenosine phosphorylase OS=Homo sapiens OX=9606 GN=MTAP PE=1 SV=2	MTAP	-0.131089	0.32755	0.856966	-0.318091	0.118768	0.468739
9	sp|A3KMH1|VWA8_HUMAN von Willebrand factor A domain-containing protein 8 OS=Homo sapiens OX=9606 GN=VWA8 PE=1 SV=2	VWA8	-0.215008	0.364905	0.880682	0.206981	0.118192	0.468739
7	sp|A2RRP1|NBAS_HUMAN Neuroblastoma-amplified sequence OS=Homo sapiens OX=9606 GN=NBAS PE=1 SV=2	NBAS	-0.0625234	0.514942	0.935934	-0.140278	0.118795	0.468739
224	sp|O60506|HNRPQ_HUMAN Heterogeneous nuclear ribonucleoprotein Q OS=Homo sapiens OX=9606 GN=SYNCRIP PE=1 SV=2	HNRPQ	0.0797282	0.597057	0.956645	0.221991	0.118702	0.468739
531	sp|P08238|HS90B_HUMAN Heat shock protein HSP 90-beta OS=Homo sapiens OX=9606 GN=HSP90AB1 PE=1 SV=4	HS90B	0.00369185	0.964249	0.998213	0.118412	0.118611	0.468739
2542	sp|Q9H269|VPS16_HUMAN Vacuolar protein sorting-associated protein 16 homolog OS=Homo sapiens OX=9606 GN=VPS16 PE=1 SV=2	VPS16	-0.113481	0.0476244	0.545179	0.130148	0.119698	0.470731
1581	sp|Q14183|DOC2A_HUMAN Double C2-like domain-containing protein alpha OS=Homo sapiens OX=9606 GN=DOC2A PE=1 SV=5	DOC2A	-0.131493	0.469008	0.931636	0.382353	0.119755	0.470731
595	sp|P11169|GTR3_HUMAN Solute carrier family 2, facilitated glucose transporter member 3 OS=Homo sapiens OX=9606 GN=SLC2A3 PE=1 SV=1	GTR3	-0.0854732	0.818155	0.980715	-0.78541	0.11981	0.470731
1273	sp|P62263|RS14_HUMAN 40S ribosomal protein S14 OS=Homo sapiens OX=9606 GN=RPS14 PE=1 SV=3	RS14	0.441702	0.0123319	0.355788	-0.265717	0.120698	0.472291
2594	sp|Q9HAU0|PKHA5_HUMAN Pleckstrin homology domain-containing family A member 5 OS=Homo sapiens OX=9606 GN=PLEKHA5 PE=1 SV=1	PKHA5	0.0734427	0.501545	0.933816	-0.352454	0.12052	0.472291
714	sp|P18621|RL17_HUMAN 60S ribosomal protein L17 OS=Homo sapiens OX=9606 GN=RPL17 PE=1 SV=3	RL17	-0.0253088	0.63728	0.959753	-0.0775093	0.120885	0.472291
503	sp|Q16778|H2B2E_HUMAN Histone H2B type 2-E OS=Homo sapiens OX=9606 GN=HIST2H2BE PE=1 SV=3	H2B2E	-0.048677	0.761813	0.980715	0.153262	0.12089	0.472291
2084	sp|Q8N6R0|EFNMT_HUMAN eEF1A lysine and N-terminal methyltransferase OS=Homo sapiens OX=9606 GN=EEF1AKNMT PE=1 SV=1	EFNMT	0.138288	0.237517	0.809231	-0.217828	0.121403	0.472407
2028	sp|Q8IWW6|RHG12_HUMAN Rho GTPase-activating protein 12 OS=Homo sapiens OX=9606 GN=ARHGAP12 PE=1 SV=1	RHG12	-0.115237	0.557995	0.952445	0.257895	0.121436	0.472407
1478	sp|Q12955|ANK3_HUMAN Ankyrin-3 OS=Homo sapiens OX=9606 GN=ANK3 PE=1 SV=3	ANK3	0.0891417	0.564525	0.953651	-0.232165	0.121104	0.472407
2100	sp|Q8NBX0|SCPDL_HUMAN Saccharopine dehydrogenase-like oxidoreductase OS=Homo sapiens OX=9606 GN=SCCPDH PE=1 SV=1	SCPDL	0.0459384	0.75564	0.980715	-0.457844	0.121603	0.472407
946	sp|P38117|ETFB_HUMAN Electron transfer flavoprotein subunit beta OS=Homo sapiens OX=9606 GN=ETFB PE=1 SV=3	ETFB	0.491478	0.000596892	0.0975586	-0.473784	0.12276	0.4725
2704	sp|Q9NYI0|PSD3_HUMAN PH and SEC7 domain-containing protein 3 OS=Homo sapiens OX=9606 GN=PSD3 PE=1 SV=2	PSD3	0.48866	0.217414	0.791425	-0.58267	0.122823	0.4725
1814	sp|Q5T9A4|ATD3B_HUMAN ATPase family AAA domain-containing protein 3B OS=Homo sapiens OX=9606 GN=ATAD3B PE=1 SV=1	ATD3B	-0.371499	0.245094	0.811411	0.418235	0.122362	0.4725
841	sp|P28161|GSTM2_HUMAN Glutathione S-transferase Mu 2 OS=Homo sapiens OX=9606 GN=GSTM2 PE=1 SV=2	GSTM2	0.106461	0.325825	0.856966	0.18009	0.122819	0.4725
2125	sp|Q8TAM6|ERMIN_HUMAN Ermin OS=Homo sapiens OX=9606 GN=ERMN PE=2 SV=1	ERMIN	-0.0631843	0.78337	0.980715	0.255563	0.122092	0.4725
2229	sp|Q92974|ARHG2_HUMAN Rho guanine nucleotide exchange factor 2 OS=Homo sapiens OX=9606 GN=ARHGEF2 PE=1 SV=4	ARHG2	-0.0122198	0.892848	0.988626	0.230635	0.122429	0.4725
2098	sp|Q8NBS9|TXND5_HUMAN Thioredoxin domain-containing protein 5 OS=Homo sapiens OX=9606 GN=TXNDC5 PE=1 SV=2	TXND5	-0.0101086	0.961692	0.998213	0.235457	0.122613	0.4725
708	sp|P18085|ARF4_HUMAN ADP-ribosylation factor 4 OS=Homo sapiens OX=9606 GN=ARF4 PE=1 SV=3	ARF4	-0.661707	0.0213587	0.463232	0.235223	0.123132	0.473033
2990	sp|Q9Y508|RN114_HUMAN E3 ubiquitin-protein ligase RNF114 OS=Homo sapiens OX=9606 GN=RNF114 PE=1 SV=1	RN114	-0.597597	0.0431553	0.535121	0.67777	0.123423	0.47349
1995	sp|Q86WA6|BPHL_HUMAN Valacyclovir hydrolase OS=Homo sapiens OX=9606 GN=BPHL PE=1 SV=1	BPHL	-0.225339	0.432826	0.919405	0.45069	0.124496	0.475835
340	sp|O94874|UFL1_HUMAN E3 UFM1-protein ligase 1 OS=Homo sapiens OX=9606 GN=UFL1 PE=1 SV=2	UFL1	-0.0373015	0.556092	0.952188	-0.187153	0.124263	0.475835
3024	sp|Q9Y6M9|NDUB9_HUMAN NADH dehydrogenase [ubiquinone] 1 beta subcomplex subunit 9 OS=Homo sapiens OX=9606 GN=NDUFB9 PE=1 SV=3	NDUB9	0.123683	0.565647	0.953651	-0.467369	0.12455	0.475835
2317	sp|Q96JJ3|ELMO2_HUMAN Engulfment and cell motility protein 2 OS=Homo sapiens OX=9606 GN=ELMO2 PE=1 SV=2	ELMO2	0.0671052	0.597617	0.956645	0.197312	0.124839	0.476281
297	sp|O75600|KBL_HUMAN 2-amino-3-ketobutyrate coenzyme A ligase, mitochondrial OS=Homo sapiens OX=9606 GN=GCAT PE=1 SV=1	KBL	-0.327813	0.4009	0.904705	0.50857	0.125817	0.47931
2050	sp|Q8N0X7|SPART_HUMAN Spartin OS=Homo sapiens OX=9606 GN=SPART PE=1 SV=1	SPART	-0.072493	0.509617	0.93481	0.253946	0.125979	0.47931
209	sp|O60282|KIF5C_HUMAN Kinesin heavy chain isoform 5C OS=Homo sapiens OX=9606 GN=KIF5C PE=1 SV=1	KIF5C	0.0909617	0.309029	0.849804	0.172264	0.126163	0.479351
1245	sp|P61225|RAP2B_HUMAN Ras-related protein Rap-2b OS=Homo sapiens OX=9606 GN=RAP2B PE=1 SV=1	RAP2B	0.191981	0.0108486	0.338782	-0.296562	0.127893	0.480105
1822	sp|Q5TFE4|NT5D1_HUMAN 5-nucleotidase domain-containing protein 1 OS=Homo sapiens OX=9606 GN=NT5DC1 PE=1 SV=1	NT5D1	0.339374	0.0912212	0.665425	-0.361755	0.127333	0.480105
228	sp|O60645|EXOC3_HUMAN Exocyst complex component 3 OS=Homo sapiens OX=9606 GN=EXOC3 PE=1 SV=3	EXOC3	0.143182	0.192079	0.775427	-0.541401	0.127643	0.480105
687	sp|P16591|FER_HUMAN Tyrosine-protein kinase Fer OS=Homo sapiens OX=9606 GN=FER PE=1 SV=2	FER	-0.166159	0.23446	0.805862	-0.453248	0.127071	0.480105
1646	sp|Q15119|PDK2_HUMAN [Pyruvate dehydrogenase (acetyl-transferring)] kinase isozyme 2, mitochondrial OS=Homo sapiens OX=9606 GN=PDK2 PE=1 SV=2	PDK2	-0.0776277	0.3743	0.889493	-0.165994	0.127529	0.480105
587	sp|P10768|ESTD_HUMAN S-formylglutathione hydrolase OS=Homo sapiens OX=9606 GN=ESD PE=1 SV=2	ESTD	0.0830749	0.389254	0.898919	-0.175924	0.128271	0.480105
2812	sp|Q9UI47|CTNA3_HUMAN Catenin alpha-3 OS=Homo sapiens OX=9606 GN=CTNNA3 PE=1 SV=2	CTNA3	0.0391792	0.509349	0.93481	0.0768028	0.127529	0.480105
857	sp|P29972|AQP1_HUMAN Aquaporin-1 OS=Homo sapiens OX=9606 GN=AQP1 PE=1 SV=3	AQP1	0.0738716	0.67184	0.965208	-0.210708	0.126777	0.480105
409	sp|P00338|LDHA_HUMAN L-lactate dehydrogenase A chain OS=Homo sapiens OX=9606 GN=LDHA PE=1 SV=2	LDHA	0.0599343	0.675867	0.965605	-0.389296	0.128093	0.480105
2265	sp|Q96BY9|SARAF_HUMAN Store-operated calcium entry-associated regulatory factor OS=Homo sapiens OX=9606 GN=SARAF PE=1 SV=1	SARAF	-0.141226	0.714695	0.975713	0.817671	0.128147	0.480105
3017	sp|Q9Y6C9|MTCH2_HUMAN Mitochondrial carrier homolog 2 OS=Homo sapiens OX=9606 GN=MTCH2 PE=1 SV=1	MTCH2	-0.0540919	0.804634	0.980715	-0.433828	0.128123	0.480105
2177	sp|Q8WXF1|PSPC1_HUMAN Paraspeckle component 1 OS=Homo sapiens OX=9606 GN=PSPC1 PE=1 SV=1	PSPC1	0.479575	0.000812066	0.103874	-0.182325	0.130756	0.481154
1652	sp|Q15165|PON2_HUMAN Serum paraoxonase/arylesterase 2 OS=Homo sapiens OX=9606 GN=PON2 PE=1 SV=4	PON2	0.408073	0.0447553	0.535121	0.33419	0.12963	0.481154
832	sp|P27635|RL10_HUMAN 60S ribosomal protein L10 OS=Homo sapiens OX=9606 GN=RPL10 PE=1 SV=4	RL10	-0.149442	0.0957506	0.68043	0.0849041	0.129499	0.481154
926	sp|P35658|NU214_HUMAN Nuclear pore complex protein Nup214 OS=Homo sapiens OX=9606 GN=NUP214 PE=1 SV=2	NU214	-0.166049	0.140523	0.724698	0.241036	0.131206	0.481154
2809	sp|Q9UI15|TAGL3_HUMAN Transgelin-3 OS=Homo sapiens OX=9606 GN=TAGLN3 PE=1 SV=2	TAGL3	0.365846	0.159078	0.739346	0.42536	0.130179	0.481154
2733	sp|Q9P0J1|PDP1_HUMAN [Pyruvate dehydrogenase [acetyl-transferring]]-phosphatase 1, mitochondrial OS=Homo sapiens OX=9606 GN=PDP1 PE=1 SV=3	PDP1	0.253613	0.209293	0.786493	-0.475666	0.130963	0.481154
2063	sp|Q8N336|ELMD1_HUMAN ELMO domain-containing protein 1 OS=Homo sapiens OX=9606 GN=ELMOD1 PE=2 SV=3	ELMD1	0.118986	0.34221	0.863593	-0.440204	0.130016	0.481154
2902	sp|Q9Y216|MTMR7_HUMAN Myotubularin-related protein 7 OS=Homo sapiens OX=9606 GN=MTMR7 PE=1 SV=3	MTMR7	-0.0664691	0.528246	0.939569	-0.407189	0.131213	0.481154
52	sp|O00478|BT3A3_HUMAN Butyrophilin subfamily 3 member A3 OS=Homo sapiens OX=9606 GN=BTN3A3 PE=1 SV=1	BT3A3	-0.0953358	0.565502	0.953651	0.231929	0.130597	0.481154
761	sp|P22061|PIMT_HUMAN Protein-L-isoaspartate(D-aspartate) O-methyltransferase OS=Homo sapiens OX=9606 GN=PCMT1 PE=1 SV=4	PIMT	0.036195	0.610023	0.956645	-0.218855	0.130176	0.481154
1951	sp|Q7Z3J2|VP35L_HUMAN VPS35 endosomal protein sorting factor-like OS=Homo sapiens OX=9606 GN=VPS35L PE=1 SV=2	VP35L	0.0340631	0.589226	0.956645	-0.236713	0.129506	0.481154
277	sp|O75368|SH3L1_HUMAN SH3 domain-binding glutamic acid-rich-like protein OS=Homo sapiens OX=9606 GN=SH3BGRL PE=1 SV=1	SH3L1	-0.0663665	0.713009	0.975713	-0.546637	0.130614	0.481154
39	sp|O00244|ATOX1_HUMAN Copper transport protein ATOX1 OS=Homo sapiens OX=9606 GN=ATOX1 PE=1 SV=1	ATOX1	-0.0353199	0.808702	0.980715	-0.384679	0.130408	0.481154
1854	sp|Q6DN90|IQEC1_HUMAN IQ motif and SEC7 domain-containing protein 1 OS=Homo sapiens OX=9606 GN=IQSEC1 PE=1 SV=1	IQEC1	-0.0173849	0.869547	0.987139	0.110497	0.130543	0.481154
176	sp|O43572|AKA10_HUMAN A-kinase anchor protein 10, mitochondrial OS=Homo sapiens OX=9606 GN=AKAP10 PE=1 SV=2	AKA10	-0.0437219	0.912492	0.988626	0.325208	0.131335	0.481154
2121	sp|Q8NHP6|MSPD2_HUMAN Motile sperm domain-containing protein 2 OS=Homo sapiens OX=9606 GN=MOSPD2 PE=1 SV=1	MSPD2	-0.00943664	0.960051	0.998213	0.315994	0.130402	0.481154
1489	sp|Q13098|CSN1_HUMAN COP9 signalosome complex subunit 1 OS=Homo sapiens OX=9606 GN=GPS1 PE=1 SV=4	CSN1	0.0687792	0.614869	0.956645	-0.325585	0.131852	0.482412
985	sp|P42336|PK3CA_HUMAN Phosphatidylinositol 4,5-bisphosphate 3-kinase catalytic subunit alpha isoform OS=Homo sapiens OX=9606 GN=PIK3CA PE=1 SV=2	PK3CA	-0.373262	0.017896	0.424376	-0.46899	0.133268	0.48289
2001	sp|Q86X76|NIT1_HUMAN Deaminated glutathione amidase OS=Homo sapiens OX=9606 GN=NIT1 PE=1 SV=2	NIT1	0.355786	0.12459	0.718853	0.300971	0.133008	0.48289
291	sp|O75508|CLD11_HUMAN Claudin-11 OS=Homo sapiens OX=9606 GN=CLDN11 PE=1 SV=2	CLD11	-0.248584	0.144154	0.7283	-0.251994	0.132441	0.48289
2169	sp|Q8WVY7|UBCP1_HUMAN Ubiquitin-like domain-containing CTD phosphatase 1 OS=Homo sapiens OX=9606 GN=UBLCP1 PE=1 SV=2	UBCP1	0.173957	0.302628	0.849804	0.252991	0.133148	0.48289
545	sp|P09104|ENOG_HUMAN Gamma-enolase OS=Homo sapiens OX=9606 GN=ENO2 PE=1 SV=3	ENOG	-0.127438	0.316838	0.852045	0.169769	0.133122	0.48289
55	sp|O00499|BIN1_HUMAN Myc box-dependent-interacting protein 1 OS=Homo sapiens OX=9606 GN=BIN1 PE=1 SV=1	BIN1	0.0705622	0.490182	0.933816	-0.16966	0.133552	0.48289
2146	sp|Q8TDY4|ASAP3_HUMAN Arf-GAP with SH3 domain, ANK repeat and PH domain-containing protein 3 OS=Homo sapiens OX=9606 GN=ASAP3 PE=1 SV=1	ASAP3	-0.0833648	0.780968	0.980715	-0.452193	0.133554	0.48289
799	sp|P24539|AT5F1_HUMAN ATP synthase F(0) complex subunit B1, mitochondrial OS=Homo sapiens OX=9606 GN=ATP5PB PE=1 SV=2	AT5F1	-0.00586386	0.968904	0.998213	-0.282149	0.132409	0.48289
986	sp|P42345|MTOR_HUMAN Serine/threonine-protein kinase mTOR OS=Homo sapiens OX=9606 GN=MTOR PE=1 SV=1	MTOR	0.00551063	0.945354	0.998213	-0.234848	0.132771	0.48289
542	sp|P08754|GNAI3_HUMAN Guanine nucleotide-binding protein G(i) subunit alpha OS=Homo sapiens OX=9606 GN=GNAI3 PE=1 SV=3	GNAI3	0.00105423	0.990484	0.998234	-0.165803	0.134229	0.484696
2988	sp|Q9Y4P8|WIPI2_HUMAN WD repeat domain phosphoinositide-interacting protein 2 OS=Homo sapiens OX=9606 GN=WIPI2 PE=1 SV=1	WIPI2	-0.451827	0.141143	0.724954	0.311762	0.134675	0.485601
2310	sp|Q96J02|ITCH_HUMAN E3 ubiquitin-protein ligase Itchy homolog OS=Homo sapiens OX=9606 GN=ITCH PE=1 SV=2	ITCH	0.213939	0.334973	0.862818	0.394008	0.134831	0.485601
2186	sp|Q92529|SHC3_HUMAN SHC-transforming protein 3 OS=Homo sapiens OX=9606 GN=SHC3 PE=1 SV=1	SHC3	1.1652	0.0810891	0.660617	-0.514613	0.135767	0.487176
2434	sp|Q9BSJ2|GCP2_HUMAN Gamma-tubulin complex component 2 OS=Homo sapiens OX=9606 GN=TUBGCP2 PE=1 SV=2	GCP2	-0.047717	0.748859	0.980715	-0.447142	0.135723	0.487176
2699	sp|Q9NXR1|NDE1_HUMAN Nuclear distribution protein nudE homolog 1 OS=Homo sapiens OX=9606 GN=NDE1 PE=1 SV=3	NDE1	-0.0296312	0.843039	0.984059	0.148872	0.135796	0.487176
2099	sp|Q8NBU5|ATAD1_HUMAN ATPase family AAA domain-containing protein 1 OS=Homo sapiens OX=9606 GN=ATAD1 PE=1 SV=1	ATAD1	-0.0387022	0.570699	0.955774	-0.219356	0.1362	0.487358
890	sp|P31939|PUR9_HUMAN Bifunctional purine biosynthesis protein PURH OS=Homo sapiens OX=9606 GN=ATIC PE=1 SV=3	PUR9	0.0138282	0.875693	0.987139	0.0915054	0.13608	0.487358
225	sp|O60518|RNBP6_HUMAN Ran-binding protein 6 OS=Homo sapiens OX=9606 GN=RANBP6 PE=1 SV=2	RNBP6	0.291458	0.109648	0.705876	-0.459769	0.137976	0.489997
2920	sp|Q9Y2E4|DIP2C_HUMAN Disco-interacting protein 2 homolog C OS=Homo sapiens OX=9606 GN=DIP2C PE=1 SV=2	DIP2C	-0.461435	0.228638	0.797169	0.387652	0.138	0.489997
521	sp|P07910|HNRPC_HUMAN Heterogeneous nuclear ribonucleoproteins C1/C2 OS=Homo sapiens OX=9606 GN=HNRNPC PE=1 SV=4	HNRPC	-0.0791894	0.388854	0.898919	0.25074	0.137729	0.489997
3020	sp|Q9Y6E0|STK24_HUMAN Serine/threonine-protein kinase 24 OS=Homo sapiens OX=9606 GN=STK24 PE=1 SV=1	STK24	0.100465	0.390708	0.90025	0.212684	0.137924	0.489997
1739	sp|Q16851|UGPA_HUMAN UTP--glucose-1-phosphate uridylyltransferase OS=Homo sapiens OX=9606 GN=UGP2 PE=1 SV=5	UGPA	-0.0259302	0.80552	0.980715	0.174324	0.1379	0.489997
1878	sp|Q6P1N0|C2D1A_HUMAN Coiled-coil and C2 domain-containing protein 1A OS=Homo sapiens OX=9606 GN=CC2D1A PE=1 SV=1	C2D1A	0.176471	NA	NA	0.536877	0.137929	0.489997
2413	sp|Q9BQ69|MACD1_HUMAN ADP-ribose glycohydrolase MACROD1 OS=Homo sapiens OX=9606 GN=MACROD1 PE=1 SV=2	MACD1	0.272008	0.0447432	0.535121	0.267473	0.138497	0.491131
1014	sp|P46109|CRKL_HUMAN Crk-like protein OS=Homo sapiens OX=9606 GN=CRKL PE=1 SV=1	CRKL	-0.0137348	0.912628	0.988626	0.141673	0.138728	0.491322
943	sp|P37802|TAGL2_HUMAN Transgelin-2 OS=Homo sapiens OX=9606 GN=TAGLN2 PE=1 SV=3	TAGL2	-0.0729677	0.586401	0.956645	-0.347361	0.139069	0.491899
128	sp|O15230|LAMA5_HUMAN Laminin subunit alpha-5 OS=Homo sapiens OX=9606 GN=LAMA5 PE=1 SV=8	LAMA5	-0.194397	0.0949186	0.679972	-0.155526	0.139474	0.492227
1899	sp|Q6UWE0|LRSM1_HUMAN E3 ubiquitin-protein ligase LRSAM1 OS=Homo sapiens OX=9606 GN=LRSAM1 PE=1 SV=1	LRSM1	0.104513	0.22899	0.797169	0.128117	0.139518	0.492227
2636	sp|Q9NQW6|ANLN_HUMAN Anillin OS=Homo sapiens OX=9606 GN=ANLN PE=1 SV=2	ANLN	0.0948101	0.300201	0.847593	-0.257566	0.14031	0.494391
40	sp|O00264|PGRC1_HUMAN Membrane-associated progesterone receptor component 1 OS=Homo sapiens OX=9606 GN=PGRMC1 PE=1 SV=3	PGRC1	0.16417	0.162517	0.743123	-0.169289	0.141466	0.494683
407	sp|O96008|TOM40_HUMAN Mitochondrial import receptor subunit TOM40 homolog OS=Homo sapiens OX=9606 GN=TOMM40 PE=1 SV=1	TOM40	0.465842	0.220511	0.791425	-0.561135	0.140641	0.494683
38	sp|O00232|PSD12_HUMAN 26S proteasome non-ATPase regulatory subunit 12 OS=Homo sapiens OX=9606 GN=PSMD12 PE=1 SV=3	PSD12	-0.128622	0.224591	0.795707	0.122934	0.140889	0.494683
65	sp|O14495|PLPP3_HUMAN Phospholipid phosphatase 3 OS=Homo sapiens OX=9606 GN=PLPP3 PE=1 SV=1	PLPP3	-0.20501	0.372283	0.887646	-0.48359	0.141418	0.494683
1677	sp|Q15436|SC23A_HUMAN Protein transport protein Sec23A OS=Homo sapiens OX=9606 GN=SEC23A PE=1 SV=2	SC23A	-0.0415686	0.437688	0.921745	-0.177589	0.141235	0.494683
2641	sp|Q9NR45|SIAS_HUMAN Sialic acid synthase OS=Homo sapiens OX=9606 GN=NANS PE=1 SV=2	SIAS	0.0780458	0.567947	0.953651	0.19873	0.141397	0.494683
934	sp|P36578|RL4_HUMAN 60S ribosomal protein L4 OS=Homo sapiens OX=9606 GN=RPL4 PE=1 SV=5	RL4	0.00934113	0.89997	0.988626	-0.103388	0.141875	0.495488
221	sp|O60493|SNX3_HUMAN Sorting nexin-3 OS=Homo sapiens OX=9606 GN=SNX3 PE=1 SV=3	SNX3	0.251413	0.00040261	0.0696753	-0.208904	0.144482	0.496001
1642	sp|Q15056|IF4H_HUMAN Eukaryotic translation initiation factor 4H OS=Homo sapiens OX=9606 GN=EIF4H PE=1 SV=5	IF4H	0.422328	0.00220452	0.158187	0.165032	0.142881	0.496001
2954	sp|Q9Y3C6|PPIL1_HUMAN Peptidyl-prolyl cis-trans isomerase-like 1 OS=Homo sapiens OX=9606 GN=PPIL1 PE=1 SV=1	PPIL1	0.347066	0.0182557	0.424376	-0.501677	0.144566	0.496001
1565	sp|Q14012|KCC1A_HUMAN Calcium/calmodulin-dependent protein kinase type 1 OS=Homo sapiens OX=9606 GN=CAMK1 PE=1 SV=1	KCC1A	-0.80509	0.06667	0.62466	-0.218141	0.14507	0.496001
586	sp|P10644|KAP0_HUMAN cAMP-dependent protein kinase type I-alpha regulatory subunit OS=Homo sapiens OX=9606 GN=PRKAR1A PE=1 SV=1	KAP0	0.105448	0.133583	0.721001	-0.210042	0.143987	0.496001
2763	sp|Q9UBB4|ATX10_HUMAN Ataxin-10 OS=Homo sapiens OX=9606 GN=ATXN10 PE=1 SV=1	ATX10	0.285823	0.138285	0.724698	-0.874185	0.145066	0.496001
2071	sp|Q8N414|PGBD5_HUMAN PiggyBac transposable element-derived protein 5 OS=Homo sapiens OX=9606 GN=PGBD5 PE=1 SV=4	PGBD5	-0.784662	0.149027	0.7283	-0.59737	0.142603	0.496001
1157	sp|P53680|AP2S1_HUMAN AP-2 complex subunit sigma OS=Homo sapiens OX=9606 GN=AP2S1 PE=1 SV=2	AP2S1	0.129506	0.166891	0.746086	-0.287697	0.143973	0.496001
296	sp|O75592|MYCB2_HUMAN E3 ubiquitin-protein ligase MYCBP2 OS=Homo sapiens OX=9606 GN=MYCBP2 PE=1 SV=4	MYCB2	-0.425359	0.173957	0.750355	-0.357992	0.143699	0.496001
3025	sp|Q9Y6N6|LAMC3_HUMAN Laminin subunit gamma-3 OS=Homo sapiens OX=9606 GN=LAMC3 PE=1 SV=3	LAMC3	-0.533842	0.210791	0.786493	-0.237314	0.144494	0.496001
2290	sp|Q96FZ7|CHMP6_HUMAN Charged multivesicular body protein 6 OS=Homo sapiens OX=9606 GN=CHMP6 PE=1 SV=3	CHMP6	0.088328	0.247514	0.811411	-0.181354	0.144749	0.496001
2023	sp|Q8IWQ3|BRSK2_HUMAN Serine/threonine-protein kinase BRSK2 OS=Homo sapiens OX=9606 GN=BRSK2 PE=1 SV=3	BRSK2	-0.275546	0.263553	0.827791	0.370601	0.143001	0.496001
2726	sp|Q9NZW5|MPP6_HUMAN MAGUK p55 subfamily member 6 OS=Homo sapiens OX=9606 GN=MPP6 PE=1 SV=2	MPP6	0.106764	0.262353	0.827791	0.207315	0.144406	0.496001
2708	sp|Q9NZ09|UBAP1_HUMAN Ubiquitin-associated protein 1 OS=Homo sapiens OX=9606 GN=UBAP1 PE=1 SV=1	UBAP1	0.278498	0.445175	0.924718	1.30877	0.143414	0.496001
287	sp|O75477|ERLN1_HUMAN Erlin-1 OS=Homo sapiens OX=9606 GN=ERLIN1 PE=1 SV=2	ERLN1	-0.12326	0.662213	0.964784	-0.59154	0.144679	0.496001
2698	sp|Q9NXD2|MTMRA_HUMAN Myotubularin-related protein 10 OS=Homo sapiens OX=9606 GN=MTMR10 PE=1 SV=3	MTMRA	-0.0335552	0.691712	0.97218	0.113269	0.142373	0.496001
437	sp|P02545|LMNA_HUMAN Prelamin-A/C OS=Homo sapiens OX=9606 GN=LMNA PE=1 SV=1	LMNA	-0.045248	0.732134	0.978618	-0.219425	0.142681	0.496001
2940	sp|Q9Y2T3|GUAD_HUMAN Guanine deaminase OS=Homo sapiens OX=9606 GN=GDA PE=1 SV=1	GUAD	0.512826	0.369961	0.887646	0.69132	0.14553	0.496959
2930	sp|Q9Y2K2|SIK3_HUMAN Serine/threonine-protein kinase SIK3 OS=Homo sapiens OX=9606 GN=SIK3 PE=1 SV=4	SIK3	-0.00407131	0.967116	0.998213	-0.452725	0.145741	0.497065
37	sp|O00231|PSD11_HUMAN 26S proteasome non-ATPase regulatory subunit 11 OS=Homo sapiens OX=9606 GN=PSMD11 PE=1 SV=3	PSD11	-0.11625	0.337616	0.863081	0.178617	0.146137	0.497803
1507	sp|Q13263|TIF1B_HUMAN Transcription intermediary factor 1-beta OS=Homo sapiens OX=9606 GN=TRIM28 PE=1 SV=5	TIF1B	-0.222169	0.16925	0.747538	0.241834	0.14681	0.498454
2479	sp|Q9BXM0|PRAX_HUMAN Periaxin OS=Homo sapiens OX=9606 GN=PRX PE=1 SV=2	PRAX	-0.446189	0.270443	0.830176	0.416528	0.146869	0.498454
2769	sp|Q9UBI1|COMD3_HUMAN COMM domain-containing protein 3 OS=Homo sapiens OX=9606 GN=COMMD3 PE=1 SV=1	COMD3	-0.058425	0.744986	0.980715	0.24345	0.146651	0.498454
1282	sp|P62701|RS4X_HUMAN 40S ribosomal protein S4, X isoform OS=Homo sapiens OX=9606 GN=RPS4X PE=1 SV=2	RS4X	-0.200688	0.0393813	0.522911	0.163662	0.147474	0.499892
1963	sp|Q7Z6J6|FRMD5_HUMAN FERM domain-containing protein 5 OS=Homo sapiens OX=9606 GN=FRMD5 PE=1 SV=1	FRMD5	0.156659	0.233967	0.805862	-0.41034	0.147663	0.49992
321	sp|O76021|RL1D1_HUMAN Ribosomal L1 domain-containing protein 1 OS=Homo sapiens OX=9606 GN=RSL1D1 PE=1 SV=3	RL1D1	-0.00797304	0.978873	0.998213	-0.202742	0.147942	0.500254
2065	sp|Q8N3E9|PLCD3_HUMAN 1-phosphatidylinositol 4,5-bisphosphate phosphodiesterase delta-3 OS=Homo sapiens OX=9606 GN=PLCD3 PE=1 SV=3	PLCD3	-0.0296386	0.716232	0.975713	0.137187	0.148182	0.500454
650	sp|P14314|GLU2B_HUMAN Glucosidase 2 subunit beta OS=Homo sapiens OX=9606 GN=PRKCSH PE=1 SV=2	GLU2B	0.309471	0.0897622	0.665425	-0.747053	0.148601	0.500645
2754	sp|Q9P2G1|AKIB1_HUMAN Ankyrin repeat and IBR domain-containing protein 1 OS=Homo sapiens OX=9606 GN=ANKIB1 PE=1 SV=3	AKIB1	0.108949	0.268634	0.829298	-0.23317	0.148509	0.500645
1252	sp|P61421|VA0D1_HUMAN V-type proton ATPase subunit d 1 OS=Homo sapiens OX=9606 GN=ATP6V0D1 PE=1 SV=1	VA0D1	-0.393009	0.122348	0.718853	0.312582	0.150187	0.501105
1063	sp|P49589|SYCC_HUMAN Cysteine--tRNA ligase, cytoplasmic OS=Homo sapiens OX=9606 GN=CARS1 PE=1 SV=3	SYCC	0.333244	0.310087	0.849804	-0.444622	0.150133	0.501105
1271	sp|P62249|RS16_HUMAN 40S ribosomal protein S16 OS=Homo sapiens OX=9606 GN=RPS16 PE=1 SV=2	RS16	-0.186023	0.348871	0.868341	-0.392036	0.1501	0.501105
3023	sp|Q9Y6K8|KAD5_HUMAN Adenylate kinase isoenzyme 5 OS=Homo sapiens OX=9606 GN=AK5 PE=1 SV=2	KAD5	0.195099	0.36811	0.88551	0.305055	0.150115	0.501105
2761	sp|Q9P2U7|VGLU1_HUMAN Vesicular glutamate transporter 1 OS=Homo sapiens OX=9606 GN=SLC17A7 PE=2 SV=1	VGLU1	-0.189102	0.467574	0.931636	0.20459	0.149482	0.501105
1620	sp|Q14839|CHD4_HUMAN Chromodomain-helicase-DNA-binding protein 4 OS=Homo sapiens OX=9606 GN=CHD4 PE=1 SV=2	CHD4	0.0530759	0.653533	0.96424	-0.594092	0.149154	0.501105
2052	sp|Q8N122|RPTOR_HUMAN Regulatory-associated protein of mTOR OS=Homo sapiens OX=9606 GN=RPTOR PE=1 SV=1	RPTOR	0.00713042	0.950643	0.998213	-0.258026	0.149954	0.501105
2359	sp|Q96S38|KS6C1_HUMAN Ribosomal protein S6 kinase delta-1 OS=Homo sapiens OX=9606 GN=RPS6KC1 PE=1 SV=2	KS6C1	0.00113359	0.985938	0.998234	-0.254376	0.148971	0.501105
1072	sp|P49770|EI2BB_HUMAN Translation initiation factor eIF-2B subunit beta OS=Homo sapiens OX=9606 GN=EIF2B2 PE=1 SV=3	EI2BB	0.28894	0.138888	0.724698	0.391681	0.150629	0.501976
2895	sp|Q9UQ80|PA2G4_HUMAN Proliferation-associated protein 2G4 OS=Homo sapiens OX=9606 GN=PA2G4 PE=1 SV=3	PA2G4	0.439056	0.00679982	0.284499	-0.349787	0.151199	0.503187
561	sp|P09651|ROA1_HUMAN Heterogeneous nuclear ribonucleoprotein A1 OS=Homo sapiens OX=9606 GN=HNRNPA1 PE=1 SV=5	ROA1	-0.0951868	0.198799	0.782952	0.081737	0.15165	0.503187
1248	sp|P61266|STX1B_HUMAN Syntaxin-1B OS=Homo sapiens OX=9606 GN=STX1B PE=1 SV=1	STX1B	0.129224	0.292148	0.842732	0.121833	0.151553	0.503187
273	sp|O75351|VPS4B_HUMAN Vacuolar protein sorting-associated protein 4B OS=Homo sapiens OX=9606 GN=VPS4B PE=1 SV=2	VPS4B	-0.118128	0.379548	0.895292	0.180453	0.151902	0.503187
1524	sp|Q13459|MYO9B_HUMAN Unconventional myosin-IXb OS=Homo sapiens OX=9606 GN=MYO9B PE=1 SV=3	MYO9B	0.00377297	0.979235	0.998213	-0.314269	0.151813	0.503187
1348	sp|P78560|CRADD_HUMAN Death domain-containing protein CRADD OS=Homo sapiens OX=9606 GN=CRADD PE=1 SV=1	CRADD	-0.0888388	0.831354	0.982495	0.316146	0.152143	0.503384
1885	sp|Q6PCB7|S27A1_HUMAN Long-chain fatty acid transport protein 1 OS=Homo sapiens OX=9606 GN=SLC27A1 PE=1 SV=1	S27A1	-0.0745128	0.354152	0.872377	0.172441	0.152792	0.504926
222	sp|O60502|OGA_HUMAN Protein O-GlcNAcase OS=Homo sapiens OX=9606 GN=OGA PE=1 SV=2	OGA	0.0103413	0.965777	0.998213	-0.563604	0.153143	0.50548
1091	sp|P50542|PEX5_HUMAN Peroxisomal targeting signal 1 receptor OS=Homo sapiens OX=9606 GN=PEX5 PE=1 SV=3	PEX5	0.0448309	0.782067	0.980715	-0.707267	0.155029	0.511097
1988	sp|Q86VN1|VPS36_HUMAN Vacuolar protein-sorting-associated protein 36 OS=Homo sapiens OX=9606 GN=VPS36 PE=1 SV=1	VPS36	0.102552	0.421506	0.916451	-0.537442	0.155421	0.511779
1575	sp|Q14157|UBP2L_HUMAN Ubiquitin-associated protein 2-like OS=Homo sapiens OX=9606 GN=UBAP2L PE=1 SV=2	UBP2L	-0.160391	0.558129	0.952445	0.360349	0.155963	0.512346
684	sp|P16435|NCPR_HUMAN NADPH--cytochrome P450 reductase OS=Homo sapiens OX=9606 GN=POR PE=1 SV=2	NCPR	-0.044506	0.565311	0.953651	-0.122485	0.155964	0.512346
1818	sp|Q5TC12|ATPF1_HUMAN ATP synthase mitochondrial F1 complex assembly factor 1 OS=Homo sapiens OX=9606 GN=ATPAF1 PE=1 SV=1	ATPF1	-0.145774	0.305142	0.849804	-0.16639	0.15665	0.513989
2371	sp|Q99426|TBCB_HUMAN Tubulin-folding cofactor B OS=Homo sapiens OX=9606 GN=TBCB PE=1 SV=2	TBCB	0.153624	0.351949	0.872377	-0.270303	0.156957	0.514386
1264	sp|P62081|RS7_HUMAN 40S ribosomal protein S7 OS=Homo sapiens OX=9606 GN=RPS7 PE=1 SV=1	RS7	0.133166	0.525085	0.939126	-0.427414	0.157533	0.515054
1375	sp|Q00610|CLH1_HUMAN Clathrin heavy chain 1 OS=Homo sapiens OX=9606 GN=CLTC PE=1 SV=5	CLH1	-0.0457985	0.625378	0.958244	0.152919	0.157411	0.515054
1294	sp|P62841|RS15_HUMAN 40S ribosomal protein S15 OS=Homo sapiens OX=9606 GN=RPS15 PE=1 SV=2	RS15	-0.0589601	0.45318	0.926726	-0.204163	0.158082	0.516241
137	sp|O15372|EIF3H_HUMAN Eukaryotic translation initiation factor 3 subunit H OS=Homo sapiens OX=9606 GN=EIF3H PE=1 SV=1	EIF3H	0.233325	0.0663765	0.62466	-0.429248	0.158463	0.516636
597	sp|P11172|UMPS_HUMAN Uridine 5-monophosphate synthase OS=Homo sapiens OX=9606 GN=UMPS PE=1 SV=1	UMPS	-0.0140409	0.72754	0.977258	-0.128691	0.158577	0.516636
2241	sp|Q969P0|IGSF8_HUMAN Immunoglobulin superfamily member 8 OS=Homo sapiens OX=9606 GN=IGSF8 PE=1 SV=1	IGSF8	0.069526	0.664857	0.964784	-0.358947	0.159177	0.517981
332	sp|O94811|TPPP_HUMAN Tubulin polymerization-promoting protein OS=Homo sapiens OX=9606 GN=TPPP PE=1 SV=1	TPPP	0.181586	0.135336	0.721001	0.153346	0.159424	0.518175
1905	sp|Q6VY07|PACS1_HUMAN Phosphofurin acidic cluster sorting protein 1 OS=Homo sapiens OX=9606 GN=PACS1 PE=1 SV=2	PACS1	-0.116634	0.107727	0.704365	-0.227792	0.159908	0.518528
2697	sp|Q9NXA8|SIR5_HUMAN NAD-dependent protein deacylase sirtuin-5, mitochondrial OS=Homo sapiens OX=9606 GN=SIRT5 PE=1 SV=2	SIR5	0.0740205	0.55486	0.952188	0.159488	0.159865	0.518528
1867	sp|Q6KCM7|SCMC2_HUMAN Calcium-binding mitochondrial carrier protein SCaMC-2 OS=Homo sapiens OX=9606 GN=SLC25A25 PE=1 SV=1	SCMC2	-0.149753	0.16056	0.740991	-0.2409	0.161217	0.520334
2484	sp|Q9BY11|PACN1_HUMAN Protein kinase C and casein kinase substrate in neurons protein 1 OS=Homo sapiens OX=9606 GN=PACSIN1 PE=1 SV=1	PACN1	0.305255	0.186704	0.766382	-0.4959	0.16089	0.520334
379	sp|O95373|IPO7_HUMAN Importin-7 OS=Homo sapiens OX=9606 GN=IPO7 PE=1 SV=1	IPO7	0.0983519	0.320346	0.856295	-0.425276	0.160723	0.520334
1922	sp|Q76NI1|KNDC1_HUMAN Kinase non-catalytic C-lobe domain-containing protein 1 OS=Homo sapiens OX=9606 GN=KNDC1 PE=2 SV=2	KNDC1	0.225073	0.64893	0.962274	0.627455	0.161142	0.520334
2955	sp|Q9Y3C8|UFC1_HUMAN Ubiquitin-fold modifier-conjugating enzyme 1 OS=Homo sapiens OX=9606 GN=UFC1 PE=1 SV=3	UFC1	0.342495	0.00659368	0.284499	-0.322401	0.162016	0.520811
152	sp|O43181|NDUS4_HUMAN NADH dehydrogenase [ubiquinone] iron-sulfur protein 4, mitochondrial OS=Homo sapiens OX=9606 GN=NDUFS4 PE=1 SV=1	NDUS4	0.237732	0.0285784	0.477282	-0.464958	0.162614	0.520811
1621	sp|Q14894|CRYM_HUMAN Ketimine reductase mu-crystallin OS=Homo sapiens OX=9606 GN=CRYM PE=1 SV=1	CRYM	0.278761	0.0295504	0.477282	0.272079	0.163248	0.520811
1022	sp|P46779|RL28_HUMAN 60S ribosomal protein L28 OS=Homo sapiens OX=9606 GN=RPL28 PE=1 SV=3	RL28	-0.0951091	0.0606124	0.597209	-0.0767789	0.163164	0.520811
762	sp|P22087|FBRL_HUMAN rRNA 2-O-methyltransferase fibrillarin OS=Homo sapiens OX=9606 GN=FBL PE=1 SV=2	FBRL	-0.129261	0.124863	0.718853	-0.152233	0.162499	0.520811
2110	sp|Q8NE86|MCU_HUMAN Calcium uniporter protein, mitochondrial OS=Homo sapiens OX=9606 GN=MCU PE=1 SV=1	MCU	0.153146	0.342917	0.863593	0.294324	0.162157	0.520811
2369	sp|Q99250|SCN2A_HUMAN Sodium channel protein type 2 subunit alpha OS=Homo sapiens OX=9606 GN=SCN2A PE=1 SV=3	SCN2A	0.266023	0.479332	0.933287	-0.609741	0.162616	0.520811
34	sp|O00192|ARVC_HUMAN Armadillo repeat protein deleted in velo-cardio-facial syndrome OS=Homo sapiens OX=9606 GN=ARVCF PE=1 SV=1	ARVC	0.048329	0.525974	0.939126	0.0752866	0.162094	0.520811
1146	sp|P53007|TXTP_HUMAN Tricarboxylate transport protein, mitochondrial OS=Homo sapiens OX=9606 GN=SLC25A1 PE=1 SV=2	TXTP	0.0239097	0.758913	0.980715	-0.167597	0.163038	0.520811
2651	sp|Q9NRW1|RAB6B_HUMAN Ras-related protein Rab-6B OS=Homo sapiens OX=9606 GN=RAB6B PE=1 SV=1	RAB6B	-0.0229552	0.761944	0.980715	-0.213832	0.162925	0.520811
2514	sp|Q9GZT4|SRR_HUMAN Serine racemase OS=Homo sapiens OX=9606 GN=SRR PE=1 SV=1	SRR	-0.186093	0.0632852	0.610443	-0.388176	0.163513	0.521055
1397	sp|Q02338|BDH_HUMAN D-beta-hydroxybutyrate dehydrogenase, mitochondrial OS=Homo sapiens OX=9606 GN=BDH1 PE=1 SV=3	BDH	0.294434	0.35594	0.873374	0.400805	0.163949	0.521792
792	sp|P23634|AT2B4_HUMAN Plasma membrane calcium-transporting ATPase 4 OS=Homo sapiens OX=9606 GN=ATP2B4 PE=1 SV=2	AT2B4	-0.00945652	0.96009	0.998213	-0.469867	0.164121	0.521792
2672	sp|Q9NUJ3|T11L1_HUMAN T-complex protein 11-like protein 1 OS=Homo sapiens OX=9606 GN=TCP11L1 PE=1 SV=1	T11L1	-0.190778	0.1001	0.684872	-0.172467	0.164581	0.522653
1216	sp|P59998|ARPC4_HUMAN Actin-related protein 2/3 complex subunit 4 OS=Homo sapiens OX=9606 GN=ARPC4 PE=1 SV=3	ARPC4	0.000485233	0.995318	0.998636	-0.127074	0.16498	0.523319
1790	sp|Q5JTZ9|SYAM_HUMAN Alanine--tRNA ligase, mitochondrial OS=Homo sapiens OX=9606 GN=AARS2 PE=1 SV=1	SYAM	0.0548904	0.807661	0.980715	0.322595	0.165559	0.524554
1024	sp|P46782|RS5_HUMAN 40S ribosomal protein S5 OS=Homo sapiens OX=9606 GN=RPS5 PE=1 SV=4	RS5	-0.178736	0.188886	0.768742	-0.235947	0.166147	0.525216
646	sp|P13861|KAP2_HUMAN cAMP-dependent protein kinase type II-alpha regulatory subunit OS=Homo sapiens OX=9606 GN=PRKAR2A PE=1 SV=2	KAP2	0.0160211	0.926271	0.992312	0.189942	0.165962	0.525216
2914	sp|Q9Y281|COF2_HUMAN Cofilin-2 OS=Homo sapiens OX=9606 GN=CFL2 PE=1 SV=1	COF2	0.170765	0.359655	0.87545	0.314702	0.166372	0.525326
2850	sp|Q9ULL4|PLXB3_HUMAN Plexin-B3 OS=Homo sapiens OX=9606 GN=PLXNB3 PE=1 SV=2	PLXB3	-0.927345	0.0275641	0.477282	0.142292	0.170415	0.529217
1896	sp|Q6U841|S4A10_HUMAN Sodium-driven chloride bicarbonate exchanger OS=Homo sapiens OX=9606 GN=SLC4A10 PE=1 SV=1	S4A10	0.32387	0.0358644	0.51615	0.289884	0.168006	0.529217
593	sp|P11142|HSP7C_HUMAN Heat shock cognate 71 kDa protein OS=Homo sapiens OX=9606 GN=HSPA8 PE=1 SV=1	HSP7C	0.0862722	0.0891586	0.665425	-0.112822	0.169362	0.529217
1893	sp|Q6PML9|ZNT9_HUMAN Zinc transporter 9 OS=Homo sapiens OX=9606 GN=SLC30A9 PE=1 SV=1	ZNT9	0.11658	0.133563	0.721001	-0.129294	0.168971	0.529217
2117	sp|Q8NFW8|NEUA_HUMAN N-acylneuraminate cytidylyltransferase OS=Homo sapiens OX=9606 GN=CMAS PE=1 SV=2	NEUA	0.285119	0.135147	0.721001	-0.490171	0.16806	0.529217
1548	sp|Q13630|FCL_HUMAN GDP-L-fucose synthase OS=Homo sapiens OX=9606 GN=TSTA3 PE=1 SV=1	FCL	-0.236955	0.153462	0.738906	0.605099	0.170557	0.529217
664	sp|P14927|QCR7_HUMAN Cytochrome b-c1 complex subunit 7 OS=Homo sapiens OX=9606 GN=UQCRB PE=1 SV=2	QCR7	0.246997	0.226282	0.796758	-0.681506	0.168278	0.529217
2212	sp|Q92804|RBP56_HUMAN TATA-binding protein-associated factor 2N OS=Homo sapiens OX=9606 GN=TAF15 PE=1 SV=1	RBP56	0.130149	0.233676	0.805862	-0.340931	0.170585	0.529217
868	sp|P30086|PEBP1_HUMAN Phosphatidylethanolamine-binding protein 1 OS=Homo sapiens OX=9606 GN=PEBP1 PE=1 SV=3	PEBP1	-0.126095	0.321284	0.856343	-0.12817	0.169612	0.529217
2339	sp|Q96PE5|OPALI_HUMAN Opalin OS=Homo sapiens OX=9606 GN=OPALIN PE=2 SV=1	OPALI	-0.101173	0.424368	0.916451	-0.796475	0.170219	0.529217
869	sp|P30101|PDIA3_HUMAN Protein disulfide-isomerase A3 OS=Homo sapiens OX=9606 GN=PDIA3 PE=1 SV=4	PDIA3	0.0661562	0.519093	0.937212	0.158392	0.170666	0.529217
1079	sp|P49841|GSK3B_HUMAN Glycogen synthase kinase-3 beta OS=Homo sapiens OX=9606 GN=GSK3B PE=1 SV=2	GSK3B	0.0919263	0.523292	0.93853	0.30188	0.16856	0.529217
2711	sp|Q9NZ45|CISD1_HUMAN CDGSH iron-sulfur domain-containing protein 1 OS=Homo sapiens OX=9606 GN=CISD1 PE=1 SV=1	CISD1	0.0608806	0.641553	0.960986	-0.33284	0.16929	0.529217
2178	sp|Q8WXF7|ATLA1_HUMAN Atlastin-1 OS=Homo sapiens OX=9606 GN=ATL1 PE=1 SV=1	ATLA1	0.0182842	0.827517	0.980884	0.0940024	0.16959	0.529217
2680	sp|Q9NVA2|SEP11_HUMAN Septin-11 OS=Homo sapiens OX=9606 GN=SEPTIN11 PE=1 SV=3	SEP11	0.0130895	0.871236	0.987139	-0.224644	0.17014	0.529217
72	sp|O14576|DC1I1_HUMAN Cytoplasmic dynein 1 intermediate chain 1 OS=Homo sapiens OX=9606 GN=DYNC1I1 PE=1 SV=2	DC1I1	0.0105589	0.877348	0.987143	-0.161541	0.170343	0.529217
817	sp|P26373|RL13_HUMAN 60S ribosomal protein L13 OS=Homo sapiens OX=9606 GN=RPL13 PE=1 SV=4	RL13	-0.0211927	0.876098	0.987139	-0.353155	0.171068	0.52987
2686	sp|Q9NVJ2|ARL8B_HUMAN ADP-ribosylation factor-like protein 8B OS=Homo sapiens OX=9606 GN=ARL8B PE=1 SV=1	ARL8B	-0.15166	0.0272676	0.477282	-0.100976	0.174312	0.531409
2010	sp|Q8IUD2|RB6I2_HUMAN ELKS/Rab6-interacting/CAST family member 1 OS=Homo sapiens OX=9606 GN=ERC1 PE=1 SV=1	RB6I2	-0.316383	0.0369945	0.522911	0.416397	0.173581	0.531409
1493	sp|Q13131|AAPK1_HUMAN 5-AMP-activated protein kinase catalytic subunit alpha-1 OS=Homo sapiens OX=9606 GN=PRKAA1 PE=1 SV=4	AAPK1	0.170095	0.056889	0.585425	0.148934	0.173848	0.531409
2897	sp|Q9UQB3|CTND2_HUMAN Catenin delta-2 OS=Homo sapiens OX=9606 GN=CTNND2 PE=1 SV=3	CTND2	0.176801	0.0627128	0.606911	-0.086101	0.174008	0.531409
149	sp|O43166|SI1L1_HUMAN Signal-induced proliferation-associated 1-like protein 1 OS=Homo sapiens OX=9606 GN=SIPA1L1 PE=1 SV=4	SI1L1	0.273258	0.0767732	0.65659	-0.289036	0.174336	0.531409
1724	sp|Q16718|NDUA5_HUMAN NADH dehydrogenase [ubiquinone] 1 alpha subcomplex subunit 5 OS=Homo sapiens OX=9606 GN=NDUFA5 PE=1 SV=3	NDUA5	0.166369	0.117552	0.713449	-0.16341	0.174161	0.531409
2149	sp|Q8TED0|UTP15_HUMAN U3 small nucleolar RNA-associated protein 15 homolog OS=Homo sapiens OX=9606 GN=UTP15 PE=1 SV=3	UTP15	-0.289597	0.14276	0.726643	0.199256	0.174632	0.531409
1015	sp|P46199|IF2M_HUMAN Translation initiation factor IF-2, mitochondrial OS=Homo sapiens OX=9606 GN=MTIF2 PE=1 SV=2	IF2M	-0.476601	0.300529	0.847706	0.266204	0.173101	0.531409
747	sp|P21397|AOFA_HUMAN Amine oxidase [flavin-containing] A OS=Homo sapiens OX=9606 GN=MAOA PE=1 SV=1	AOFA	0.226552	0.381052	0.896515	-0.340792	0.174193	0.531409
2821	sp|Q9UJF2|NGAP_HUMAN Ras GTPase-activating protein nGAP OS=Homo sapiens OX=9606 GN=RASAL2 PE=1 SV=2	NGAP	0.0862025	0.44101	0.924111	-0.142992	0.173582	0.531409
414	sp|P00403|COX2_HUMAN Cytochrome c oxidase subunit 2 OS=Homo sapiens OX=9606 GN=MT-CO2 PE=1 SV=1	COX2	-0.129184	0.456041	0.926726	0.188323	0.173783	0.531409
1924	sp|Q7KZI7|MARK2_HUMAN Serine/threonine-protein kinase MARK2 OS=Homo sapiens OX=9606 GN=MARK2 PE=1 SV=2	MARK2	0.0361934	0.564534	0.953651	-0.178436	0.171945	0.531409
753	sp|P21810|PGS1_HUMAN Biglycan OS=Homo sapiens OX=9606 GN=BGN PE=1 SV=2	PGS1	0.0598891	0.787289	0.980715	0.33729	0.173339	0.531409
1385	sp|Q01518|CAP1_HUMAN Adenylyl cyclase-associated protein 1 OS=Homo sapiens OX=9606 GN=CAP1 PE=1 SV=5	CAP1	-0.0195052	0.779175	0.980715	-0.196729	0.173783	0.531409
2510	sp|Q9GZN7|ROGDI_HUMAN Protein rogdi homolog OS=Homo sapiens OX=9606 GN=ROGDI PE=1 SV=1	ROGDI	-0.0815913	0.823308	0.980715	0.365425	0.174236	0.531409
2566	sp|Q9H4L5|OSBL3_HUMAN Oxysterol-binding protein-related protein 3 OS=Homo sapiens OX=9606 GN=OSBPL3 PE=1 SV=1	OSBL3	0.0195629	0.933833	0.995052	-0.548705	0.174639	0.531409
2059	sp|Q8N1I0|DOCK4_HUMAN Dedicator of cytokinesis protein 4 OS=Homo sapiens OX=9606 GN=DOCK4 PE=1 SV=3	DOCK4	-0.0598264	0.282086	0.839067	-0.150173	0.175003	0.531933
458	sp|P04080|CYTB_HUMAN Cystatin-B OS=Homo sapiens OX=9606 GN=CSTB PE=1 SV=2	CYTB	0.300807	0.0268971	0.477282	-0.307378	0.176697	0.535446
2774	sp|Q9UBQ7|GRHPR_HUMAN Glyoxylate reductase/hydroxypyruvate reductase OS=Homo sapiens OX=9606 GN=GRHPR PE=1 SV=1	GRHPR	-0.172795	0.133748	0.721001	-0.243536	0.176426	0.535446
1901	sp|Q6UXN9|WDR82_HUMAN WD repeat-containing protein 82 OS=Homo sapiens OX=9606 GN=WDR82 PE=1 SV=1	WDR82	0.0801634	0.671584	0.965208	0.30056	0.17674	0.535446
308	sp|O75896|TUSC2_HUMAN Tumor suppressor candidate 2 OS=Homo sapiens OX=9606 GN=TUSC2 PE=1 SV=3	TUSC2	-0.230637	0.599683	0.956645	0.267659	0.177354	0.53672
1226	sp|P60880|SNP25_HUMAN Synaptosomal-associated protein 25 OS=Homo sapiens OX=9606 GN=SNAP25 PE=1 SV=1	SNP25	0.110863	0.135525	0.721001	-0.180835	0.177687	0.537139
2547	sp|Q9H2H8|PPIL3_HUMAN Peptidyl-prolyl cis-trans isomerase-like 3 OS=Homo sapiens OX=9606 GN=PPIL3 PE=1 SV=1	PPIL3	0.221455	0.179082	0.754974	0.332791	0.178572	0.537548
122	sp|O15111|IKKA_HUMAN Inhibitor of nuclear factor kappa-B kinase subunit alpha OS=Homo sapiens OX=9606 GN=CHUK PE=1 SV=2	IKKA	0.144391	0.233772	0.805862	-0.383076	0.178851	0.537548
2989	sp|Q9Y4W6|AFG32_HUMAN AFG3-like protein 2 OS=Homo sapiens OX=9606 GN=AFG3L2 PE=1 SV=2	AFG32	0.11145	0.513855	0.935496	0.647914	0.178866	0.537548
2465	sp|Q9BW62|KATL1_HUMAN Katanin p60 ATPase-containing subunit A-like 1 OS=Homo sapiens OX=9606 GN=KATNAL1 PE=1 SV=1	KATL1	-0.21874	0.567191	0.953651	0.30872	0.178429	0.537548
389	sp|O95671|ASML_HUMAN Probable bifunctional dTTP/UTP pyrophosphatase/methyltransferase protein OS=Homo sapiens OX=9606 GN=ASMTL PE=1 SV=3	ASML	0.0172452	0.895771	0.988626	-0.362753	0.178988	0.537548
2237	sp|Q969G3|SMCE1_HUMAN SWI/SNF-related matrix-associated actin-dependent regulator of chromatin subfamily E member 1 OS=Homo sapiens OX=9606 GN=SMARCE1 PE=1 SV=2	SMCE1	-0.00234408	0.986265	0.998234	-0.109529	0.178376	0.537548
2500	sp|Q9BZV1|UBXN6_HUMAN UBX domain-containing protein 6 OS=Homo sapiens OX=9606 GN=UBXN6 PE=1 SV=1	UBXN6	-0.124863	0.201304	0.785181	-0.141877	0.179422	0.538265
739	sp|P20916|MAG_HUMAN Myelin-associated glycoprotein OS=Homo sapiens OX=9606 GN=MAG PE=1 SV=1	MAG	-0.165158	0.200371	0.783097	-0.105095	0.179738	0.53863
393	sp|O95747|OXSR1_HUMAN Serine/threonine-protein kinase OSR1 OS=Homo sapiens OX=9606 GN=OXSR1 PE=1 SV=1	OXSR1	-0.271105	0.0671667	0.626657	0.157464	0.180116	0.539178
2541	sp|Q9H267|VP33B_HUMAN Vacuolar protein sorting-associated protein 33B OS=Homo sapiens OX=9606 GN=VPS33B PE=1 SV=2	VP33B	0.120388	0.130271	0.721001	-0.112113	0.180484	0.539696
474	sp|P05023|AT1A1_HUMAN Sodium/potassium-transporting ATPase subunit alpha-1 OS=Homo sapiens OX=9606 GN=ATP1A1 PE=1 SV=1	AT1A1	0.0908497	0.360587	0.87545	-0.22324	0.18072	0.539819
1566	sp|Q14019|COTL1_HUMAN Coactosin-like protein OS=Homo sapiens OX=9606 GN=COTL1 PE=1 SV=3	COTL1	0.0836423	0.618877	0.956645	-0.327477	0.181454	0.540841
1783	sp|Q5GLZ8|HERC4_HUMAN Probable E3 ubiquitin-protein ligase HERC4 OS=Homo sapiens OX=9606 GN=HERC4 PE=1 SV=1	HERC4	0.0570814	0.718256	0.975713	-0.3075	0.181401	0.540841
2816	sp|Q9UIW2|PLXA1_HUMAN Plexin-A1 OS=Homo sapiens OX=9606 GN=PLXNA1 PE=1 SV=3	PLXA1	0.148138	0.159568	0.740372	0.172728	0.181884	0.540958
705	sp|P17980|PRS6A_HUMAN 26S proteasome regulatory subunit 6A OS=Homo sapiens OX=9606 GN=PSMC3 PE=1 SV=3	PRS6A	0.0687424	0.276	0.83439	0.0937135	0.181859	0.540958
315	sp|O75947|ATP5H_HUMAN ATP synthase subunit d, mitochondrial OS=Homo sapiens OX=9606 GN=ATP5PD PE=1 SV=3	ATP5H	-0.389762	0.144525	0.7283	0.21433	0.183574	0.545397
1779	sp|Q58FF8|H90B2_HUMAN Putative heat shock protein HSP 90-beta 2 OS=Homo sapiens OX=9606 GN=HSP90AB2P PE=1 SV=2	H90B2	-0.0335723	0.567595	0.953651	0.101473	0.183968	0.545983
436	sp|P02511|CRYAB_HUMAN Alpha-crystallin B chain OS=Homo sapiens OX=9606 GN=CRYAB PE=1 SV=2	CRYAB	-0.0571189	0.347857	0.866549	-0.114307	0.184969	0.547192
2204	sp|Q92667|AKAP1_HUMAN A-kinase anchor protein 1, mitochondrial OS=Homo sapiens OX=9606 GN=AKAP1 PE=1 SV=1	AKAP1	0.0790924	0.570132	0.955742	-0.602429	0.18466	0.547192
2588	sp|Q9HA64|KT3K_HUMAN Ketosamine-3-kinase OS=Homo sapiens OX=9606 GN=FN3KRP PE=1 SV=2	KT3K	0.0997513	0.584075	0.956645	-0.336546	0.18479	0.547192
2780	sp|Q9UBX3|DIC_HUMAN Mitochondrial dicarboxylate carrier OS=Homo sapiens OX=9606 GN=SLC25A10 PE=1 SV=2	DIC	-0.313541	0.0175545	0.424376	-0.317073	0.187467	0.549832
2879	sp|Q9UPQ0|LIMC1_HUMAN LIM and calponin homology domains-containing protein 1 OS=Homo sapiens OX=9606 GN=LIMCH1 PE=1 SV=4	LIMC1	0.174096	0.0989161	0.684872	-0.301595	0.186619	0.549832
345	sp|O94906|PRP6_HUMAN Pre-mRNA-processing factor 6 OS=Homo sapiens OX=9606 GN=PRPF6 PE=1 SV=1	PRP6	0.353478	0.132713	0.721001	-0.491055	0.187849	0.549832
835	sp|P27797|CALR_HUMAN Calreticulin OS=Homo sapiens OX=9606 GN=CALR PE=1 SV=1	CALR	0.237172	0.226729	0.796758	-0.324896	0.187233	0.549832
2006	sp|Q86Y82|STX12_HUMAN Syntaxin-12 OS=Homo sapiens OX=9606 GN=STX12 PE=1 SV=1	STX12	-0.393543	0.246615	0.811411	0.235694	0.187264	0.549832
1846	sp|Q68CZ2|TENS3_HUMAN Tensin-3 OS=Homo sapiens OX=9606 GN=TNS3 PE=1 SV=2	TENS3	0.111382	0.345716	0.863593	0.214674	0.186707	0.549832
2000	sp|Q86X55|CARM1_HUMAN Histone-arginine methyltransferase CARM1 OS=Homo sapiens OX=9606 GN=CARM1 PE=1 SV=3	CARM1	0.171081	0.430159	0.918441	-0.232196	0.186916	0.549832
1533	sp|Q13554|KCC2B_HUMAN Calcium/calmodulin-dependent protein kinase type II subunit beta OS=Homo sapiens OX=9606 GN=CAMK2B PE=1 SV=3	KCC2B	-0.0644743	0.562328	0.953527	0.210805	0.187012	0.549832
144	sp|O15530|PDPK1_HUMAN 3-phosphoinositide-dependent protein kinase 1 OS=Homo sapiens OX=9606 GN=PDPK1 PE=1 SV=1	PDPK1	-0.0263596	0.681492	0.967448	0.106862	0.187676	0.549832
2735	sp|Q9P0K1|ADA22_HUMAN Disintegrin and metalloproteinase domain-containing protein 22 OS=Homo sapiens OX=9606 GN=ADAM22 PE=1 SV=1	ADA22	0.00520974	0.95755	0.998213	-0.191288	0.18746	0.549832
2975	sp|Q9Y4D8|HECD4_HUMAN Probable E3 ubiquitin-protein ligase HECTD4 OS=Homo sapiens OX=9606 GN=HECTD4 PE=1 SV=5	HECD4	-0.311439	0.0288205	0.477282	-0.322576	0.189822	0.54999
902	sp|P33176|KINH_HUMAN Kinesin-1 heavy chain OS=Homo sapiens OX=9606 GN=KIF5B PE=1 SV=1	KINH	0.230535	0.0423013	0.535121	-0.137618	0.188462	0.54999
1931	sp|Q7L2E3|DHX30_HUMAN ATP-dependent RNA helicase DHX30 OS=Homo sapiens OX=9606 GN=DHX30 PE=1 SV=1	DHX30	0.263828	0.113062	0.709452	-0.416397	0.189323	0.54999
233	sp|O60733|PLPL9_HUMAN 85/88 kDa calcium-independent phospholipase A2 OS=Homo sapiens OX=9606 GN=PLA2G6 PE=1 SV=2	PLPL9	-0.475148	0.119323	0.713449	0.227138	0.190318	0.54999
2363	sp|Q96SW2|CRBN_HUMAN Protein cereblon OS=Homo sapiens OX=9606 GN=CRBN PE=1 SV=1	CRBN	0.416855	0.126099	0.721001	0.498662	0.189958	0.54999
2741	sp|Q9P0V9|SEP10_HUMAN Septin-10 OS=Homo sapiens OX=9606 GN=SEPTIN10 PE=1 SV=2	SEP10	-0.17761	0.130169	0.721001	0.253782	0.191295	0.54999
1470	sp|Q12874|SF3A3_HUMAN Splicing factor 3A subunit 3 OS=Homo sapiens OX=9606 GN=SF3A3 PE=1 SV=1	SF3A3	-0.232353	0.161854	0.743028	-0.537135	0.193664	0.54999
2111	sp|Q8NEB9|PK3C3_HUMAN Phosphatidylinositol 3-kinase catalytic subunit type 3 OS=Homo sapiens OX=9606 GN=PIK3C3 PE=1 SV=1	PK3C3	-0.206553	0.199498	0.783097	0.211739	0.188394	0.54999
1312	sp|P63092|GNAS2_HUMAN Guanine nucleotide-binding protein G(s) subunit alpha isoforms short OS=Homo sapiens OX=9606 GN=GNAS PE=1 SV=1	GNAS2	0.050217	0.207453	0.786491	-0.114639	0.191514	0.54999
2266	sp|Q96C19|EFHD2_HUMAN EF-hand domain-containing protein D2 OS=Homo sapiens OX=9606 GN=EFHD2 PE=1 SV=1	EFHD2	0.230686	0.223115	0.793717	0.355024	0.193249	0.54999
1016	sp|P46379|BAG6_HUMAN Large proline-rich protein BAG6 OS=Homo sapiens OX=9606 GN=BAG6 PE=1 SV=2	BAG6	-0.200812	0.294203	0.842732	0.145394	0.19322	0.54999
1174	sp|P54727|RD23B_HUMAN UV excision repair protein RAD23 homolog B OS=Homo sapiens OX=9606 GN=RAD23B PE=1 SV=1	RD23B	0.124493	0.289721	0.842732	-0.106536	0.19336	0.54999
2403	sp|Q99829|CPNE1_HUMAN Copine-1 OS=Homo sapiens OX=9606 GN=CPNE1 PE=1 SV=1	CPNE1	0.15183	0.288097	0.842732	0.20602	0.189565	0.54999
298	sp|O75643|U520_HUMAN U5 small nuclear ribonucleoprotein 200 kDa helicase OS=Homo sapiens OX=9606 GN=SNRNP200 PE=1 SV=2	U520	0.0955275	0.31111	0.849804	-0.36643	0.189134	0.54999
1998	sp|Q86WU2|LDHD_HUMAN Probable D-lactate dehydrogenase, mitochondrial OS=Homo sapiens OX=9606 GN=LDHD PE=1 SV=1	LDHD	0.122614	0.327155	0.856966	-0.475282	0.191974	0.54999
1668	sp|Q15370|ELOB_HUMAN Elongin-B OS=Homo sapiens OX=9606 GN=ELOB PE=1 SV=1	ELOB	0.144342	0.405166	0.907152	-0.165703	0.192845	0.54999
616	sp|P12109|CO6A1_HUMAN Collagen alpha-1(VI) chain OS=Homo sapiens OX=9606 GN=COL6A1 PE=1 SV=3	CO6A1	-0.104336	0.411075	0.908399	0.166369	0.193605	0.54999
2165	sp|Q8WVD5|RN141_HUMAN RING finger protein 141 OS=Homo sapiens OX=9606 GN=RNF141 PE=1 SV=1	RN141	-0.0623474	0.46423	0.931636	-0.112351	0.1913	0.54999
1300	sp|P62888|RL30_HUMAN 60S ribosomal protein L30 OS=Homo sapiens OX=9606 GN=RPL30 PE=1 SV=2	RL30	0.0567279	0.540742	0.942455	-0.117281	0.189718	0.54999
143	sp|O15511|ARPC5_HUMAN Actin-related protein 2/3 complex subunit 5 OS=Homo sapiens OX=9606 GN=ARPC5 PE=1 SV=3	ARPC5	-0.0985459	0.610353	0.956645	-0.330171	0.189614	0.54999
1819	sp|Q5TC84|OGRL1_HUMAN Opioid growth factor receptor-like protein 1 OS=Homo sapiens OX=9606 GN=OGFRL1 PE=2 SV=1	OGRL1	0.0403493	0.582239	0.956645	-0.151754	0.193551	0.54999
1376	sp|Q00653|NFKB2_HUMAN Nuclear factor NF-kappa-B p100 subunit OS=Homo sapiens OX=9606 GN=NFKB2 PE=1 SV=4	NFKB2	0.105753	0.638747	0.959753	-0.884602	0.190901	0.54999
2321	sp|Q96KG9|SCYL1_HUMAN N-terminal kinase-like protein OS=Homo sapiens OX=9606 GN=SCYL1 PE=1 SV=1	SCYL1	-0.0703386	0.669672	0.964784	0.268768	0.190203	0.54999
574	sp|P0DP25|CALM3_HUMAN Calmodulin-3 OS=Homo sapiens OX=9606 GN=CALM3 PE=1 SV=1	CALM3	-0.0330739	0.747042	0.980715	-0.179681	0.19367	0.54999
2430	sp|Q9BRX8|PXL2A_HUMAN Peroxiredoxin-like 2A OS=Homo sapiens OX=9606 GN=PRXL2A PE=1 SV=3	PXL2A	0.050205	0.799425	0.980715	0.224736	0.191938	0.54999
2449	sp|Q9BUF5|TBB6_HUMAN Tubulin beta-6 chain OS=Homo sapiens OX=9606 GN=TUBB6 PE=1 SV=1	TBB6	-0.0481767	0.747164	0.980715	-0.197527	0.193142	0.54999
420	sp|P00558|PGK1_HUMAN Phosphoglycerate kinase 1 OS=Homo sapiens OX=9606 GN=PGK1 PE=1 SV=3	PGK1	-0.0127296	0.905537	0.988626	-0.113648	0.193166	0.54999
615	sp|P12081|HARS1_HUMAN Histidine--tRNA ligase, cytoplasmic OS=Homo sapiens OX=9606 GN=HARS1 PE=1 SV=2	HARS1	-0.0116965	0.964125	0.998213	0.179655	0.190023	0.54999
1177	sp|P54829|PTN5_HUMAN Tyrosine-protein phosphatase non-receptor type 5 OS=Homo sapiens OX=9606 GN=PTPN5 PE=1 SV=4	PTN5	-0.0275487	0.947955	0.998213	0.646905	0.191329	0.54999
60	sp|O00571|DDX3X_HUMAN ATP-dependent RNA helicase DDX3X OS=Homo sapiens OX=9606 GN=DDX3X PE=1 SV=3	DDX3X	-0.0443429	0.688433	0.970935	0.161543	0.194128	0.550727
1830	sp|Q5VUB5|F1711_HUMAN Protein FAM171A1 OS=Homo sapiens OX=9606 GN=FAM171A1 PE=1 SV=1	F1711	0.0154178	0.898323	0.988626	-0.291857	0.194507	0.551236
447	sp|P02751|FINC_HUMAN Fibronectin OS=Homo sapiens OX=9606 GN=FN1 PE=1 SV=5	FINC	-0.257896	0.704764	0.974807	0.687898	0.195219	0.552686
805	sp|P25189|MYP0_HUMAN Myelin protein P0 OS=Homo sapiens OX=9606 GN=MPZ PE=1 SV=1	MYP0	-0.282607	0.407905	0.908399	0.322119	0.195419	0.552689
2783	sp|Q9UDY2|ZO2_HUMAN Tight junction protein ZO-2 OS=Homo sapiens OX=9606 GN=TJP2 PE=1 SV=2	ZO2	0.137555	0.156078	0.738906	-0.13718	0.195676	0.55285
3008	sp|Q9Y5Y2|NUBP2_HUMAN Cytosolic Fe-S cluster assembly factor NUBP2 OS=Homo sapiens OX=9606 GN=NUBP2 PE=1 SV=1	NUBP2	0.270782	0.0159714	0.409655	0.113105	0.196088	0.552947
2513	sp|Q9GZT3|SLIRP_HUMAN SRA stem-loop-interacting RNA-binding protein, mitochondrial OS=Homo sapiens OX=9606 GN=SLIRP PE=1 SV=1	SLIRP	0.187537	0.0357969	0.51615	-0.386999	0.196779	0.552947
928	sp|P35998|PRS7_HUMAN 26S proteasome regulatory subunit 7 OS=Homo sapiens OX=9606 GN=PSMC2 PE=1 SV=3	PRS7	0.155139	0.0520802	0.570592	-0.0880937	0.197267	0.552947
2277	sp|Q96E17|RAB3C_HUMAN Ras-related protein Rab-3C OS=Homo sapiens OX=9606 GN=RAB3C PE=1 SV=1	RAB3C	0.333791	0.099866	0.684872	0.264253	0.197542	0.552947
956	sp|P40145|ADCY8_HUMAN Adenylate cyclase type 8 OS=Homo sapiens OX=9606 GN=ADCY8 PE=1 SV=1	ADCY8	0.699346	0.115543	0.712359	-0.805794	0.1971	0.552947
2685	sp|Q9NVI7|ATD3A_HUMAN ATPase family AAA domain-containing protein 3A OS=Homo sapiens OX=9606 GN=ATAD3A PE=1 SV=2	ATD3A	-0.198591	0.123511	0.718853	0.385204	0.197555	0.552947
2296	sp|Q96GW7|PGCB_HUMAN Brevican core protein OS=Homo sapiens OX=9606 GN=BCAN PE=1 SV=2	PGCB	-0.1848	0.288674	0.842732	-0.164549	0.197675	0.552947
999	sp|P43243|MATR3_HUMAN Matrin-3 OS=Homo sapiens OX=9606 GN=MATR3 PE=1 SV=2	MATR3	-0.10103	0.407746	0.908399	0.159442	0.196249	0.552947
2437	sp|Q9BST9|RTKN_HUMAN Rhotekin OS=Homo sapiens OX=9606 GN=RTKN PE=1 SV=2	RTKN	-0.116676	0.450806	0.926726	-0.635453	0.197157	0.552947
236	sp|O60784|TOM1_HUMAN Target of Myb protein 1 OS=Homo sapiens OX=9606 GN=TOM1 PE=1 SV=2	TOM1	-0.10147	0.677684	0.967369	0.172585	0.19771	0.552947
1213	sp|P58107|EPIPL_HUMAN Epiplakin OS=Homo sapiens OX=9606 GN=EPPK1 PE=1 SV=3	EPIPL	0.10149	0.60094	0.956645	-0.487552	0.197934	0.553015
386	sp|O95613|PCNT_HUMAN Pericentrin OS=Homo sapiens OX=9606 GN=PCNT PE=1 SV=4	PCNT	0.218155	0.306213	0.849804	-0.227616	0.198186	0.553162
1439	sp|Q08209|PP2BA_HUMAN Serine/threonine-protein phosphatase 2B catalytic subunit alpha isoform OS=Homo sapiens OX=9606 GN=PPP3CA PE=1 SV=1	PP2BA	0.0755814	0.502146	0.933816	-0.383564	0.198623	0.553763
1596	sp|Q14344|GNA13_HUMAN Guanine nucleotide-binding protein subunit alpha-13 OS=Homo sapiens OX=9606 GN=GNA13 PE=1 SV=2	GNA13	-0.023967	0.752506	0.980715	0.114219	0.198802	0.553763
1246	sp|P61247|RS3A_HUMAN 40S ribosomal protein S3a OS=Homo sapiens OX=9606 GN=RPS3A PE=1 SV=2	RS3A	0.0524382	0.607942	0.956645	-0.310939	0.199025	0.553825
501	sp|P06753|TPM3_HUMAN Tropomyosin alpha-3 chain OS=Homo sapiens OX=9606 GN=TPM3 PE=1 SV=2	TPM3	-0.255912	0.0978436	0.683798	0.233072	0.199476	0.554522
1560	sp|Q13885|TBB2A_HUMAN Tubulin beta-2A chain OS=Homo sapiens OX=9606 GN=TUBB2A PE=1 SV=1	TBB2A	-0.0198496	0.76023	0.980715	0.171128	0.199884	0.555099
1232	sp|P60983|GMFB_HUMAN Glia maturation factor beta OS=Homo sapiens OX=9606 GN=GMFB PE=1 SV=2	GMFB	-0.519209	0.106443	0.702142	0.326074	0.200133	0.555234
136	sp|O15371|EIF3D_HUMAN Eukaryotic translation initiation factor 3 subunit D OS=Homo sapiens OX=9606 GN=EIF3D PE=1 SV=1	EIF3D	0.445843	0.0446092	0.535121	-0.77738	0.200445	0.555282
2629	sp|Q9NQC3|RTN4_HUMAN Reticulon-4 OS=Homo sapiens OX=9606 GN=RTN4 PE=1 SV=2	RTN4	-0.0723293	0.353533	0.872377	0.0901451	0.200627	0.555282
155	sp|O43242|PSMD3_HUMAN 26S proteasome non-ATPase regulatory subunit 3 OS=Homo sapiens OX=9606 GN=PSMD3 PE=1 SV=2	PSMD3	-0.000451977	0.996253	0.998636	0.116607	0.200753	0.555282
2657	sp|Q9NRZ7|PLCC_HUMAN 1-acyl-sn-glycerol-3-phosphate acyltransferase gamma OS=Homo sapiens OX=9606 GN=AGPAT3 PE=1 SV=1	PLCC	0.0980748	0.0583683	0.586847	-0.150959	0.201754	0.555283
2095	sp|Q8NBF6|AVL9_HUMAN Late secretory pathway protein AVL9 homolog OS=Homo sapiens OX=9606 GN=AVL9 PE=1 SV=1	AVL9	0.27901	0.086226	0.660617	-0.244247	0.201757	0.555283
1525	sp|Q13464|ROCK1_HUMAN Rho-associated protein kinase 1 OS=Homo sapiens OX=9606 GN=ROCK1 PE=1 SV=1	ROCK1	0.196322	0.188919	0.768742	-0.840346	0.201396	0.555283
553	sp|P09486|SPRC_HUMAN SPARC OS=Homo sapiens OX=9606 GN=SPARC PE=1 SV=1	SPRC	0.047256	0.498445	0.933816	0.151295	0.20165	0.555283
1966	sp|Q7Z6Z7|HUWE1_HUMAN E3 ubiquitin-protein ligase HUWE1 OS=Homo sapiens OX=9606 GN=HUWE1 PE=1 SV=3	HUWE1	-0.0183026	0.8175	0.980715	0.129434	0.201399	0.555283
2524	sp|Q9H082|RB33B_HUMAN Ras-related protein Rab-33B OS=Homo sapiens OX=9606 GN=RAB33B PE=1 SV=1	RB33B	-0.0372583	0.860637	0.987139	-0.225889	0.202128	0.555752
931	sp|P36507|MP2K2_HUMAN Dual specificity mitogen-activated protein kinase kinase 2 OS=Homo sapiens OX=9606 GN=MAP2K2 PE=1 SV=1	MP2K2	-0.00365478	0.967411	0.998213	-0.12491	0.202446	0.556073
1842	sp|Q66K74|MAP1S_HUMAN Microtubule-associated protein 1S OS=Homo sapiens OX=9606 GN=MAP1S PE=1 SV=2	MAP1S	-0.314226	0.0110548	0.338782	0.234595	0.203187	0.556517
744	sp|P21291|CSRP1_HUMAN Cysteine and glycine-rich protein 1 OS=Homo sapiens OX=9606 GN=CSRP1 PE=1 SV=3	CSRP1	0.184786	0.143451	0.7283	-0.230389	0.203156	0.556517
2206	sp|Q92736|RYR2_HUMAN Ryanodine receptor 2 OS=Homo sapiens OX=9606 GN=RYR2 PE=1 SV=3	RYR2	0.286726	0.181889	0.754974	-0.480134	0.203213	0.556517
241	sp|O60841|IF2P_HUMAN Eukaryotic translation initiation factor 5B OS=Homo sapiens OX=9606 GN=EIF5B PE=1 SV=4	IF2P	-0.133969	0.342374	0.863593	0.305338	0.203721	0.556517
1265	sp|P62136|PP1A_HUMAN Serine/threonine-protein phosphatase PP1-alpha catalytic subunit OS=Homo sapiens OX=9606 GN=PPP1CA PE=1 SV=1	PP1A	0.0392584	0.582144	0.956645	0.0868106	0.203815	0.556517
2057	sp|Q8N1F7|NUP93_HUMAN Nuclear pore complex protein Nup93 OS=Homo sapiens OX=9606 GN=NUP93 PE=1 SV=2	NUP93	0.0173945	0.868898	0.987139	-0.0740316	0.203585	0.556517
2602	sp|Q9HBL0|TENS1_HUMAN Tensin-1 OS=Homo sapiens OX=9606 GN=TNS1 PE=1 SV=2	TENS1	0.135044	0.057432	0.586684	-0.183615	0.204146	0.556636
2549	sp|Q9H2U2|IPYR2_HUMAN Inorganic pyrophosphatase 2, mitochondrial OS=Homo sapiens OX=9606 GN=PPA2 PE=1 SV=2	IPYR2	0.393539	0.314373	0.850677	-1.23021	0.204261	0.556636
2387	sp|Q99627|CSN8_HUMAN COP9 signalosome complex subunit 8 OS=Homo sapiens OX=9606 GN=COPS8 PE=1 SV=1	CSN8	-0.151904	0.515756	0.936061	0.357619	0.204618	0.556862
2660	sp|Q9NSB8|HOME2_HUMAN Homer protein homolog 2 OS=Homo sapiens OX=9606 GN=HOMER2 PE=1 SV=1	HOME2	0.0153842	0.926237	0.992312	0.388048	0.204746	0.556862
84	sp|O14775|GNB5_HUMAN Guanine nucleotide-binding protein subunit beta-5 OS=Homo sapiens OX=9606 GN=GNB5 PE=1 SV=2	GNB5	0.201189	0.00886673	0.310082	-0.320536	0.205145	0.557243
780	sp|P23297|S10A1_HUMAN Protein S100-A1 OS=Homo sapiens OX=9606 GN=S100A1 PE=1 SV=2	S10A1	-0.136053	0.455536	0.926726	-0.554889	0.205289	0.557243
695	sp|P17568|NDUB7_HUMAN NADH dehydrogenase [ubiquinone] 1 beta subcomplex subunit 7 OS=Homo sapiens OX=9606 GN=NDUFB7 PE=1 SV=4	NDUB7	0.494881	0.0324405	0.494507	-0.394878	0.207495	0.557583
1742	sp|Q16881|TRXR1_HUMAN Thioredoxin reductase 1, cytoplasmic OS=Homo sapiens OX=9606 GN=TXNRD1 PE=1 SV=3	TRXR1	0.283421	0.0783909	0.660617	-0.207326	0.206406	0.557583
235	sp|O60763|USO1_HUMAN General vesicular transport factor p115 OS=Homo sapiens OX=9606 GN=USO1 PE=1 SV=2	USO1	0.138924	0.146009	0.7283	0.112167	0.206098	0.557583
2608	sp|Q9HCJ6|VAT1L_HUMAN Synaptic vesicle membrane protein VAT-1 homolog-like OS=Homo sapiens OX=9606 GN=VAT1L PE=1 SV=2	VAT1L	-0.0969033	0.219752	0.791425	0.195083	0.206274	0.557583
267	sp|O75306|NDUS2_HUMAN NADH dehydrogenase [ubiquinone] iron-sulfur protein 2, mitochondrial OS=Homo sapiens OX=9606 GN=NDUFS2 PE=1 SV=2	NDUS2	0.115657	0.32969	0.856966	-0.359465	0.207017	0.557583
685	sp|P16452|EPB42_HUMAN Erythrocyte membrane protein band 4.2 OS=Homo sapiens OX=9606 GN=EPB42 PE=1 SV=3	EPB42	0.216696	0.335933	0.862818	0.279384	0.20747	0.557583
2814	sp|Q9UID3|VPS51_HUMAN Vacuolar protein sorting-associated protein 51 homolog OS=Homo sapiens OX=9606 GN=VPS51 PE=1 SV=2	VPS51	-0.0329175	0.620909	0.956645	0.0904487	0.207632	0.557583
326	sp|O76071|CIAO1_HUMAN Probable cytosolic iron-sulfur protein assembly protein CIAO1 OS=Homo sapiens OX=9606 GN=CIAO1 PE=1 SV=1	CIAO1	0.0385486	0.662959	0.964784	-0.152611	0.207217	0.557583
749	sp|P21579|SYT1_HUMAN Synaptotagmin-1 OS=Homo sapiens OX=9606 GN=SYT1 PE=1 SV=1	SYT1	0.100038	0.745562	0.980715	0.5609	0.207402	0.557583
936	sp|P36871|PGM1_HUMAN Phosphoglucomutase-1 OS=Homo sapiens OX=9606 GN=PGM1 PE=1 SV=3	PGM1	-0.0590989	0.759766	0.980715	0.252952	0.207228	0.557583
576	sp|P10114|RAP2A_HUMAN Ras-related protein Rap-2a OS=Homo sapiens OX=9606 GN=RAP2A PE=1 SV=1	RAP2A	0.0112882	0.958923	0.998213	0.182716	0.20723	0.557583
1733	sp|Q16799|RTN1_HUMAN Reticulon-1 OS=Homo sapiens OX=9606 GN=RTN1 PE=1 SV=1	RTN1	-0.350775	0.198212	0.78274	0.242694	0.208299	0.558184
2622	sp|Q9NPJ3|ACO13_HUMAN Acyl-coenzyme A thioesterase 13 OS=Homo sapiens OX=9606 GN=ACOT13 PE=1 SV=1	ACO13	-0.0516782	0.861855	0.987139	0.291195	0.208264	0.558184
1666	sp|Q15366|PCBP2_HUMAN Poly(rC)-binding protein 2 OS=Homo sapiens OX=9606 GN=PCBP2 PE=1 SV=1	PCBP2	-0.0087021	0.913737	0.988626	0.183977	0.208461	0.558184
2366	sp|Q96T76|MMS19_HUMAN MMS19 nucleotide excision repair protein homolog OS=Homo sapiens OX=9606 GN=MMS19 PE=1 SV=2	MMS19	-0.13558	0.113374	0.709452	-0.16999	0.208848	0.558679
891	sp|P31942|HNRH3_HUMAN Heterogeneous nuclear ribonucleoprotein H3 OS=Homo sapiens OX=9606 GN=HNRNPH3 PE=1 SV=2	HNRH3	-0.0496159	0.649378	0.962453	0.224967	0.209388	0.559581
3026	sp|Q9Y6R1|S4A4_HUMAN Electrogenic sodium bicarbonate cotransporter 1 OS=Homo sapiens OX=9606 GN=SLC4A4 PE=1 SV=1	S4A4	0.112693	0.431132	0.918441	-0.143388	0.209803	0.560149
773	sp|P22695|QCR2_HUMAN Cytochrome b-c1 complex subunit 2, mitochondrial OS=Homo sapiens OX=9606 GN=UQCRC2 PE=1 SV=3	QCR2	0.0261451	0.821781	0.980715	-0.13854	0.211284	0.563016
880	sp|P31040|SDHA_HUMAN Succinate dehydrogenase [ubiquinone] flavoprotein subunit, mitochondrial OS=Homo sapiens OX=9606 GN=SDHA PE=1 SV=2	SDHA	0.00960477	0.926614	0.992312	-0.216431	0.211137	0.563016
1491	sp|Q13114|TRAF3_HUMAN TNF receptor-associated factor 3 OS=Homo sapiens OX=9606 GN=TRAF3 PE=1 SV=2	TRAF3	0.118159	0.591799	0.956645	-0.311956	0.211674	0.563512
2736	sp|Q9P0K7|RAI14_HUMAN Ankycorbin OS=Homo sapiens OX=9606 GN=RAI14 PE=1 SV=2	RAI14	0.946293	7.27276764126414e-06	0.00811607	-0.564089	0.212158	0.564105
1370	sp|Q00325|MPCP_HUMAN Phosphate carrier protein, mitochondrial OS=Homo sapiens OX=9606 GN=SLC25A3 PE=1 SV=2	MPCP	0.176096	0.0452605	0.536921	-0.172525	0.212884	0.564105
255	sp|O75122|CLAP2_HUMAN CLIP-associating protein 2 OS=Homo sapiens OX=9606 GN=CLASP2 PE=1 SV=3	CLAP2	-0.302033	0.104019	0.690799	-0.247709	0.21323	0.564105
606	sp|P11413|G6PD_HUMAN Glucose-6-phosphate 1-dehydrogenase OS=Homo sapiens OX=9606 GN=G6PD PE=1 SV=4	G6PD	0.0930289	0.449521	0.926726	-0.171784	0.213374	0.564105
2592	sp|Q9HAR2|AGRL3_HUMAN Adhesion G protein-coupled receptor L3 OS=Homo sapiens OX=9606 GN=ADGRL3 PE=1 SV=2	AGRL3	0.120347	0.489672	0.933816	-0.523213	0.212773	0.564105
2402	sp|Q99828|CIB1_HUMAN Calcium and integrin-binding protein 1 OS=Homo sapiens OX=9606 GN=CIB1 PE=1 SV=4	CIB1	0.0538322	0.667776	0.964784	-0.13399	0.212794	0.564105
1773	sp|Q53H12|AGK_HUMAN Acylglycerol kinase, mitochondrial OS=Homo sapiens OX=9606 GN=AGK PE=1 SV=2	AGK	-0.0269065	0.818065	0.980715	-0.281052	0.212989	0.564105
3015	sp|Q9Y6A2|CP46A_HUMAN Cholesterol 24-hydroxylase OS=Homo sapiens OX=9606 GN=CYP46A1 PE=1 SV=1	CP46A	-0.00809154	0.98532	0.998213	-0.292871	0.213528	0.564105
101	sp|O14964|HGS_HUMAN Hepatocyte growth factor-regulated tyrosine kinase substrate OS=Homo sapiens OX=9606 GN=HGS PE=1 SV=1	HGS	0.573365	0.00283524	0.185361	-0.262248	0.217734	0.564553
727	sp|P20020|AT2B1_HUMAN Plasma membrane calcium-transporting ATPase 1 OS=Homo sapiens OX=9606 GN=ATP2B1 PE=1 SV=4	AT2B1	0.214874	0.016013	0.409655	-0.264398	0.217106	0.564553
1623	sp|Q14956|GPNMB_HUMAN Transmembrane glycoprotein NMB OS=Homo sapiens OX=9606 GN=GPNMB PE=1 SV=2	GPNMB	-0.572354	0.116709	0.712359	-0.525031	0.214409	0.564553
1460	sp|Q12756|KIF1A_HUMAN Kinesin-like protein KIF1A OS=Homo sapiens OX=9606 GN=KIF1A PE=1 SV=2	KIF1A	-0.139359	0.127941	0.721001	0.0642807	0.215461	0.564553
237	sp|Q99879|H2B1M_HUMAN Histone H2B type 1-M OS=Homo sapiens OX=9606 GN=H2BC14 PE=1 SV=3	H2B1M	0.238577	0.154188	0.738906	-0.259983	0.215165	0.564553
1624	sp|Q14974|IMB1_HUMAN Importin subunit beta-1 OS=Homo sapiens OX=9606 GN=KPNB1 PE=1 SV=2	IMB1	0.0733988	0.228609	0.797169	0.115186	0.217753	0.564553
2977	sp|Q9Y4E8|UBP15_HUMAN Ubiquitin carboxyl-terminal hydrolase 15 OS=Homo sapiens OX=9606 GN=USP15 PE=1 SV=3	UBP15	0.295541	0.246516	0.811411	-0.360842	0.215327	0.564553
603	sp|P11274|BCR_HUMAN Breakpoint cluster region protein OS=Homo sapiens OX=9606 GN=BCR PE=1 SV=2	BCR	-0.0983718	0.311169	0.849804	-0.114104	0.217246	0.564553
2039	sp|Q8IYB7|DI3L2_HUMAN DIS3-like exonuclease 2 OS=Homo sapiens OX=9606 GN=DIS3L2 PE=1 SV=4	DI3L2	0.239851	0.330399	0.856966	-0.276205	0.217383	0.564553
445	sp|P02689|MYP2_HUMAN Myelin P2 protein OS=Homo sapiens OX=9606 GN=PMP2 PE=1 SV=3	MYP2	-0.10305	0.361905	0.877038	-0.1368	0.217354	0.564553
2826	sp|Q9UJZ1|STML2_HUMAN Stomatin-like protein 2, mitochondrial OS=Homo sapiens OX=9606 GN=STOML2 PE=1 SV=1	STML2	0.086337	0.391252	0.90025	-0.257697	0.21563	0.564553
1128	sp|P51970|NDUA8_HUMAN NADH dehydrogenase [ubiquinone] 1 alpha subcomplex subunit 8 OS=Homo sapiens OX=9606 GN=NDUFA8 PE=1 SV=3	NDUA8	0.0975388	0.456698	0.926726	-0.14787	0.218188	0.564553
1074	sp|P49792|RBP2_HUMAN E3 SUMO-protein ligase RanBP2 OS=Homo sapiens OX=9606 GN=RANBP2 PE=1 SV=2	RBP2	0.06636	0.532746	0.939569	-0.346343	0.217954	0.564553
2852	sp|Q9ULP9|TBC24_HUMAN TBC1 domain family member 24 OS=Homo sapiens OX=9606 GN=TBC1D24 PE=1 SV=2	TBC24	-0.129521	0.550465	0.950392	0.415972	0.21687	0.564553
1209	sp|P56945|BCAR1_HUMAN Breast cancer anti-estrogen resistance protein 1 OS=Homo sapiens OX=9606 GN=BCAR1 PE=1 SV=2	BCAR1	-0.136288	0.579828	0.956645	-0.486951	0.218039	0.564553
2544	sp|Q9H299|SH3L3_HUMAN SH3 domain-binding glutamic acid-rich-like protein 3 OS=Homo sapiens OX=9606 GN=SH3BGRL3 PE=1 SV=1	SH3L3	-0.079127	0.634531	0.958311	-0.131173	0.216615	0.564553
711	sp|P18433|PTPRA_HUMAN Receptor-type tyrosine-protein phosphatase alpha OS=Homo sapiens OX=9606 GN=PTPRA PE=1 SV=3	PTPRA	0.0579998	0.673119	0.965208	0.181305	0.21782	0.564553
381	sp|O95433|AHSA1_HUMAN Activator of 90 kDa heat shock protein ATPase homolog 1 OS=Homo sapiens OX=9606 GN=AHSA1 PE=1 SV=1	AHSA1	-0.0462823	0.749119	0.980715	0.191907	0.216679	0.564553
411	sp|P00367|DHE3_HUMAN Glutamate dehydrogenase 1, mitochondrial OS=Homo sapiens OX=9606 GN=GLUD1 PE=1 SV=2	DHE3	-0.0233731	0.774722	0.980715	-0.119531	0.215807	0.564553
933	sp|P36543|VATE1_HUMAN V-type proton ATPase subunit E 1 OS=Homo sapiens OX=9606 GN=ATP6V1E1 PE=1 SV=1	VATE1	-0.0329505	0.791679	0.980715	-0.224355	0.214775	0.564553
1634	sp|Q15029|U5S1_HUMAN 116 kDa U5 small nuclear ribonucleoprotein component OS=Homo sapiens OX=9606 GN=EFTUD2 PE=1 SV=1	U5S1	0.0433852	0.790552	0.980715	-0.291871	0.217244	0.564553
2120	sp|Q8NHG7|SVIP_HUMAN Small VCP/p97-interacting protein OS=Homo sapiens OX=9606 GN=SVIP PE=1 SV=1	SVIP	0.00221843	0.996079	0.998636	-0.590239	0.216896	0.564553
413	sp|P00395|COX1_HUMAN Cytochrome c oxidase subunit 1 OS=Homo sapiens OX=9606 GN=MT-CO1 PE=1 SV=1	COX1	0.248222	0.148432	0.7283	-0.206639	0.219512	0.566919
785	sp|P23468|PTPRD_HUMAN Receptor-type tyrosine-protein phosphatase delta OS=Homo sapiens OX=9606 GN=PTPRD PE=1 SV=2	PTPRD	0.0923725	0.742591	0.980715	-0.536028	0.219406	0.566919
227	sp|O60641|AP180_HUMAN Clathrin coat assembly protein AP180 OS=Homo sapiens OX=9606 GN=SNAP91 PE=1 SV=2	AP180	0.164364	0.331407	0.858275	0.195255	0.220498	0.567875
2142	sp|Q8TDC3|BRSK1_HUMAN Serine/threonine-protein kinase BRSK1 OS=Homo sapiens OX=9606 GN=BRSK1 PE=1 SV=2	BRSK1	-0.0925399	0.403689	0.906641	0.17861	0.220325	0.567875
678	sp|P16144|ITB4_HUMAN Integrin beta-4 OS=Homo sapiens OX=9606 GN=ITGB4 PE=1 SV=5	ITB4	0.0829529	0.535285	0.939569	0.150948	0.220362	0.567875
499	sp|P06744|G6PI_HUMAN Glucose-6-phosphate isomerase OS=Homo sapiens OX=9606 GN=GPI PE=1 SV=4	G6PI	0.136902	0.242026	0.811411	0.165518	0.221455	0.569531
2272	sp|Q96CV9|OPTN_HUMAN Optineurin OS=Homo sapiens OX=9606 GN=OPTN PE=1 SV=3	OPTN	0.0430197	0.457233	0.926726	-0.13131	0.221759	0.569531
722	sp|P19387|RPB3_HUMAN DNA-directed RNA polymerase II subunit RPB3 OS=Homo sapiens OX=9606 GN=POLR2C PE=1 SV=2	RPB3	-0.0983274	0.757277	0.980715	-0.458845	0.221681	0.569531
1601	sp|Q14558|KPRA_HUMAN Phosphoribosyl pyrophosphate synthase-associated protein 1 OS=Homo sapiens OX=9606 GN=PRPSAP1 PE=1 SV=2	KPRA	0.544959	0.00432549	0.23276	0.214757	0.222396	0.56954
2444	sp|Q9BTT0|AN32E_HUMAN Acidic leucine-rich nuclear phosphoprotein 32 family member E OS=Homo sapiens OX=9606 GN=ANP32E PE=1 SV=1	AN32E	-0.269847	0.361062	0.875717	-0.162992	0.222543	0.56954
824	sp|P27105|STOM_HUMAN Erythrocyte band 7 integral membrane protein OS=Homo sapiens OX=9606 GN=STOM PE=1 SV=3	STOM	0.0816283	0.525558	0.939126	-0.149951	0.222577	0.56954
2575	sp|Q9H7Z7|PGES2_HUMAN Prostaglandin E synthase 2 OS=Homo sapiens OX=9606 GN=PTGES2 PE=1 SV=1	PGES2	0.115933	0.645309	0.961266	-0.177077	0.222586	0.56954
1105	sp|P51151|RAB9A_HUMAN Ras-related protein Rab-9A OS=Homo sapiens OX=9606 GN=RAB9A PE=1 SV=1	RAB9A	0.236652	0.147506	0.7283	-0.405909	0.223457	0.570942
1653	sp|Q15173|2A5B_HUMAN Serine/threonine-protein phosphatase 2A 56 kDa regulatory subunit beta isoform OS=Homo sapiens OX=9606 GN=PPP2R5B PE=1 SV=1	2A5B	-0.150335	0.295409	0.842732	-0.109087	0.223547	0.570942
659	sp|P14678|RSMB_HUMAN Small nuclear ribonucleoprotein-associated proteins B and B OS=Homo sapiens OX=9606 GN=SNRPB PE=1 SV=2	RSMB	-0.278701	0.343974	0.863593	0.16839	0.224283	0.571767
1972	sp|Q86TA1|MOB3B_HUMAN MOB kinase activator 3B OS=Homo sapiens OX=9606 GN=MOB3B PE=1 SV=2	MOB3B	0.0446299	0.84951	0.985184	0.160006	0.224217	0.571767
369	sp|O95248|MTMR5_HUMAN Myotubularin-related protein 5 OS=Homo sapiens OX=9606 GN=SBF1 PE=1 SV=4	MTMR5	0.024838	0.591062	0.956645	0.121984	0.224932	0.572365
1514	sp|Q13362|2A5G_HUMAN Serine/threonine-protein phosphatase 2A 56 kDa regulatory subunit gamma isoform OS=Homo sapiens OX=9606 GN=PPP2R5C PE=1 SV=3	2A5G	0.0180793	0.853501	0.985202	-0.292371	0.224818	0.572365
268	sp|O75323|NIPS2_HUMAN Protein NipSnap homolog 2 OS=Homo sapiens OX=9606 GN=NIPSNAP2 PE=1 SV=1	NIPS2	-0.0739999	0.594872	0.956645	-0.38657	0.225143	0.572375
2540	sp|Q9H254|SPTN4_HUMAN Spectrin beta chain, non-erythrocytic 4 OS=Homo sapiens OX=9606 GN=SPTBN4 PE=1 SV=2	SPTN4	0.560094	0.00639396	0.284499	-0.203514	0.226484	0.572732
1362	sp|P84243|H33_HUMAN Histone H3.3 OS=Homo sapiens OX=9606 GN=H3-3A PE=1 SV=2	H33	0.285318	0.094571	0.679972	0.133831	0.226043	0.572732
429	sp|P01024|CO3_HUMAN Complement C3 OS=Homo sapiens OX=9606 GN=C3 PE=1 SV=2	CO3	-0.432646	0.118935	0.713449	0.419764	0.227162	0.572732
1661	sp|Q15286|RAB35_HUMAN Ras-related protein Rab-35 OS=Homo sapiens OX=9606 GN=RAB35 PE=1 SV=1	RAB35	0.054508	0.342192	0.863593	-0.199151	0.22639	0.572732
2867	sp|Q9UNE7|CHIP_HUMAN E3 ubiquitin-protein ligase CHIP OS=Homo sapiens OX=9606 GN=STUB1 PE=1 SV=2	CHIP	0.110377	0.425273	0.916451	0.390826	0.227626	0.572732
1829	sp|Q5VTE6|ANGE2_HUMAN Protein angel homolog 2 OS=Homo sapiens OX=9606 GN=ANGEL2 PE=2 SV=1	ANGE2	0.0718554	0.520132	0.938011	0.216773	0.227097	0.572732
2294	sp|Q96GK7|FAH2A_HUMAN Fumarylacetoacetate hydrolase domain-containing protein 2A OS=Homo sapiens OX=9606 GN=FAHD2A PE=1 SV=1	FAH2A	0.129218	0.544615	0.94556	0.266257	0.226162	0.572732
2911	sp|Q9Y265|RUVB1_HUMAN RuvB-like 1 OS=Homo sapiens OX=9606 GN=RUVBL1 PE=1 SV=1	RUVB1	-0.0408377	0.562835	0.953577	0.133111	0.227526	0.572732
2601	sp|Q9HBH5|RDH14_HUMAN Retinol dehydrogenase 14 OS=Homo sapiens OX=9606 GN=RDH14 PE=1 SV=1	RDH14	0.0335643	0.59005	0.956645	-0.107074	0.227768	0.572732
1841	sp|Q66K14|TBC9B_HUMAN TBC1 domain family member 9B OS=Homo sapiens OX=9606 GN=TBC1D9B PE=1 SV=3	TBC9B	0.0418636	0.792803	0.980715	-0.189647	0.226809	0.572732
2016	sp|Q8IVF2|AHNK2_HUMAN Protein AHNAK2 OS=Homo sapiens OX=9606 GN=AHNAK2 PE=1 SV=2	AHNK2	0.0222874	0.830484	0.982495	0.146263	0.226973	0.572732
2335	sp|Q96P47|AGAP3_HUMAN Arf-GAP with GTPase, ANK repeat and PH domain-containing protein 3 OS=Homo sapiens OX=9606 GN=AGAP3 PE=1 SV=2	AGAP3	-0.007239	0.949336	0.998213	0.123856	0.227469	0.572732
456	sp|P04040|CATA_HUMAN Catalase OS=Homo sapiens OX=9606 GN=CAT PE=1 SV=3	CATA	-0.132417	0.526382	0.939126	0.222594	0.228228	0.57337
580	sp|P10515|ODP2_HUMAN Dihydrolipoyllysine-residue acetyltransferase component of pyruvate dehydrogenase complex, mitochondrial OS=Homo sapiens OX=9606 GN=DLAT PE=1 SV=3	ODP2	-0.135462	0.134447	0.721001	0.148389	0.228875	0.573952
624	sp|P12532|KCRU_HUMAN Creatine kinase U-type, mitochondrial OS=Homo sapiens OX=9606 GN=CKMT1A PE=1 SV=1	KCRU	0.0366252	0.742638	0.980715	-0.125671	0.228748	0.573952
465	sp|P04271|S100B_HUMAN Protein S100-B OS=Homo sapiens OX=9606 GN=S100B PE=1 SV=2	S100B	-0.211923	0.0647031	0.620054	-0.184764	0.230763	0.577639
259	sp|O75153|CLU_HUMAN Clustered mitochondria protein homolog OS=Homo sapiens OX=9606 GN=CLUH PE=1 SV=2	CLU	0.106436	0.41845	0.91582	0.168492	0.23076	0.577639
2882	sp|Q9UPR5|NAC2_HUMAN Sodium/calcium exchanger 2 OS=Homo sapiens OX=9606 GN=SLC8A2 PE=2 SV=2	NAC2	0.0978104	0.710645	0.975713	-0.216935	0.231265	0.578372
2781	sp|Q9UDT6|CLIP2_HUMAN CAP-Gly domain-containing linker protein 2 OS=Homo sapiens OX=9606 GN=CLIP2 PE=1 SV=1	CLIP2	0.304835	0.108538	0.704901	-0.196624	0.232126	0.580001
893	sp|P31946|1433B_HUMAN 14-3-3 protein beta/alpha OS=Homo sapiens OX=9606 GN=YWHAB PE=1 SV=3	1433B	0.126641	0.264099	0.827791	-0.138216	0.232882	0.580769
505	sp|P07108|ACBP_HUMAN Acyl-CoA-binding protein OS=Homo sapiens OX=9606 GN=DBI PE=1 SV=2	ACBP	-0.0425212	0.813589	0.980715	-0.256745	0.23268	0.580769
284	sp|O75431|MTX2_HUMAN Metaxin-2 OS=Homo sapiens OX=9606 GN=MTX2 PE=1 SV=1	MTX2	-0.0232548	0.864859	0.987139	0.139122	0.233064	0.580769
344	sp|O94905|ERLN2_HUMAN Erlin-2 OS=Homo sapiens OX=9606 GN=ERLIN2 PE=1 SV=1	ERLN2	-0.153916	0.116445	0.712359	-0.0842219	0.233775	0.581356
331	sp|O94805|ACL6B_HUMAN Actin-like protein 6B OS=Homo sapiens OX=9606 GN=ACTL6B PE=1 SV=1	ACL6B	-0.246878	0.353616	0.872377	0.156583	0.23393	0.581356
387	sp|O95630|STABP_HUMAN STAM-binding protein OS=Homo sapiens OX=9606 GN=STAMBP PE=1 SV=1	STABP	0.0880974	0.581403	0.956645	-0.750786	0.233828	0.581356
2515	sp|Q9GZU7|CTDS1_HUMAN Carboxy-terminal domain RNA polymerase II polypeptide A small phosphatase 1 OS=Homo sapiens OX=9606 GN=CTDSP1 PE=1 SV=1	CTDS1	0.342551	0.042079	0.535121	-0.34599	0.239198	0.581522
1317	sp|P63167|DYL1_HUMAN Dynein light chain 1, cytoplasmic OS=Homo sapiens OX=9606 GN=DYNLL1 PE=1 SV=1	DYL1	0.147741	0.0876118	0.66073	-0.307068	0.238026	0.581522
357	sp|O95057|DIRA1_HUMAN GTP-binding protein Di-Ras1 OS=Homo sapiens OX=9606 GN=DIRAS1 PE=1 SV=1	DIRA1	0.182748	0.116357	0.712359	0.201414	0.235919	0.581522
2749	sp|Q9P260|RELCH_HUMAN RAB11-binding protein RELCH OS=Homo sapiens OX=9606 GN=RELCH PE=1 SV=2	RELCH	0.227723	0.118185	0.713449	-0.1944	0.238501	0.581522
944	sp|P37837|TALDO_HUMAN Transaldolase OS=Homo sapiens OX=9606 GN=TALDO1 PE=1 SV=2	TALDO	0.277077	0.148631	0.7283	-0.607692	0.237326	0.581522
2516	sp|Q9GZV4|IF5A2_HUMAN Eukaryotic translation initiation factor 5A-2 OS=Homo sapiens OX=9606 GN=EIF5A2 PE=1 SV=3	IF5A2	-0.221282	0.146286	0.7283	0.257058	0.235789	0.581522
2208	sp|Q92747|ARC1A_HUMAN Actin-related protein 2/3 complex subunit 1A OS=Homo sapiens OX=9606 GN=ARPC1A PE=2 SV=2	ARC1A	0.135899	0.155859	0.738906	-0.438564	0.234469	0.581522
2934	sp|Q9Y2P4|S27A6_HUMAN Long-chain fatty acid transport protein 6 OS=Homo sapiens OX=9606 GN=SLC27A6 PE=2 SV=1	S27A6	-0.289887	0.246584	0.811411	0.229519	0.239732	0.581522
2395	sp|Q99733|NP1L4_HUMAN Nucleosome assembly protein 1-like 4 OS=Homo sapiens OX=9606 GN=NAP1L4 PE=1 SV=1	NP1L4	0.12584	0.249933	0.813388	-0.150683	0.23501	0.581522
828	sp|P27361|MK03_HUMAN Mitogen-activated protein kinase 3 OS=Homo sapiens OX=9606 GN=MAPK3 PE=1 SV=4	MK03	0.0946803	0.260056	0.827178	-0.116621	0.237818	0.581522
1630	sp|Q14CZ8|HECAM_HUMAN Hepatocyte cell adhesion molecule OS=Homo sapiens OX=9606 GN=HEPACAM PE=1 SV=1	HECAM	-0.346851	0.26334	0.827791	-0.256683	0.238634	0.581522
1254	sp|P61604|CH10_HUMAN 10 kDa heat shock protein, mitochondrial OS=Homo sapiens OX=9606 GN=HSPE1 PE=1 SV=2	CH10	-0.172291	0.275527	0.83439	0.165109	0.240093	0.581522
2563	sp|Q9H4A4|AMPB_HUMAN Aminopeptidase B OS=Homo sapiens OX=9606 GN=RNPEP PE=1 SV=2	AMPB	0.197136	0.298078	0.846102	-0.235339	0.239269	0.581522
1926	sp|Q7L099|RUFY3_HUMAN Protein RUFY3 OS=Homo sapiens OX=9606 GN=RUFY3 PE=1 SV=1	RUFY3	0.0713939	0.316329	0.852045	0.095556	0.239004	0.581522
723	sp|P19404|NDUV2_HUMAN NADH dehydrogenase [ubiquinone] flavoprotein 2, mitochondrial OS=Homo sapiens OX=9606 GN=NDUFV2 PE=1 SV=2	NDUV2	0.165165	0.472074	0.931636	-0.356066	0.237781	0.581522
786	sp|P23469|PTPRE_HUMAN Receptor-type tyrosine-protein phosphatase epsilon OS=Homo sapiens OX=9606 GN=PTPRE PE=1 SV=1	PTPRE	-0.149149	0.468121	0.931636	0.311446	0.237959	0.581522
1512	sp|Q13336|UT1_HUMAN Urea transporter 1 OS=Homo sapiens OX=9606 GN=SLC14A1 PE=1 SV=2	UT1	0.0778248	0.546557	0.948095	-0.134551	0.239083	0.581522
1463	sp|Q12792|TWF1_HUMAN Twinfilin-1 OS=Homo sapiens OX=9606 GN=TWF1 PE=1 SV=3	TWF1	0.0710582	0.565763	0.953651	-0.189247	0.239608	0.581522
124	sp|O15144|ARPC2_HUMAN Actin-related protein 2/3 complex subunit 2 OS=Homo sapiens OX=9606 GN=ARPC2 PE=1 SV=1	ARPC2	0.0443563	0.620393	0.956645	-0.313945	0.236993	0.581522
186	sp|O43681|ASNA_HUMAN ATPase ASNA1 OS=Homo sapiens OX=9606 GN=ASNA1 PE=1 SV=2	ASNA	0.0362848	0.587651	0.956645	-0.156832	0.238384	0.581522
468	sp|P04632|CPNS1_HUMAN Calpain small subunit 1 OS=Homo sapiens OX=9606 GN=CAPNS1 PE=1 SV=1	CPNS1	0.0569388	0.60956	0.956645	-0.268653	0.236849	0.581522
609	sp|P11532|DMD_HUMAN Dystrophin OS=Homo sapiens OX=9606 GN=DMD PE=1 SV=3	DMD	0.0743023	0.617487	0.956645	0.290938	0.236269	0.581522
535	sp|P08559|ODPA_HUMAN Pyruvate dehydrogenase E1 component subunit alpha, somatic form, mitochondrial OS=Homo sapiens OX=9606 GN=PDHA1 PE=1 SV=3	ODPA	-0.0813867	0.678588	0.967448	0.262936	0.236567	0.581522
544	sp|P08865|RSSA_HUMAN 40S ribosomal protein SA OS=Homo sapiens OX=9606 GN=RPSA PE=1 SV=4	RSSA	-0.0329104	0.775611	0.980715	-0.143796	0.235194	0.581522
2537	sp|Q9H1Y0|ATG5_HUMAN Autophagy protein 5 OS=Homo sapiens OX=9606 GN=ATG5 PE=1 SV=2	ATG5	0.0299922	0.810637	0.980715	0.225049	0.234795	0.581522
1003	sp|P43487|RANG_HUMAN Ran-specific GTPase-activating protein OS=Homo sapiens OX=9606 GN=RANBP1 PE=1 SV=1	RANG	-0.0267577	0.845454	0.984059	0.104526	0.238401	0.581522
161	sp|O43301|HS12A_HUMAN Heat shock 70 kDa protein 12A OS=Homo sapiens OX=9606 GN=HSPA12A PE=1 SV=2	HS12A	-0.0145624	0.861164	0.987139	-0.106946	0.23999	0.581522
756	sp|P21953|ODBB_HUMAN 2-oxoisovalerate dehydrogenase subunit beta, mitochondrial OS=Homo sapiens OX=9606 GN=BCKDHB PE=1 SV=2	ODBB	-0.0324742	0.904107	0.988626	-0.350324	0.239783	0.581522
129	sp|O15239|NDUA1_HUMAN NADH dehydrogenase [ubiquinone] 1 alpha subcomplex subunit 1 OS=Homo sapiens OX=9606 GN=NDUFA1 PE=1 SV=1	NDUA1	0.0189082	0.959483	0.998213	-0.186687	0.235414	0.581522
1755	sp|Q3SY69|AL1L2_HUMAN Mitochondrial 10-formyltetrahydrofolate dehydrogenase OS=Homo sapiens OX=9606 GN=ALDH1L2 PE=1 SV=2	AL1L2	0.791409	0.000775057	0.103646	0.358789	0.242117	0.582197
1537	sp|Q13564|ULA1_HUMAN NEDD8-activating enzyme E1 regulatory subunit OS=Homo sapiens OX=9606 GN=NAE1 PE=1 SV=1	ULA1	0.301764	0.0664888	0.62466	-0.263038	0.245834	0.582197
327	sp|O76081|RGS20_HUMAN Regulator of G-protein signaling 20 OS=Homo sapiens OX=9606 GN=RGS20 PE=1 SV=4	RGS20	0.318996	0.0802846	0.660617	-0.254794	0.242254	0.582197
918	sp|P35573|GDE_HUMAN Glycogen debranching enzyme OS=Homo sapiens OX=9606 GN=AGL PE=1 SV=3	GDE	0.184865	0.0823722	0.660617	-0.120096	0.245892	0.582197
1776	sp|Q53HC9|EIPR1_HUMAN EARP and GARP complex-interacting protein 1 OS=Homo sapiens OX=9606 GN=EIPR1 PE=1 SV=2	EIPR1	0.106451	0.102488	0.686368	-0.155694	0.242633	0.582197
804	sp|P25098|ARBK1_HUMAN Beta-adrenergic receptor kinase 1 OS=Homo sapiens OX=9606 GN=GRK2 PE=1 SV=2	ARBK1	0.373324	0.12005	0.713512	-0.650967	0.244067	0.582197
1148	sp|P53582|MAP11_HUMAN Methionine aminopeptidase 1 OS=Homo sapiens OX=9606 GN=METAP1 PE=1 SV=2	MAP11	0.162546	0.158778	0.739346	-0.26311	0.246055	0.582197
1918	sp|Q70CQ3|UBP30_HUMAN Ubiquitin carboxyl-terminal hydrolase 30 OS=Homo sapiens OX=9606 GN=USP30 PE=1 SV=1	UBP30	0.137868	0.181773	0.754974	0.111329	0.245753	0.582197
2485	sp|Q9BY32|ITPA_HUMAN Inosine triphosphate pyrophosphatase OS=Homo sapiens OX=9606 GN=ITPA PE=1 SV=2	ITPA	0.311199	0.181943	0.754974	-0.43863	0.240824	0.582197
1083	sp|P50225|ST1A1_HUMAN Sulfotransferase 1A1 OS=Homo sapiens OX=9606 GN=SULT1A1 PE=1 SV=3	ST1A1	-0.182187	0.221219	0.792724	-0.231643	0.243019	0.582197
173	sp|O43505|B4GA1_HUMAN Beta-1,4-glucuronyltransferase 1 OS=Homo sapiens OX=9606 GN=B4GAT1 PE=1 SV=1	B4GA1	0.280919	0.267184	0.828298	-0.212186	0.245508	0.582197
927	sp|P35749|MYH11_HUMAN Myosin-11 OS=Homo sapiens OX=9606 GN=MYH11 PE=1 SV=3	MYH11	-0.284723	0.269217	0.829411	0.23358	0.243306	0.582197
1503	sp|Q13200|PSMD2_HUMAN 26S proteasome non-ATPase regulatory subunit 2 OS=Homo sapiens OX=9606 GN=PSMD2 PE=1 SV=3	PSMD2	0.0532759	0.375385	0.889914	-0.117637	0.245542	0.582197
276	sp|O75367|H2AY_HUMAN Core histone macro-H2A.1 OS=Homo sapiens OX=9606 GN=MACROH2A1 PE=1 SV=4	H2AY	-0.0975501	0.46347	0.931636	0.105446	0.241906	0.582197
2599	sp|Q9HB71|CYBP_HUMAN Calcyclin-binding protein OS=Homo sapiens OX=9606 GN=CACYBP PE=1 SV=2	CYBP	0.0880392	0.471834	0.931636	-0.150949	0.243053	0.582197
2058	sp|Q8N1G4|LRC47_HUMAN Leucine-rich repeat-containing protein 47 OS=Homo sapiens OX=9606 GN=LRRC47 PE=1 SV=1	LRC47	-0.0791656	0.494105	0.933816	-0.315919	0.245624	0.582197
2140	sp|Q8TCU6|PREX1_HUMAN Phosphatidylinositol 3,4,5-trisphosphate-dependent Rac exchanger 1 protein OS=Homo sapiens OX=9606 GN=PREX1 PE=1 SV=3	PREX1	-0.0656901	0.536299	0.939569	-0.160628	0.244015	0.582197
754	sp|P21912|SDHB_HUMAN Succinate dehydrogenase [ubiquinone] iron-sulfur subunit, mitochondrial OS=Homo sapiens OX=9606 GN=SDHB PE=1 SV=3	SDHB	-0.124341	0.617245	0.956645	-0.273837	0.245348	0.582197
1632	sp|Q15019|SEPT2_HUMAN Septin-2 OS=Homo sapiens OX=9606 GN=SEPTIN2 PE=1 SV=1	SEPT2	-0.0381068	0.592335	0.956645	-0.0776469	0.242984	0.582197
1075	sp|P49802|RGS7_HUMAN Regulator of G-protein signaling 7 OS=Homo sapiens OX=9606 GN=RGS7 PE=1 SV=3	RGS7	-0.0707416	0.645128	0.961266	0.210597	0.242232	0.582197
3	sp|A0FGR8|ESYT2_HUMAN Extended synaptotagmin-2 OS=Homo sapiens OX=9606 GN=ESYT2 PE=1 SV=1	ESYT2	0.0667449	0.723992	0.976299	0.180814	0.241672	0.582197
1450	sp|Q08752|PPID_HUMAN Peptidyl-prolyl cis-trans isomerase D OS=Homo sapiens OX=9606 GN=PPID PE=1 SV=3	PPID	0.165595	0.728529	0.977302	-0.489798	0.241716	0.582197
752	sp|P21796|VDAC1_HUMAN Voltage-dependent anion-selective channel protein 1 OS=Homo sapiens OX=9606 GN=VDAC1 PE=1 SV=2	VDAC1	-0.0375165	0.811851	0.980715	-0.139894	0.245405	0.582197
1817	sp|Q5TBA9|FRY_HUMAN Protein furry homolog OS=Homo sapiens OX=9606 GN=FRY PE=1 SV=1	FRY	-0.087259	0.738198	0.980715	0.455287	0.244361	0.582197
2210	sp|Q92777|SYN2_HUMAN Synapsin-2 OS=Homo sapiens OX=9606 GN=SYN2 PE=2 SV=4	SYN2	0.0256698	0.816267	0.980715	0.169661	0.245688	0.582197
2426	sp|Q9BRQ6|MIC25_HUMAN MICOS complex subunit MIC25 OS=Homo sapiens OX=9606 GN=CHCHD6 PE=1 SV=1	MIC25	0.0135859	0.929216	0.992446	-0.606549	0.246007	0.582197
922	sp|P35609|ACTN2_HUMAN Alpha-actinin-2 OS=Homo sapiens OX=9606 GN=ACTN2 PE=1 SV=1	ACTN2	-0.00300769	0.990788	0.998234	-0.50749	0.24317	0.582197
826	sp|P27338|AOFB_HUMAN Amine oxidase [flavin-containing] B OS=Homo sapiens OX=9606 GN=MAOB PE=1 SV=3	AOFB	-0.103265	0.578984	0.956645	-0.226513	0.246875	0.583139
1709	sp|Q16363|LAMA4_HUMAN Laminin subunit alpha-4 OS=Homo sapiens OX=9606 GN=LAMA4 PE=1 SV=4	LAMA4	-0.0234298	0.914072	0.988626	-0.421325	0.246728	0.583139
507	sp|P07196|NFL_HUMAN Neurofilament light polypeptide OS=Homo sapiens OX=9606 GN=NEFL PE=1 SV=3	NFL	-0.00113148	0.988755	0.998234	0.117145	0.247121	0.583223
2416	sp|Q9BQE5|APOL2_HUMAN Apolipoprotein L2 OS=Homo sapiens OX=9606 GN=APOL2 PE=1 SV=1	APOL2	0.354488	0.000309745	0.0674113	-0.387963	0.248222	0.583332
1237	sp|P61088|UBE2N_HUMAN Ubiquitin-conjugating enzyme E2 N OS=Homo sapiens OX=9606 GN=UBE2N PE=1 SV=1	UBE2N	0.46212	0.0139519	0.368454	-0.428226	0.248021	0.583332
901	sp|P33121|ACSL1_HUMAN Long-chain-fatty-acid--CoA ligase 1 OS=Homo sapiens OX=9606 GN=ACSL1 PE=1 SV=1	ACSL1	-0.0977165	0.359712	0.87545	0.268255	0.247723	0.583332
759	sp|P22033|MUTA_HUMAN Methylmalonyl-CoA mutase, mitochondrial OS=Homo sapiens OX=9606 GN=MMUT PE=1 SV=4	MUTA	0.0275711	0.702951	0.974786	-0.0681146	0.247961	0.583332
1320	sp|P63208|SKP1_HUMAN S-phase kinase-associated protein 1 OS=Homo sapiens OX=9606 GN=SKP1 PE=1 SV=2	SKP1	0.0212357	0.908581	0.988626	-0.264492	0.247461	0.583332
201	sp|O43920|NDUS5_HUMAN NADH dehydrogenase [ubiquinone] iron-sulfur protein 5 OS=Homo sapiens OX=9606 GN=NDUFS5 PE=1 SV=3	NDUS5	-0.10469	0.743443	0.980715	-0.514716	0.248523	0.583544
1183	sp|P55039|DRG2_HUMAN Developmentally-regulated GTP-binding protein 2 OS=Homo sapiens OX=9606 GN=DRG2 PE=1 SV=1	DRG2	-0.182882	0.000867189	0.106303	-0.142715	0.249917	0.58483
215	sp|O60343|TBCD4_HUMAN TBC1 domain family member 4 OS=Homo sapiens OX=9606 GN=TBC1D4 PE=1 SV=2	TBCD4	0.337844	0.00478216	0.234485	0.172643	0.249364	0.58483
390	sp|O95674|CDS2_HUMAN Phosphatidate cytidylyltransferase 2 OS=Homo sapiens OX=9606 GN=CDS2 PE=1 SV=1	CDS2	0.0822804	0.491142	0.933816	-0.389832	0.249636	0.58483
897	sp|P32119|PRDX2_HUMAN Peroxiredoxin-2 OS=Homo sapiens OX=9606 GN=PRDX2 PE=1 SV=5	PRDX2	-0.0437146	0.68595	0.968592	-0.160045	0.24987	0.58483
1102	sp|P51116|FXR2_HUMAN Fragile X mental retardation syndrome-related protein 2 OS=Homo sapiens OX=9606 GN=FXR2 PE=1 SV=2	FXR2	-0.611646	0.0352688	0.51615	0.225233	0.252292	0.585926
3001	sp|Q9Y5M8|SRPRB_HUMAN Signal recognition particle receptor subunit beta OS=Homo sapiens OX=9606 GN=SRPRB PE=1 SV=3	SRPRB	0.251375	0.0389269	0.522911	-0.310019	0.252263	0.585926
789	sp|P23526|SAHH_HUMAN Adenosylhomocysteinase OS=Homo sapiens OX=9606 GN=AHCY PE=1 SV=4	SAHH	0.495692	0.0529362	0.572568	-0.75664	0.251807	0.585926
421	sp|P00568|KAD1_HUMAN Adenylate kinase isoenzyme 1 OS=Homo sapiens OX=9606 GN=AK1 PE=1 SV=3	KAD1	0.179294	0.0916345	0.665425	0.11625	0.25067	0.585926
2696	sp|Q9NX95|SYBU_HUMAN Syntabulin OS=Homo sapiens OX=9606 GN=SYBU PE=1 SV=2	SYBU	0.191555	0.251903	0.81799	0.210316	0.251655	0.585926
426	sp|P01009|A1AT_HUMAN Alpha-1-antitrypsin OS=Homo sapiens OX=9606 GN=SERPINA1 PE=1 SV=3	A1AT	-0.271002	0.309791	0.849804	0.322206	0.251325	0.585926
451	sp|P02794|FRIH_HUMAN Ferritin heavy chain OS=Homo sapiens OX=9606 GN=FTH1 PE=1 SV=2	FRIH	0.026739	0.730411	0.978093	0.0887215	0.251458	0.585926
2944	sp|Q9Y2X3|NOP58_HUMAN Nucleolar protein 58 OS=Homo sapiens OX=9606 GN=NOP58 PE=1 SV=1	NOP58	0.0253322	0.852299	0.985202	-0.496768	0.252219	0.585926
666	sp|P15104|GLNA_HUMAN Glutamine synthetase OS=Homo sapiens OX=9606 GN=GLUL PE=1 SV=4	GLNA	-0.019947	0.882454	0.987892	0.203035	0.250996	0.585926
2389	sp|Q99683|M3K5_HUMAN Mitogen-activated protein kinase kinase kinase 5 OS=Homo sapiens OX=9606 GN=MAP3K5 PE=1 SV=1	M3K5	-0.121431	0.469624	0.931636	0.410586	0.252629	0.586065
2385	sp|Q99622|C10_HUMAN Protein C10 OS=Homo sapiens OX=9606 GN=C12orf57 PE=1 SV=1	C10	-0.192375	0.531323	0.939569	-0.273804	0.252775	0.586065
2096	sp|Q8NBJ7|SUMF2_HUMAN Inactive C-alpha-formylglycine-generating enzyme 2 OS=Homo sapiens OX=9606 GN=SUMF2 PE=1 SV=2	SUMF2	0.400781	0.0118087	0.35092	0.131658	0.253495	0.586235
2856	sp|Q9ULX6|AKP8L_HUMAN A-kinase anchor protein 8-like OS=Homo sapiens OX=9606 GN=AKAP8L PE=1 SV=4	AKP8L	0.225209	0.0917024	0.665425	-0.299204	0.254082	0.586235
23	sp|O43374|RASL2_HUMAN Ras GTPase-activating protein 4 OS=Homo sapiens OX=9606 GN=RASA4 PE=2 SV=2	RASL2	0.212005	0.107537	0.704365	0.17146	0.254332	0.586235
675	sp|P15927|RFA2_HUMAN Replication protein A 32 kDa subunit OS=Homo sapiens OX=9606 GN=RPA2 PE=1 SV=1	RFA2	0.193381	0.213485	0.787745	-0.333831	0.253865	0.586235
1186	sp|P55084|ECHB_HUMAN Trifunctional enzyme subunit beta, mitochondrial OS=Homo sapiens OX=9606 GN=HADHB PE=1 SV=3	ECHB	-0.0534567	0.41302	0.910181	0.125208	0.254325	0.586235
1741	sp|Q16880|CGT_HUMAN 2-hydroxyacylsphingosine 1-beta-galactosyltransferase OS=Homo sapiens OX=9606 GN=UGT8 PE=2 SV=2	CGT	0.190266	0.445721	0.924762	-0.322355	0.253179	0.586235
2093	sp|Q8NAN2|MIGA1_HUMAN Mitoguardin 1 OS=Homo sapiens OX=9606 GN=MIGA1 PE=1 SV=1	MIGA1	0.023849	0.881174	0.987393	0.241446	0.253705	0.586235
1229	sp|P60903|S10AA_HUMAN Protein S100-A10 OS=Homo sapiens OX=9606 GN=S100A10 PE=1 SV=2	S10AA	-0.293865	0.0654153	0.622822	-0.213445	0.255341	0.587245
139	sp|O15400|STX7_HUMAN Syntaxin-7 OS=Homo sapiens OX=9606 GN=STX7 PE=1 SV=4	STX7	0.321458	0.0750738	0.65659	-0.15987	0.255629	0.587245
2398	sp|Q99767|APBA2_HUMAN Amyloid-beta A4 precursor protein-binding family A member 2 OS=Homo sapiens OX=9606 GN=APBA2 PE=1 SV=3	APBA2	-0.233318	0.176271	0.753762	-0.268962	0.255167	0.587245
2972	sp|Q9Y496|KIF3A_HUMAN Kinesin-like protein KIF3A OS=Homo sapiens OX=9606 GN=KIF3A PE=1 SV=4	KIF3A	-0.0106167	0.881337	0.987393	-0.12381	0.255412	0.587245
2164	sp|Q8WVC6|DCAKD_HUMAN Dephospho-CoA kinase domain-containing protein OS=Homo sapiens OX=9606 GN=DCAKD PE=1 SV=1	DCAKD	0.00670929	0.951694	0.998213	-0.274803	0.255832	0.587245
1451	sp|Q08AD1|CAMP2_HUMAN Calmodulin-regulated spectrin-associated protein 2 OS=Homo sapiens OX=9606 GN=CAMSAP2 PE=1 SV=3	CAMP2	0.216446	0.170168	0.747538	-0.287451	0.256196	0.587429
813	sp|P26012|ITB8_HUMAN Integrin beta-8 OS=Homo sapiens OX=9606 GN=ITGB8 PE=1 SV=1	ITB8	-0.132885	0.540039	0.941788	0.582037	0.256337	0.587429
1325	sp|P67775|PP2AA_HUMAN Serine/threonine-protein phosphatase 2A catalytic subunit alpha isoform OS=Homo sapiens OX=9606 GN=PPP2CA PE=1 SV=1	PP2AA	-0.0533396	0.249487	0.813388	0.0341606	0.257066	0.58766
614	sp|P12074|CX6A1_HUMAN Cytochrome c oxidase subunit 6A1, mitochondrial OS=Homo sapiens OX=9606 GN=COX6A1 PE=1 SV=4	CX6A1	0.0345942	0.82312	0.980715	-0.204272	0.25669	0.58766
1475	sp|Q12906|ILF3_HUMAN Interleukin enhancer-binding factor 3 OS=Homo sapiens OX=9606 GN=ILF3 PE=1 SV=3	ILF3	0.00925188	0.943112	0.998213	-0.164256	0.257075	0.58766
2141	sp|Q8TD22|SFXN5_HUMAN Sideroflexin-5 OS=Homo sapiens OX=9606 GN=SFXN5 PE=1 SV=1	SFXN5	-0.445148	0.0115301	0.349707	-0.468786	0.257446	0.588023
2885	sp|Q9UPT9|UBP22_HUMAN Ubiquitin carboxyl-terminal hydrolase 22 OS=Homo sapiens OX=9606 GN=USP22 PE=1 SV=2	UBP22	-0.0613432	0.538702	0.941129	-0.209729	0.258073	0.588483
783	sp|P23443|KS6B1_HUMAN Ribosomal protein S6 kinase beta-1 OS=Homo sapiens OX=9606 GN=RPS6KB1 PE=1 SV=2	KS6B1	0.00349959	0.972425	0.998213	-0.349022	0.257982	0.588483
2203	sp|Q92616|GCN1_HUMAN eIF-2-alpha kinase activator GCN1 OS=Homo sapiens OX=9606 GN=GCN1 PE=1 SV=6	GCN1	-0.226669	0.141792	0.724954	-0.157924	0.258412	0.588552
2199	sp|Q92599|SEPT8_HUMAN Septin-8 OS=Homo sapiens OX=9606 GN=SEPTIN8 PE=1 SV=4	SEPT8	0.0191716	0.75218	0.980715	0.10062	0.258529	0.588552
317	sp|O75962|TRIO_HUMAN Triple functional domain protein OS=Homo sapiens OX=9606 GN=TRIO PE=1 SV=2	TRIO	0.193831	0.0545898	0.577281	-0.155648	0.260332	0.590208
2018	sp|Q8IVH4|MMAA_HUMAN Methylmalonic aciduria type A protein, mitochondrial OS=Homo sapiens OX=9606 GN=MMAA PE=1 SV=1	MMAA	-0.10276	0.233886	0.805862	-0.17333	0.260342	0.590208
1912	sp|Q6ZSY5|PPR3F_HUMAN Protein phosphatase 1 regulatory subunit 3F OS=Homo sapiens OX=9606 GN=PPP1R3F PE=1 SV=3	PPR3F	0.242224	0.452927	0.926726	0.228043	0.26075	0.590208
950	sp|P38919|IF4A3_HUMAN Eukaryotic initiation factor 4A-III OS=Homo sapiens OX=9606 GN=EIF4A3 PE=1 SV=4	IF4A3	0.195183	0.552243	0.950673	0.30913	0.260659	0.590208
1330	sp|P68366|TBA4A_HUMAN Tubulin alpha-4A chain OS=Homo sapiens OX=9606 GN=TUBA4A PE=1 SV=1	TBA4A	0.0354901	0.613178	0.956645	0.144918	0.260223	0.590208
187	sp|O43707|ACTN4_HUMAN Alpha-actinin-4 OS=Homo sapiens OX=9606 GN=ACTN4 PE=1 SV=2	ACTN4	0.0328228	0.749593	0.980715	-0.172787	0.259913	0.590208
339	sp|O94856|NFASC_HUMAN Neurofascin OS=Homo sapiens OX=9606 GN=NFASC PE=1 SV=4	NFASC	0.00666611	0.968413	0.998213	-0.266628	0.260383	0.590208
35	sp|O00213|APBB1_HUMAN Amyloid-beta A4 precursor protein-binding family B member 1 OS=Homo sapiens OX=9606 GN=APBB1 PE=1 SV=2	APBB1	0.251384	0.0580669	0.586847	-0.368633	0.261262	0.590805
285	sp|O75436|VP26A_HUMAN Vacuolar protein sorting-associated protein 26A OS=Homo sapiens OX=9606 GN=VPS26A PE=1 SV=2	VP26A	0.104471	0.525492	0.939126	0.210447	0.261441	0.590805
1279	sp|P62330|ARF6_HUMAN ADP-ribosylation factor 6 OS=Homo sapiens OX=9606 GN=ARF6 PE=1 SV=2	ARF6	-0.184207	0.130937	0.721001	0.125902	0.262545	0.591047
2276	sp|Q96DB2|HDA11_HUMAN Histone deacetylase 11 OS=Homo sapiens OX=9606 GN=HDAC11 PE=1 SV=1	HDA11	0.26375	0.140499	0.724698	-0.555922	0.261903	0.591047
2384	sp|Q99598|TSNAX_HUMAN Translin-associated protein X OS=Homo sapiens OX=9606 GN=TSNAX PE=1 SV=1	TSNAX	-0.315088	0.211097	0.786493	0.456827	0.262076	0.591047
938	sp|P36915|GNL1_HUMAN Guanine nucleotide-binding protein-like 1 OS=Homo sapiens OX=9606 GN=GNL1 PE=1 SV=2	GNL1	0.0478161	0.470145	0.931636	0.158455	0.262371	0.591047
730	sp|P20337|RAB3B_HUMAN Ras-related protein Rab-3B OS=Homo sapiens OX=9606 GN=RAB3B PE=1 SV=2	RAB3B	-0.00245296	0.990828	0.998234	0.315125	0.262617	0.591047
2593	sp|Q9HAS0|NJMU_HUMAN Protein Njmu-R1 OS=Homo sapiens OX=9606 GN=C17orf75 PE=1 SV=2	NJMU	0.209401	0.139074	0.724698	-0.626499	0.263154	0.591777
2561	sp|Q9H492|MLP3A_HUMAN Microtubule-associated proteins 1A/1B light chain 3A OS=Homo sapiens OX=9606 GN=MAP1LC3A PE=1 SV=2	MLP3A	0.300669	0.0301084	0.477282	0.192672	0.263639	0.592386
2650	sp|Q9NRV9|HEBP1_HUMAN Heme-binding protein 1 OS=Homo sapiens OX=9606 GN=HEBP1 PE=1 SV=1	HEBP1	-0.209139	0.371871	0.887646	-0.14624	0.263881	0.592446
2230	sp|Q93008|USP9X_HUMAN Probable ubiquitin carboxyl-terminal hydrolase FAF-X OS=Homo sapiens OX=9606 GN=USP9X PE=1 SV=3	USP9X	0.0534557	0.435608	0.920682	-0.179767	0.264836	0.594109
1536	sp|Q13561|DCTN2_HUMAN Dynactin subunit 2 OS=Homo sapiens OX=9606 GN=DCTN2 PE=1 SV=4	DCTN2	0.0918552	0.227224	0.796773	0.127777	0.266262	0.596823
601	sp|P11217|PYGM_HUMAN Glycogen phosphorylase, muscle form OS=Homo sapiens OX=9606 GN=PYGM PE=1 SV=6	PYGM	0.0178561	0.779251	0.980715	0.100105	0.266961	0.597423
1090	sp|P50502|F10A1_HUMAN Hsc70-interacting protein OS=Homo sapiens OX=9606 GN=ST13 PE=1 SV=2	F10A1	-0.0912385	0.763286	0.980715	0.428285	0.266753	0.597423
513	sp|P07384|CAN1_HUMAN Calpain-1 catalytic subunit OS=Homo sapiens OX=9606 GN=CAPN1 PE=1 SV=1	CAN1	-0.244444	0.0420976	0.535121	0.125434	0.267189	0.597449
1768	sp|Q4V328|GRAP1_HUMAN GRIP1-associated protein 1 OS=Homo sapiens OX=9606 GN=GRIPAP1 PE=1 SV=2	GRAP1	0.229642	0.0234248	0.463232	-0.251323	0.269741	0.597478
343	sp|O94903|PLPHP_HUMAN Pyridoxal phosphate homeostasis protein OS=Homo sapiens OX=9606 GN=PLPBP PE=1 SV=1	PLPHP	0.219221	0.0495579	0.555752	-0.160722	0.269252	0.597478
2273	sp|Q96CW1|AP2M1_HUMAN AP-2 complex subunit mu OS=Homo sapiens OX=9606 GN=AP2M1 PE=1 SV=2	AP2M1	-0.105874	0.165737	0.746086	-0.184631	0.268829	0.597478
1941	sp|Q7LDG7|GRP2_HUMAN RAS guanyl-releasing protein 2 OS=Homo sapiens OX=9606 GN=RASGRP2 PE=1 SV=1	GRP2	-0.454987	0.271458	0.830176	-0.454693	0.268632	0.597478
1796	sp|Q5SQN1|SNP47_HUMAN Synaptosomal-associated protein 47 OS=Homo sapiens OX=9606 GN=SNAP47 PE=1 SV=3	SNP47	-0.336042	0.274908	0.83439	0.479123	0.269424	0.597478
1435	sp|Q07666|KHDR1_HUMAN KH domain-containing, RNA-binding, signal transduction-associated protein 1 OS=Homo sapiens OX=9606 GN=KHDRBS1 PE=1 SV=1	KHDR1	-0.363328	0.288884	0.842732	0.164323	0.268245	0.597478
2527	sp|Q9H0F7|ARL6_HUMAN ADP-ribosylation factor-like protein 6 OS=Homo sapiens OX=9606 GN=ARL6 PE=1 SV=1	ARL6	-0.0979736	0.497987	0.933816	-0.464835	0.269275	0.597478
1130	sp|P52209|6PGD_HUMAN 6-phosphogluconate dehydrogenase, decarboxylating OS=Homo sapiens OX=9606 GN=PGD PE=1 SV=3	6PGD	0.0342402	0.848846	0.98513	-0.308613	0.268941	0.597478
1758	sp|Q3ZCQ8|TIM50_HUMAN Mitochondrial import inner membrane translocase subunit TIM50 OS=Homo sapiens OX=9606 GN=TIMM50 PE=1 SV=2	TIM50	-0.0342488	0.90438	0.988626	0.3218	0.269794	0.597478
2129	sp|Q8TB37|NUBPL_HUMAN Iron-sulfur protein NUBPL OS=Homo sapiens OX=9606 GN=NUBPL PE=1 SV=3	NUBPL	-0.00755526	0.932233	0.994302	-0.314253	0.268728	0.597478
1743	sp|Q16891|MIC60_HUMAN MICOS complex subunit MIC60 OS=Homo sapiens OX=9606 GN=IMMT PE=1 SV=1	MIC60	-0.00207871	0.979652	0.998213	-0.130427	0.26856	0.597478
3010	sp|Q9Y617|SERC_HUMAN Phosphoserine aminotransferase OS=Homo sapiens OX=9606 GN=PSAT1 PE=1 SV=2	SERC	0.00157715	0.983671	0.998213	0.132579	0.26952	0.597478
365	sp|O95182|NDUA7_HUMAN NADH dehydrogenase [ubiquinone] 1 alpha subcomplex subunit 7 OS=Homo sapiens OX=9606 GN=NDUFA7 PE=1 SV=3	NDUA7	0.0937354	0.661568	0.964784	-0.292135	0.270579	0.598737
2137	sp|Q8TC07|TBC15_HUMAN TBC1 domain family member 15 OS=Homo sapiens OX=9606 GN=TBC1D15 PE=1 SV=2	TBC15	0.0762055	0.244675	0.811411	-0.180846	0.271407	0.60009
2128	sp|Q8TB36|GDAP1_HUMAN Ganglioside-induced differentiation-associated protein 1 OS=Homo sapiens OX=9606 GN=GDAP1 PE=1 SV=3	GDAP1	0.0327162	0.605235	0.956645	-0.0767089	0.272101	0.601144
2802	sp|Q9UHG3|PCYOX_HUMAN Prenylcysteine oxidase 1 OS=Homo sapiens OX=9606 GN=PCYOX1 PE=1 SV=3	PCYOX	-0.220477	0.264306	0.827791	-0.315092	0.27325	0.602728
1657	sp|Q15233|NONO_HUMAN Non-POU domain-containing octamer-binding protein OS=Homo sapiens OX=9606 GN=NONO PE=1 SV=4	NONO	0.100607	0.65309	0.96424	-0.454339	0.273307	0.602728
1689	sp|Q15750|TAB1_HUMAN TGF-beta-activated kinase 1 and MAP3K7-binding protein 1 OS=Homo sapiens OX=9606 GN=TAB1 PE=1 SV=1	TAB1	-0.171866	0.705407	0.975239	0.483784	0.273472	0.602728
1143	sp|P52907|CAZA1_HUMAN F-actin-capping protein subunit alpha-1 OS=Homo sapiens OX=9606 GN=CAPZA1 PE=1 SV=3	CAZA1	-0.00612801	0.959638	0.998213	0.101492	0.274075	0.603576
1284	sp|P62736|ACTA_HUMAN Actin, aortic smooth muscle OS=Homo sapiens OX=9606 GN=ACTA2 PE=1 SV=1	ACTA	0.0996739	0.631802	0.958244	-0.625375	0.274886	0.604583
4	sp|A0JNW5|UH1BL_HUMAN UHRF1-binding protein 1-like OS=Homo sapiens OX=9606 GN=UHRF1BP1L PE=1 SV=2	UH1BL	0.0561476	0.805563	0.980715	-0.335356	0.274969	0.604583
1513	sp|Q13347|EIF3I_HUMAN Eukaryotic translation initiation factor 3 subunit I OS=Homo sapiens OX=9606 GN=EIF3I PE=1 SV=1	EIF3I	0.292467	0.0253938	0.477282	-0.332413	0.27605	0.604667
69	sp|O14548|COX7R_HUMAN Cytochrome c oxidase subunit 7A-related protein, mitochondrial OS=Homo sapiens OX=9606 GN=COX7A2L PE=1 SV=2	COX7R	0.182853	0.53528	0.939569	0.362311	0.276104	0.604667
172	sp|O43504|LTOR5_HUMAN Ragulator complex protein LAMTOR5 OS=Homo sapiens OX=9606 GN=LAMTOR5 PE=1 SV=1	LTOR5	0.193146	0.656081	0.964613	-0.414552	0.276319	0.604667
459	sp|P04083|ANXA1_HUMAN Annexin A1 OS=Homo sapiens OX=9606 GN=ANXA1 PE=1 SV=2	ANXA1	0.0268312	0.807859	0.980715	-0.124079	0.275756	0.604667
1993	sp|Q86VW0|SESD1_HUMAN SEC14 domain and spectrin repeat-containing protein 1 OS=Homo sapiens OX=9606 GN=SESTD1 PE=1 SV=2	SESD1	-0.0673807	0.765309	0.980715	0.175878	0.275729	0.604667
1403	sp|Q02952|AKA12_HUMAN A-kinase anchor protein 12 OS=Homo sapiens OX=9606 GN=AKAP12 PE=1 SV=4	AKA12	-0.00226744	0.980499	0.998213	-0.14123	0.275889	0.604667
697	sp|P17655|CAN2_HUMAN Calpain-2 catalytic subunit OS=Homo sapiens OX=9606 GN=CAPN2 PE=1 SV=6	CAN2	0.167415	0.0234608	0.463232	-0.16133	0.278345	0.607752
2706	sp|Q9NYU2|UGGG1_HUMAN UDP-glucose:glycoprotein glucosyltransferase 1 OS=Homo sapiens OX=9606 GN=UGGT1 PE=1 SV=3	UGGG1	0.198324	0.388445	0.898919	-0.328095	0.2788	0.607752
2362	sp|Q96SB3|NEB2_HUMAN Neurabin-2 OS=Homo sapiens OX=9606 GN=PPP1R9B PE=1 SV=3	NEB2	-0.162428	0.539355	0.941152	0.203977	0.27902	0.607752
1719	sp|Q16643|DREB_HUMAN Drebrin OS=Homo sapiens OX=9606 GN=DBN1 PE=1 SV=4	DREB	0.0724788	0.628589	0.958244	-0.345086	0.278755	0.607752
1803	sp|Q5T0F9|C2D1B_HUMAN Coiled-coil and C2 domain-containing protein 1B OS=Homo sapiens OX=9606 GN=CC2D1B PE=1 SV=1	C2D1B	0.0839853	0.634147	0.958244	-0.3425	0.279048	0.607752
1920	sp|Q70E73|RAPH1_HUMAN Ras-associated and pleckstrin homology domains-containing protein 1 OS=Homo sapiens OX=9606 GN=RAPH1 PE=1 SV=3	RAPH1	0.0478047	0.809144	0.980715	0.829011	0.278851	0.607752
2705	sp|Q9NYL2|M3K20_HUMAN Mitogen-activated protein kinase kinase kinase 20 OS=Homo sapiens OX=9606 GN=MAP3K20 PE=1 SV=3	M3K20	-0.0967253	0.313225	0.850677	-0.109398	0.280245	0.609039
1038	sp|P48058|GRIA4_HUMAN Glutamate receptor 4 OS=Homo sapiens OX=9606 GN=GRIA4 PE=1 SV=2	GRIA4	-0.0834389	0.787306	0.980715	0.181524	0.280201	0.609039
2577	sp|Q9H8H3|MET7A_HUMAN Methyltransferase-like protein 7A OS=Homo sapiens OX=9606 GN=METTL7A PE=1 SV=1	MET7A	-0.00645226	0.969867	0.998213	-0.223869	0.280299	0.609039
1938	sp|Q7L775|EPMIP_HUMAN EPM2A-interacting protein 1 OS=Homo sapiens OX=9606 GN=EPM2AIP1 PE=1 SV=1	EPMIP	0.102513	0.288884	0.842732	-0.118792	0.280723	0.609482
2130	sp|Q8TB45|DPTOR_HUMAN DEP domain-containing mTOR-interacting protein OS=Homo sapiens OX=9606 GN=DEPTOR PE=1 SV=2	DPTOR	0.390222	0.00111614	0.121618	-0.308777	0.281095	0.60981
1786	sp|Q5JPH6|SYEM_HUMAN Probable glutamate--tRNA ligase, mitochondrial OS=Homo sapiens OX=9606 GN=EARS2 PE=1 SV=2	SYEM	0.688863	0.0719654	0.643532	-0.553276	0.283161	0.611447
643	sp|P13797|PLST_HUMAN Plastin-3 OS=Homo sapiens OX=9606 GN=PLS3 PE=1 SV=4	PLST	-0.213053	0.222213	0.793717	0.206838	0.283652	0.611447
543	sp|P08758|ANXA5_HUMAN Annexin A5 OS=Homo sapiens OX=9606 GN=ANXA5 PE=1 SV=2	ANXA5	0.162105	0.290065	0.842732	-0.174172	0.283401	0.611447
604	sp|P11277|SPTB1_HUMAN Spectrin beta chain, erythrocytic OS=Homo sapiens OX=9606 GN=SPTB PE=1 SV=5	SPTB1	-0.141056	0.33845	0.863081	-0.197165	0.283554	0.611447
1860	sp|Q6IA86|ELP2_HUMAN Elongator complex protein 2 OS=Homo sapiens OX=9606 GN=ELP2 PE=1 SV=2	ELP2	0.12592	0.425924	0.916451	-0.382239	0.282291	0.611447
2842	sp|Q9UL51|HCN2_HUMAN Potassium/sodium hyperpolarization-activated cyclic nucleotide-gated channel 2 OS=Homo sapiens OX=9606 GN=HCN2 PE=1 SV=3	HCN2	-0.0891125	0.701948	0.974786	0.193894	0.282554	0.611447
2808	sp|Q9UI12|VATH_HUMAN V-type proton ATPase subunit H OS=Homo sapiens OX=9606 GN=ATP6V1H PE=1 SV=1	VATH	0.0260562	0.721304	0.976299	0.108976	0.282294	0.611447
1732	sp|Q16798|MAON_HUMAN NADP-dependent malic enzyme, mitochondrial OS=Homo sapiens OX=9606 GN=ME3 PE=2 SV=2	MAON	-0.0660741	0.79454	0.980715	0.196104	0.283082	0.611447
2136	sp|Q8TBY8|PMFBP_HUMAN Polyamine-modulated factor 1-binding protein 1 OS=Homo sapiens OX=9606 GN=PMFBP1 PE=1 SV=3	PMFBP	0.0564924	0.790205	0.980715	-0.288398	0.283839	0.611447
877	sp|P30626|SORCN_HUMAN Sorcin OS=Homo sapiens OX=9606 GN=SRI PE=1 SV=1	SORCN	0.588606	0.0275625	0.477282	-0.475885	0.284434	0.611936
527	sp|P08133|ANXA6_HUMAN Annexin A6 OS=Homo sapiens OX=9606 GN=ANXA6 PE=1 SV=3	ANXA6	0.185762	0.156722	0.738906	-0.146302	0.284588	0.611936
355	sp|O94973|AP2A2_HUMAN AP-2 complex subunit alpha-2 OS=Homo sapiens OX=9606 GN=AP2A2 PE=1 SV=2	AP2A2	-0.0929175	0.220301	0.791425	0.0816914	0.284729	0.611936
1062	sp|P49588|SYAC_HUMAN Alanine--tRNA ligase, cytoplasmic OS=Homo sapiens OX=9606 GN=AARS1 PE=1 SV=2	SYAC	0.038034	0.626424	0.958244	0.120384	0.285175	0.612417
1780	sp|Q59EK9|RUN3A_HUMAN RUN domain-containing protein 3A OS=Homo sapiens OX=9606 GN=RUNDC3A PE=1 SV=2	RUN3A	-0.189046	0.224463	0.795707	0.542755	0.285398	0.61242
44	sp|O00303|EIF3F_HUMAN Eukaryotic translation initiation factor 3 subunit F OS=Homo sapiens OX=9606 GN=EIF3F PE=1 SV=1	EIF3F	0.12983	0.539106	0.941152	0.229034	0.286497	0.614302
2341	sp|Q96PU5|NED4L_HUMAN E3 ubiquitin-protein ligase NEDD4-like OS=Homo sapiens OX=9606 GN=NEDD4L PE=1 SV=2	NED4L	0.121894	0.589276	0.956645	-0.278666	0.287168	0.614451
2427	sp|Q9BRS8|LARP6_HUMAN La-related protein 6 OS=Homo sapiens OX=9606 GN=LARP6 PE=1 SV=1	LARP6	-0.127155	0.836243	0.983966	-0.422576	0.287232	0.614451
376	sp|O95319|CELF2_HUMAN CUGBP Elav-like family member 2 OS=Homo sapiens OX=9606 GN=CELF2 PE=1 SV=1	CELF2	0.0522997	0.937367	0.997372	-0.308732	0.287031	0.614451
2348	sp|Q96Q11|TRNT1_HUMAN CCA tRNA nucleotidyltransferase 1, mitochondrial OS=Homo sapiens OX=9606 GN=TRNT1 PE=1 SV=2	TRNT1	0.161718	0.602759	0.956645	-0.282135	0.287586	0.614732
1754	sp|Q3LXA3|TKFC_HUMAN Triokinase/FMN cyclase OS=Homo sapiens OX=9606 GN=TKFC PE=1 SV=2	TKFC	-0.394916	0.210562	0.786493	0.25331	0.288236	0.615645
2746	sp|Q9P1Z2|CACO1_HUMAN Calcium-binding and coiled-coil domain-containing protein 1 OS=Homo sapiens OX=9606 GN=CALCOCO1 PE=1 SV=2	CACO1	0.305718	0.136055	0.722518	0.147494	0.28852	0.615777
1092	sp|P50570|DYN2_HUMAN Dynamin-2 OS=Homo sapiens OX=9606 GN=DNM2 PE=1 SV=2	DYN2	-0.0868327	0.225275	0.795707	0.075185	0.290014	0.618011
1199	sp|P55795|HNRH2_HUMAN Heterogeneous nuclear ribonucleoprotein H2 OS=Homo sapiens OX=9606 GN=HNRNPH2 PE=1 SV=1	HNRH2	-0.0378961	0.639359	0.959753	0.127853	0.289829	0.618011
1153	sp|P53667|LIMK1_HUMAN LIM domain kinase 1 OS=Homo sapiens OX=9606 GN=LIMK1 PE=1 SV=3	LIMK1	-0.221067	0.0733515	0.649287	0.0865627	0.291747	0.621226
540	sp|P08670|VIME_HUMAN Vimentin OS=Homo sapiens OX=9606 GN=VIM PE=1 SV=4	VIME	-0.176926	0.204871	0.785859	-0.0884168	0.292756	0.622895
919	sp|P35579|MYH9_HUMAN Myosin-9 OS=Homo sapiens OX=9606 GN=MYH9 PE=1 SV=4	MYH9	-0.223617	0.00665696	0.284499	0.0834492	0.294777	0.623063
844	sp|P28331|NDUS1_HUMAN NADH-ubiquinone oxidoreductase 75 kDa subunit, mitochondrial OS=Homo sapiens OX=9606 GN=NDUFS1 PE=1 SV=3	NDUS1	0.13395	0.122478	0.718853	-0.101597	0.295436	0.623063
1077	sp|P49821|NDUV1_HUMAN NADH dehydrogenase [ubiquinone] flavoprotein 1, mitochondrial OS=Homo sapiens OX=9606 GN=NDUFV1 PE=1 SV=4	NDUV1	0.135927	0.151432	0.735723	-0.176541	0.295387	0.623063
2917	sp|Q9Y2A7|NCKP1_HUMAN Nck-associated protein 1 OS=Homo sapiens OX=9606 GN=NCKAP1 PE=1 SV=1	NCKP1	-0.149639	0.200314	0.783097	0.328405	0.293807	0.623063
2862	sp|Q9UMY4|SNX12_HUMAN Sorting nexin-12 OS=Homo sapiens OX=9606 GN=SNX12 PE=1 SV=4	SNX12	0.249932	0.228256	0.797169	0.60947	0.29467	0.623063
1360	sp|P84098|RL19_HUMAN 60S ribosomal protein L19 OS=Homo sapiens OX=9606 GN=RPL19 PE=1 SV=1	RL19	-0.0639625	0.470963	0.931636	0.132646	0.296164	0.623063
263	sp|O75170|PP6R2_HUMAN Serine/threonine-protein phosphatase 6 regulatory subunit 2 OS=Homo sapiens OX=9606 GN=PPP6R2 PE=1 SV=2	PP6R2	-0.0814474	0.553083	0.951149	-0.170249	0.29433	0.623063
2080	sp|Q8N5V2|NGEF_HUMAN Ephexin-1 OS=Homo sapiens OX=9606 GN=NGEF PE=1 SV=2	NGEF	-0.145986	0.60462	0.956645	0.465289	0.295586	0.623063
416	sp|P00492|HPRT_HUMAN Hypoxanthine-guanine phosphoribosyltransferase OS=Homo sapiens OX=9606 GN=HPRT1 PE=1 SV=2	HPRT	-0.12526	0.652363	0.96424	-0.505276	0.294662	0.623063
1135	sp|P52565|GDIR1_HUMAN Rho GDP-dissociation inhibitor 1 OS=Homo sapiens OX=9606 GN=ARHGDIA PE=1 SV=3	GDIR1	-0.175545	0.716523	0.975713	-0.371097	0.293281	0.623063
872	sp|P30419|NMT1_HUMAN Glycylpeptide N-tetradecanoyltransferase 1 OS=Homo sapiens OX=9606 GN=NMT1 PE=1 SV=2	NMT1	-0.0831733	0.752919	0.980715	0.160081	0.295255	0.623063
1065	sp|P49591|SYSC_HUMAN Serine--tRNA ligase, cytoplasmic OS=Homo sapiens OX=9606 GN=SARS1 PE=1 SV=3	SYSC	-0.0406114	0.802775	0.980715	0.0896905	0.295191	0.623063
2474	sp|Q9BX66|SRBS1_HUMAN Sorbin and SH3 domain-containing protein 1 OS=Homo sapiens OX=9606 GN=SORBS1 PE=1 SV=3	SRBS1	0.0439243	0.810299	0.980715	0.162451	0.294707	0.623063
348	sp|O94915|FRYL_HUMAN Protein furry homolog-like OS=Homo sapiens OX=9606 GN=FRYL PE=1 SV=2	FRYL	-0.0315541	0.894532	0.988626	-0.281859	0.296044	0.623063
2343	sp|Q96PV0|SYGP1_HUMAN Ras/Rap GTPase-activating protein SynGAP OS=Homo sapiens OX=9606 GN=SYNGAP1 PE=1 SV=4	SYGP1	-0.00315517	0.992466	0.998234	-0.539066	0.296214	0.623063
860	sp|P30041|PRDX6_HUMAN Peroxiredoxin-6 OS=Homo sapiens OX=9606 GN=PRDX6 PE=1 SV=3	PRDX6	-0.230699	0.0489795	0.554541	-0.137124	0.296695	0.623451
2666	sp|Q9NTI5|PDS5B_HUMAN Sister chromatid cohesion protein PDS5 homolog B OS=Homo sapiens OX=9606 GN=PDS5B PE=1 SV=1	PDS5B	0.259781	0.0715707	0.643258	0.188074	0.296849	0.623451
1168	sp|P54577|SYYC_HUMAN Tyrosine--tRNA ligase, cytoplasmic OS=Homo sapiens OX=9606 GN=YARS1 PE=1 SV=4	SYYC	0.0485253	0.784386	0.980715	-0.125816	0.297408	0.62406
1434	sp|Q07343|PDE4B_HUMAN cAMP-specific 3,5-cyclic phosphodiesterase 4B OS=Homo sapiens OX=9606 GN=PDE4B PE=1 SV=1	PDE4B	-0.0404255	0.840711	0.983966	-0.216372	0.297591	0.62406
865	sp|P30050|RL12_HUMAN 60S ribosomal protein L12 OS=Homo sapiens OX=9606 GN=RPL12 PE=1 SV=1	RL12	-0.165105	0.243793	0.811411	0.101892	0.298333	0.624198
1655	sp|Q15185|TEBP_HUMAN Prostaglandin E synthase 3 OS=Homo sapiens OX=9606 GN=PTGES3 PE=1 SV=1	TEBP	0.0259994	0.631977	0.958244	0.0578919	0.298278	0.624198
959	sp|P40616|ARL1_HUMAN ADP-ribosylation factor-like protein 1 OS=Homo sapiens OX=9606 GN=ARL1 PE=1 SV=1	ARL1	-0.017117	0.757078	0.980715	0.0706201	0.298004	0.624198
226	sp|O60610|DIAP1_HUMAN Protein diaphanous homolog 1 OS=Homo sapiens OX=9606 GN=DIAPH1 PE=1 SV=2	DIAP1	-0.120247	0.623889	0.957547	-0.107608	0.299047	0.625219
2759	sp|Q9P2R3|ANFY1_HUMAN Rabankyrin-5 OS=Homo sapiens OX=9606 GN=ANKFY1 PE=1 SV=2	ANFY1	-0.138394	0.00424758	0.23276	0.0835972	0.301251	0.62542
313	sp|O75935|DCTN3_HUMAN Dynactin subunit 3 OS=Homo sapiens OX=9606 GN=DCTN3 PE=1 SV=1	DCTN3	0.586134	0.0163296	0.410612	0.25519	0.300967	0.62542
703	sp|P17900|SAP3_HUMAN Ganglioside GM2 activator OS=Homo sapiens OX=9606 GN=GM2A PE=1 SV=4	SAP3	-0.154721	0.292979	0.842732	0.225327	0.30131	0.62542
2747	sp|Q9P227|RHG23_HUMAN Rho GTPase-activating protein 23 OS=Homo sapiens OX=9606 GN=ARHGAP23 PE=1 SV=2	RHG23	0.108609	0.328621	0.856966	-0.219926	0.3015	0.62542
2823	sp|Q9UJU6|DBNL_HUMAN Drebrin-like protein OS=Homo sapiens OX=9606 GN=DBNL PE=1 SV=1	DBNL	-0.163872	0.456483	0.926726	-0.235164	0.30136	0.62542
1770	sp|Q53GL7|PAR10_HUMAN Protein mono-ADP-ribosyltransferase PARP10 OS=Homo sapiens OX=9606 GN=PARP10 PE=1 SV=2	PAR10	0.0875366	0.511743	0.93481	-0.496896	0.299664	0.62542
1156	sp|P53677|AP3M2_HUMAN AP-3 complex subunit mu-2 OS=Homo sapiens OX=9606 GN=AP3M2 PE=2 SV=1	AP3M2	-0.133209	0.702461	0.974786	0.359006	0.300136	0.62542
1193	sp|P55287|CAD11_HUMAN Cadherin-11 OS=Homo sapiens OX=9606 GN=CDH11 PE=1 SV=2	CAD11	-0.107875	0.716644	0.975713	0.311947	0.299838	0.62542
2765	sp|Q9UBC2|EP15R_HUMAN Epidermal growth factor receptor substrate 15-like 1 OS=Homo sapiens OX=9606 GN=EPS15L1 PE=1 SV=1	EP15R	-0.0940267	0.723306	0.976299	0.42314	0.301631	0.62542
1856	sp|Q6GMV3|PTRD1_HUMAN Putative peptidyl-tRNA hydrolase PTRHD1 OS=Homo sapiens OX=9606 GN=PTRHD1 PE=1 SV=1	PTRD1	0.0160012	0.893597	0.988626	-0.278168	0.300359	0.62542
1033	sp|P47756|CAPZB_HUMAN F-actin-capping protein subunit beta OS=Homo sapiens OX=9606 GN=CAPZB PE=1 SV=4	CAPZB	-0.00118654	0.990901	0.998234	-0.309472	0.301626	0.62542
2995	sp|Q9Y5E2|PCDB7_HUMAN Protocadherin beta-7 OS=Homo sapiens OX=9606 GN=PCDHB7 PE=2 SV=1	PCDB7	-0.365555	0.45538	0.926726	-0.672504	0.302145	0.625549
1031	sp|P47736|RPGP1_HUMAN Rap1 GTPase-activating protein 1 OS=Homo sapiens OX=9606 GN=RAP1GAP PE=1 SV=2	RPGP1	0.0654488	0.750445	0.980715	-0.147082	0.302007	0.625549
3028	sp|Q9Y6V0|PCLO_HUMAN Protein piccolo OS=Homo sapiens OX=9606 GN=PCLO PE=1 SV=5	PCLO	0.577169	0.00398575	0.225501	0.195276	0.30288	0.626601
830	sp|P27449|VATL_HUMAN V-type proton ATPase 16 kDa proteolipid subunit OS=Homo sapiens OX=9606 GN=ATP6V0C PE=1 SV=1	VATL	-0.237247	0.047125	0.543693	-0.257872	0.303605	0.627163
156	sp|O43264|ZW10_HUMAN Centromere/kinetochore protein zw10 homolog OS=Homo sapiens OX=9606 GN=ZW10 PE=1 SV=3	ZW10	0.0284541	0.73967	0.980715	-0.156582	0.303561	0.627163
563	sp|P09874|PARP1_HUMAN Poly [ADP-ribose] polymerase 1 OS=Homo sapiens OX=9606 GN=PARP1 PE=1 SV=4	PARP1	0.177467	0.044006	0.535121	-0.185667	0.304	0.627511
2151	sp|Q8TF21|ANR24_HUMAN Ankyrin repeat domain-containing protein 24 OS=Homo sapiens OX=9606 GN=ANKRD24 PE=2 SV=2	ANR24	0.472914	0.0999005	0.684872	0.242286	0.304445	0.627959
457	sp|P04075|ALDOA_HUMAN Fructose-bisphosphate aldolase A OS=Homo sapiens OX=9606 GN=ALDOA PE=1 SV=2	ALDOA	0.106008	0.099062	0.684872	-0.102603	0.3051	0.628374
1056	sp|P49354|FNTA_HUMAN Protein farnesyltransferase/geranylgeranyltransferase type-1 subunit alpha OS=Homo sapiens OX=9606 GN=FNTA PE=1 SV=1	FNTA	-0.0571878	0.64391	0.961128	0.237301	0.304985	0.628374
1785	sp|Q5HYI7|MTX3_HUMAN Metaxin-3 OS=Homo sapiens OX=9606 GN=MTX3 PE=1 SV=2	MTX3	-0.10118	0.667825	0.964784	0.177589	0.305862	0.629475
2022	sp|Q8IWJ2|GCC2_HUMAN GRIP and coiled-coil domain-containing protein 2 OS=Homo sapiens OX=9606 GN=GCC2 PE=1 SV=4	GCC2	0.105966	0.307357	0.849804	0.244458	0.306226	0.629755
1169	sp|P54578|UBP14_HUMAN Ubiquitin carboxyl-terminal hydrolase 14 OS=Homo sapiens OX=9606 GN=USP14 PE=1 SV=3	UBP14	0.163473	0.295356	0.842732	-0.472402	0.306706	0.629891
635	sp|P13611|CSPG2_HUMAN Versican core protein OS=Homo sapiens OX=9606 GN=VCAN PE=1 SV=3	CSPG2	-0.00283876	0.962423	0.998213	-0.0769691	0.306747	0.629891
2269	sp|Q96CM8|ACSF2_HUMAN Medium-chain acyl-CoA ligase ACSF2, mitochondrial OS=Homo sapiens OX=9606 GN=ACSF2 PE=1 SV=2	ACSF2	-0.229255	0.0461485	0.538632	-0.166073	0.307213	0.630379
1206	sp|P56556|NDUA6_HUMAN NADH dehydrogenase [ubiquinone] 1 alpha subcomplex subunit 6 OS=Homo sapiens OX=9606 GN=NDUFA6 PE=1 SV=4	NDUA6	0.0399435	0.793976	0.980715	0.32344	0.307665	0.630839
884	sp|P31321|KAP1_HUMAN cAMP-dependent protein kinase type I-beta regulatory subunit OS=Homo sapiens OX=9606 GN=PRKAR1B PE=1 SV=4	KAP1	0.0593882	0.573739	0.956645	-0.164387	0.30875	0.632126
349	sp|O94919|ENDD1_HUMAN Endonuclease domain-containing 1 protein OS=Homo sapiens OX=9606 GN=ENDOD1 PE=1 SV=2	ENDD1	-0.0881735	0.685476	0.968592	0.390048	0.308562	0.632126
746	sp|P21359|NF1_HUMAN Neurofibromin OS=Homo sapiens OX=9606 GN=NF1 PE=1 SV=2	NF1	0.0664675	0.520625	0.938011	-0.175088	0.309749	0.633235
3007	sp|Q9Y5X3|SNX5_HUMAN Sorting nexin-5 OS=Homo sapiens OX=9606 GN=SNX5 PE=1 SV=1	SNX5	0.0117818	0.925081	0.992312	0.142959	0.309664	0.633235
645	sp|P13807|GYS1_HUMAN Glycogen [starch] synthase, muscle OS=Homo sapiens OX=9606 GN=GYS1 PE=1 SV=2	GYS1	0.00532952	0.925054	0.992312	-0.0724695	0.310068	0.633418
338	sp|O94832|MYO1D_HUMAN Unconventional myosin-Id OS=Homo sapiens OX=9606 GN=MYO1D PE=1 SV=2	MYO1D	-0.0792668	0.203765	0.785859	-0.0526968	0.311701	0.634941
2409	sp|Q99963|SH3G3_HUMAN Endophilin-A3 OS=Homo sapiens OX=9606 GN=SH3GL3 PE=1 SV=1	SH3G3	-0.239079	0.295496	0.842732	0.518374	0.311732	0.634941
400	sp|O95819|M4K4_HUMAN Mitogen-activated protein kinase kinase kinase kinase 4 OS=Homo sapiens OX=9606 GN=MAP4K4 PE=1 SV=2	M4K4	-0.152572	0.46241	0.931099	-0.240439	0.311665	0.634941
1522	sp|Q13449|LSAMP_HUMAN Limbic system-associated membrane protein OS=Homo sapiens OX=9606 GN=LSAMP PE=1 SV=2	LSAMP	0.0253194	0.877759	0.987143	-0.15064	0.311125	0.634941
2573	sp|Q9H7D7|WDR26_HUMAN WD repeat-containing protein 26 OS=Homo sapiens OX=9606 GN=WDR26 PE=1 SV=3	WDR26	-0.150151	0.573088	0.956645	0.105737	0.312444	0.635455
600	sp|P11216|PYGB_HUMAN Glycogen phosphorylase, brain form OS=Homo sapiens OX=9606 GN=PYGB PE=1 SV=5	PYGB	0.0195365	0.689778	0.970969	0.0668362	0.312416	0.635455
1411	sp|Q04446|GLGB_HUMAN 1,4-alpha-glucan-branching enzyme OS=Homo sapiens OX=9606 GN=GBE1 PE=1 SV=3	GLGB	0.0701891	0.461752	0.930462	-0.12771	0.313517	0.637169
2786	sp|Q9UEY8|ADDG_HUMAN Gamma-adducin OS=Homo sapiens OX=9606 GN=ADD3 PE=1 SV=1	ADDG	0.154109	0.136309	0.722562	-0.273837	0.314912	0.639535
2556	sp|Q9H425|CA198_HUMAN Uncharacterized protein C1orf198 OS=Homo sapiens OX=9606 GN=C1orf198 PE=1 SV=1	CA198	0.110115	0.364083	0.880223	0.137945	0.316408	0.641881
157	sp|O43272|PROD_HUMAN Proline dehydrogenase 1, mitochondrial OS=Homo sapiens OX=9606 GN=PRODH PE=1 SV=3	PROD	-0.0631559	0.639035	0.959753	-0.183207	0.316531	0.641881
1408	sp|Q03252|LMNB2_HUMAN Lamin-B2 OS=Homo sapiens OX=9606 GN=LMNB2 PE=1 SV=4	LMNB2	0.143939	0.334328	0.862801	-0.161215	0.316866	0.642048
1906	sp|Q6WCQ1|MPRIP_HUMAN Myosin phosphatase Rho-interacting protein OS=Homo sapiens OX=9606 GN=MPRIP PE=1 SV=3	MPRIP	-0.216307	0.388671	0.898919	-0.348936	0.317078	0.642048
207	sp|O60262|GBG7_HUMAN Guanine nucleotide-binding protein G(I)/G(S)/G(O) subunit gamma-7 OS=Homo sapiens OX=9606 GN=GNG7 PE=1 SV=1	GBG7	0.235133	0.260075	0.827178	-0.509103	0.317907	0.643256
2643	sp|Q9NR50|EI2BG_HUMAN Translation initiation factor eIF-2B subunit gamma OS=Homo sapiens OX=9606 GN=EIF2B3 PE=1 SV=1	EI2BG	0.344755	0.0639001	0.61436	-0.14305	0.31875	0.64449
2075	sp|Q8N568|DCLK2_HUMAN Serine/threonine-protein kinase DCLK2 OS=Homo sapiens OX=9606 GN=DCLK2 PE=1 SV=4	DCLK2	0.0412902	0.374818	0.889914	-0.0561851	0.320204	0.646485
1012	sp|P46060|RAGP1_HUMAN Ran GTPase-activating protein 1 OS=Homo sapiens OX=9606 GN=RANGAP1 PE=1 SV=1	RAGP1	0.0799464	0.697665	0.974148	0.161385	0.320093	0.646485
223	sp|O60503|ADCY9_HUMAN Adenylate cyclase type 9 OS=Homo sapiens OX=9606 GN=ADCY9 PE=1 SV=4	ADCY9	0.0723773	0.7546	0.980715	-0.385019	0.321526	0.64868
2160	sp|Q8WUX9|CHMP7_HUMAN Charged multivesicular body protein 7 OS=Homo sapiens OX=9606 GN=CHMP7 PE=1 SV=1	CHMP7	0.238534	0.102623	0.686368	0.174741	0.323159	0.649215
27	sp|O00154|BACH_HUMAN Cytosolic acyl coenzyme A thioester hydrolase OS=Homo sapiens OX=9606 GN=ACOT7 PE=1 SV=3	BACH	0.131031	0.137889	0.724698	-0.155298	0.322628	0.649215
2923	sp|Q9Y2H1|ST38L_HUMAN Serine/threonine-protein kinase 38-like OS=Homo sapiens OX=9606 GN=STK38L PE=1 SV=3	ST38L	0.104359	0.25437	0.820567	-0.190825	0.322381	0.649215
2658	sp|Q9NS69|TOM22_HUMAN Mitochondrial import receptor subunit TOM22 homolog OS=Homo sapiens OX=9606 GN=TOMM22 PE=1 SV=3	TOM22	0.072297	0.72157	0.976299	-0.258812	0.323199	0.649215
1738	sp|Q16850|CP51A_HUMAN Lanosterol 14-alpha demethylase OS=Homo sapiens OX=9606 GN=CYP51A1 PE=1 SV=3	CP51A	0.0658648	0.728949	0.977302	-0.21863	0.322734	0.649215
2076	sp|Q8N573|OXR1_HUMAN Oxidation resistance protein 1 OS=Homo sapiens OX=9606 GN=OXR1 PE=1 SV=2	OXR1	-0.0255194	0.907986	0.988626	-0.262894	0.322968	0.649215
1983	sp|Q86UW8|HPLN4_HUMAN Hyaluronan and proteoglycan link protein 4 OS=Homo sapiens OX=9606 GN=HAPLN4 PE=2 SV=1	HPLN4	-0.174129	0.434256	0.919785	0.208626	0.323728	0.649805
2894	sp|Q9UQ16|DYN3_HUMAN Dynamin-3 OS=Homo sapiens OX=9606 GN=DNM3 PE=1 SV=4	DYN3	-0.0763762	0.287382	0.842732	0.0723813	0.324281	0.650444
1136	sp|P52594|AGFG1_HUMAN Arf-GAP domain and FG repeat-containing protein 1 OS=Homo sapiens OX=9606 GN=AGFG1 PE=1 SV=2	AGFG1	-0.31747	0.269258	0.829411	0.209598	0.324983	0.650908
3009	sp|Q9Y608|LRRF2_HUMAN Leucine-rich repeat flightless-interacting protein 2 OS=Homo sapiens OX=9606 GN=LRRFIP2 PE=1 SV=1	LRRF2	-0.0809134	0.913372	0.988626	0.725204	0.32481	0.650908
493	sp|P06576|ATPB_HUMAN ATP synthase subunit beta, mitochondrial OS=Homo sapiens OX=9606 GN=ATP5F1B PE=1 SV=3	ATPB	-0.0411051	0.486679	0.933816	0.079452	0.325447	0.651365
2806	sp|Q9UI09|NDUAC_HUMAN NADH dehydrogenase [ubiquinone] 1 alpha subcomplex subunit 12 OS=Homo sapiens OX=9606 GN=NDUFA12 PE=1 SV=1	NDUAC	0.221491	0.115579	0.712359	-0.189408	0.326686	0.653168
1100	sp|P50995|ANX11_HUMAN Annexin A11 OS=Homo sapiens OX=9606 GN=ANXA11 PE=1 SV=1	ANX11	-0.0220412	0.948292	0.998213	-0.641112	0.32682	0.653168
1224	sp|P60709|ACTB_HUMAN Actin, cytoplasmic 1 OS=Homo sapiens OX=9606 GN=ACTB PE=1 SV=1	ACTB	-0.0810563	0.00177715	0.137733	0.0323648	0.329692	0.655214
533	sp|P08243|ASNS_HUMAN Asparagine synthetase [glutamine-hydrolyzing] OS=Homo sapiens OX=9606 GN=ASNS PE=1 SV=4	ASNS	0.143925	0.0844617	0.660617	-0.123933	0.329073	0.655214
867	sp|P30085|KCY_HUMAN UMP-CMP kinase OS=Homo sapiens OX=9606 GN=CMPK1 PE=1 SV=3	KCY	0.129725	0.0825584	0.660617	-0.0733661	0.329296	0.655214
250	sp|O75061|AUXI_HUMAN Putative tyrosine-protein phosphatase auxilin OS=Homo sapiens OX=9606 GN=DNAJC6 PE=1 SV=3	AUXI	0.0868915	0.346045	0.863593	0.167038	0.328227	0.655214
1424	sp|Q05639|EF1A2_HUMAN Elongation factor 1-alpha 2 OS=Homo sapiens OX=9606 GN=EEF1A2 PE=1 SV=1	EF1A2	0.0616782	0.387458	0.898919	-0.118288	0.329729	0.655214
2767	sp|Q9UBF2|COPG2_HUMAN Coatomer subunit gamma-2 OS=Homo sapiens OX=9606 GN=COPG2 PE=1 SV=1	COPG2	-0.0545393	0.707358	0.975713	0.174062	0.328756	0.655214
1195	sp|P55327|TPD52_HUMAN Tumor protein D52 OS=Homo sapiens OX=9606 GN=TPD52 PE=1 SV=2	TPD52	-0.0595354	0.735511	0.980459	-0.441643	0.329739	0.655214
489	sp|P05771|KPCB_HUMAN Protein kinase C beta type OS=Homo sapiens OX=9606 GN=PRKCB PE=1 SV=4	KPCB	-0.0266884	0.764183	0.980715	-0.157459	0.330037	0.655214
1955	sp|Q7Z478|DHX29_HUMAN ATP-dependent RNA helicase DHX29 OS=Homo sapiens OX=9606 GN=DHX29 PE=1 SV=2	DHX29	-0.114841	0.786456	0.980715	0.468752	0.330213	0.655214
2962	sp|Q9Y3P9|RBGP1_HUMAN Rab GTPase-activating protein 1 OS=Homo sapiens OX=9606 GN=RABGAP1 PE=1 SV=3	RBGP1	-0.0480718	0.771832	0.980715	0.0624841	0.328868	0.655214
1179	sp|P54920|SNAA_HUMAN Alpha-soluble NSF attachment protein OS=Homo sapiens OX=9606 GN=NAPA PE=1 SV=3	SNAA	0.0960242	0.134236	0.721001	-0.086686	0.331032	0.655898
1416	sp|Q04917|1433F_HUMAN 14-3-3 protein eta OS=Homo sapiens OX=9606 GN=YWHAH PE=1 SV=4	1433F	-0.00582351	0.952248	0.998213	-0.191858	0.330831	0.655898
2791	sp|Q9UGT4|SUSD2_HUMAN Sushi domain-containing protein 2 OS=Homo sapiens OX=9606 GN=SUSD2 PE=1 SV=1	SUSD2	-0.439533	0.170428	0.747538	-0.232863	0.331277	0.655914
1036	sp|P47985|UCRI_HUMAN Cytochrome b-c1 complex subunit Rieske, mitochondrial OS=Homo sapiens OX=9606 GN=UQCRFS1 PE=1 SV=2	UCRI	0.216704	0.252583	0.818393	0.195742	0.332385	0.657637
5	sp|A0MZ66|SHOT1_HUMAN Shootin-1 OS=Homo sapiens OX=9606 GN=SHTN1 PE=1 SV=4	SHOT1	-0.217412	0.311717	0.849804	0.165864	0.332773	0.657934
1874	sp|Q6NVY1|HIBCH_HUMAN 3-hydroxyisobutyryl-CoA hydrolase, mitochondrial OS=Homo sapiens OX=9606 GN=HIBCH PE=1 SV=2	HIBCH	0.00265639	0.991763	0.998234	0.249969	0.333596	0.65909
965	sp|P40939|ECHA_HUMAN Trifunctional enzyme subunit alpha, mitochondrial OS=Homo sapiens OX=9606 GN=HADHA PE=1 SV=2	ECHA	-0.0964219	0.0888976	0.665425	0.0843164	0.33417	0.659232
481	sp|P05166|PCCB_HUMAN Propionyl-CoA carboxylase beta chain, mitochondrial OS=Homo sapiens OX=9606 GN=PCCB PE=1 SV=3	PCCB	-0.63588	0.155787	0.738906	0.521101	0.334796	0.659232
1192	sp|P55268|LAMB2_HUMAN Laminin subunit beta-2 OS=Homo sapiens OX=9606 GN=LAMB2 PE=1 SV=2	LAMB2	-0.116981	0.312927	0.850677	-0.193831	0.335813	0.659232
979	sp|P42224|STAT1_HUMAN Signal transducer and activator of transcription 1-alpha/beta OS=Homo sapiens OX=9606 GN=STAT1 PE=1 SV=2	STAT1	-0.1055	0.389572	0.898919	-0.206659	0.335479	0.659232
2971	sp|Q9Y490|TLN1_HUMAN Talin-1 OS=Homo sapiens OX=9606 GN=TLN1 PE=1 SV=3	TLN1	-0.034207	0.61558	0.956645	0.0941701	0.33448	0.659232
760	sp|P22059|OSBP1_HUMAN Oxysterol-binding protein 1 OS=Homo sapiens OX=9606 GN=OSBP PE=1 SV=1	OSBP1	0.0862111	0.718169	0.975713	-0.148584	0.335054	0.659232
1870	sp|Q6NUK1|SCMC1_HUMAN Calcium-binding mitochondrial carrier protein SCaMC-1 OS=Homo sapiens OX=9606 GN=SLC25A24 PE=1 SV=2	SCMC1	-0.237334	0.708458	0.975713	0.449844	0.334092	0.659232
1648	sp|Q15121|PEA15_HUMAN Astrocytic phosphoprotein PEA-15 OS=Homo sapiens OX=9606 GN=PEA15 PE=1 SV=2	PEA15	-0.0242892	0.887556	0.988626	-0.204431	0.335427	0.659232
1947	sp|Q7Z392|TPC11_HUMAN Trafficking protein particle complex subunit 11 OS=Homo sapiens OX=9606 GN=TRAPPC11 PE=1 SV=2	TPC11	0.0123745	0.959009	0.998213	-0.228105	0.335697	0.659232
496	sp|P06730|IF4E_HUMAN Eukaryotic translation initiation factor 4E OS=Homo sapiens OX=9606 GN=EIF4E PE=1 SV=2	IF4E	0.186756	0.12346	0.718853	-0.592384	0.336928	0.660314
2614	sp|Q9HD26|GOPC_HUMAN Golgi-associated PDZ and coiled-coil motif-containing protein OS=Homo sapiens OX=9606 GN=GOPC PE=1 SV=1	GOPC	0.0866316	0.197511	0.781535	-0.1623	0.337319	0.660314
1126	sp|P51884|LUM_HUMAN Lumican OS=Homo sapiens OX=9606 GN=LUM PE=1 SV=2	LUM	-0.28171	0.510223	0.93481	0.330623	0.336686	0.660314
2127	sp|Q8TB22|SPT20_HUMAN Spermatogenesis-associated protein 20 OS=Homo sapiens OX=9606 GN=SPATA20 PE=2 SV=3	SPT20	0.0712988	0.753988	0.980715	0.275422	0.337259	0.660314
75	sp|O14594|NCAN_HUMAN Neurocan core protein OS=Homo sapiens OX=9606 GN=NCAN PE=1 SV=3	NCAN	-0.256252	0.145441	0.7283	-0.28752	0.337709	0.66061
1845	sp|Q684P5|RPGP2_HUMAN Rap1 GTPase-activating protein 2 OS=Homo sapiens OX=9606 GN=RAP1GAP2 PE=1 SV=2	RPGP2	-0.189894	0.619155	0.956645	0.251017	0.338668	0.662018
1765	sp|Q4J6C6|PPCEL_HUMAN Prolyl endopeptidase-like OS=Homo sapiens OX=9606 GN=PREPL PE=1 SV=1	PPCEL	0.553043	0.00725602	0.292427	-0.663134	0.339087	0.662368
1599	sp|Q14498|RBM39_HUMAN RNA-binding protein 39 OS=Homo sapiens OX=9606 GN=RBM39 PE=1 SV=2	RBM39	-0.0448051	0.427771	0.917244	-0.141826	0.339713	0.663123
51	sp|O00471|EXOC5_HUMAN Exocyst complex component 5 OS=Homo sapiens OX=9606 GN=EXOC5 PE=1 SV=1	EXOC5	0.282586	0.032987	0.499934	-0.232423	0.340791	0.663822
1925	sp|Q7L014|DDX46_HUMAN Probable ATP-dependent RNA helicase DDX46 OS=Homo sapiens OX=9606 GN=DDX46 PE=1 SV=2	DDX46	-0.104853	0.632142	0.958244	-0.148938	0.340601	0.663822
2505	sp|Q9C0D3|ZY11B_HUMAN Protein zyg-11 homolog B OS=Homo sapiens OX=9606 GN=ZYG11B PE=1 SV=2	ZY11B	-0.0474729	0.803118	0.980715	0.14611	0.340694	0.663822
1392	sp|Q02156|KPCE_HUMAN Protein kinase C epsilon type OS=Homo sapiens OX=9606 GN=PRKCE PE=1 SV=1	KPCE	-0.224571	0.137098	0.724698	-0.206613	0.341642	0.665012
2576	sp|Q9H845|ACAD9_HUMAN Complex I assembly factor ACAD9, mitochondrial OS=Homo sapiens OX=9606 GN=ACAD9 PE=1 SV=1	ACAD9	0.217343	0.11586	0.712359	-0.240932	0.341903	0.665053
2798	sp|Q9UHD2|TBK1_HUMAN Serine/threonine-protein kinase TBK1 OS=Homo sapiens OX=9606 GN=TBK1 PE=1 SV=1	TBK1	-0.215358	0.0358287	0.51615	0.127163	0.3426	0.665938
378	sp|O95372|LYPA2_HUMAN Acyl-protein thioesterase 2 OS=Homo sapiens OX=9606 GN=LYPLA2 PE=1 SV=1	LYPA2	-0.0303389	0.825403	0.980715	-0.239444	0.344235	0.668648
712	sp|P18505|GBRB1_HUMAN Gamma-aminobutyric acid receptor subunit beta-1 OS=Homo sapiens OX=9606 GN=GABRB1 PE=1 SV=2	GBRB1	0.433079	0.108906	0.705728	-0.236383	0.345028	0.669367
1640	sp|Q15049|MLC1_HUMAN Membrane protein MLC1 OS=Homo sapiens OX=9606 GN=MLC1 PE=1 SV=5	MLC1	0.143146	0.503813	0.933816	0.260147	0.34509	0.669367
2764	sp|Q9UBB6|NCDN_HUMAN Neurochondrin OS=Homo sapiens OX=9606 GN=NCDN PE=1 SV=1	NCDN	-0.0822334	0.696268	0.973759	0.147656	0.346848	0.67131
1419	sp|Q05193|DYN1_HUMAN Dynamin-1 OS=Homo sapiens OX=9606 GN=DNM1 PE=1 SV=2	DYN1	-0.0211354	0.748054	0.980715	0.0676569	0.346483	0.67131
1111	sp|P51553|IDH3G_HUMAN Isocitrate dehydrogenase [NAD] subunit gamma, mitochondrial OS=Homo sapiens OX=9606 GN=IDH3G PE=1 SV=1	IDH3G	-0.00993166	0.887426	0.988626	0.125317	0.346711	0.67131
2908	sp|Q9Y250|LZTS1_HUMAN Leucine zipper putative tumor suppressor 1 OS=Homo sapiens OX=9606 GN=LZTS1 PE=1 SV=3	LZTS1	0.0187569	0.965133	0.998213	-0.521417	0.347062	0.67131
2324	sp|Q96L92|SNX27_HUMAN Sorting nexin-27 OS=Homo sapiens OX=9606 GN=SNX27 PE=1 SV=2	SNX27	-0.0759221	0.427737	0.917244	0.134884	0.347352	0.671401
1673	sp|Q15417|CNN3_HUMAN Calponin-3 OS=Homo sapiens OX=9606 GN=CNN3 PE=1 SV=1	CNN3	0.210605	0.387577	0.898919	-0.119648	0.34794	0.672069
1191	sp|P55265|DSRAD_HUMAN Double-stranded RNA-specific adenosine deaminase OS=Homo sapiens OX=9606 GN=ADAR PE=1 SV=4	DSRAD	-0.158321	0.0978514	0.683798	-0.212737	0.349656	0.672694
1311	sp|P63027|VAMP2_HUMAN Vesicle-associated membrane protein 2 OS=Homo sapiens OX=9606 GN=VAMP2 PE=1 SV=3	VAMP2	0.169524	0.213969	0.787745	0.188533	0.349507	0.672694
558	sp|P09525|ANXA4_HUMAN Annexin A4 OS=Homo sapiens OX=9606 GN=ANXA4 PE=1 SV=4	ANXA4	0.314714	0.294702	0.842732	-0.449387	0.34874	0.672694
1736	sp|Q16836|HCDH_HUMAN Hydroxyacyl-coenzyme A dehydrogenase, mitochondrial OS=Homo sapiens OX=9606 GN=HADH PE=1 SV=3	HCDH	-0.0892037	0.590663	0.956645	0.211651	0.349956	0.672694
59	sp|O00567|NOP56_HUMAN Nucleolar protein 56 OS=Homo sapiens OX=9606 GN=NOP56 PE=1 SV=4	NOP56	0.0508873	0.723187	0.976299	-0.265767	0.349966	0.672694
2256	sp|Q96AQ6|PBIP1_HUMAN Pre-B-cell leukemia transcription factor-interacting protein 1 OS=Homo sapiens OX=9606 GN=PBXIP1 PE=1 SV=1	PBIP1	-0.00211688	0.979946	0.998213	0.106601	0.348945	0.672694
1457	sp|Q09666|AHNK_HUMAN Neuroblast differentiation-associated protein AHNAK OS=Homo sapiens OX=9606 GN=AHNAK PE=1 SV=2	AHNK	0.0004488	0.996472	0.998636	-0.109174	0.349555	0.672694
1418	sp|Q05086|UBE3A_HUMAN Ubiquitin-protein ligase E3A OS=Homo sapiens OX=9606 GN=UBE3A PE=1 SV=4	UBE3A	-0.167205	0.476309	0.931636	0.158207	0.350601	0.67298
2644	sp|Q9NR80|ARHG4_HUMAN Rho guanine nucleotide exchange factor 4 OS=Homo sapiens OX=9606 GN=ARHGEF4 PE=1 SV=3	ARHG4	-0.0536218	0.788894	0.980715	-0.205745	0.350536	0.67298
2652	sp|Q9NRW7|VPS45_HUMAN Vacuolar protein sorting-associated protein 45 OS=Homo sapiens OX=9606 GN=VPS45 PE=1 SV=1	VPS45	-0.0305292	0.799758	0.980715	0.108584	0.35091	0.673106
2656	sp|Q9NRZ5|PLCD_HUMAN 1-acyl-sn-glycerol-3-phosphate acyltransferase delta OS=Homo sapiens OX=9606 GN=AGPAT4 PE=1 SV=1	PLCD	0.251926	0.0241252	0.473175	-0.180192	0.351248	0.673122
480	sp|P05165|PCCA_HUMAN Propionyl-CoA carboxylase alpha chain, mitochondrial OS=Homo sapiens OX=9606 GN=PCCA PE=1 SV=4	PCCA	-0.282647	0.372505	0.887646	0.316061	0.351406	0.673122
1940	sp|Q7L804|RFIP2_HUMAN Rab11 family-interacting protein 2 OS=Homo sapiens OX=9606 GN=RAB11FIP2 PE=1 SV=1	RFIP2	0.0925487	0.768628	0.980715	0.393489	0.351884	0.673571
2921	sp|Q9Y2G0|EFR3B_HUMAN Protein EFR3 homolog B OS=Homo sapiens OX=9606 GN=EFR3B PE=1 SV=2	EFR3B	0.237426	0.0290674	0.477282	-0.254996	0.354398	0.673722
2201	sp|Q92604|LGAT1_HUMAN Acyl-CoA:lysophosphatidylglycerol acyltransferase 1 OS=Homo sapiens OX=9606 GN=LPGAT1 PE=1 SV=1	LGAT1	0.190956	0.117563	0.713449	0.138953	0.352384	0.673722
117	sp|O15075|DCLK1_HUMAN Serine/threonine-protein kinase DCLK1 OS=Homo sapiens OX=9606 GN=DCLK1 PE=1 SV=2	DCLK1	0.0654763	0.120598	0.713879	-0.0512167	0.353867	0.673722
1057	sp|P49356|FNTB_HUMAN Protein farnesyltransferase subunit beta OS=Homo sapiens OX=9606 GN=FNTB PE=1 SV=1	FNTB	0.177213	0.220456	0.791425	-0.638069	0.352495	0.673722
102	sp|O14972|VP26C_HUMAN Vacuolar protein sorting-associated protein 26C OS=Homo sapiens OX=9606 GN=VPS26C PE=1 SV=1	VP26C	-0.259013	0.265895	0.827791	0.352484	0.353335	0.673722
1129	sp|P51991|ROA3_HUMAN Heterogeneous nuclear ribonucleoprotein A3 OS=Homo sapiens OX=9606 GN=HNRNPA3 PE=1 SV=2	ROA3	0.0781019	0.30325	0.849804	-0.0971862	0.352989	0.673722
107	sp|O14994|SYN3_HUMAN Synapsin-3 OS=Homo sapiens OX=9606 GN=SYN3 PE=1 SV=2	SYN3	0.163434	0.325067	0.856942	-0.154234	0.353973	0.673722
2671	sp|Q9NUJ1|ABHDA_HUMAN Mycophenolic acid acyl-glucuronide esterase, mitochondrial OS=Homo sapiens OX=9606 GN=ABHD10 PE=1 SV=1	ABHDA	0.078165	0.522902	0.93853	-0.606729	0.353844	0.673722
2431	sp|Q9BS26|ERP44_HUMAN Endoplasmic reticulum resident protein 44 OS=Homo sapiens OX=9606 GN=ERP44 PE=1 SV=1	ERP44	0.0600123	0.779605	0.980715	0.197579	0.354186	0.673722
1001	sp|P43304|GPDM_HUMAN Glycerol-3-phosphate dehydrogenase, mitochondrial OS=Homo sapiens OX=9606 GN=GPD2 PE=1 SV=3	GPDM	0.150721	NA	NA	-0.204751	0.353261	0.673722
2312	sp|Q96JC1|VPS39_HUMAN Vam6/Vps39-like protein OS=Homo sapiens OX=9606 GN=VPS39 PE=1 SV=2	VPS39	-0.393707	0.417736	0.915781	0.212978	0.355739	0.675806
1400	sp|Q02750|MP2K1_HUMAN Dual specificity mitogen-activated protein kinase kinase 1 OS=Homo sapiens OX=9606 GN=MAP2K1 PE=1 SV=2	MP2K1	-0.0619799	0.356948	0.875117	-0.105332	0.356717	0.6772
31	sp|O00178|GTPB1_HUMAN GTP-binding protein 1 OS=Homo sapiens OX=9606 GN=GTPBP1 PE=1 SV=3	GTPB1	-0.0245466	0.840716	0.983966	-0.161983	0.356995	0.677261
1270	sp|P62244|RS15A_HUMAN 40S ribosomal protein S15a OS=Homo sapiens OX=9606 GN=RPS15A PE=1 SV=2	RS15A	-0.150853	0.125974	0.721001	0.164886	0.3575	0.677755
1747	sp|Q2M2I8|AAK1_HUMAN AP2-associated protein kinase 1 OS=Homo sapiens OX=9606 GN=AAK1 PE=1 SV=3	AAK1	0.346542	6.95990928970622e-06	0.00811607	-0.158459	0.358022	0.67828
2152	sp|Q8TF44|C2C4C_HUMAN C2 calcium-dependent domain-containing protein 4C OS=Homo sapiens OX=9606 GN=C2CD4C PE=1 SV=2	C2C4C	-0.379111	0.0182712	0.424376	-0.0941558	0.358268	0.678282
2978	sp|Q9Y4F1|FARP1_HUMAN FERM, ARHGEF and pleckstrin domain-containing protein 1 OS=Homo sapiens OX=9606 GN=FARP1 PE=1 SV=1	FARP1	-0.127666	0.209199	0.786493	0.0701493	0.358544	0.67834
2082	sp|Q8N6M0|OTU6B_HUMAN Deubiquitinase OTUD6B OS=Homo sapiens OX=9606 GN=OTUD6B PE=1 SV=1	OTU6B	0.226749	0.416275	0.913941	0.243456	0.359269	0.678958
996	sp|P43004|EAA2_HUMAN Excitatory amino acid transporter 2 OS=Homo sapiens OX=9606 GN=SLC1A2 PE=1 SV=2	EAA2	0.0907426	0.438555	0.921989	0.113608	0.359362	0.678958
1225	sp|P60842|IF4A1_HUMAN Eukaryotic initiation factor 4A-I OS=Homo sapiens OX=9606 GN=EIF4A1 PE=1 SV=1	IF4A1	-0.125211	0.00447818	0.23276	-0.0612123	0.359998	0.679239
631	sp|P13051|UNG_HUMAN Uracil-DNA glycosylase OS=Homo sapiens OX=9606 GN=UNG PE=1 SV=2	UNG	-0.342118	0.395723	0.904705	-0.160978	0.360476	0.679239
1752	sp|Q3KQU3|MA7D1_HUMAN MAP7 domain-containing protein 1 OS=Homo sapiens OX=9606 GN=MAP7D1 PE=1 SV=1	MA7D1	0.112476	0.454421	0.926726	0.147746	0.360797	0.679239
794	sp|P23763|VAMP1_HUMAN Vesicle-associated membrane protein 1 OS=Homo sapiens OX=9606 GN=VAMP1 PE=1 SV=1	VAMP1	-0.43807	0.599634	0.956645	0.508489	0.360801	0.679239
1073	sp|P49773|HINT1_HUMAN Histidine triad nucleotide-binding protein 1 OS=Homo sapiens OX=9606 GN=HINT1 PE=1 SV=2	HINT1	0.00344482	0.967051	0.998213	-0.163525	0.360286	0.679239
1674	sp|Q15418|KS6A1_HUMAN Ribosomal protein S6 kinase alpha-1 OS=Homo sapiens OX=9606 GN=RPS6KA1 PE=1 SV=2	KS6A1	0.00177285	0.970395	0.998213	-0.110628	0.360984	0.679239
1930	sp|Q7L266|ASGL1_HUMAN Isoaspartyl peptidase/L-asparaginase OS=Homo sapiens OX=9606 GN=ASRGL1 PE=1 SV=2	ASGL1	0.168334	0.213948	0.787745	-0.102735	0.361248	0.679275
2873	sp|Q9UNW9|NOVA2_HUMAN RNA-binding protein Nova-2 OS=Homo sapiens OX=9606 GN=NOVA2 PE=1 SV=1	NOVA2	0.199214	0.00628394	0.284421	-0.0986557	0.362697	0.679493
1307	sp|P62979|RS27A_HUMAN Ubiquitin-40S ribosomal protein S27a OS=Homo sapiens OX=9606 GN=RPS27A PE=1 SV=2	RS27A	0.0704367	0.267957	0.828947	-0.0900308	0.362427	0.679493
1600	sp|Q14515|SPRL1_HUMAN SPARC-like protein 1 OS=Homo sapiens OX=9606 GN=SPARCL1 PE=1 SV=2	SPRL1	0.0945569	0.590485	0.956645	-0.335143	0.362171	0.679493
2105	sp|Q8NDA8|MROH1_HUMAN Maestro heat-like repeat-containing protein family member 1 OS=Homo sapiens OX=9606 GN=MROH1 PE=2 SV=3	MROH1	0.0531132	0.681237	0.967448	0.160777	0.362838	0.679493
1850	sp|Q69YQ0|CYTSA_HUMAN Cytospin-A OS=Homo sapiens OX=9606 GN=SPECC1L PE=1 SV=2	CYTSA	-0.0584152	0.826942	0.980715	-0.204975	0.361945	0.679493
882	sp|P31150|GDIA_HUMAN Rab GDP dissociation inhibitor alpha OS=Homo sapiens OX=9606 GN=GDI1 PE=1 SV=2	GDIA	0.0157363	0.863753	0.987139	-0.0901097	0.362481	0.679493
688	sp|P16615|AT2A2_HUMAN Sarcoplasmic/endoplasmic reticulum calcium ATPase 2 OS=Homo sapiens OX=9606 GN=ATP2A2 PE=1 SV=1	AT2A2	0.0701183	0.51134	0.93481	-0.0544859	0.363793	0.68082
674	sp|P15924|DESP_HUMAN Desmoplakin OS=Homo sapiens OX=9606 GN=DSP PE=1 SV=3	DESP	-0.631011	0.0848541	0.660617	0.117044	0.365089	0.682321
1399	sp|Q02543|RL18A_HUMAN 60S ribosomal protein L18a OS=Homo sapiens OX=9606 GN=RPL18A PE=1 SV=2	RL18A	-0.111724	0.633329	0.958244	0.293468	0.365077	0.682321
432	sp|P01860|IGHG3_HUMAN Immunoglobulin heavy constant gamma 3 OS=Homo sapiens OX=9606 GN=IGHG3 PE=1 SV=2	IGHG3	0.123983	0.840543	0.983966	0.360885	0.366178	0.682512
836	sp|P27816|MAP4_HUMAN Microtubule-associated protein 4 OS=Homo sapiens OX=9606 GN=MAP4 PE=1 SV=3	MAP4	-0.0453409	0.867356	0.987139	-0.361638	0.36601	0.682512
54	sp|O00487|PSDE_HUMAN 26S proteasome non-ATPase regulatory subunit 14 OS=Homo sapiens OX=9606 GN=PSMD14 PE=1 SV=1	PSDE	0.0100346	0.919244	0.990629	-0.100228	0.365645	0.682512
2238	sp|Q969G6|RIFK_HUMAN Riboflavin kinase OS=Homo sapiens OX=9606 GN=RFK PE=1 SV=2	RIFK	0.0100011	0.941472	0.998213	0.160502	0.365941	0.682512
2275	sp|Q96DA2|RB39B_HUMAN Ras-related protein Rab-39B OS=Homo sapiens OX=9606 GN=RAB39B PE=1 SV=1	RB39B	-0.0915312	0.164546	0.744328	-0.137777	0.366718	0.682531
2745	sp|Q9P1Y5|CAMP3_HUMAN Calmodulin-regulated spectrin-associated protein 3 OS=Homo sapiens OX=9606 GN=CAMSAP3 PE=1 SV=2	CAMP3	-0.134373	0.457693	0.926726	0.143652	0.366622	0.682531
1574	sp|Q14156|EFR3A_HUMAN Protein EFR3 homolog A OS=Homo sapiens OX=9606 GN=EFR3A PE=1 SV=2	EFR3A	-0.0306374	0.896638	0.988626	0.660995	0.366928	0.682531
2167	sp|Q8WVM8|SCFD1_HUMAN Sec1 family domain-containing protein 1 OS=Homo sapiens OX=9606 GN=SCFD1 PE=1 SV=4	SCFD1	-0.042007	0.864556	0.987139	0.24844	0.367783	0.683661
1763	sp|Q4G0X4|KCD21_HUMAN BTB/POZ domain-containing protein KCTD21 OS=Homo sapiens OX=9606 GN=KCTD21 PE=1 SV=1	KCD21	0.0337252	0.769526	0.980715	0.141864	0.368286	0.684136
2987	sp|Q9Y4P3|TBL2_HUMAN Transducin beta-like protein 2 OS=Homo sapiens OX=9606 GN=TBL2 PE=1 SV=1	TBL2	0.0889894	0.433664	0.919785	0.0741375	0.369108	0.68491
214	sp|O60331|PI51C_HUMAN Phosphatidylinositol 4-phosphate 5-kinase type-1 gamma OS=Homo sapiens OX=9606 GN=PIP5K1C PE=1 SV=2	PI51C	-0.061018	0.687543	0.970144	0.148141	0.369197	0.68491
2145	sp|Q8TDY2|RBCC1_HUMAN RB1-inducible coiled-coil protein 1 OS=Homo sapiens OX=9606 GN=RB1CC1 PE=1 SV=3	RBCC1	-0.595242	0.0405624	0.528029	0.559317	0.370233	0.684956
166	sp|O43426|SYNJ1_HUMAN Synaptojanin-1 OS=Homo sapiens OX=9606 GN=SYNJ1 PE=1 SV=2	SYNJ1	0.272876	0.164192	0.744328	-0.22135	0.369971	0.684956
1881	sp|Q6P2Q9|PRP8_HUMAN Pre-mRNA-processing-splicing factor 8 OS=Homo sapiens OX=9606 GN=PRPF8 PE=1 SV=2	PRP8	-0.163364	0.420074	0.916451	0.303426	0.3703	0.684956
2232	sp|Q93034|CUL5_HUMAN Cullin-5 OS=Homo sapiens OX=9606 GN=CUL5 PE=1 SV=4	CUL5	-0.121287	0.434572	0.919791	-0.182267	0.370461	0.684956
293	sp|O75534|CSDE1_HUMAN Cold shock domain-containing protein E1 OS=Homo sapiens OX=9606 GN=CSDE1 PE=1 SV=2	CSDE1	-0.0140026	0.853718	0.985202	-0.0625156	0.369485	0.684956
249	sp|O75044|SRGP2_HUMAN SLIT-ROBO Rho GTPase-activating protein 2 OS=Homo sapiens OX=9606 GN=SRGAP2 PE=1 SV=3	SRGP2	0.157823	0.345765	0.863593	-0.231104	0.37116	0.685333
1541	sp|Q13596|SNX1_HUMAN Sorting nexin-1 OS=Homo sapiens OX=9606 GN=SNX1 PE=1 SV=3	SNX1	0.138874	0.502744	0.933816	0.362743	0.370923	0.685333
2648	sp|Q9NRL3|STRN4_HUMAN Striatin-4 OS=Homo sapiens OX=9606 GN=STRN4 PE=1 SV=2	STRN4	-0.163672	0.415369	0.912633	-0.369039	0.371873	0.686192
1244	sp|P61224|RAP1B_HUMAN Ras-related protein Rap-1b OS=Homo sapiens OX=9606 GN=RAP1B PE=1 SV=1	RAP1B	-0.425848	0.200007	0.783097	0.204836	0.372622	0.686199
885	sp|P31323|KAP3_HUMAN cAMP-dependent protein kinase type II-beta regulatory subunit OS=Homo sapiens OX=9606 GN=PRKAR2B PE=1 SV=3	KAP3	0.0652507	0.485353	0.933816	-0.110274	0.372598	0.686199
470	sp|P04843|RPN1_HUMAN Dolichyl-diphosphooligosaccharide--protein glycosyltransferase subunit 1 OS=Homo sapiens OX=9606 GN=RPN1 PE=1 SV=1	RPN1	-0.0718657	0.550863	0.950522	0.127226	0.372428	0.686199
162	sp|O43324|MCA3_HUMAN Eukaryotic translation elongation factor 1 epsilon-1 OS=Homo sapiens OX=9606 GN=EEF1E1 PE=1 SV=1	MCA3	0.161914	0.0296256	0.477282	0.0493331	0.373514	0.687116
1767	sp|Q4KMQ2|ANO6_HUMAN Anoctamin-6 OS=Homo sapiens OX=9606 GN=ANO6 PE=1 SV=2	ANO6	0.33209	0.112866	0.709452	-0.34573	0.373846	0.687116
1975	sp|Q86TV6|TTC7B_HUMAN Tetratricopeptide repeat protein 7B OS=Homo sapiens OX=9606 GN=TTC7B PE=1 SV=3	TTC7B	0.169921	0.120297	0.713536	-0.19049	0.374113	0.687116
2681	sp|Q9NVD7|PARVA_HUMAN Alpha-parvin OS=Homo sapiens OX=9606 GN=PARVA PE=1 SV=1	PARVA	0.118595	0.330076	0.856966	0.196505	0.374042	0.687116
306	sp|O75880|SCO1_HUMAN Protein SCO1 homolog, mitochondrial OS=Homo sapiens OX=9606 GN=SCO1 PE=1 SV=1	SCO1	0.122399	0.481227	0.933816	-0.316393	0.375052	0.688383
671	sp|P15531|NDKA_HUMAN Nucleoside diphosphate kinase A OS=Homo sapiens OX=9606 GN=NME1 PE=1 SV=1	NDKA	-0.629084	0.0549418	0.577281	-0.442218	0.37535	0.688473
662	sp|P14868|SYDC_HUMAN Aspartate--tRNA ligase, cytoplasmic OS=Homo sapiens OX=9606 GN=DARS1 PE=1 SV=2	SYDC	0.108848	0.196131	0.778117	-0.0701364	0.376735	0.688645
627	sp|P12883|MYH7_HUMAN Myosin-7 OS=Homo sapiens OX=9606 GN=MYH7 PE=1 SV=5	MYH7	-0.485522	0.209718	0.786493	-0.511239	0.377435	0.688645
2857	sp|Q9UM19|HPCL4_HUMAN Hippocalcin-like protein 4 OS=Homo sapiens OX=9606 GN=HPCAL4 PE=1 SV=3	HPCL4	-0.285974	0.310533	0.849804	-0.226229	0.377109	0.688645
1017	sp|P46439|GSTM5_HUMAN Glutathione S-transferase Mu 5 OS=Homo sapiens OX=9606 GN=GSTM5 PE=1 SV=3	GSTM5	0.303872	0.317291	0.852309	-0.189251	0.376969	0.688645
380	sp|O95396|MOCS3_HUMAN Adenylyltransferase and sulfurtransferase MOCS3 OS=Homo sapiens OX=9606 GN=MOCS3 PE=1 SV=1	MOCS3	0.0964551	0.431722	0.918441	-0.194435	0.376709	0.688645
1167	sp|P54289|CA2D1_HUMAN Voltage-dependent calcium channel subunit alpha-2/delta-1 OS=Homo sapiens OX=9606 GN=CACNA2D1 PE=1 SV=3	CA2D1	0.128586	0.559169	0.953527	-0.171843	0.376678	0.688645
115	sp|O15068|MCF2L_HUMAN Guanine nucleotide exchange factor DBS OS=Homo sapiens OX=9606 GN=MCF2L PE=1 SV=2	MCF2L	-0.0979447	0.906174	0.988626	0.722198	0.377165	0.688645
3013	sp|Q9Y696|CLIC4_HUMAN Chloride intracellular channel protein 4 OS=Homo sapiens OX=9606 GN=CLIC4 PE=1 SV=4	CLIC4	0.00984366	0.911195	0.988626	-0.0903077	0.377266	0.688645
1992	sp|Q86VS8|HOOK3_HUMAN Protein Hook homolog 3 OS=Homo sapiens OX=9606 GN=HOOK3 PE=1 SV=2	HOOK3	-0.0968982	0.543561	0.94556	-0.216801	0.378041	0.689296
1622	sp|Q14914|PTGR1_HUMAN Prostaglandin reductase 1 OS=Homo sapiens OX=9606 GN=PTGR1 PE=1 SV=2	PTGR1	0.185175	0.3859	0.898919	-0.295985	0.379712	0.690767
1745	sp|Q1KMD3|HNRL2_HUMAN Heterogeneous nuclear ribonucleoprotein U-like protein 2 OS=Homo sapiens OX=9606 GN=HNRNPUL2 PE=1 SV=1	HNRL2	-0.102827	0.496904	0.933816	-0.133305	0.379847	0.690767
607	sp|P11441|UBL4A_HUMAN Ubiquitin-like protein 4A OS=Homo sapiens OX=9606 GN=UBL4A PE=1 SV=1	UBL4A	-0.187353	0.783732	0.980715	0.51493	0.379214	0.690767
2720	sp|Q9NZN3|EHD3_HUMAN EH domain-containing protein 3 OS=Homo sapiens OX=9606 GN=EHD3 PE=1 SV=2	EHD3	-0.0196432	0.785662	0.980715	0.10095	0.379743	0.690767
1122	sp|P51797|CLCN6_HUMAN Chloride transport protein 6 OS=Homo sapiens OX=9606 GN=CLCN6 PE=1 SV=2	CLCN6	-0.0842098	0.594371	0.956645	-0.389976	0.380602	0.691686
2837	sp|Q9UL15|BAG5_HUMAN BAG family molecular chaperone regulator 5 OS=Homo sapiens OX=9606 GN=BAG5 PE=1 SV=1	BAG5	-0.0406481	0.766951	0.980715	0.12068	0.380955	0.691872
1834	sp|Q5VYK3|ECM29_HUMAN Proteasome adapter and scaffold protein ECM29 OS=Homo sapiens OX=9606 GN=ECPAS PE=1 SV=2	ECM29	0.149718	0.153416	0.738906	0.108276	0.381787	0.692928
422	sp|P00738|HPT_HUMAN Haptoglobin OS=Homo sapiens OX=9606 GN=HP PE=1 SV=1	HPT	0.437372	0.247395	0.811411	-0.628681	0.382856	0.69319
1691	sp|Q15771|RAB30_HUMAN Ras-related protein Rab-30 OS=Homo sapiens OX=9606 GN=RAB30 PE=1 SV=2	RAB30	-0.261567	0.327386	0.856966	-0.152898	0.382852	0.69319
2085	sp|Q8N6T3|ARFG1_HUMAN ADP-ribosylation factor GTPase-activating protein 1 OS=Homo sapiens OX=9606 GN=ARFGAP1 PE=1 SV=2	ARFG1	0.143294	0.375999	0.890132	-0.42224	0.382665	0.69319
2383	sp|Q99584|S10AD_HUMAN Protein S100-A13 OS=Homo sapiens OX=9606 GN=S100A13 PE=1 SV=1	S10AD	-0.204855	0.411306	0.908399	-0.236672	0.383632	0.69319
2557	sp|Q9H444|CHM4B_HUMAN Charged multivesicular body protein 4b OS=Homo sapiens OX=9606 GN=CHMP4B PE=1 SV=1	CHM4B	-0.168239	0.682948	0.967448	-0.18138	0.383685	0.69319
462	sp|P04181|OAT_HUMAN Ornithine aminotransferase, mitochondrial OS=Homo sapiens OX=9606 GN=OAT PE=1 SV=1	OAT	0.00417387	0.958129	0.998213	0.106478	0.383328	0.69319
511	sp|P07339|CATD_HUMAN Cathepsin D OS=Homo sapiens OX=9606 GN=CTSD PE=1 SV=1	CATD	-0.00484897	0.975438	0.998213	-0.101512	0.38326	0.69319
806	sp|P25391|LAMA1_HUMAN Laminin subunit alpha-1 OS=Homo sapiens OX=9606 GN=LAMA1 PE=1 SV=2	LAMA1	0.0357478	0.904634	0.988626	-0.373033	0.384009	0.693322
2662	sp|Q9NSE4|SYIM_HUMAN Isoleucine--tRNA ligase, mitochondrial OS=Homo sapiens OX=9606 GN=IARS2 PE=1 SV=2	SYIM	0.141262	0.124813	0.718853	-0.152185	0.384529	0.693453
1590	sp|Q14254|FLOT2_HUMAN Flotillin-2 OS=Homo sapiens OX=9606 GN=FLOT2 PE=1 SV=2	FLOT2	0.0776495	0.247648	0.811411	-0.137868	0.384793	0.693453
1142	sp|P52895|AK1C2_HUMAN Aldo-keto reductase family 1 member C2 OS=Homo sapiens OX=9606 GN=AKR1C2 PE=1 SV=3	AK1C2	0.00207222	0.974436	0.998213	-0.137694	0.384834	0.693453
1078	sp|P49840|GSK3A_HUMAN Glycogen synthase kinase-3 alpha OS=Homo sapiens OX=9606 GN=GSK3A PE=1 SV=2	GSK3A	0.161934	0.510356	0.93481	-0.338244	0.385129	0.693534
2947	sp|Q9Y2Z4|SYYM_HUMAN Tyrosine--tRNA ligase, mitochondrial OS=Homo sapiens OX=9606 GN=YARS2 PE=1 SV=2	SYYM	-0.0614754	0.602643	0.956645	0.128742	0.386148	0.69411
1771	sp|Q53GQ0|DHB12_HUMAN Very-long-chain 3-oxoacyl-CoA reductase OS=Homo sapiens OX=9606 GN=HSD17B12 PE=1 SV=2	DHB12	0.0182702	0.852588	0.985202	-0.103119	0.386451	0.69411
2927	sp|Q9Y2J0|RP3A_HUMAN Rabphilin-3A OS=Homo sapiens OX=9606 GN=RPH3A PE=1 SV=1	RP3A	-0.0170894	0.910095	0.988626	-0.285607	0.38634	0.69411
693	sp|P17252|KPCA_HUMAN Protein kinase C alpha type OS=Homo sapiens OX=9606 GN=PRKCA PE=1 SV=4	KPCA	-0.00176776	0.971148	0.998213	-0.0537891	0.386453	0.69411
410	sp|P00352|AL1A1_HUMAN Retinal dehydrogenase 1 OS=Homo sapiens OX=9606 GN=ALDH1A1 PE=1 SV=2	AL1A1	-0.168306	0.139339	0.724698	-0.0815862	0.386986	0.694616
809	sp|P25686|DNJB2_HUMAN DnaJ homolog subfamily B member 2 OS=Homo sapiens OX=9606 GN=DNAJB2 PE=1 SV=3	DNJB2	-0.307612	0.281486	0.838502	0.158698	0.388296	0.695664
2436	sp|Q9BSQ5|CCM2_HUMAN Cerebral cavernous malformations 2 protein OS=Homo sapiens OX=9606 GN=CCM2 PE=1 SV=1	CCM2	-0.106089	0.310203	0.849804	-0.0899416	0.388839	0.695664
1407	sp|Q03135|CAV1_HUMAN Caveolin-1 OS=Homo sapiens OX=9606 GN=CAV1 PE=1 SV=4	CAV1	-0.223521	0.381217	0.896515	-0.177012	0.389032	0.695664
2788	sp|Q9UG63|ABCF2_HUMAN ATP-binding cassette sub-family F member 2 OS=Homo sapiens OX=9606 GN=ABCF2 PE=1 SV=2	ABCF2	-0.0719593	0.587246	0.956645	-0.0660001	0.38933	0.695664
1070	sp|P49755|TMEDA_HUMAN Transmembrane emp24 domain-containing protein 10 OS=Homo sapiens OX=9606 GN=TMED10 PE=1 SV=2	TMEDA	-0.0563626	0.899013	0.988626	-0.458097	0.388472	0.695664
2564	sp|Q9H4G0|E41L1_HUMAN Band 4.1-like protein 1 OS=Homo sapiens OX=9606 GN=EPB41L1 PE=1 SV=2	E41L1	0.00124813	0.98366	0.998213	0.0490222	0.388012	0.695664
1051	sp|P48735|IDHP_HUMAN Isocitrate dehydrogenase [NADP], mitochondrial OS=Homo sapiens OX=9606 GN=IDH2 PE=1 SV=2	IDHP	-0.000393769	0.995538	0.998636	-0.132583	0.389173	0.695664
2945	sp|Q9Y2X7|GIT1_HUMAN ARF GTPase-activating protein GIT1 OS=Homo sapiens OX=9606 GN=GIT1 PE=1 SV=2	GIT1	-0.224516	0.0290418	0.477282	0.0579468	0.389896	0.696045
2292	sp|Q96GA7|SDSL_HUMAN Serine dehydratase-like OS=Homo sapiens OX=9606 GN=SDSL PE=1 SV=1	SDSL	0.100921	0.265839	0.827791	-0.084176	0.39023	0.696045
2184	sp|Q8WZA2|RPGF4_HUMAN Rap guanine nucleotide exchange factor 4 OS=Homo sapiens OX=9606 GN=RAPGEF4 PE=1 SV=1	RPGF4	0.0458223	0.913633	0.988626	-0.269672	0.390299	0.696045
1559	sp|Q13884|SNTB1_HUMAN Beta-1-syntrophin OS=Homo sapiens OX=9606 GN=SNTB1 PE=1 SV=3	SNTB1	0.27492	0.0993371	0.684872	0.217657	0.391164	0.69675
441	sp|P02671|FIBA_HUMAN Fibrinogen alpha chain OS=Homo sapiens OX=9606 GN=FGA PE=1 SV=2	FIBA	-0.16392	0.38225	0.898227	0.250564	0.392205	0.69675
2397	sp|Q99755|PI51A_HUMAN Phosphatidylinositol 4-phosphate 5-kinase type-1 alpha OS=Homo sapiens OX=9606 GN=PIP5K1A PE=1 SV=1	PI51A	-0.090419	0.467728	0.931636	-0.0583287	0.391965	0.69675
92	sp|O14880|MGST3_HUMAN Microsomal glutathione S-transferase 3 OS=Homo sapiens OX=9606 GN=MGST3 PE=1 SV=1	MGST3	-0.0780778	0.521589	0.938036	-0.092718	0.39174	0.69675
2957	sp|Q9Y3D6|FIS1_HUMAN Mitochondrial fission 1 protein OS=Homo sapiens OX=9606 GN=FIS1 PE=1 SV=2	FIS1	0.0373442	0.876749	0.987139	-0.268736	0.391778	0.69675
2029	sp|Q8IX01|SUGP2_HUMAN SURP and G-patch domain-containing protein 2 OS=Homo sapiens OX=9606 GN=SUGP2 PE=1 SV=2	SUGP2	-0.0103182	0.957222	0.998213	0.168937	0.391259	0.69675
1660	sp|Q15283|RASA2_HUMAN Ras GTPase-activating protein 2 OS=Homo sapiens OX=9606 GN=RASA2 PE=1 SV=3	RASA2	0.116816	0.66395	0.964784	-0.251541	0.393097	0.697439
483	sp|P05230|FGF1_HUMAN Fibroblast growth factor 1 OS=Homo sapiens OX=9606 GN=FGF1 PE=1 SV=1	FGF1	-0.00186907	0.991513	0.998234	-0.114989	0.393012	0.697439
930	sp|P36405|ARL3_HUMAN ADP-ribosylation factor-like protein 3 OS=Homo sapiens OX=9606 GN=ARL3 PE=1 SV=2	ARL3	-0.284318	0.000366615	0.0674113	-0.0903186	0.394391	0.698549
2638	sp|Q9NQX7|ITM2C_HUMAN Integral membrane protein 2C OS=Homo sapiens OX=9606 GN=ITM2C PE=1 SV=1	ITM2C	-0.7032	0.0624127	0.606	0.199662	0.394261	0.698549
2876	sp|Q9UPA5|BSN_HUMAN Protein bassoon OS=Homo sapiens OX=9606 GN=BSN PE=1 SV=4	BSN	0.424926	0.0776863	0.660558	-0.186426	0.394481	0.698549
1597	sp|Q14376|GALE_HUMAN UDP-glucose 4-epimerase OS=Homo sapiens OX=9606 GN=GALE PE=1 SV=2	GALE	0.295834	0.174004	0.750355	-0.19258	0.395372	0.699232
1461	sp|Q12765|SCRN1_HUMAN Secernin-1 OS=Homo sapiens OX=9606 GN=SCRN1 PE=1 SV=2	SCRN1	0.163404	0.351466	0.872377	-0.207069	0.395311	0.699232
2015	sp|Q8IVD9|NUDC3_HUMAN NudC domain-containing protein 3 OS=Homo sapiens OX=9606 GN=NUDCD3 PE=1 SV=3	NUDC3	-0.196996	0.33428	0.862801	0.120005	0.395775	0.699497
2915	sp|Q9Y285|SYFA_HUMAN Phenylalanine--tRNA ligase alpha subunit OS=Homo sapiens OX=9606 GN=FARSA PE=1 SV=3	SYFA	0.185428	0.0183194	0.424376	-0.173606	0.3972	0.699989
1706	sp|Q16204|CCDC6_HUMAN Coiled-coil domain-containing protein 6 OS=Homo sapiens OX=9606 GN=CCDC6 PE=1 SV=2	CCDC6	0.341163	0.0473263	0.543883	0.261493	0.39683	0.699989
834	sp|P27708|PYR1_HUMAN CAD protein OS=Homo sapiens OX=9606 GN=CAD PE=1 SV=3	PYR1	0.0376336	0.647209	0.96152	-0.119897	0.396692	0.699989
2331	sp|Q96N66|MBOA7_HUMAN Lysophospholipid acyltransferase 7 OS=Homo sapiens OX=9606 GN=MBOAT7 PE=1 SV=2	MBOA7	-0.112318	0.770478	0.980715	-0.397984	0.396812	0.699989
2884	sp|Q9UPT6|JIP3_HUMAN C-Jun-amino-terminal kinase-interacting protein 3 OS=Homo sapiens OX=9606 GN=MAPK8IP3 PE=1 SV=3	JIP3	-0.0244684	0.777648	0.980715	-0.0840033	0.397535	0.699989
569	sp|Q71UI9|H2AV_HUMAN Histone H2A.V OS=Homo sapiens OX=9606 GN=H2AFV PE=1 SV=3	H2AV	-0.0158643	0.948178	0.998213	-0.170209	0.397571	0.699989
1857	sp|Q6GQQ9|OTU7B_HUMAN OTU domain-containing protein 7B OS=Homo sapiens OX=9606 GN=OTUD7B PE=1 SV=1	OTU7B	-0.251005	0.241991	0.811411	0.100114	0.397958	0.700224
1121	sp|P51784|UBP11_HUMAN Ubiquitin carboxyl-terminal hydrolase 11 OS=Homo sapiens OX=9606 GN=USP11 PE=1 SV=3	UBP11	0.0820816	0.456962	0.926726	-0.112035	0.398998	0.700769
2604	sp|Q9HCC0|MCCB_HUMAN Methylcrotonoyl-CoA carboxylase beta chain, mitochondrial OS=Homo sapiens OX=9606 GN=MCCC2 PE=1 SV=1	MCCB	0.0606996	0.716716	0.975713	0.163437	0.399028	0.700769
2632	sp|Q9NQG5|RPR1B_HUMAN Regulation of nuclear pre-mRNA domain-containing protein 1B OS=Homo sapiens OX=9606 GN=RPRD1B PE=1 SV=1	RPR1B	0.0238843	0.846807	0.984059	-0.0885487	0.398644	0.700769
232	sp|O60716|CTND1_HUMAN Catenin delta-1 OS=Homo sapiens OX=9606 GN=CTNND1 PE=1 SV=1	CTND1	0.0813397	0.442294	0.924167	-0.131573	0.400531	0.702963
333	sp|O94812|BAIP3_HUMAN BAI1-associated protein 3 OS=Homo sapiens OX=9606 GN=BAIAP3 PE=1 SV=2	BAIP3	0.149845	0.756693	0.980715	0.444368	0.401017	0.703369
1561	sp|Q13938|CAYP1_HUMAN Calcyphosin OS=Homo sapiens OX=9606 GN=CAPS PE=1 SV=2	CAYP1	0.141764	0.469586	0.931636	-0.141294	0.401425	0.703638
1784	sp|Q5H9R7|PP6R3_HUMAN Serine/threonine-protein phosphatase 6 regulatory subunit 3 OS=Homo sapiens OX=9606 GN=PPP6R3 PE=1 SV=2	PP6R3	0.329595	0.00918433	0.314189	-0.240233	0.405401	0.70376
1259	sp|P61978|HNRPK_HUMAN Heterogeneous nuclear ribonucleoprotein K OS=Homo sapiens OX=9606 GN=HNRNPK PE=1 SV=1	HNRPK	0.15567	0.0289305	0.477282	0.0693206	0.403838	0.70376
435	sp|P02042|HBD_HUMAN Hemoglobin subunit delta OS=Homo sapiens OX=9606 GN=HBD PE=1 SV=2	HBD	-0.276666	0.163504	0.744328	0.180205	0.404181	0.70376
2611	sp|Q9HCM4|E41L5_HUMAN Band 4.1-like protein 5 OS=Homo sapiens OX=9606 GN=EPB41L5 PE=1 SV=3	E41L5	-0.126273	0.197642	0.781535	0.147745	0.405929	0.70376
1651	sp|Q15154|PCM1_HUMAN Pericentriolar material 1 protein OS=Homo sapiens OX=9606 GN=PCM1 PE=1 SV=5	PCM1	0.188885	0.236558	0.80737	0.229704	0.403306	0.70376
2163	sp|Q8WV93|AFG1L_HUMAN AFG1-like ATPase OS=Homo sapiens OX=9606 GN=AFG1L PE=1 SV=2	AFG1L	-0.169997	0.274012	0.83439	-0.291284	0.406074	0.70376
48	sp|O00429|DNM1L_HUMAN Dynamin-1-like protein OS=Homo sapiens OX=9606 GN=DNM1L PE=1 SV=2	DNM1L	0.0907707	0.394389	0.903066	0.0930641	0.405345	0.70376
1472	sp|Q12888|TP53B_HUMAN TP53-binding protein 1 OS=Homo sapiens OX=9606 GN=TP53BP1 PE=1 SV=2	TP53B	0.080218	0.574037	0.956645	-0.161762	0.404461	0.70376
1694	sp|Q15796|SMAD2_HUMAN Mothers against decapentaplegic homolog 2 OS=Homo sapiens OX=9606 GN=SMAD2 PE=1 SV=1	SMAD2	0.0646931	0.592273	0.956645	-0.339621	0.404997	0.70376
2438	sp|Q9BSU1|CP070_HUMAN UPF0183 protein C16orf70 OS=Homo sapiens OX=9606 GN=C16orf70 PE=1 SV=1	CP070	0.12462	0.604983	0.956645	0.223852	0.405586	0.70376
2766	sp|Q9UBE0|SAE1_HUMAN SUMO-activating enzyme subunit 1 OS=Homo sapiens OX=9606 GN=SAE1 PE=1 SV=1	SAE1	-0.143023	0.583194	0.956645	0.122728	0.402964	0.70376
280	sp|O75381|PEX14_HUMAN Peroxisomal membrane protein PEX14 OS=Homo sapiens OX=9606 GN=PEX14 PE=1 SV=1	PEX14	0.0384565	0.654229	0.96424	0.172147	0.404776	0.70376
253	sp|O75110|ATP9A_HUMAN Probable phospholipid-transporting ATPase IIA OS=Homo sapiens OX=9606 GN=ATP9A PE=1 SV=3	ATP9A	-0.239297	0.704485	0.974807	0.488771	0.405476	0.70376
208	sp|O60268|K0513_HUMAN Uncharacterized protein KIAA0513 OS=Homo sapiens OX=9606 GN=KIAA0513 PE=1 SV=1	K0513	0.0388671	0.725421	0.976299	-0.115989	0.402865	0.70376
73	sp|O14578|CTRO_HUMAN Citron Rho-interacting kinase OS=Homo sapiens OX=9606 GN=CIT PE=1 SV=2	CTRO	-0.112195	0.782179	0.980715	0.34719	0.402194	0.70376
334	sp|O94819|KBTBB_HUMAN Kelch repeat and BTB domain-containing protein 11 OS=Homo sapiens OX=9606 GN=KBTBD11 PE=1 SV=1	KBTBB	0.0205906	0.878788	0.987169	-0.10996	0.405839	0.70376
275	sp|O75366|AVIL_HUMAN Advillin OS=Homo sapiens OX=9606 GN=AVIL PE=1 SV=3	AVIL	-0.012172	0.885626	0.988626	-0.0684175	0.404745	0.70376
2497	sp|Q9BZF3|OSBL6_HUMAN Oxysterol-binding protein-related protein 6 OS=Homo sapiens OX=9606 GN=OSBPL6 PE=1 SV=1	OSBL6	-0.00154626	0.989305	0.998234	0.144421	0.405589	0.70376
2702	sp|Q9NYB0|TE2IP_HUMAN Telomeric repeat-binding factor 2-interacting protein 1 OS=Homo sapiens OX=9606 GN=TERF2IP PE=1 SV=1	TE2IP	0.240241	0.0276038	0.477282	-0.179452	0.406873	0.704704
109	sp|O15020|SPTN2_HUMAN Spectrin beta chain, non-erythrocytic 2 OS=Homo sapiens OX=9606 GN=SPTBN2 PE=1 SV=3	SPTN2	0.0590232	0.479328	0.933287	-0.0890282	0.407262	0.704935
1695	sp|Q15811|ITSN1_HUMAN Intersectin-1 OS=Homo sapiens OX=9606 GN=ITSN1 PE=1 SV=3	ITSN1	0.0770352	0.509287	0.93481	-0.162038	0.407537	0.70497
856	sp|P29966|MARCS_HUMAN Myristoylated alanine-rich C-kinase substrate OS=Homo sapiens OX=9606 GN=MARCKS PE=1 SV=4	MARCS	-0.0590638	0.872275	0.987139	0.158772	0.40784	0.705053
247	sp|O75027|ABCB7_HUMAN ATP-binding cassette sub-family B member 7, mitochondrial OS=Homo sapiens OX=9606 GN=ABCB7 PE=1 SV=2	ABCB7	0.288603	0.29881	0.846102	-0.362278	0.40888	0.705532
2217	sp|Q92845|KIFA3_HUMAN Kinesin-associated protein 3 OS=Homo sapiens OX=9606 GN=KIFAP3 PE=1 SV=2	KIFA3	-0.0894656	0.536531	0.939569	0.189853	0.408676	0.705532
1326	sp|P67870|CSK2B_HUMAN Casein kinase II subunit beta OS=Homo sapiens OX=9606 GN=CSNK2B PE=1 SV=1	CSK2B	0.009023	0.943513	0.998213	-0.150091	0.408882	0.705532
994	sp|P42858|HD_HUMAN Huntingtin OS=Homo sapiens OX=9606 GN=HTT PE=1 SV=2	HD	0.286267	0.0578117	0.586847	0.0915394	0.409838	0.706299
953	sp|P39060|COIA1_HUMAN Collagen alpha-1(XVIII) chain OS=Homo sapiens OX=9606 GN=COL18A1 PE=1 SV=5	COIA1	-0.575735	0.10172	0.686368	-0.363007	0.410654	0.706299
1410	sp|Q04323|UBXN1_HUMAN UBX domain-containing protein 1 OS=Homo sapiens OX=9606 GN=UBXN1 PE=1 SV=2	UBXN1	0.22925	0.119611	0.713449	-0.267395	0.411078	0.706299
82	sp|O14745|NHRF1_HUMAN Na(+)/H(+) exchange regulatory cofactor NHE-RF1 OS=Homo sapiens OX=9606 GN=SLC9A3R1 PE=1 SV=4	NHRF1	0.338361	0.204027	0.785859	-0.500992	0.412398	0.706299
2108	sp|Q8NE62|CHDH_HUMAN Choline dehydrogenase, mitochondrial OS=Homo sapiens OX=9606 GN=CHDH PE=1 SV=2	CHDH	-0.177441	0.375385	0.889914	-0.249189	0.412165	0.706299
188	sp|O43708|MAAI_HUMAN Maleylacetoacetate isomerase OS=Homo sapiens OX=9606 GN=GSTZ1 PE=1 SV=3	MAAI	0.163101	0.390908	0.90025	0.138329	0.411958	0.706299
2168	sp|Q8WVV9|HNRLL_HUMAN Heterogeneous nuclear ribonucleoprotein L-like OS=Homo sapiens OX=9606 GN=HNRNPLL PE=1 SV=1	HNRLL	-0.207658	0.397813	0.904705	-0.215008	0.413412	0.706299
976	sp|P41743|KPCI_HUMAN Protein kinase C iota type OS=Homo sapiens OX=9606 GN=PRKCI PE=1 SV=2	KPCI	-0.238989	0.468758	0.931636	0.14722	0.409597	0.706299
636	sp|P13637|AT1A3_HUMAN Sodium/potassium-transporting ATPase subunit alpha-3 OS=Homo sapiens OX=9606 GN=ATP1A3 PE=1 SV=3	AT1A3	-0.0535314	0.596673	0.956645	-0.0695617	0.413373	0.706299
2715	sp|Q9NZD2|GLTP_HUMAN Glycolipid transfer protein OS=Homo sapiens OX=9606 GN=GLTP PE=1 SV=3	GLTP	0.099279	0.645697	0.961356	0.243598	0.413343	0.706299
871	sp|P30405|PPIF_HUMAN Peptidyl-prolyl cis-trans isomerase F, mitochondrial OS=Homo sapiens OX=9606 GN=PPIF PE=1 SV=1	PPIF	0.133891	0.64678	0.96152	-0.438456	0.410558	0.706299
270	sp|O75335|LIPA4_HUMAN Liprin-alpha-4 OS=Homo sapiens OX=9606 GN=PPFIA4 PE=2 SV=3	LIPA4	-0.0738102	0.750667	0.980715	0.438261	0.412529	0.706299
3012	sp|Q9Y678|COPG1_HUMAN Coatomer subunit gamma-1 OS=Homo sapiens OX=9606 GN=COPG1 PE=1 SV=1	COPG1	-0.0170916	0.798354	0.980715	0.0546532	0.413336	0.706299
2597	sp|Q9HB19|PKHA2_HUMAN Pleckstrin homology domain-containing family A member 2 OS=Homo sapiens OX=9606 GN=PLEKHA2 PE=1 SV=2	PKHA2	-0.0213268	0.868108	0.987139	-0.288845	0.410239	0.706299
3018	sp|Q9Y6D5|BIG2_HUMAN Brefeldin A-inhibited guanine nucleotide-exchange protein 2 OS=Homo sapiens OX=9606 GN=ARFGEF2 PE=1 SV=3	BIG2	0.0178054	0.859037	0.987139	-0.149171	0.411347	0.706299
825	sp|P27144|KAD4_HUMAN Adenylate kinase 4, mitochondrial OS=Homo sapiens OX=9606 GN=AK4 PE=1 SV=1	KAD4	0.00526359	0.941126	0.998213	-0.148431	0.411586	0.706299
1340	sp|P78352|DLG4_HUMAN Disks large homolog 4 OS=Homo sapiens OX=9606 GN=DLG4 PE=1 SV=3	DLG4	-0.0280232	0.860116	0.987139	-0.210488	0.413704	0.706361
2907	sp|Q9Y243|AKT3_HUMAN RAC-gamma serine/threonine-protein kinase OS=Homo sapiens OX=9606 GN=AKT3 PE=1 SV=1	AKT3	-0.16146	0.171434	0.747538	-0.144681	0.414407	0.707125
2913	sp|Q9Y277|VDAC3_HUMAN Voltage-dependent anion-selective channel protein 3 OS=Homo sapiens OX=9606 GN=VDAC3 PE=1 SV=1	VDAC3	0.00257539	0.982957	0.998213	0.089956	0.415328	0.708259
210	sp|O60285|NUAK1_HUMAN NUAK family SNF1-like kinase 1 OS=Homo sapiens OX=9606 GN=NUAK1 PE=1 SV=1	NUAK1	-0.245739	0.617093	0.956645	0.414819	0.415698	0.708453
2072	sp|Q8N442|GUF1_HUMAN Translation factor GUF1, mitochondrial OS=Homo sapiens OX=9606 GN=GUF1 PE=1 SV=1	GUF1	-0.0619328	0.866405	0.987139	0.154614	0.416487	0.709361
1593	sp|Q14289|FAK2_HUMAN Protein-tyrosine kinase 2-beta OS=Homo sapiens OX=9606 GN=PTK2B PE=1 SV=2	FAK2	0.332551	0.132199	0.721001	-0.375534	0.416921	0.709664
466	sp|P04350|TBB4A_HUMAN Tubulin beta-4A chain OS=Homo sapiens OX=9606 GN=TUBB4A PE=1 SV=2	TBB4A	-0.111147	0.0810891	0.660617	0.0476209	0.41866	0.711028
2408	sp|Q99962|SH3G2_HUMAN Endophilin-A1 OS=Homo sapiens OX=9606 GN=SH3GL2 PE=1 SV=1	SH3G2	0.118953	0.162921	0.743123	0.0954909	0.418145	0.711028
2122	sp|Q8NI08|NCOA7_HUMAN Nuclear receptor coactivator 7 OS=Homo sapiens OX=9606 GN=NCOA7 PE=1 SV=2	NCOA7	0.169299	0.323163	0.856453	0.0873727	0.418751	0.711028
2606	sp|Q9HCE6|ARGAL_HUMAN Rho guanine nucleotide exchange factor 10-like protein OS=Homo sapiens OX=9606 GN=ARHGEF10L PE=1 SV=4	ARGAL	0.0482952	0.851422	0.985202	-0.22409	0.418644	0.711028
2585	sp|Q9H9C1|SPE39_HUMAN Spermatogenesis-defective protein 39 homolog OS=Homo sapiens OX=9606 GN=VIPAS39 PE=1 SV=1	SPE39	0.154013	0.139011	0.724698	0.0752456	0.41903	0.711066
2236	sp|Q969E8|TSR2_HUMAN Pre-rRNA-processing protein TSR2 homolog OS=Homo sapiens OX=9606 GN=TSR2 PE=1 SV=1	TSR2	0.474664	0.0268128	0.477282	0.216202	0.420039	0.711427
366	sp|O95197|RTN3_HUMAN Reticulon-3 OS=Homo sapiens OX=9606 GN=RTN3 PE=1 SV=2	RTN3	0.141152	0.205861	0.785859	-0.140986	0.420272	0.711427
153	sp|O43236|SEPT4_HUMAN Septin-4 OS=Homo sapiens OX=9606 GN=SEPTIN4 PE=1 SV=1	SEPT4	-0.0590074	0.501217	0.933816	0.0915874	0.420075	0.711427
2490	sp|Q9BZ23|PANK2_HUMAN Pantothenate kinase 2, mitochondrial OS=Homo sapiens OX=9606 GN=PANK2 PE=1 SV=3	PANK2	-0.00312432	0.982865	0.998213	-0.159908	0.420039	0.711427
2946	sp|Q9Y2Z0|SGT1_HUMAN Protein SGT1 homolog OS=Homo sapiens OX=9606 GN=SUGT1 PE=1 SV=3	SGT1	0.203295	0.208071	0.786493	-0.248761	0.420554	0.711469
1134	sp|P52564|MP2K6_HUMAN Dual specificity mitogen-activated protein kinase kinase 6 OS=Homo sapiens OX=9606 GN=MAP2K6 PE=1 SV=1	MP2K6	-0.805239	0.0247067	0.477282	0.269273	0.422193	0.712654
1911	sp|Q6ZS17|RIPR1_HUMAN Rho family-interacting cell polarization regulator 1 OS=Homo sapiens OX=9606 GN=RIPOR1 PE=1 SV=1	RIPR1	0.274293	0.0301915	0.477282	0.0721556	0.422492	0.712654
1173	sp|P54709|AT1B3_HUMAN Sodium/potassium-transporting ATPase subunit beta-3 OS=Homo sapiens OX=9606 GN=ATP1B3 PE=1 SV=1	AT1B3	0.446232	0.3248	0.856942	-0.61044	0.422615	0.712654
412	sp|P00387|NB5R3_HUMAN NADH-cytochrome b5 reductase 3 OS=Homo sapiens OX=9606 GN=CYB5R3 PE=1 SV=3	NB5R3	-0.0611824	0.513049	0.935185	-0.0926372	0.4228	0.712654
2489	sp|Q9BYI3|HYCCI_HUMAN Hyccin OS=Homo sapiens OX=9606 GN=FAM126A PE=1 SV=2	HYCCI	0.0368481	0.681353	0.967448	0.0722732	0.422455	0.712654
1369	sp|Q00169|PIPNA_HUMAN Phosphatidylinositol transfer protein alpha isoform OS=Homo sapiens OX=9606 GN=PITPNA PE=1 SV=2	PIPNA	-0.0582462	0.761257	0.980715	0.153645	0.421859	0.712654
428	sp|P01023|A2MG_HUMAN Alpha-2-macroglobulin OS=Homo sapiens OX=9606 GN=A2M PE=1 SV=3	A2MG	-0.207044	0.495269	0.933816	0.194552	0.423481	0.713145
1913	sp|Q6ZT12|UBR3_HUMAN E3 ubiquitin-protein ligase UBR3 OS=Homo sapiens OX=9606 GN=UBR3 PE=2 SV=2	UBR3	0.100286	0.70063	0.974786	0.2693	0.423607	0.713145
1713	sp|Q16543|CDC37_HUMAN Hsp90 co-chaperone Cdc37 OS=Homo sapiens OX=9606 GN=CDC37 PE=1 SV=1	CDC37	-0.225951	0.211193	0.786493	-0.276936	0.424335	0.713936
2525	sp|Q9H0B6|KLC2_HUMAN Kinesin light chain 2 OS=Homo sapiens OX=9606 GN=KLC2 PE=1 SV=1	KLC2	-0.111169	0.266993	0.828298	-0.0777355	0.42572	0.714961
24	sp|O00116|ADAS_HUMAN Alkyldihydroxyacetonephosphate synthase, peroxisomal OS=Homo sapiens OX=9606 GN=AGPS PE=1 SV=1	ADAS	-0.186002	0.281591	0.838502	0.149719	0.425526	0.714961
2221	sp|Q92882|OSTF1_HUMAN Osteoclast-stimulating factor 1 OS=Homo sapiens OX=9606 GN=OSTF1 PE=1 SV=2	OSTF1	0.0148833	0.867979	0.987139	0.0580953	0.425224	0.714961
1249	sp|P61313|RL15_HUMAN 60S ribosomal protein L15 OS=Homo sapiens OX=9606 GN=RPL15 PE=1 SV=2	RL15	0.148329	0.260002	0.827178	0.0932656	0.426247	0.715412
2854	sp|Q9ULU8|CAPS1_HUMAN Calcium-dependent secretion activator 1 OS=Homo sapiens OX=9606 GN=CADPS PE=1 SV=3	CAPS1	-0.0200073	0.861203	0.987139	-0.146429	0.42712	0.716442
141	sp|O15488|GLYG2_HUMAN Glycogenin-2 OS=Homo sapiens OX=9606 GN=GYG2 PE=1 SV=2	GLYG2	0.0544489	0.776997	0.980715	-0.274572	0.428201	0.71696
1390	sp|Q01995|TAGL_HUMAN Transgelin OS=Homo sapiens OX=9606 GN=TAGLN PE=1 SV=4	TAGL	-0.0275395	0.971581	0.998213	-0.34959	0.428206	0.71696
621	sp|P12268|IMDH2_HUMAN Inosine-5-monophosphate dehydrogenase 2 OS=Homo sapiens OX=9606 GN=IMPDH2 PE=1 SV=2	IMDH2	0.000366312	0.997227	0.998636	-0.0909749	0.427924	0.71696
1849	sp|Q68EM7|RHG17_HUMAN Rho GTPase-activating protein 17 OS=Homo sapiens OX=9606 GN=ARHGAP17 PE=1 SV=1	RHG17	-0.282526	0.0689255	0.634399	-0.20506	0.428845	0.717032
467	sp|P04406|G3P_HUMAN Glyceraldehyde-3-phosphate dehydrogenase OS=Homo sapiens OX=9606 GN=GAPDH PE=1 SV=3	G3P	-0.131532	0.154756	0.738906	0.0844954	0.429286	0.717032
978	sp|P42167|LAP2B_HUMAN Lamina-associated polypeptide 2, isoforms beta/gamma OS=Homo sapiens OX=9606 GN=TMPO PE=1 SV=2	LAP2B	-0.704624	0.326572	0.856966	0.189848	0.42942	0.717032
2799	sp|Q9UHD8|SEPT9_HUMAN Septin-9 OS=Homo sapiens OX=9606 GN=SEPTIN9 PE=1 SV=2	SEPT9	0.0284037	0.648094	0.96152	-0.0583408	0.429545	0.717032
1346	sp|P78527|PRKDC_HUMAN DNA-dependent protein kinase catalytic subunit OS=Homo sapiens OX=9606 GN=PRKDC PE=1 SV=3	PRKDC	0.0160733	0.764034	0.980715	-0.0837149	0.428743	0.717032
97	sp|O14936|CSKP_HUMAN Peripheral plasma membrane protein CASK OS=Homo sapiens OX=9606 GN=CASK PE=1 SV=3	CSKP	0.324503	0.0172331	0.424376	-0.103464	0.430866	0.717073
2282	sp|Q96EQ0|SGTB_HUMAN Small glutamine-rich tetratricopeptide repeat-containing protein beta OS=Homo sapiens OX=9606 GN=SGTB PE=1 SV=1	SGTB	0.236119	0.0271392	0.477282	-0.107916	0.430516	0.717073
1352	sp|P82663|RT25_HUMAN 28S ribosomal protein S25, mitochondrial OS=Homo sapiens OX=9606 GN=MRPS25 PE=1 SV=1	RT25	0.180258	0.131015	0.721001	-0.188778	0.430582	0.717073
1018	sp|P46459|NSF_HUMAN Vesicle-fusing ATPase OS=Homo sapiens OX=9606 GN=NSF PE=1 SV=3	NSF	-0.0554651	0.290822	0.842732	0.0535208	0.429875	0.717073
2818	sp|Q9UJ70|NAGK_HUMAN N-acetyl-D-glucosamine kinase OS=Homo sapiens OX=9606 GN=NAGK PE=1 SV=4	NAGK	-0.181344	0.320972	0.856343	0.163582	0.430722	0.717073
1711	sp|Q16531|DDB1_HUMAN DNA damage-binding protein 1 OS=Homo sapiens OX=9606 GN=DDB1 PE=1 SV=1	DDB1	0.049908	0.654864	0.96424	-0.0988952	0.431132	0.717084
745	sp|P21333|FLNA_HUMAN Filamin-A OS=Homo sapiens OX=9606 GN=FLNA PE=1 SV=4	FLNA	0.117927	0.210127	0.786493	-0.144851	0.432377	0.718723
2261	sp|Q96BQ5|CC127_HUMAN Coiled-coil domain-containing protein 127 OS=Homo sapiens OX=9606 GN=CCDC127 PE=1 SV=1	CC127	-0.0750077	0.598427	0.956645	-0.125592	0.433619	0.719923
2469	sp|Q9BWD1|THIC_HUMAN Acetyl-CoA acetyltransferase, cytosolic OS=Homo sapiens OX=9606 GN=ACAT2 PE=1 SV=2	THIC	0.0067925	0.923564	0.992014	0.148061	0.433587	0.719923
1150	sp|P53602|MVD1_HUMAN Diphosphomevalonate decarboxylase OS=Homo sapiens OX=9606 GN=MVD PE=1 SV=1	MVD1	-0.448669	0.0509628	0.563656	0.136814	0.43415	0.719936
2981	sp|Q9Y4G8|RPGF2_HUMAN Rap guanine nucleotide exchange factor 2 OS=Homo sapiens OX=9606 GN=RAPGEF2 PE=1 SV=1	RPGF2	0.469245	0.272102	0.83128	0.363714	0.434135	0.719936
1766	sp|Q4KMP7|TB10B_HUMAN TBC1 domain family member 10B OS=Homo sapiens OX=9606 GN=TBC1D10B PE=1 SV=3	TB10B	0.0557802	0.787908	0.980715	-0.509568	0.434408	0.719936
2090	sp|Q8N9I0|SYT2_HUMAN Synaptotagmin-2 OS=Homo sapiens OX=9606 GN=SYT2 PE=1 SV=2	SYT2	0.124305	0.588757	0.956645	0.193955	0.434744	0.72006
2518	sp|Q9GZY8|MFF_HUMAN Mitochondrial fission factor OS=Homo sapiens OX=9606 GN=MFF PE=1 SV=1	MFF	0.0913004	0.0760476	0.65659	-0.0473286	0.435015	0.720079
612	sp|P11940|PABP1_HUMAN Polyadenylate-binding protein 1 OS=Homo sapiens OX=9606 GN=PABPC1 PE=1 SV=2	PABP1	-0.225547	0.402243	0.905431	0.193373	0.435473	0.720406
2887	sp|Q9UPV7|PHF24_HUMAN PHD finger protein 24 OS=Homo sapiens OX=9606 GN=PHF24 PE=1 SV=2	PHF24	0.138276	0.240951	0.811411	-0.156146	0.43576	0.720449
889	sp|P31937|3HIDH_HUMAN 3-hydroxyisobutyrate dehydrogenase, mitochondrial OS=Homo sapiens OX=9606 GN=HIBADH PE=1 SV=2	3HIDH	-0.233206	0.112757	0.709452	-0.0805387	0.436351	0.720565
1415	sp|Q04837|SSBP_HUMAN Single-stranded DNA-binding protein, mitochondrial OS=Homo sapiens OX=9606 GN=SSBP1 PE=1 SV=1	SSBP	-0.0721838	0.148053	0.7283	-0.065871	0.436117	0.720565
2081	sp|Q8N6H7|ARFG2_HUMAN ADP-ribosylation factor GTPase-activating protein 2 OS=Homo sapiens OX=9606 GN=ARFGAP2 PE=1 SV=1	ARFG2	0.121339	0.148068	0.7283	0.0715994	0.437519	0.721202
1987	sp|Q86V48|LUZP1_HUMAN Leucine zipper protein 1 OS=Homo sapiens OX=9606 GN=LUZP1 PE=1 SV=2	LUZP1	0.192535	0.561816	0.953527	-0.356047	0.43702	0.721202
196	sp|O43815|STRN_HUMAN Striatin OS=Homo sapiens OX=9606 GN=STRN PE=1 SV=4	STRN	0.0663331	0.729277	0.977302	-0.190974	0.437297	0.721202
1054	sp|P49257|LMAN1_HUMAN Protein ERGIC-53 OS=Homo sapiens OX=9606 GN=LMAN1 PE=1 SV=2	LMAN1	0.354091	0.000219827	0.0599435	-0.160522	0.438942	0.722687
866	sp|P30084|ECHM_HUMAN Enoyl-CoA hydratase, mitochondrial OS=Homo sapiens OX=9606 GN=ECHS1 PE=1 SV=4	ECHM	0.0364293	0.620535	0.956645	0.0776168	0.438899	0.722687
2734	sp|Q9P0J7|KCMF1_HUMAN E3 ubiquitin-protein ligase KCMF1 OS=Homo sapiens OX=9606 GN=KCMF1 PE=1 SV=2	KCMF1	-0.205252	0.611131	0.956645	0.227032	0.439497	0.72317
2330	sp|Q96MZ0|GD1L1_HUMAN Ganglioside-induced differentiation-associated protein 1-like 1 OS=Homo sapiens OX=9606 GN=GDAP1L1 PE=2 SV=2	GD1L1	0.13359	0.426402	0.916451	-0.168182	0.439845	0.723313
2790	sp|Q9UGM6|SYWM_HUMAN Tryptophan--tRNA ligase, mitochondrial OS=Homo sapiens OX=9606 GN=WARS2 PE=1 SV=1	SYWM	-0.0481375	0.787552	0.980715	-0.356902	0.440154	0.723391
898	sp|P32189|GLPK_HUMAN Glycerol kinase OS=Homo sapiens OX=9606 GN=GK PE=1 SV=3	GLPK	-0.101116	0.506938	0.934749	-0.120325	0.440582	0.723663
589	sp|P10909|CLUS_HUMAN Clusterin OS=Homo sapiens OX=9606 GN=CLU PE=1 SV=1	CLUS	0.00774334	0.940912	0.998213	0.0822456	0.441697	0.725065
1171	sp|P54646|AAPK2_HUMAN 5-AMP-activated protein kinase catalytic subunit alpha-2 OS=Homo sapiens OX=9606 GN=PRKAA2 PE=1 SV=2	AAPK2	0.133876	0.0843486	0.660617	-0.115846	0.442727	0.726324
2316	sp|Q96JI7|SPTCS_HUMAN Spatacsin OS=Homo sapiens OX=9606 GN=SPG11 PE=1 SV=3	SPTCS	0.361344	0.0104314	0.337242	-0.578065	0.443311	0.726476
1557	sp|Q13825|AUHM_HUMAN Methylglutaconyl-CoA hydratase, mitochondrial OS=Homo sapiens OX=9606 GN=AUH PE=1 SV=1	AUHM	0.110429	0.28582	0.842732	-0.114528	0.443345	0.726476
1166	sp|P54252|ATX3_HUMAN Ataxin-3 OS=Homo sapiens OX=9606 GN=ATXN3 PE=1 SV=5	ATX3	0.332884	0.212623	0.787745	-0.659381	0.444263	0.72684
218	sp|O60443|GSDME_HUMAN Gasdermin-E OS=Homo sapiens OX=9606 GN=GSDME PE=1 SV=2	GSDME	0.0602756	0.384451	0.898919	0.103092	0.444426	0.72684
952	sp|P39023|RL3_HUMAN 60S ribosomal protein L3 OS=Homo sapiens OX=9606 GN=RPL3 PE=1 SV=2	RL3	-0.0407709	0.667571	0.964784	-0.101844	0.444681	0.72684
2388	sp|Q99653|CHP1_HUMAN Calcineurin B homologous protein 1 OS=Homo sapiens OX=9606 GN=CHP1 PE=1 SV=3	CHP1	0.086882	0.674006	0.965208	0.181778	0.444246	0.72684
1678	sp|Q15437|SC23B_HUMAN Protein transport protein Sec23B OS=Homo sapiens OX=9606 GN=SEC23B PE=1 SV=2	SC23B	0.0611877	0.741466	0.980715	0.142227	0.44488	0.72684
1363	sp|P98160|PGBM_HUMAN Basement membrane-specific heparan sulfate proteoglycan core protein OS=Homo sapiens OX=9606 GN=HSPG2 PE=1 SV=4	PGBM	0.0378382	0.893547	0.988626	-0.360725	0.446905	0.729717
448	sp|P02774|VTDB_HUMAN Vitamin D-binding protein OS=Homo sapiens OX=9606 GN=GC PE=1 SV=2	VTDB	0.0997472	0.633483	0.958244	-0.343379	0.447567	0.730366
2567	sp|Q9H4M3|FBX44_HUMAN F-box only protein 44 OS=Homo sapiens OX=9606 GN=FBXO44 PE=1 SV=3	FBX44	0.0687055	0.500992	0.933816	-0.096315	0.448203	0.730972
43	sp|O00299|CLIC1_HUMAN Chloride intracellular channel protein 1 OS=Homo sapiens OX=9606 GN=CLIC1 PE=1 SV=4	CLIC1	0.11951	0.399553	0.904705	0.0810941	0.450677	0.734194
2838	sp|Q9UL25|RAB21_HUMAN Ras-related protein Rab-21 OS=Homo sapiens OX=9606 GN=RAB21 PE=1 SV=3	RAB21	0.0881289	0.58851	0.956645	0.0965322	0.450709	0.734194
1718	sp|Q16623|STX1A_HUMAN Syntaxin-1A OS=Homo sapiens OX=9606 GN=STX1A PE=1 SV=1	STX1A	-0.310523	0.383734	0.898919	0.33941	0.452542	0.736745
1582	sp|Q14185|DOCK1_HUMAN Dedicator of cytokinesis protein 1 OS=Homo sapiens OX=9606 GN=DOCK1 PE=1 SV=2	DOCK1	-0.00206513	0.9853	0.998213	-0.0824631	0.452847	0.736808
2287	sp|Q96FC7|PHIPL_HUMAN Phytanoyl-CoA hydroxylase-interacting protein-like OS=Homo sapiens OX=9606 GN=PHYHIPL PE=1 SV=3	PHIPL	0.302713	0.0540238	0.577281	-0.153104	0.45326	0.736913
1731	sp|Q16795|NDUA9_HUMAN NADH dehydrogenase [ubiquinone] 1 alpha subcomplex subunit 9, mitochondrial OS=Homo sapiens OX=9606 GN=NDUFA9 PE=1 SV=2	NDUA9	-0.00312032	0.981331	0.998213	-0.219339	0.453444	0.736913
2953	sp|Q9Y3A3|PHOCN_HUMAN MOB-like protein phocein OS=Homo sapiens OX=9606 GN=MOB4 PE=1 SV=1	PHOCN	-0.0386652	0.907317	0.988626	0.251629	0.453876	0.737183
2440	sp|Q9BT22|ALG1_HUMAN Chitobiosyldiphosphodolichol beta-mannosyltransferase OS=Homo sapiens OX=9606 GN=ALG1 PE=1 SV=2	ALG1	0.463167	0.00173045	0.137733	-0.116982	0.455066	0.738248
159	sp|O43295|SRGP3_HUMAN SLIT-ROBO Rho GTPase-activating protein 3 OS=Homo sapiens OX=9606 GN=SRGAP3 PE=1 SV=3	SRGP3	0.126425	0.19608	0.778117	-0.0537186	0.454901	0.738248
301	sp|O75746|CMC1_HUMAN Calcium-binding mitochondrial carrier protein Aralar1 OS=Homo sapiens OX=9606 GN=SLC25A12 PE=1 SV=2	CMC1	-0.0434859	0.633068	0.958244	0.060392	0.455422	0.738392
216	sp|O60346|PHLP1_HUMAN PH domain leucine-rich repeat-containing protein phosphatase 1 OS=Homo sapiens OX=9606 GN=PHLPP1 PE=1 SV=3	PHLP1	0.455194	0.158852	0.739346	0.133733	0.455689	0.738392
12	sp|A5YM72|CRNS1_HUMAN Carnosine synthase 1 OS=Homo sapiens OX=9606 GN=CARNS1 PE=1 SV=3	CRNS1	0.029003	0.752589	0.980715	0.0616589	0.455982	0.738434
555	sp|P09493|TPM1_HUMAN Tropomyosin alpha-1 chain OS=Homo sapiens OX=9606 GN=TPM1 PE=1 SV=2	TPM1	0.0563336	0.734958	0.980167	-0.0928926	0.457107	0.73963
2804	sp|Q9UHY1|NRBP_HUMAN Nuclear receptor-binding protein OS=Homo sapiens OX=9606 GN=NRBP1 PE=1 SV=1	NRBP	0.00829547	0.92907	0.992446	0.0608974	0.457255	0.73963
1635	sp|Q15031|SYLM_HUMAN Probable leucine--tRNA ligase, mitochondrial OS=Homo sapiens OX=9606 GN=LARS2 PE=1 SV=2	SYLM	-0.451411	0.17112	0.747538	0.195574	0.458617	0.739693
873	sp|P30519|HMOX2_HUMAN Heme oxygenase 2 OS=Homo sapiens OX=9606 GN=HMOX2 PE=1 SV=2	HMOX2	-0.0900718	0.478035	0.932612	-0.0859692	0.45837	0.739693
2886	sp|Q9UPU5|UBP24_HUMAN Ubiquitin carboxyl-terminal hydrolase 24 OS=Homo sapiens OX=9606 GN=USP24 PE=1 SV=3	UBP24	0.0604741	0.575082	0.956645	-0.0893665	0.458385	0.739693
966	sp|P41091|IF2G_HUMAN Eukaryotic translation initiation factor 2 subunit 3 OS=Homo sapiens OX=9606 GN=EIF2S3 PE=1 SV=3	IF2G	0.0451613	0.694699	0.973759	-0.105772	0.45812	0.739693
2976	sp|Q9Y4E6|WDR7_HUMAN WD repeat-containing protein 7 OS=Homo sapiens OX=9606 GN=WDR7 PE=1 SV=2	WDR7	0.0107592	0.936482	0.996791	-0.198055	0.458631	0.739693
1103	sp|P51148|RAB5C_HUMAN Ras-related protein Rab-5C OS=Homo sapiens OX=9606 GN=RAB5C PE=1 SV=2	RAB5C	-0.230756	0.432524	0.919405	-0.275531	0.458999	0.739852
1310	sp|P63010|AP2B1_HUMAN AP-2 complex subunit beta OS=Homo sapiens OX=9606 GN=AP2B1 PE=1 SV=1	AP2B1	-0.0410153	0.823559	0.980715	0.127582	0.459264	0.739852
691	sp|P17081|RHOQ_HUMAN Rho-related GTP-binding protein RhoQ OS=Homo sapiens OX=9606 GN=RHOQ PE=1 SV=2	RHOQ	0.114582	0.689475	0.970969	0.109934	0.459836	0.740342
377	sp|O95336|6PGL_HUMAN 6-phosphogluconolactonase OS=Homo sapiens OX=9606 GN=PGLS PE=1 SV=2	6PGL	0.223251	0.0385696	0.522911	-0.211139	0.461581	0.740344
1996	sp|Q86WG3|ATCAY_HUMAN Caytaxin OS=Homo sapiens OX=9606 GN=ATCAY PE=1 SV=2	ATCAY	0.459444	0.045868	0.537762	0.297302	0.46157	0.740344
2674	sp|Q9NUQ2|PLCE_HUMAN 1-acyl-sn-glycerol-3-phosphate acyltransferase epsilon OS=Homo sapiens OX=9606 GN=AGPAT5 PE=1 SV=3	PLCE	-0.542841	0.0727434	0.646559	-0.229567	0.461512	0.740344
2234	sp|Q93052|LPP_HUMAN Lipoma-preferred partner OS=Homo sapiens OX=9606 GN=LPP PE=1 SV=1	LPP	0.345398	0.0994429	0.684872	0.192595	0.461745	0.740344
633	sp|P13489|RINI_HUMAN Ribonuclease inhibitor OS=Homo sapiens OX=9606 GN=RNH1 PE=1 SV=2	RINI	-0.0777681	0.166791	0.746086	-0.0536464	0.461979	0.740344
1389	sp|Q01968|OCRL_HUMAN Inositol polyphosphate 5-phosphatase OCRL OS=Homo sapiens OX=9606 GN=OCRL PE=1 SV=3	OCRL	0.225804	0.303918	0.849804	-0.301527	0.461853	0.740344
757	sp|P21964|COMT_HUMAN Catechol O-methyltransferase OS=Homo sapiens OX=9606 GN=COMT PE=1 SV=2	COMT	-0.0324945	0.697015	0.973759	0.0918867	0.460794	0.740344
2582	sp|Q9H977|WDR54_HUMAN WD repeat-containing protein 54 OS=Homo sapiens OX=9606 GN=WDR54 PE=1 SV=1	WDR54	0.0641872	0.772002	0.980715	-0.142299	0.461292	0.740344
1968	sp|Q7Z7E8|UB2Q1_HUMAN Ubiquitin-conjugating enzyme E2 Q1 OS=Homo sapiens OX=9606 GN=UBE2Q1 PE=1 SV=1	UB2Q1	-0.208021	0.612146	0.956645	0.183119	0.462306	0.740438
2639	sp|Q9NQZ5|STAR7_HUMAN StAR-related lipid transfer protein 7, mitochondrial OS=Homo sapiens OX=9606 GN=STARD7 PE=1 SV=2	STAR7	0.30797	0.0900376	0.665425	0.172608	0.464615	0.742179
1345	sp|P78417|GSTO1_HUMAN Glutathione S-transferase omega-1 OS=Homo sapiens OX=9606 GN=GSTO1 PE=1 SV=2	GSTO1	0.540176	0.186776	0.766382	-0.534192	0.464908	0.742179
89	sp|O14841|OPLA_HUMAN 5-oxoprolinase OS=Homo sapiens OX=9606 GN=OPLAH PE=1 SV=3	OPLA	0.152398	0.253869	0.820567	-0.106569	0.465002	0.742179
2965	sp|Q9Y3Z3|SAMH1_HUMAN Deoxynucleoside triphosphate triphosphohydrolase SAMHD1 OS=Homo sapiens OX=9606 GN=SAMHD1 PE=1 SV=2	SAMH1	-0.0725769	0.49457	0.933816	-0.154737	0.464119	0.742179
737	sp|P20774|MIME_HUMAN Mimecan OS=Homo sapiens OX=9606 GN=OGN PE=1 SV=1	MIME	0.177251	0.506741	0.934749	0.236206	0.464402	0.742179
254	sp|O75116|ROCK2_HUMAN Rho-associated protein kinase 2 OS=Homo sapiens OX=9606 GN=ROCK2 PE=1 SV=4	ROCK2	0.18144	0.533568	0.939569	0.257035	0.464788	0.742179
2943	sp|Q9Y2W6|TDRKH_HUMAN Tudor and KH domain-containing protein OS=Homo sapiens OX=9606 GN=TDRKH PE=1 SV=2	TDRKH	-0.0557176	0.873978	0.987139	-0.244108	0.465439	0.742448
2069	sp|Q8N3R9|MPP5_HUMAN MAGUK p55 subfamily member 5 OS=Homo sapiens OX=9606 GN=MPP5 PE=1 SV=3	MPP5	0.0171543	0.86647	0.987139	0.0679044	0.466399	0.743551
1907	sp|Q6YN16|HSDL2_HUMAN Hydroxysteroid dehydrogenase-like protein 2 OS=Homo sapiens OX=9606 GN=HSDL2 PE=1 SV=1	HSDL2	-0.0882217	0.21507	0.788957	0.0608121	0.467378	0.744253
2676	sp|Q9NUQ9|FA49B_HUMAN Protein FAM49B OS=Homo sapiens OX=9606 GN=FAM49B PE=1 SV=1	FA49B	0.119827	0.499067	0.933816	-0.282118	0.467359	0.744253
1543	sp|Q13614|MTMR2_HUMAN Myotubularin-related protein 2 OS=Homo sapiens OX=9606 GN=MTMR2 PE=1 SV=4	MTMR2	-0.087844	0.372168	0.887646	-0.129086	0.469546	0.747275
1944	sp|Q7RTP6|MICA3_HUMAN [F-actin]-monooxygenase MICAL3 OS=Homo sapiens OX=9606 GN=MICAL3 PE=1 SV=2	MICA3	0.266575	0.610817	0.956645	-0.402908	0.470387	0.748139
434	sp|P01876|IGHA1_HUMAN Immunoglobulin heavy constant alpha 1 OS=Homo sapiens OX=9606 GN=IGHA1 PE=1 SV=2	IGHA1	-0.0073317	0.988306	0.998234	0.419262	0.47063	0.748139
1750	sp|Q2UY09|COSA1_HUMAN Collagen alpha-1(XXVIII) chain OS=Homo sapiens OX=9606 GN=COL28A1 PE=2 SV=2	COSA1	0.107617	0.825714	0.980715	0.441374	0.471307	0.748786
537	sp|P08574|CY1_HUMAN Cytochrome c1, heme protein, mitochondrial OS=Homo sapiens OX=9606 GN=CYC1 PE=1 SV=3	CY1	-0.0241382	0.844992	0.984059	-0.147087	0.472697	0.750562
2868	sp|Q9UNF1|MAGD2_HUMAN Melanoma-associated antigen D2 OS=Homo sapiens OX=9606 GN=MAGED2 PE=1 SV=2	MAGD2	-0.248297	0.0446063	0.535121	0.0578729	0.472989	0.750595
1207	sp|P56589|PEX3_HUMAN Peroxisomal biogenesis factor 3 OS=Homo sapiens OX=9606 GN=PEX3 PE=1 SV=1	PEX3	0.194431	0.639604	0.959753	0.101634	0.473859	0.751501
1914	sp|Q6ZV89|SH2D5_HUMAN SH2 domain-containing protein 5 OS=Homo sapiens OX=9606 GN=SH2D5 PE=1 SV=2	SH2D5	-0.958806	NA	NA	0.282409	0.474103	0.751501
1479	sp|Q12959|DLG1_HUMAN Disks large homolog 1 OS=Homo sapiens OX=9606 GN=DLG1 PE=1 SV=2	DLG1	0.0375878	0.846212	0.984059	-0.377199	0.475221	0.752842
3022	sp|Q9Y6I3|EPN1_HUMAN Epsin-1 OS=Homo sapiens OX=9606 GN=EPN1 PE=1 SV=2	EPN1	0.213007	0.235491	0.807004	-0.379476	0.47595	0.753565
525	sp|P07954|FUMH_HUMAN Fumarate hydratase, mitochondrial OS=Homo sapiens OX=9606 GN=FH PE=1 SV=3	FUMH	0.208852	0.0298077	0.477282	-0.135465	0.478782	0.757234
1288	sp|P62760|VISL1_HUMAN Visinin-like protein 1 OS=Homo sapiens OX=9606 GN=VSNL1 PE=1 SV=2	VISL1	-0.0452341	0.475185	0.931636	0.0570137	0.478815	0.757234
2744	sp|Q9P1U1|ARP3B_HUMAN Actin-related protein 3B OS=Homo sapiens OX=9606 GN=ACTR3B PE=2 SV=1	ARP3B	-1.14203	0.000224126	0.0599435	-0.357745	0.48173	0.75745
358	sp|O95139|NDUB6_HUMAN NADH dehydrogenase [ubiquinone] 1 beta subcomplex subunit 6 OS=Homo sapiens OX=9606 GN=NDUFB6 PE=1 SV=3	NDUB6	0.504137	0.0446401	0.535121	-0.218118	0.480521	0.75745
1035	sp|P47897|SYQ_HUMAN Glutamine--tRNA ligase OS=Homo sapiens OX=9606 GN=QARS1 PE=1 SV=1	SYQ	0.273637	0.137216	0.724698	0.0943033	0.481502	0.75745
2529	sp|Q9H0R4|HDHD2_HUMAN Haloacid dehalogenase-like hydrolase domain-containing protein 2 OS=Homo sapiens OX=9606 GN=HDHD2 PE=1 SV=1	HDHD2	-0.0972064	0.234812	0.806087	0.122413	0.481529	0.75745
551	sp|P09455|RET1_HUMAN Retinol-binding protein 1 OS=Homo sapiens OX=9606 GN=RBP1 PE=1 SV=2	RET1	0.182449	0.247327	0.811411	-0.119088	0.479454	0.75745
750	sp|P21589|5NTD_HUMAN 5-nucleotidase OS=Homo sapiens OX=9606 GN=NT5E PE=1 SV=1	5NTD	-0.260903	0.297641	0.846049	0.0968869	0.481964	0.75745
620	sp|P12236|ADT3_HUMAN ADP/ATP translocase 3 OS=Homo sapiens OX=9606 GN=SLC25A6 PE=1 SV=4	ADT3	-0.0716618	0.43752	0.921745	-0.146184	0.481365	0.75745
2521	sp|Q9H019|MFR1L_HUMAN Mitochondrial fission regulator 1-like OS=Homo sapiens OX=9606 GN=MTFR1L PE=1 SV=2	MFR1L	-0.138054	0.62784	0.958244	-0.312319	0.480609	0.75745
1104	sp|P51149|RAB7A_HUMAN Ras-related protein Rab-7a OS=Homo sapiens OX=9606 GN=RAB7A PE=1 SV=1	RAB7A	0.0651288	0.695876	0.973759	-0.403448	0.481241	0.75745
1465	sp|Q12840|KIF5A_HUMAN Kinesin heavy chain isoform 5A OS=Homo sapiens OX=9606 GN=KIF5A PE=1 SV=2	KIF5A	-0.0384877	0.78904	0.980715	0.05343	0.481001	0.75745
734	sp|P20618|PSB1_HUMAN Proteasome subunit beta type-1 OS=Homo sapiens OX=9606 GN=PSMB1 PE=1 SV=2	PSB1	0.0249374	0.902085	0.988626	-0.176294	0.480929	0.75745
1304	sp|P62917|RL8_HUMAN 60S ribosomal protein L8 OS=Homo sapiens OX=9606 GN=RPL8 PE=1 SV=2	RL8	-0.145734	0.132039	0.721001	-0.0653427	0.48226	0.757485
1441	sp|Q08257|QOR_HUMAN Quinone oxidoreductase OS=Homo sapiens OX=9606 GN=CRYZ PE=1 SV=1	QOR	-0.475989	0.295078	0.842732	0.158311	0.483789	0.759456
453	sp|P03905|NU4M_HUMAN NADH-ubiquinone oxidoreductase chain 4 OS=Homo sapiens OX=9606 GN=MT-ND4 PE=1 SV=1	NU4M	0.265354	0.218811	0.791425	-0.106303	0.484395	0.759655
1	sp|P0DPI2|GAL3A_HUMAN Glutamine amidotransferase-like class 1 domain-containing protein 3A, mitochondrial OS=Homo sapiens OX=9606 GN=GATD3A PE=1 SV=1	GAL3A	0.129118	0.430518	0.918441	0.134706	0.484466	0.759655
1788	sp|Q5JSH3|WDR44_HUMAN WD repeat-containing protein 44 OS=Homo sapiens OX=9606 GN=WDR44 PE=1 SV=1	WDR44	0.154923	0.020495	0.460276	0.0503615	0.484849	0.759825
1328	sp|P68036|UB2L3_HUMAN Ubiquitin-conjugating enzyme E2 L3 OS=Homo sapiens OX=9606 GN=UBE2L3 PE=1 SV=1	UB2L3	0.232704	0.2015	0.785181	-0.205046	0.488124	0.762951
108	sp|O15013|ARHGA_HUMAN Rho guanine nucleotide exchange factor 10 OS=Homo sapiens OX=9606 GN=ARHGEF10 PE=1 SV=4	ARHGA	-0.365236	0.234036	0.805862	-0.206137	0.488426	0.762951
2451	sp|Q9BUP0|EFHD1_HUMAN EF-hand domain-containing protein D1 OS=Homo sapiens OX=9606 GN=EFHD1 PE=1 SV=1	EFHD1	-0.991684	0.314598	0.850677	-0.168615	0.488499	0.762951
243	sp|O60884|DNJA2_HUMAN DnaJ homolog subfamily A member 2 OS=Homo sapiens OX=9606 GN=DNAJA2 PE=1 SV=1	DNJA2	-0.0302349	0.59906	0.956645	-0.046102	0.487706	0.762951
1715	sp|Q16566|KCC4_HUMAN Calcium/calmodulin-dependent protein kinase type IV OS=Homo sapiens OX=9606 GN=CAMK4 PE=1 SV=1	KCC4	0.251151	0.659187	0.964784	0.229597	0.488337	0.762951
2376	sp|Q99490|AGAP2_HUMAN Arf-GAP with GTPase, ANK repeat and PH domain-containing protein 2 OS=Homo sapiens OX=9606 GN=AGAP2 PE=1 SV=2	AGAP2	0.106791	0.775535	0.980715	-0.311241	0.487609	0.762951
1247	sp|Q9UNX3|RL26L_HUMAN 60S ribosomal protein L26-like 1 OS=Homo sapiens OX=9606 GN=RPL26L1 PE=1 SV=1	RL26L	0.839402	0.00182733	0.137847	-0.352834	0.488928	0.763191
660	sp|P14854|CX6B1_HUMAN Cytochrome c oxidase subunit 6B1 OS=Homo sapiens OX=9606 GN=COX6B1 PE=1 SV=2	CX6B1	-0.126315	0.439898	0.923754	-0.116866	0.489311	0.763358
1702	sp|Q15942|ZYX_HUMAN Zyxin OS=Homo sapiens OX=9606 GN=ZYX PE=1 SV=1	ZYX	0.391291	0.0523382	0.570592	0.174848	0.489942	0.763912
147	sp|O43149|ZZEF1_HUMAN Zinc finger ZZ-type and EF-hand domain-containing protein 1 OS=Homo sapiens OX=9606 GN=ZZEF1 PE=1 SV=6	ZZEF1	0.585742	0.00852959	0.310018	0.153098	0.491583	0.765715
1315	sp|P63104|1433Z_HUMAN 14-3-3 protein zeta/delta OS=Homo sapiens OX=9606 GN=YWHAZ PE=1 SV=1	1433Z	0.0649372	0.44524	0.924718	-0.0795547	0.491652	0.765715
252	sp|O75083|WDR1_HUMAN WD repeat-containing protein 1 OS=Homo sapiens OX=9606 GN=WDR1 PE=1 SV=4	WDR1	0.0499946	0.527873	0.939569	0.0503754	0.492061	0.765921
1331	sp|P68371|TBB4B_HUMAN Tubulin beta-4B chain OS=Homo sapiens OX=9606 GN=TUBB4B PE=1 SV=1	TBB4B	-0.0587652	0.339159	0.863593	0.0563545	0.492616	0.765923
2678	sp|Q9NV70|EXOC1_HUMAN Exocyst complex component 1 OS=Homo sapiens OX=9606 GN=EXOC1 PE=1 SV=4	EXOC1	-0.0672252	0.383681	0.898919	-0.0809235	0.492599	0.765923
1882	sp|Q6P995|F171B_HUMAN Protein FAM171B OS=Homo sapiens OX=9606 GN=FAM171B PE=2 SV=3	F171B	0.481005	0.00345843	0.207647	-0.192345	0.49369	0.766644
2992	sp|Q9Y566|SHAN1_HUMAN SH3 and multiple ankyrin repeat domains protein 1 OS=Homo sapiens OX=9606 GN=SHANK1 PE=1 SV=2	SHAN1	0.293928	0.0859525	0.660617	0.0860208	0.493912	0.766644
945	sp|P37840|SYUA_HUMAN Alpha-synuclein OS=Homo sapiens OX=9606 GN=SNCA PE=1 SV=1	SYUA	-0.131581	0.501034	0.933816	0.28138	0.493877	0.766644
213	sp|O60313|OPA1_HUMAN Dynamin-like 120 kDa protein, mitochondrial OS=Homo sapiens OX=9606 GN=OPA1 PE=1 SV=3	OPA1	0.180291	0.129498	0.721001	-0.21152	0.495365	0.767615
2246	sp|Q969Z0|FAKD4_HUMAN FAST kinase domain-containing protein 4 OS=Homo sapiens OX=9606 GN=TBRG4 PE=1 SV=1	FAKD4	-0.211902	0.471552	0.931636	-0.324138	0.495966	0.767615
1605	sp|Q14643|ITPR1_HUMAN Inositol 1,4,5-trisphosphate receptor type 1 OS=Homo sapiens OX=9606 GN=ITPR1 PE=1 SV=3	ITPR1	0.062404	0.492789	0.933816	0.114473	0.495076	0.767615
1487	sp|Q13057|COASY_HUMAN Bifunctional coenzyme A synthase OS=Homo sapiens OX=9606 GN=COASY PE=1 SV=4	COASY	-0.034145	0.639589	0.959753	-0.0860991	0.496258	0.767615
2428	sp|Q9BRT3|MIEN1_HUMAN Migration and invasion enhancer 1 OS=Homo sapiens OX=9606 GN=MIEN1 PE=1 SV=1	MIEN1	0.183481	0.666553	0.964784	0.330433	0.495743	0.767615
848	sp|P29218|IMPA1_HUMAN Inositol monophosphatase 1 OS=Homo sapiens OX=9606 GN=IMPA1 PE=1 SV=1	IMPA1	0.0602292	0.675259	0.965312	-0.218964	0.495886	0.767615
1049	sp|P48643|TCPE_HUMAN T-complex protein 1 subunit epsilon OS=Homo sapiens OX=9606 GN=CCT5 PE=1 SV=1	TCPE	0.0166786	0.764826	0.980715	0.0451865	0.49648	0.767615
477	sp|P05091|ALDH2_HUMAN Aldehyde dehydrogenase, mitochondrial OS=Homo sapiens OX=9606 GN=ALDH2 PE=1 SV=2	ALDH2	-0.294558	0.06071	0.597209	0.0661184	0.497721	0.768473
2496	sp|Q9BZF1|OSBL8_HUMAN Oxysterol-binding protein-related protein 8 OS=Homo sapiens OX=9606 GN=OSBPL8 PE=1 SV=3	OSBL8	-0.120765	0.425415	0.916451	-0.188843	0.498146	0.768473
1289	sp|P62805|H4_HUMAN Histone H4 OS=Homo sapiens OX=9606 GN=H4C1 PE=1 SV=2	H4	0.088619	0.55672	0.952251	-0.0670303	0.498101	0.768473
2900	sp|Q9UQE7|SMC3_HUMAN Structural maintenance of chromosomes protein 3 OS=Homo sapiens OX=9606 GN=SMC3 PE=1 SV=2	SMC3	-0.0177112	0.815154	0.980715	-0.0542955	0.497805	0.768473
2942	sp|Q9Y2V7|COG6_HUMAN Conserved oligomeric Golgi complex subunit 6 OS=Homo sapiens OX=9606 GN=COG6 PE=1 SV=2	COG6	-0.180686	0.290934	0.842732	-0.444043	0.498459	0.768528
2770	sp|Q9UBI6|GBG12_HUMAN Guanine nucleotide-binding protein G(I)/G(S)/G(O) subunit gamma-12 OS=Homo sapiens OX=9606 GN=GNG12 PE=1 SV=3	GBG12	0.249966	0.0838295	0.660617	-0.10894	0.500402	0.768974
2507	sp|Q9C0H5|RHG39_HUMAN Rho GTPase-activating protein 39 OS=Homo sapiens OX=9606 GN=ARHGAP39 PE=1 SV=2	RHG39	-0.195912	0.500264	0.933816	-0.19908	0.500351	0.768974
1367	sp|Q00013|EM55_HUMAN 55 kDa erythrocyte membrane protein OS=Homo sapiens OX=9606 GN=MPP1 PE=1 SV=2	EM55	-0.048205	0.50709	0.934749	0.0457946	0.500406	0.768974
1234	sp|P61019|RAB2A_HUMAN Ras-related protein Rab-2A OS=Homo sapiens OX=9606 GN=RAB2A PE=1 SV=1	RAB2A	0.0905526	0.581942	0.956645	0.21676	0.500474	0.768974
2959	sp|Q9Y3F4|STRAP_HUMAN Serine-threonine kinase receptor-associated protein OS=Homo sapiens OX=9606 GN=STRAP PE=1 SV=1	STRAP	0.0240558	0.703423	0.974786	-0.0239681	0.499723	0.768974
2356	sp|Q96RR4|KKCC2_HUMAN Calcium/calmodulin-dependent protein kinase kinase 2 OS=Homo sapiens OX=9606 GN=CAMKK2 PE=1 SV=2	KKCC2	0.0518372	0.802924	0.980715	0.199066	0.501251	0.768974
1891	sp|Q6PKG0|LARP1_HUMAN La-related protein 1 OS=Homo sapiens OX=9606 GN=LARP1 PE=1 SV=2	LARP1	-0.0216151	0.835214	0.983666	-0.116988	0.500013	0.768974
1722	sp|Q16666|IF16_HUMAN Gamma-interferon-inducible protein 16 OS=Homo sapiens OX=9606 GN=IFI16 PE=1 SV=3	IF16	-0.0200545	0.901551	0.988626	-0.33026	0.50098	0.768974
125	sp|O15145|ARPC3_HUMAN Actin-related protein 2/3 complex subunit 3 OS=Homo sapiens OX=9606 GN=ARPC3 PE=1 SV=3	ARPC3	-0.00666234	0.983107	0.998213	-0.392506	0.50086	0.768974
2342	sp|Q96PU8|QKI_HUMAN Protein quaking OS=Homo sapiens OX=9606 GN=QKI PE=1 SV=1	QKI	0.115932	0.156493	0.738906	-0.0834972	0.50158	0.769052
1011	sp|P46020|KPB1_HUMAN Phosphorylase b kinase regulatory subunit alpha, skeletal muscle isoform OS=Homo sapiens OX=9606 GN=PHKA1 PE=1 SV=2	KPB1	-0.0122348	0.888068	0.988626	-0.0955932	0.501895	0.769109
1251	sp|P61353|RL27_HUMAN 60S ribosomal protein L27 OS=Homo sapiens OX=9606 GN=RPL27 PE=1 SV=2	RL27	-0.175409	0.168695	0.746682	0.047427	0.502234	0.769202
2183	sp|Q8WZA0|LZIC_HUMAN Protein LZIC OS=Homo sapiens OX=9606 GN=LZIC PE=1 SV=1	LZIC	-0.582804	0.000664924	0.102662	-0.155994	0.504806	0.769469
2598	sp|Q9HB21|PKHA1_HUMAN Pleckstrin homology domain-containing family A member 1 OS=Homo sapiens OX=9606 GN=PLEKHA1 PE=1 SV=2	PKHA1	1.16716	0.00103407	0.117009	0.452232	0.504574	0.769469
336	sp|O94826|TOM70_HUMAN Mitochondrial import receptor subunit TOM70 OS=Homo sapiens OX=9606 GN=TOMM70 PE=1 SV=1	TOM70	0.277901	0.03461	0.511708	-0.179756	0.504904	0.769469
2822	sp|Q9UJS0|CMC2_HUMAN Calcium-binding mitochondrial carrier protein Aralar2 OS=Homo sapiens OX=9606 GN=SLC25A13 PE=1 SV=2	CMC2	-0.0695142	0.37201	0.887646	-0.108062	0.503934	0.769469
2709	sp|Q9NZ32|ARP10_HUMAN Actin-related protein 10 OS=Homo sapiens OX=9606 GN=ACTR10 PE=1 SV=1	ARP10	-0.184221	0.548123	0.949133	0.125657	0.503346	0.769469
182	sp|O43639|NCK2_HUMAN Cytoplasmic protein NCK2 OS=Homo sapiens OX=9606 GN=NCK2 PE=1 SV=2	NCK2	0.0843623	0.593688	0.956645	-0.0622551	0.503869	0.769469
1787	sp|Q5JQF8|PAP1M_HUMAN Polyadenylate-binding protein 1-like 2 OS=Homo sapiens OX=9606 GN=PABPC1L2A PE=2 SV=1	PAP1M	0.110831	0.639064	0.959753	0.189601	0.504912	0.769469
1957	sp|Q7Z4S6|KI21A_HUMAN Kinesin-like protein KIF21A OS=Homo sapiens OX=9606 GN=KIF21A PE=1 SV=2	KI21A	-0.0198194	0.765077	0.980715	-0.0804327	0.503875	0.769469
771	sp|P22676|CALB2_HUMAN Calretinin OS=Homo sapiens OX=9606 GN=CALB2 PE=2 SV=2	CALB2	0.0260885	0.908923	0.988626	0.221283	0.503046	0.769469
1219	sp|P60201|MYPR_HUMAN Myelin proteolipid protein OS=Homo sapiens OX=9606 GN=PLP1 PE=1 SV=2	MYPR	-0.171245	0.124512	0.718853	0.09285	0.505239	0.769543
2048	sp|Q8IZV5|RDH10_HUMAN Retinol dehydrogenase 10 OS=Homo sapiens OX=9606 GN=RDH10 PE=1 SV=1	RDH10	0.125514	0.475718	0.931636	0.108545	0.505682	0.769645
1188	sp|P55196|AFAD_HUMAN Afadin OS=Homo sapiens OX=9606 GN=AFDN PE=1 SV=3	AFAD	-0.0423356	0.931197	0.993745	0.362392	0.505862	0.769645
1433	sp|Q07157|ZO1_HUMAN Tight junction protein ZO-1 OS=Homo sapiens OX=9606 GN=TJP1 PE=1 SV=3	ZO1	0.0570718	0.68406	0.967448	0.0795134	0.506492	0.769757
1703	sp|Q16134|ETFD_HUMAN Electron transfer flavoprotein-ubiquinone oxidoreductase, mitochondrial OS=Homo sapiens OX=9606 GN=ETFDH PE=1 SV=2	ETFD	-0.0202543	0.95407	0.998213	0.144593	0.506271	0.769757
485	sp|P05387|RLA2_HUMAN 60S acidic ribosomal protein P2 OS=Homo sapiens OX=9606 GN=RPLP2 PE=1 SV=1	RLA2	-0.26663	0.00895886	0.310082	-0.0571395	0.511184	0.771493
134	sp|O15294|OGT1_HUMAN UDP-N-acetylglucosamine--peptide N-acetylglucosaminyltransferase 110 kDa subunit OS=Homo sapiens OX=9606 GN=OGT PE=1 SV=3	OGT1	-0.091071	0.103518	0.689028	-0.0929532	0.511539	0.771493
418	sp|P00519|ABL1_HUMAN Tyrosine-protein kinase ABL1 OS=Homo sapiens OX=9606 GN=ABL1 PE=1 SV=4	ABL1	0.491805	0.167063	0.746086	0.368955	0.509844	0.771493
894	sp|P31948|STIP1_HUMAN Stress-induced-phosphoprotein 1 OS=Homo sapiens OX=9606 GN=STIP1 PE=1 SV=1	STIP1	-0.226131	0.192407	0.775427	-0.164207	0.511528	0.771493
2717	sp|Q9NZJ7|MTCH1_HUMAN Mitochondrial carrier homolog 1 OS=Homo sapiens OX=9606 GN=MTCH1 PE=1 SV=1	MTCH1	0.367229	0.22553	0.795707	-0.160925	0.509016	0.771493
2793	sp|Q9UH03|SEPT3_HUMAN Neuronal-specific septin-3 OS=Homo sapiens OX=9606 GN=SEPTIN3 PE=1 SV=3	SEPT3	0.114917	0.416811	0.914434	-0.167346	0.510397	0.771493
2030	sp|Q8IXI1|MIRO2_HUMAN Mitochondrial Rho GTPase 2 OS=Homo sapiens OX=9606 GN=RHOT2 PE=1 SV=2	MIRO2	-0.132561	0.561102	0.953527	-0.19463	0.511366	0.771493
11	sp|A5YKK6|CNOT1_HUMAN CCR4-NOT transcription complex subunit 1 OS=Homo sapiens OX=9606 GN=CNOT1 PE=1 SV=2	CNOT1	-0.152908	0.702085	0.974786	0.426142	0.50986	0.771493
29	sp|O00165|HAX1_HUMAN HCLS1-associated protein X-1 OS=Homo sapiens OX=9606 GN=HAX1 PE=1 SV=2	HAX1	-0.0751814	0.713381	0.975713	0.173858	0.509693	0.771493
130	sp|O15240|VGF_HUMAN Neurosecretory protein VGF OS=Homo sapiens OX=9606 GN=VGF PE=1 SV=2	VGF	-0.171585	0.733718	0.979775	-0.468113	0.509565	0.771493
93	sp|O14908|GIPC1_HUMAN PDZ domain-containing protein GIPC1 OS=Homo sapiens OX=9606 GN=GIPC1 PE=1 SV=2	GIPC1	0.177117	0.77944	0.980715	-0.317284	0.509689	0.771493
198	sp|O43837|IDH3B_HUMAN Isocitrate dehydrogenase [NAD] subunit beta, mitochondrial OS=Homo sapiens OX=9606 GN=IDH3B PE=1 SV=2	IDH3B	0.0193472	0.813978	0.980715	-0.12473	0.509633	0.771493
299	sp|O75663|TIPRL_HUMAN TIP41-like protein OS=Homo sapiens OX=9606 GN=TIPRL PE=1 SV=2	TIPRL	0.0662272	0.786217	0.980715	0.171359	0.510556	0.771493
1344	sp|P78406|RAE1L_HUMAN mRNA export factor OS=Homo sapiens OX=9606 GN=RAE1 PE=1 SV=1	RAE1L	-0.0540351	0.863912	0.987139	0.157764	0.511456	0.771493
1663	sp|Q15334|L2GL1_HUMAN Lethal(2) giant larvae protein homolog 1 OS=Homo sapiens OX=9606 GN=LLGL1 PE=1 SV=3	L2GL1	-0.0286569	0.535442	0.939569	-0.0528338	0.512291	0.772205
2404	sp|Q99832|TCPH_HUMAN T-complex protein 1 subunit eta OS=Homo sapiens OX=9606 GN=CCT7 PE=1 SV=2	TCPH	-0.118648	0.147256	0.7283	-0.0450733	0.512702	0.772403
820	sp|P26639|SYTC_HUMAN Threonine--tRNA ligase 1, cytoplasmic OS=Homo sapiens OX=9606 GN=TARS1 PE=1 SV=3	SYTC	0.102115	0.792761	0.980715	0.206757	0.513016	0.772456
2718	sp|Q9NZL9|MAT2B_HUMAN Methionine adenosyltransferase 2 subunit beta OS=Homo sapiens OX=9606 GN=MAT2B PE=1 SV=1	MAT2B	0.311696	0.00864088	0.310018	-0.150404	0.513429	0.772646
2503	sp|Q9C0C9|UBE2O_HUMAN (E3-independent) E2 ubiquitin-conjugating enzyme OS=Homo sapiens OX=9606 GN=UBE2O PE=1 SV=3	UBE2O	0.481002	0.0123353	0.355788	-0.280517	0.513701	0.772646
325	sp|O76070|SYUG_HUMAN Gamma-synuclein OS=Homo sapiens OX=9606 GN=SNCG PE=1 SV=2	SYUG	0.470998	0.0216002	0.463232	-0.220895	0.514341	0.772879
2997	sp|Q9Y5K5|UCHL5_HUMAN Ubiquitin carboxyl-terminal hydrolase isozyme L5 OS=Homo sapiens OX=9606 GN=UCHL5 PE=1 SV=3	UCHL5	0.241785	0.0963653	0.681506	-0.143383	0.514723	0.772879
2423	sp|Q9BRG1|VPS25_HUMAN Vacuolar protein-sorting-associated protein 25 OS=Homo sapiens OX=9606 GN=VPS25 PE=1 SV=1	VPS25	-0.133197	0.2128	0.787745	0.110512	0.515811	0.772879
1720	sp|Q16653|MOG_HUMAN Myelin-oligodendrocyte glycoprotein OS=Homo sapiens OX=9606 GN=MOG PE=1 SV=2	MOG	-0.184331	0.26555	0.827791	0.078409	0.515166	0.772879
1347	sp|P78559|MAP1A_HUMAN Microtubule-associated protein 1A OS=Homo sapiens OX=9606 GN=MAP1A PE=1 SV=6	MAP1A	0.065757	0.490308	0.933816	-0.0660712	0.51561	0.772879
2655	sp|Q9NRY5|F1142_HUMAN Protein FAM114A2 OS=Homo sapiens OX=9606 GN=FAM114A2 PE=1 SV=4	F1142	0.0791045	0.744794	0.980715	-0.131007	0.515082	0.772879
2412	sp|Q9BPX5|ARP5L_HUMAN Actin-related protein 2/3 complex subunit 5-like protein OS=Homo sapiens OX=9606 GN=ARPC5L PE=1 SV=1	ARP5L	-0.00909332	0.95142	0.998213	-0.103535	0.515533	0.772879
1456	sp|Q09028|RBBP4_HUMAN Histone-binding protein RBBP4 OS=Homo sapiens OX=9606 GN=RBBP4 PE=1 SV=3	RBBP4	0.206234	0.00176543	0.137733	-0.0919408	0.517776	0.773309
1844	sp|Q676U5|A16L1_HUMAN Autophagy-related protein 16-1 OS=Homo sapiens OX=9606 GN=ATG16L1 PE=1 SV=2	A16L1	0.30237	0.172782	0.747538	-0.17216	0.517398	0.773309
2306	sp|Q96I99|SUCB2_HUMAN Succinate--CoA ligase [GDP-forming] subunit beta, mitochondrial OS=Homo sapiens OX=9606 GN=SUCLG2 PE=1 SV=2	SUCB2	-0.0516713	0.410941	0.908399	-0.15404	0.516757	0.773309
424	sp|P00918|CAH2_HUMAN Carbonic anhydrase 2 OS=Homo sapiens OX=9606 GN=CA2 PE=1 SV=2	CAH2	0.0443982	0.81671	0.980715	-0.183193	0.51763	0.773309
1381	sp|Q01082|SPTB2_HUMAN Spectrin beta chain, non-erythrocytic 1 OS=Homo sapiens OX=9606 GN=SPTBN1 PE=1 SV=2	SPTB2	0.0125711	0.783332	0.980715	0.0394862	0.517773	0.773309
1833	sp|Q5VWZ2|LYPL1_HUMAN Lysophospholipase-like protein 1 OS=Homo sapiens OX=9606 GN=LYPLAL1 PE=1 SV=3	LYPL1	-0.0110392	0.897268	0.988626	-0.080558	0.516965	0.773309
1101	sp|P51114|FXR1_HUMAN Fragile X mental retardation syndrome-related protein 1 OS=Homo sapiens OX=9606 GN=FXR1 PE=1 SV=3	FXR1	-0.176799	0.476627	0.931636	-0.281643	0.518279	0.773495
2258	sp|Q96B97|SH3K1_HUMAN SH3 domain-containing kinase-binding protein 1 OS=Homo sapiens OX=9606 GN=SH3KBP1 PE=1 SV=2	SH3K1	-0.268785	0.552129	0.950673	0.131775	0.518459	0.773495
2280	sp|Q96EP0|RNF31_HUMAN E3 ubiquitin-protein ligase RNF31 OS=Homo sapiens OX=9606 GN=RNF31 PE=1 SV=1	RNF31	-0.0779228	0.488189	0.933816	-0.173332	0.519988	0.775356
840	sp|P28066|PSA5_HUMAN Proteasome subunit alpha type-5 OS=Homo sapiens OX=9606 GN=PSMA5 PE=1 SV=3	PSA5	-0.642081	0.0395088	0.522911	-0.0913969	0.520623	0.775787
294	sp|O75569|PRKRA_HUMAN Interferon-inducible double-stranded RNA-dependent protein kinase activator A OS=Homo sapiens OX=9606 GN=PRKRA PE=1 SV=1	PRKRA	0.100236	0.261287	0.827791	-0.0677125	0.520837	0.775787
630	sp|P13010|XRCC5_HUMAN X-ray repair cross-complementing protein 5 OS=Homo sapiens OX=9606 GN=XRCC5 PE=1 SV=3	XRCC5	0.131982	0.250546	0.814484	-0.121499	0.521544	0.776258
264	sp|O75190|DNJB6_HUMAN DnaJ homolog subfamily B member 6 OS=Homo sapiens OX=9606 GN=DNAJB6 PE=1 SV=2	DNJB6	-0.0158579	0.955353	0.998213	-0.0902089	0.521715	0.776258
2961	sp|Q9Y3L5|RAP2C_HUMAN Ras-related protein Rap-2c OS=Homo sapiens OX=9606 GN=RAP2C PE=1 SV=1	RAP2C	0.20053	0.119217	0.713449	-0.341771	0.523504	0.778502
1480	sp|Q12965|MYO1E_HUMAN Unconventional myosin-Ie OS=Homo sapiens OX=9606 GN=MYO1E PE=1 SV=2	MYO1E	-0.0890978	0.741355	0.980715	0.1472	0.524796	0.780003
1154	sp|P53671|LIMK2_HUMAN LIM domain kinase 2 OS=Homo sapiens OX=9606 GN=LIMK2 PE=1 SV=1	LIMK2	-0.442572	0.0131791	0.362363	0.132216	0.526714	0.780255
2626	sp|Q9NQ66|PLCB1_HUMAN 1-phosphatidylinositol 4,5-bisphosphate phosphodiesterase beta-1 OS=Homo sapiens OX=9606 GN=PLCB1 PE=1 SV=1	PLCB1	-0.436862	0.0586448	0.586847	-0.471196	0.526686	0.780255
1426	sp|Q06124|PTN11_HUMAN Tyrosine-protein phosphatase non-receptor type 11 OS=Homo sapiens OX=9606 GN=PTPN11 PE=1 SV=3	PTN11	0.220469	0.236367	0.80737	-0.114878	0.527786	0.780255
1586	sp|Q14204|DYHC1_HUMAN Cytoplasmic dynein 1 heavy chain 1 OS=Homo sapiens OX=9606 GN=DYNC1H1 PE=1 SV=5	DYHC1	-0.0657296	0.237653	0.809231	0.0322474	0.52607	0.780255
842	sp|P28288|ABCD3_HUMAN ATP-binding cassette sub-family D member 3 OS=Homo sapiens OX=9606 GN=ABCD3 PE=1 SV=1	ABCD3	-0.0502956	0.510307	0.93481	-0.0636132	0.527621	0.780255
989	sp|P42574|CASP3_HUMAN Caspase-3 OS=Homo sapiens OX=9606 GN=CASP3 PE=1 SV=2	CASP3	0.129147	0.616497	0.956645	0.406851	0.527236	0.780255
398	sp|O95816|BAG2_HUMAN BAG family molecular chaperone regulator 2 OS=Homo sapiens OX=9606 GN=BAG2 PE=1 SV=1	BAG2	0.0461846	0.696957	0.973759	-0.0877342	0.527706	0.780255
88	sp|O14827|RGRF2_HUMAN Ras-specific guanine nucleotide-releasing factor 2 OS=Homo sapiens OX=9606 GN=RASGRF2 PE=1 SV=2	RGRF2	-0.0216333	0.905852	0.988626	0.165035	0.525854	0.780255
2226	sp|Q92947|GCDH_HUMAN Glutaryl-CoA dehydrogenase, mitochondrial OS=Homo sapiens OX=9606 GN=GCDH PE=1 SV=1	GCDH	-0.0298134	0.906428	0.988626	-0.250009	0.526501	0.780255
2831	sp|Q9UKE5|TNIK_HUMAN TRAF2 and NCK-interacting protein kinase OS=Homo sapiens OX=9606 GN=TNIK PE=1 SV=1	TNIK	0.0251244	0.896488	0.988626	0.175743	0.527748	0.780255
2661	sp|Q9NSD9|SYFB_HUMAN Phenylalanine--tRNA ligase beta subunit OS=Homo sapiens OX=9606 GN=FARSB PE=1 SV=3	SYFB	0.0882433	0.274295	0.83439	-0.111454	0.529105	0.780953
2077	sp|Q8N5J2|MINY1_HUMAN Ubiquitin carboxyl-terminal hydrolase MINDY-1 OS=Homo sapiens OX=9606 GN=MINDY1 PE=1 SV=2	MINY1	0.117355	0.445386	0.924718	-0.164061	0.529105	0.780953
2805	sp|Q9UHY7|ENOPH_HUMAN Enolase-phosphatase E1 OS=Homo sapiens OX=9606 GN=ENOPH1 PE=1 SV=1	ENOPH	-0.098452	0.653079	0.96424	0.117618	0.528596	0.780953
1781	sp|Q5BKZ1|ZN326_HUMAN DBIRD complex subunit ZNF326 OS=Homo sapiens OX=9606 GN=ZNF326 PE=1 SV=2	ZN326	-0.369034	0.0676757	0.628082	0.12938	0.530271	0.782255
960	sp|P40763|STAT3_HUMAN Signal transducer and activator of transcription 3 OS=Homo sapiens OX=9606 GN=STAT3 PE=1 SV=2	STAT3	-0.0145864	0.825577	0.980715	0.0447558	0.530996	0.78285
1496	sp|Q13148|TADBP_HUMAN TAR DNA-binding protein 43 OS=Homo sapiens OX=9606 GN=TARDBP PE=1 SV=1	TADBP	0.0252511	0.86238	0.987139	-0.172632	0.53152	0.78285
154	sp|O43237|DC1L2_HUMAN Cytoplasmic dynein 1 light intermediate chain 2 OS=Homo sapiens OX=9606 GN=DYNC1LI2 PE=1 SV=1	DC1L2	0.00296712	0.947263	0.998213	-0.0377695	0.531523	0.78285
1383	sp|Q01469|FABP5_HUMAN Fatty acid-binding protein 5 OS=Homo sapiens OX=9606 GN=FABP5 PE=1 SV=3	FABP5	0.143519	0.424156	0.916451	-0.248705	0.532868	0.782919
924	sp|P35612|ADDB_HUMAN Beta-adducin OS=Homo sapiens OX=9606 GN=ADD2 PE=1 SV=3	ADDB	0.087441	0.433948	0.919785	0.113392	0.53222	0.782919
1570	sp|Q14139|UBE4A_HUMAN Ubiquitin conjugation factor E4 A OS=Homo sapiens OX=9606 GN=UBE4A PE=1 SV=2	UBE4A	0.0753622	0.599795	0.956645	0.0967507	0.532992	0.782919
21	sp|Q99613|EIF3C_HUMAN Eukaryotic translation initiation factor 3 subunit C OS=Homo sapiens OX=9606 GN=EIF3C PE=1 SV=1	EIF3C	0.0313874	0.692698	0.972753	0.058348	0.533025	0.782919
1923	sp|Q7KZF4|SND1_HUMAN Staphylococcal nuclease domain-containing protein 1 OS=Homo sapiens OX=9606 GN=SND1 PE=1 SV=1	SND1	-0.0272289	0.850051	0.985202	-0.0741523	0.533268	0.782919
90	sp|O14874|BCKD_HUMAN [3-methyl-2-oxobutanoate dehydrogenase [lipoamide]] kinase, mitochondrial OS=Homo sapiens OX=9606 GN=BCKDK PE=1 SV=2	BCKD	0.0223483	0.901932	0.988626	-0.275214	0.532518	0.782919
1414	sp|Q04828|AK1C1_HUMAN Aldo-keto reductase family 1 member C1 OS=Homo sapiens OX=9606 GN=AKR1C1 PE=1 SV=1	AK1C1	0.224053	0.0228416	0.463232	-0.127349	0.534195	0.783
66	sp|O14523|C2C2L_HUMAN Phospholipid transfer protein C2CD2L OS=Homo sapiens OX=9606 GN=C2CD2L PE=1 SV=3	C2C2L	-0.561048	0.0793179	0.660617	-0.18702	0.534631	0.783
1757	sp|Q3ZCM7|TBB8_HUMAN Tubulin beta-8 chain OS=Homo sapiens OX=9606 GN=TUBB8 PE=1 SV=2	TBB8	-0.0952993	0.194904	0.778117	0.0729978	0.534899	0.783
791	sp|P23610|HAP40_HUMAN 40-kDa huntingtin-associated protein OS=Homo sapiens OX=9606 GN=F8A1 PE=1 SV=2	HAP40	0.164178	0.261637	0.827791	0.106283	0.535022	0.783
1861	sp|Q6IAA8|LTOR1_HUMAN Ragulator complex protein LAMTOR1 OS=Homo sapiens OX=9606 GN=LAMTOR1 PE=1 SV=2	LTOR1	-0.0950266	0.404481	0.907126	-0.122136	0.533618	0.783
2419	sp|Q9BR01|ST4A1_HUMAN Sulfotransferase 4A1 OS=Homo sapiens OX=9606 GN=SULT4A1 PE=1 SV=2	ST4A1	0.105093	0.66412	0.964784	-0.172708	0.534158	0.783
230	sp|O60684|IMA7_HUMAN Importin subunit alpha-7 OS=Homo sapiens OX=9606 GN=KPNA6 PE=1 SV=1	IMA7	-0.0234214	0.703151	0.974786	0.0495111	0.53636	0.784543
1735	sp|Q16822|PCKGM_HUMAN Phosphoenolpyruvate carboxykinase [GTP], mitochondrial OS=Homo sapiens OX=9606 GN=PCK2 PE=1 SV=4	PCKGM	0.587738	0.0366782	0.521291	-0.131827	0.539708	0.787074
839	sp|P27987|IP3KB_HUMAN Inositol-trisphosphate 3-kinase B OS=Homo sapiens OX=9606 GN=ITPKB PE=1 SV=5	IP3KB	0.269542	0.0692189	0.634399	-0.159808	0.540349	0.787074
464	sp|P04217|A1BG_HUMAN Alpha-1B-glycoprotein OS=Homo sapiens OX=9606 GN=A1BG PE=1 SV=4	A1BG	0.291186	0.0816627	0.660617	-0.115906	0.540366	0.787074
304	sp|O75832|PSD10_HUMAN 26S proteasome non-ATPase regulatory subunit 10 OS=Homo sapiens OX=9606 GN=PSMD10 PE=1 SV=1	PSD10	-0.141703	0.087254	0.66073	-0.0280832	0.540113	0.787074
654	sp|P14543|NID1_HUMAN Nidogen-1 OS=Homo sapiens OX=9606 GN=NID1 PE=1 SV=3	NID1	-0.106158	0.574033	0.956645	-0.153506	0.539612	0.787074
707	sp|P18031|PTN1_HUMAN Tyrosine-protein phosphatase non-receptor type 1 OS=Homo sapiens OX=9606 GN=PTPN1 PE=1 SV=1	PTN1	-0.10508	0.736015	0.980564	0.259555	0.540275	0.787074
231	sp|O60711|LPXN_HUMAN Leupaxin OS=Homo sapiens OX=9606 GN=LPXN PE=1 SV=1	LPXN	-0.0282403	0.870011	0.987139	-0.189801	0.540122	0.787074
1087	sp|P50416|CPT1A_HUMAN Carnitine O-palmitoyltransferase 1, liver isoform OS=Homo sapiens OX=9606 GN=CPT1A PE=1 SV=2	CPT1A	0.00716808	0.967313	0.998213	0.139147	0.538595	0.787074
657	sp|P14625|ENPL_HUMAN Endoplasmin OS=Homo sapiens OX=9606 GN=HSP90B1 PE=1 SV=1	ENPL	0.152321	0.360321	0.87545	-0.0944882	0.541501	0.788312
2883	sp|Q9UPT5|EXOC7_HUMAN Exocyst complex component 7 OS=Homo sapiens OX=9606 GN=EXOC7 PE=1 SV=3	EXOC7	0.12574	0.534581	0.939569	-0.128963	0.542255	0.788994
68	sp|O14531|DPYL4_HUMAN Dihydropyrimidinase-related protein 4 OS=Homo sapiens OX=9606 GN=DPYSL4 PE=1 SV=2	DPYL4	-0.0585247	0.570801	0.955774	-0.0914563	0.542586	0.789061
793	sp|P23677|IP3KA_HUMAN Inositol-trisphosphate 3-kinase A OS=Homo sapiens OX=9606 GN=ITPKA PE=1 SV=1	IP3KA	-1.03836	0.1858	0.76451	0.368017	0.545659	0.791864
1473	sp|Q12904|AIMP1_HUMAN Aminoacyl tRNA synthase complex-interacting multifunctional protein 1 OS=Homo sapiens OX=9606 GN=AIMP1 PE=1 SV=2	AIMP1	0.0954573	0.621397	0.956645	-0.165252	0.545362	0.791864
1287	sp|P62753|RS6_HUMAN 40S ribosomal protein S6 OS=Homo sapiens OX=9606 GN=RPS6 PE=1 SV=1	RS6	-0.0333622	0.826973	0.980715	-0.248719	0.545657	0.791864
1647	sp|Q15120|PDK3_HUMAN [Pyruvate dehydrogenase (acetyl-transferring)] kinase isozyme 3, mitochondrial OS=Homo sapiens OX=9606 GN=PDK3 PE=1 SV=1	PDK3	0.0313107	0.834414	0.983118	-0.140438	0.545389	0.791864
1563	sp|Q14008|CKAP5_HUMAN Cytoskeleton-associated protein 5 OS=Homo sapiens OX=9606 GN=CKAP5 PE=1 SV=3	CKAP5	0.117213	0.176881	0.75439	-0.0558994	0.546505	0.792406
1145	sp|P53004|BIEA_HUMAN Biliverdin reductase A OS=Homo sapiens OX=9606 GN=BLVRA PE=1 SV=2	BIEA	0.0691602	0.606996	0.956645	-0.0783961	0.546606	0.792406
2637	sp|Q9NQX3|GEPH_HUMAN Gephyrin OS=Homo sapiens OX=9606 GN=GPHN PE=1 SV=1	GEPH	0.400728	0.460777	0.929772	-0.434733	0.547033	0.79261
2550	sp|Q9H2X9|S12A5_HUMAN Solute carrier family 12 member 5 OS=Homo sapiens OX=9606 GN=SLC12A5 PE=1 SV=3	S12A5	-0.189819	0.241276	0.811411	0.112503	0.54777	0.79301
878	sp|P30711|GSTT1_HUMAN Glutathione S-transferase theta-1 OS=Homo sapiens OX=9606 GN=GSTT1 PE=1 SV=4	GSTT1	-0.0459786	0.826255	0.980715	0.162157	0.547882	0.79301
1952	sp|Q7Z3U7|MON2_HUMAN Protein MON2 homolog OS=Homo sapiens OX=9606 GN=MON2 PE=1 SV=3	MON2	-0.378362	0.118242	0.713449	-0.0829161	0.549076	0.793492
2933	sp|Q9Y2L5|TPPC8_HUMAN Trafficking protein particle complex subunit 8 OS=Homo sapiens OX=9606 GN=TRAPPC8 PE=1 SV=2	TPPC8	-0.18514	0.196248	0.778117	0.0760406	0.548528	0.793492
2939	sp|Q9Y2S2|CRYL1_HUMAN Lambda-crystallin homolog OS=Homo sapiens OX=9606 GN=CRYL1 PE=1 SV=3	CRYL1	0.214422	0.311882	0.849804	-0.181459	0.54884	0.793492
2810	sp|Q9UI26|IPO11_HUMAN Importin-11 OS=Homo sapiens OX=9606 GN=IPO11 PE=1 SV=1	IPO11	-0.239578	0.096906	0.682052	-0.223127	0.550028	0.793609
341	sp|O94875|SRBS2_HUMAN Sorbin and SH3 domain-containing protein 2 OS=Homo sapiens OX=9606 GN=SORBS2 PE=1 SV=3	SRBS2	-0.226401	0.709961	0.975713	0.515743	0.54981	0.793609
318	sp|O75964|ATP5L_HUMAN ATP synthase subunit g, mitochondrial OS=Homo sapiens OX=9606 GN=ATP5MG PE=1 SV=3	ATP5L	-0.0744952	0.831392	0.982495	0.0955308	0.550163	0.793609
1810	sp|Q5T5U3|RHG21_HUMAN Rho GTPase-activating protein 21 OS=Homo sapiens OX=9606 GN=ARHGAP21 PE=1 SV=2	RHG21	0.0184304	0.891415	0.988626	0.4627	0.550304	0.793609
2270	sp|Q96CN4|EVI5L_HUMAN EVI5-like protein OS=Homo sapiens OX=9606 GN=EVI5L PE=1 SV=1	EVI5L	-0.0522748	0.817991	0.980715	-0.288359	0.550828	0.793949
2319	sp|Q96JQ2|CLMN_HUMAN Calmin OS=Homo sapiens OX=9606 GN=CLMN PE=1 SV=1	CLMN	-0.19573	0.158454	0.739346	-0.124947	0.551199	0.794071
2893	sp|Q9UQ03|COR2B_HUMAN Coronin-2B OS=Homo sapiens OX=9606 GN=CORO2B PE=1 SV=4	COR2B	0.27656	0.00197355	0.145155	0.113758	0.551525	0.794127
1762	sp|Q4G0N4|NAKD2_HUMAN NAD kinase 2, mitochondrial OS=Homo sapiens OX=9606 GN=NADK2 PE=1 SV=2	NAKD2	0.205652	0.29426	0.842732	0.24504	0.551973	0.794359
2789	sp|Q9UGJ0|AAKG2_HUMAN 5-AMP-activated protein kinase subunit gamma-2 OS=Homo sapiens OX=9606 GN=PRKAG2 PE=1 SV=1	AAKG2	-0.42089	0.0399844	0.522911	0.10934	0.552597	0.794842
2354	sp|Q96RF0|SNX18_HUMAN Sorting nexin-18 OS=Homo sapiens OX=9606 GN=SNX18 PE=1 SV=2	SNX18	-0.0681922	0.663172	0.964784	-0.140958	0.553676	0.795981
2046	sp|Q8IZQ1|WDFY3_HUMAN WD repeat and FYVE domain-containing protein 3 OS=Homo sapiens OX=9606 GN=WDFY3 PE=1 SV=2	WDFY3	-0.192008	0.135217	0.721001	-0.141031	0.555245	0.796998
2422	sp|Q9BRC7|PLCD4_HUMAN 1-phosphatidylinositol 4,5-bisphosphate phosphodiesterase delta-4 OS=Homo sapiens OX=9606 GN=PLCD4 PE=1 SV=1	PLCD4	0.172992	0.279942	0.838502	-0.250751	0.555824	0.796998
2190	sp|Q92556|ELMO1_HUMAN Engulfment and cell motility protein 1 OS=Homo sapiens OX=9606 GN=ELMO1 PE=1 SV=2	ELMO1	0.145037	0.290254	0.842732	-0.107563	0.555538	0.796998
2227	sp|Q92963|RIT1_HUMAN GTP-binding protein Rit1 OS=Homo sapiens OX=9606 GN=RIT1 PE=1 SV=1	RIT1	0.062794	0.73703	0.980707	0.0677972	0.555706	0.796998
560	sp|P09622|DLDH_HUMAN Dihydrolipoyl dehydrogenase, mitochondrial OS=Homo sapiens OX=9606 GN=DLD PE=1 SV=2	DLDH	-0.0253215	0.800998	0.980715	-0.117739	0.555342	0.796998
2002	sp|Q86XA9|HTR5A_HUMAN HEAT repeat-containing protein 5A OS=Homo sapiens OX=9606 GN=HEATR5A PE=1 SV=2	HTR5A	-0.0900313	0.52844	0.939569	-0.0995248	0.556374	0.797336
1725	sp|Q16720|AT2B3_HUMAN Plasma membrane calcium-transporting ATPase 3 OS=Homo sapiens OX=9606 GN=ATP2B3 PE=1 SV=3	AT2B3	-0.108572	0.67002	0.964784	-0.186337	0.556637	0.797336
171	sp|O43491|E41L2_HUMAN Band 4.1-like protein 2 OS=Homo sapiens OX=9606 GN=EPB41L2 PE=1 SV=1	E41L2	0.0186843	0.66816	0.964784	-0.0405116	0.557622	0.798335
2088	sp|Q8N8Y2|VA0D2_HUMAN V-type proton ATPase subunit d 2 OS=Homo sapiens OX=9606 GN=ATP6V0D2 PE=2 SV=1	VA0D2	-0.370679	0.00458874	0.23276	0.0683412	0.558153	0.798682
1554	sp|Q13724|MOGS_HUMAN Mannosyl-oligosaccharide glucosidase OS=Homo sapiens OX=9606 GN=MOGS PE=1 SV=5	MOGS	0.387827	0.0507993	0.563656	0.107527	0.561075	0.800379
257	sp|O75145|LIPA3_HUMAN Liprin-alpha-3 OS=Homo sapiens OX=9606 GN=PPFIA3 PE=1 SV=3	LIPA3	0.171763	0.128072	0.721001	-0.0711718	0.560355	0.800379
591	sp|P11047|LAMC1_HUMAN Laminin subunit gamma-1 OS=Homo sapiens OX=9606 GN=LAMC1 PE=1 SV=3	LAMC1	0.237377	0.239494	0.811411	-0.136666	0.560142	0.800379
1322	sp|P63220|RS21_HUMAN 40S ribosomal protein S21 OS=Homo sapiens OX=9606 GN=RPS21 PE=1 SV=1	RS21	-0.329816	0.34624	0.863593	0.0840406	0.56103	0.800379
1573	sp|Q14155|ARHG7_HUMAN Rho guanine nucleotide exchange factor 7 OS=Homo sapiens OX=9606 GN=ARHGEF7 PE=1 SV=2	ARHG7	0.0791906	0.517968	0.937184	0.0687122	0.560506	0.800379
814	sp|P26038|MOES_HUMAN Moesin OS=Homo sapiens OX=9606 GN=MSN PE=1 SV=3	MOES	0.0105456	0.840217	0.983966	-0.0707352	0.559836	0.800379
1483	sp|Q13017|RHG05_HUMAN Rho GTPase-activating protein 5 OS=Homo sapiens OX=9606 GN=ARHGAP5 PE=1 SV=2	RHG05	-0.216423	0.102652	0.686368	-0.113432	0.561763	0.800502
1501	sp|Q13185|CBX3_HUMAN Chromobox protein homolog 3 OS=Homo sapiens OX=9606 GN=CBX3 PE=1 SV=4	CBX3	0.159	0.195792	0.778117	-0.147593	0.56207	0.800502
949	sp|P38646|GRP75_HUMAN Stress-70 protein, mitochondrial OS=Homo sapiens OX=9606 GN=HSPA9 PE=1 SV=2	GRP75	0.0734022	0.291596	0.842732	0.0669006	0.562609	0.800502
528	sp|P08134|RHOC_HUMAN Rho-related GTP-binding protein RhoC OS=Homo sapiens OX=9606 GN=RHOC PE=1 SV=1	RHOC	-0.0550198	0.498409	0.933816	0.0998784	0.562104	0.800502
1196	sp|P55735|SEC13_HUMAN Protein SEC13 homolog OS=Homo sapiens OX=9606 GN=SEC13 PE=1 SV=3	SEC13	0.0360089	0.637045	0.959753	0.075691	0.562506	0.800502
751	sp|P21695|GPDA_HUMAN Glycerol-3-phosphate dehydrogenase [NAD(+)], cytoplasmic OS=Homo sapiens OX=9606 GN=GPD1 PE=1 SV=4	GPDA	-0.173892	0.139987	0.724698	-0.141965	0.563576	0.800553
1615	sp|Q14699|RFTN1_HUMAN Raftlin OS=Homo sapiens OX=9606 GN=RFTN1 PE=1 SV=4	RFTN1	-0.266208	0.282923	0.839071	0.141999	0.563107	0.800553
2471	sp|Q9BWL3|CA043_HUMAN Uncharacterized protein C1orf43 OS=Homo sapiens OX=9606 GN=C1orf43 PE=2 SV=1	CA043	-0.316271	0.500839	0.933816	0.150752	0.563627	0.800553
2861	sp|Q9UMX0|UBQL1_HUMAN Ubiquilin-1 OS=Homo sapiens OX=9606 GN=UBQLN1 PE=1 SV=2	UBQL1	-0.195508	0.505945	0.934749	0.333931	0.563802	0.800553
1821	sp|Q5TF21|SOGA3_HUMAN Protein SOGA3 OS=Homo sapiens OX=9606 GN=SOGA3 PE=3 SV=1	SOGA3	0.431575	0.257163	0.825052	-0.257287	0.564361	0.800935
741	sp|P21266|GSTM3_HUMAN Glutathione S-transferase Mu 3 OS=Homo sapiens OX=9606 GN=GSTM3 PE=1 SV=3	GSTM3	0.336175	0.0125095	0.357309	0.0996826	0.566058	0.80186
2532	sp|Q9H115|SNAB_HUMAN Beta-soluble NSF attachment protein OS=Homo sapiens OX=9606 GN=NAPB PE=1 SV=2	SNAB	0.0809469	0.330436	0.856966	-0.0617068	0.565369	0.80186
1453	sp|Q08AM6|VAC14_HUMAN Protein VAC14 homolog OS=Homo sapiens OX=9606 GN=VAC14 PE=1 SV=1	VAC14	-0.0819472	0.644423	0.961245	0.12082	0.566172	0.80186
673	sp|P15882|CHIN_HUMAN N-chimaerin OS=Homo sapiens OX=9606 GN=CHN1 PE=1 SV=3	CHIN	0.120513	0.766465	0.980715	-0.206237	0.565631	0.80186
119	sp|O15083|ERC2_HUMAN ERC protein 2 OS=Homo sapiens OX=9606 GN=ERC2 PE=1 SV=3	ERC2	0.179097	0.583806	0.956645	-0.519775	0.566887	0.802462
1954	sp|Q7Z460|CLAP1_HUMAN CLIP-associating protein 1 OS=Homo sapiens OX=9606 GN=CLASP1 PE=1 SV=1	CLAP1	0.0948337	0.435618	0.920682	0.0722396	0.568115	0.803789
2898	sp|Q9UQB8|BAIP2_HUMAN Brain-specific angiogenesis inhibitor 1-associated protein 2 OS=Homo sapiens OX=9606 GN=BAIAP2 PE=1 SV=1	BAIP2	0.046637	0.911756	0.988626	-0.177776	0.568819	0.804373
582	sp|P10599|THIO_HUMAN Thioredoxin OS=Homo sapiens OX=9606 GN=TXN PE=1 SV=3	THIO	-0.0893403	0.846424	0.984059	-0.191144	0.56914	0.804416
2320	sp|Q96K76|UBP47_HUMAN Ubiquitin carboxyl-terminal hydrolase 47 OS=Homo sapiens OX=9606 GN=USP47 PE=1 SV=3	UBP47	0.0251506	0.86379	0.987139	0.150819	0.569877	0.805045
2299	sp|Q96HD1|CREL1_HUMAN Protein disulfide isomerase CRELD1 OS=Homo sapiens OX=9606 GN=CRELD1 PE=1 SV=3	CREL1	0.247817	0.282506	0.839067	0.12368	0.570183	0.805067
165	sp|O43399|TPD54_HUMAN Tumor protein D54 OS=Homo sapiens OX=9606 GN=TPD52L2 PE=1 SV=2	TPD54	0.0740047	0.617749	0.956645	0.0455955	0.570788	0.80551
2960	sp|Q9Y3I0|RTCB_HUMAN RNA-splicing ligase RtcB homolog OS=Homo sapiens OX=9606 GN=RTCB PE=1 SV=1	RTCB	0.0732558	0.400589	0.904705	0.0570806	0.572172	0.806433
772	sp|P22694|KAPCB_HUMAN cAMP-dependent protein kinase catalytic subunit beta OS=Homo sapiens OX=9606 GN=PRKACB PE=1 SV=2	KAPCB	-0.0519139	0.487755	0.933816	0.0824499	0.572611	0.806433
2253	sp|Q96AB3|ISOC2_HUMAN Isochorismatase domain-containing protein 2 OS=Homo sapiens OX=9606 GN=ISOC2 PE=1 SV=1	ISOC2	-0.0295298	0.850519	0.985202	-0.131254	0.5729	0.806433
1044	sp|P48449|ERG7_HUMAN Lanosterol synthase OS=Homo sapiens OX=9606 GN=LSS PE=1 SV=1	ERG7	0.0486913	0.876328	0.987139	-0.371589	0.572737	0.806433
1519	sp|Q13423|NNTM_HUMAN NAD(P) transhydrogenase, mitochondrial OS=Homo sapiens OX=9606 GN=NNT PE=1 SV=3	NNTM	0.00728464	0.969081	0.998213	-0.1672	0.572536	0.806433
1214	sp|P58546|MTPN_HUMAN Myotrophin OS=Homo sapiens OX=9606 GN=MTPN PE=1 SV=2	MTPN	-0.307121	0.346377	0.863593	0.235971	0.573365	0.806677
1299	sp|P62879|GBB2_HUMAN Guanine nucleotide-binding protein G(I)/G(S)/G(T) subunit beta-2 OS=Homo sapiens OX=9606 GN=GNB2 PE=1 SV=3	GBB2	0.0213781	0.655172	0.96424	-0.0519685	0.574082	0.807275
1795	sp|Q5SQI0|ATAT_HUMAN Alpha-tubulin N-acetyltransferase 1 OS=Homo sapiens OX=9606 GN=ATAT1 PE=1 SV=1	ATAT	-0.076525	0.519257	0.937212	-0.0627083	0.57462	0.807621
324	sp|O76054|S14L2_HUMAN SEC14-like protein 2 OS=Homo sapiens OX=9606 GN=SEC14L2 PE=1 SV=1	S14L2	-0.0453691	0.627138	0.958244	-0.0302765	0.575093	0.807876
1218	sp|P60174|TPIS_HUMAN Triosephosphate isomerase OS=Homo sapiens OX=9606 GN=TPI1 PE=1 SV=3	TPIS	0.24705	0.00843084	0.310018	-0.0623196	0.576139	0.808416
1097	sp|P50990|TCPQ_HUMAN T-complex protein 1 subunit theta OS=Homo sapiens OX=9606 GN=CCT8 PE=1 SV=4	TCPQ	-0.0251948	0.722353	0.976299	0.0470147	0.576354	0.808416
19	sp|A7KAX9|RHG32_HUMAN Rho GTPase-activating protein 32 OS=Homo sapiens OX=9606 GN=ARHGAP32 PE=1 SV=1	RHG32	-0.387597	NA	NA	0.278649	0.575906	0.808416
2845	sp|Q9ULD0|OGDHL_HUMAN 2-oxoglutarate dehydrogenase-like, mitochondrial OS=Homo sapiens OX=9606 GN=OGDHL PE=1 SV=3	OGDHL	0.0391292	0.809023	0.980715	-0.21223	0.576683	0.808467
2958	sp|Q9Y3E5|PTH2_HUMAN Peptidyl-tRNA hydrolase 2, mitochondrial OS=Homo sapiens OX=9606 GN=PTRH2 PE=1 SV=1	PTH2	-0.00273571	0.990437	0.998234	0.0819958	0.577403	0.809066
800	sp|P24752|THIL_HUMAN Acetyl-CoA acetyltransferase, mitochondrial OS=Homo sapiens OX=9606 GN=ACAT1 PE=1 SV=1	THIL	0.0820906	0.446682	0.926101	-0.0800113	0.578106	0.80964
556	sp|P09496|CLCA_HUMAN Clathrin light chain A OS=Homo sapiens OX=9606 GN=CLTA PE=1 SV=1	CLCA	0.619813	0.215072	0.788957	0.372782	0.578722	0.810086
613	sp|P12036|NFH_HUMAN Neurofilament heavy polypeptide OS=Homo sapiens OX=9606 GN=NEFH PE=1 SV=4	NFH	0.0444182	0.589866	0.956645	0.048115	0.57901	0.810086
1293	sp|P62834|RAP1A_HUMAN Ras-related protein Rap-1A OS=Homo sapiens OX=9606 GN=RAP1A PE=1 SV=1	RAP1A	-0.118407	0.179543	0.754974	-0.0667371	0.58067	0.811337
279	sp|O75380|NDUS6_HUMAN NADH dehydrogenase [ubiquinone] iron-sulfur protein 6, mitochondrial OS=Homo sapiens OX=9606 GN=NDUFS6 PE=1 SV=1	NDUS6	0.227532	0.207529	0.786491	-0.157321	0.580291	0.811337
1329	sp|P68104|EF1A1_HUMAN Elongation factor 1-alpha 1 OS=Homo sapiens OX=9606 GN=EEF1A1 PE=1 SV=1	EF1A1	-0.0708464	0.214172	0.787745	-0.0387908	0.580784	0.811337
2475	sp|Q9BX68|HINT2_HUMAN Histidine triad nucleotide-binding protein 2, mitochondrial OS=Homo sapiens OX=9606 GN=HINT2 PE=1 SV=1	HINT2	0.148795	0.256319	0.823244	0.181769	0.581256	0.811587
1636	sp|Q15036|SNX17_HUMAN Sorting nexin-17 OS=Homo sapiens OX=9606 GN=SNX17 PE=1 SV=1	SNX17	-0.724511	0.188208	0.767974	-0.135725	0.582052	0.812288
2285	sp|Q96F07|CYFP2_HUMAN Cytoplasmic FMR1-interacting protein 2 OS=Homo sapiens OX=9606 GN=CYFIP2 PE=1 SV=2	CYFP2	0.00974886	0.932454	0.994302	-0.213985	0.58322	0.813508
1551	sp|Q13642|FHL1_HUMAN Four and a half LIM domains protein 1 OS=Homo sapiens OX=9606 GN=FHL1 PE=1 SV=4	FHL1	0.340632	0.00383956	0.225501	-0.0931025	0.584745	0.813724
861	sp|P30043|BLVRB_HUMAN Flavin reductase (NADPH) OS=Homo sapiens OX=9606 GN=BLVRB PE=1 SV=3	BLVRB	0.257694	0.0696921	0.636752	-0.116583	0.5842	0.813724
1333	sp|P68402|PA1B2_HUMAN Platelet-activating factor acetylhydrolase IB subunit beta OS=Homo sapiens OX=9606 GN=PAFAH1B2 PE=1 SV=1	PA1B2	0.141679	0.157108	0.739346	-0.0585521	0.584613	0.813724
1883	sp|Q6PCB0|VWA1_HUMAN von Willebrand factor A domain-containing protein 1 OS=Homo sapiens OX=9606 GN=VWA1 PE=1 SV=1	VWA1	-0.105974	0.506897	0.934749	-0.134939	0.584034	0.813724
1740	sp|Q16864|VATF_HUMAN V-type proton ATPase subunit F OS=Homo sapiens OX=9606 GN=ATP6V1F PE=1 SV=2	VATF	-0.122074	0.587492	0.956645	0.115036	0.58514	0.813724
2855	sp|Q9ULV4|COR1C_HUMAN Coronin-1C OS=Homo sapiens OX=9606 GN=CORO1C PE=1 SV=1	COR1C	0.121437	0.616948	0.956645	0.397901	0.585036	0.813724
1583	sp|Q14194|DPYL1_HUMAN Dihydropyrimidinase-related protein 1 OS=Homo sapiens OX=9606 GN=CRMP1 PE=1 SV=1	DPYL1	-0.0313992	0.642354	0.961128	0.0483978	0.585662	0.814041
1516	sp|Q13367|AP3B2_HUMAN AP-3 complex subunit beta-2 OS=Homo sapiens OX=9606 GN=AP3B2 PE=1 SV=2	AP3B2	0.0406227	0.815512	0.980715	0.107075	0.586142	0.814299
2935	sp|Q9Y2Q0|AT8A1_HUMAN Phospholipid-transporting ATPase IA OS=Homo sapiens OX=9606 GN=ATP8A1 PE=1 SV=1	AT8A1	-0.00680717	0.974256	0.998213	0.124959	0.586552	0.81446
1958	sp|Q7Z4W1|DCXR_HUMAN L-xylulose reductase OS=Homo sapiens OX=9606 GN=DCXR PE=1 SV=2	DCXR	0.151081	0.229233	0.797169	-0.121342	0.587787	0.815155
549	sp|P09417|DHPR_HUMAN Dihydropteridine reductase OS=Homo sapiens OX=9606 GN=QDPR PE=1 SV=2	DHPR	0.122064	0.489989	0.933816	-0.126629	0.587937	0.815155
602	sp|P11233|RALA_HUMAN Ras-related protein Ral-A OS=Homo sapiens OX=9606 GN=RALA PE=1 SV=1	RALA	-0.0235973	0.866139	0.987139	-0.0592594	0.587785	0.815155
1989	sp|Q86VP1|TAXB1_HUMAN Tax1-binding protein 1 OS=Homo sapiens OX=9606 GN=TAX1BP1 PE=1 SV=2	TAXB1	0.362066	0.0738368	0.650383	-0.122043	0.588313	0.815268
356	sp|O94979|SC31A_HUMAN Protein transport protein Sec31A OS=Homo sapiens OX=9606 GN=SEC31A PE=1 SV=3	SC31A	-0.217826	0.302037	0.849804	0.10969	0.589143	0.816009
32	sp|O00182|LEG9_HUMAN Galectin-9 OS=Homo sapiens OX=9606 GN=LGALS9 PE=1 SV=2	LEG9	-0.237951	0.027866	0.477282	0.0594796	0.589551	0.816015
696	sp|P17600|SYN1_HUMAN Synapsin-1 OS=Homo sapiens OX=9606 GN=SYN1 PE=1 SV=3	SYN1	-0.135254	0.166868	0.746086	0.0684001	0.590538	0.816015
[truncated: 1,029 more rows]

## Sheet: SPC insoluble
	Protein	Gene symbol	Fold change - AD vs non-AD	p-value - AD vs non-AD	FDR-adjusted p-value - AD vs non-AD	Fold change - PD vs non-PD	p-value - PD vs non-PD	FDR-adjusted p-value - PD vs non-PD
479	sp|P37840|SYUA_HUMAN Alpha-synuclein OS=Homo sapiens OX=9606 GN=SNCA PE=1 SV=1	SNCA	-0.510455	NA	NA	1.56241	2.48563214938973e-05	0.0193879
349	sp|P18206|VINC_HUMAN Vinculin OS=Homo sapiens OX=9606 GN=VCL PE=1 SV=4	VCL	-0.241067	0.303934	0.661641	-0.533062	0.00010152	0.0395929
530	sp|P48047|ATPO_HUMAN ATP synthase subunit O, mitochondrial OS=Homo sapiens OX=9606 GN=ATP5PO PE=1 SV=1	ATP5PO	-0.202398	0.194574	0.578675	-0.579637	0.000212503	0.0552509
80	sp|O43813|LANC1_HUMAN Glutathione S-transferase LANCL1 OS=Homo sapiens OX=9606 GN=LANCL1 PE=1 SV=1	LANCL1	-0.417487	0.0453478	0.367489	-0.561449	0.00047145	0.0612885
195	sp|P04080|CYTB_HUMAN Cystatin-B OS=Homo sapiens OX=9606 GN=CSTB PE=1 SV=2	CSTB	0.298679	0.128547	0.490087	-0.344095	0.000358315	0.0612885
425	sp|P29972|AQP1_HUMAN Aquaporin-1 OS=Homo sapiens OX=9606 GN=AQP1 PE=1 SV=3	AQP1	0.0726063	0.771792	0.92633	-0.547838	0.000429743	0.0612885
668	sp|P62873|GBB1_HUMAN Guanine nucleotide-binding protein G(I)/G(S)/G(T) subunit beta-1 OS=Homo sapiens OX=9606 GN=GNB1 PE=1 SV=3	GNB1	-0.0204464	0.79885	0.937113	-0.220299	0.000690797	0.0692341
886	sp|Q5SSJ5|HP1B3_HUMAN Heterochromatin protein 1-binding protein 3 OS=Homo sapiens OX=9606 GN=HP1BP3 PE=1 SV=1	HP1BP3	0.188447	0.321899	0.672928	-0.480175	0.000710093	0.0692341
217	sp|P06733|ENOA_HUMAN Alpha-enolase OS=Homo sapiens OX=9606 GN=ENO1 PE=1 SV=2	ENO1	-0.129505	0.39456	0.730757	-0.324044	0.000928813	0.0804971
809	sp|Q14315|FLNC_HUMAN Filamin-C OS=Homo sapiens OX=9606 GN=FLNC PE=1 SV=3	FLNC	0.270498	0.148017	0.524622	-0.565802	0.00121677	0.0896932
1133	sp|Q9H4G4|GAPR1_HUMAN Golgi-associated plant pathogenesis-related protein 1 OS=Homo sapiens OX=9606 GN=GLIPR2 PE=1 SV=3	GLIPR2	-0.229918	0.221982	0.591081	-0.536452	0.0012649	0.0896932
1172	sp|Q9NTJ5|SAC1_HUMAN Phosphatidylinositide phosphatase SAC1 OS=Homo sapiens OX=9606 GN=SACM1L PE=1 SV=2	SACM1L	0.453808	0.00324921	0.14484	-0.470311	0.00138835	0.0902426
329	sp|P15121|ALDR_HUMAN Aldo-keto reductase family 1 member B1 OS=Homo sapiens OX=9606 GN=AKR1B1 PE=1 SV=3	AKR1B1	-0.0975802	0.764283	0.922712	-1.13898	0.00150595	0.090357
149	sp|O95197|RTN3_HUMAN Reticulon-3 OS=Homo sapiens OX=9606 GN=RTN3 PE=1 SV=2	RTN3	-0.466915	0.0198646	0.250048	-0.41756	0.00238566	0.132915
1197	sp|Q9P121|NTRI_HUMAN Neurotrimin OS=Homo sapiens OX=9606 GN=NTM PE=1 SV=1	NTM	0.0580085	0.747561	0.910425	-1.09764	0.00259358	0.134866
1226	sp|Q9UJS0|CMC2_HUMAN Calcium-binding mitochondrial carrier protein Aralar2 OS=Homo sapiens OX=9606 GN=SLC25A13 PE=1 SV=2	SLC25A13	-0.172202	0.583096	0.839513	-0.476997	0.00309386	0.150826
1164	sp|Q9NRV9|HEBP1_HUMAN Heme-binding protein 1 OS=Homo sapiens OX=9606 GN=HEBP1 PE=1 SV=1	HEBP1	0.11694	0.664928	0.868523	-1.02255	0.00343807	0.157747
210	sp|P05141|ADT2_HUMAN ADP/ATP translocase 2 OS=Homo sapiens OX=9606 GN=SLC25A5 PE=1 SV=7	SLC25A5	-0.14965	0.502849	0.801653	0.402882	0.00461894	0.190128
603	sp|P55072|TERA_HUMAN Transitional endoplasmic reticulum ATPase OS=Homo sapiens OX=9606 GN=VCP PE=1 SV=4	VCP	-0.325543	0.0668033	0.401166	-0.441076	0.00463133	0.190128
19	sp|O00410|IPO5_HUMAN Importin-5 OS=Homo sapiens OX=9606 GN=IPO5 PE=1 SV=4	IPO5	0.0818197	0.642518	0.857924	-0.484707	0.00555779	0.203899
363	sp|P20916|MAG_HUMAN Myelin-associated glycoprotein OS=Homo sapiens OX=9606 GN=MAG PE=1 SV=1	MAG	-0.0416773	0.765847	0.923443	-0.320273	0.00601241	0.203899
395	sp|P24752|THIL_HUMAN Acetyl-CoA acetyltransferase, mitochondrial OS=Homo sapiens OX=9606 GN=ACAT1 PE=1 SV=1	ACAT1	-0.178318	0.21696	0.590769	-0.488611	0.00533752	0.203899
652	sp|P62258|1433E_HUMAN 14-3-3 protein epsilon OS=Homo sapiens OX=9606 GN=YWHAE PE=1 SV=1	YWHAE	0.333709	0.04183	0.351312	-0.838885	0.00581351	0.203899
40	sp|O14773|TPP1_HUMAN Tripeptidyl-peptidase 1 OS=Homo sapiens OX=9606 GN=TPP1 PE=1 SV=2	TPP1	0.0367014	0.875128	0.959096	-0.52644	0.00717614	0.221368
242	sp|P08559|ODPA_HUMAN Pyruvate dehydrogenase E1 component subunit alpha, somatic form, mitochondrial OS=Homo sapiens OX=9606 GN=PDHA1 PE=1 SV=3	PDHA1	0.183435	0.752815	0.914584	-0.599823	0.00741451	0.221368
320	sp|P14618|KPYM_HUMAN Pyruvate kinase PKM OS=Homo sapiens OX=9606 GN=PKM PE=1 SV=4	PKM	-0.203007	0.0393841	0.343764	-0.166398	0.00717542	0.221368
421	sp|P28482|MK01_HUMAN Mitogen-activated protein kinase 1 OS=Homo sapiens OX=9606 GN=MAPK1 PE=1 SV=3	MAPK1	-0.13182	0.410829	0.744272	-0.405008	0.00774791	0.221368
1079	sp|Q99832|TCPH_HUMAN T-complex protein 1 subunit eta OS=Homo sapiens OX=9606 GN=CCT7 PE=1 SV=2	CCT7	-0.0147162	0.931557	0.977966	-0.840364	0.00794654	0.221368
1057	sp|Q96PY5|FMNL2_HUMAN Formin-like protein 2 OS=Homo sapiens OX=9606 GN=FMNL2 PE=1 SV=3	FMNL2	-0.071282	0.52651	0.808246	-0.418299	0.00953235	0.256387
98	sp|Q99880|H2B1L_HUMAN Histone H2B type 1-L OS=Homo sapiens OX=9606 GN=H2BC13 PE=1 SV=3	H2BC13	-0.164942	0.686142	0.879368	-0.501	0.0129197	0.283752
123	sp|O75746|CMC1_HUMAN Calcium-binding mitochondrial carrier protein Aralar1 OS=Homo sapiens OX=9606 GN=SLC25A12 PE=1 SV=2	SLC25A12	0.151102	0.336266	0.686149	-0.728895	0.0137759	0.283752
132	sp|O94811|TPPP_HUMAN Tubulin polymerization-promoting protein OS=Homo sapiens OX=9606 GN=TPPP PE=1 SV=1	TPPP	0.0680358	0.689543	0.879543	0.353421	0.0134202	0.283752
272	sp|P10768|ESTD_HUMAN S-formylglutathione hydrolase OS=Homo sapiens OX=9606 GN=ESD PE=1 SV=2	ESD	0.0159915	0.936922	0.979007	-0.779174	0.0143075	0.283752
440	sp|P31040|SDHA_HUMAN Succinate dehydrogenase [ubiquinone] flavoprotein subunit, mitochondrial OS=Homo sapiens OX=9606 GN=SDHA PE=1 SV=2	SDHA	0.234886	0.169724	0.553515	-0.737516	0.0125258	0.283752
539	sp|P49368|TCPG_HUMAN T-complex protein 1 subunit gamma OS=Homo sapiens OX=9606 GN=CCT3 PE=1 SV=4	CCT3	-0.10784	0.358924	0.699147	-0.242565	0.0145514	0.283752
748	sp|Q12765|SCRN1_HUMAN Secernin-1 OS=Homo sapiens OX=9606 GN=SCRN1 PE=1 SV=2	SCRN1	-0.229596	0.507146	0.80408	-0.42323	0.0125566	0.283752
788	sp|Q13813|SPTN1_HUMAN Spectrin alpha chain, non-erythrocytic 1 OS=Homo sapiens OX=9606 GN=SPTAN1 PE=1 SV=3	SPTAN1	0.0596661	0.571644	0.830244	-0.255706	0.014009	0.283752
825	sp|Q15019|SEPT2_HUMAN Septin-2 OS=Homo sapiens OX=9606 GN=SEPTIN2 PE=1 SV=1	SEPTIN2	0.09024	0.557331	0.823041	-0.486473	0.012444	0.283752
1007	sp|Q92599|SEPT8_HUMAN Septin-8 OS=Homo sapiens OX=9606 GN=SEPTIN8 PE=1 SV=4	SEPTIN8	0.00133023	0.993591	0.997032	-0.445324	0.0136797	0.283752
1209	sp|Q9UDY4|DNJB4_HUMAN DnaJ homolog subfamily B member 4 OS=Homo sapiens OX=9606 GN=DNAJB4 PE=1 SV=1	DNAJB4	0.799841	0.10571	0.452837	-1.15104	0.0131342	0.283752
682	sp|P63244|RACK1_HUMAN Receptor of activated protein C kinase 1 OS=Homo sapiens OX=9606 GN=RACK1 PE=1 SV=3	RACK1	0.191514	0.259192	0.629674	-0.533562	0.0165049	0.313995
606	sp|P55209|NP1L1_HUMAN Nucleosome assembly protein 1-like 1 OS=Homo sapiens OX=9606 GN=NAP1L1 PE=1 SV=1	NAP1L1	0.322621	0.153854	0.533881	-0.993976	0.016995	0.315622
167	sp|P00367|DHE3_HUMAN Glutamate dehydrogenase 1, mitochondrial OS=Homo sapiens OX=9606 GN=GLUD1 PE=1 SV=2	GLUD1	-0.139851	0.424049	0.751487	-0.502703	0.0191756	0.322963
208	sp|P05091|ALDH2_HUMAN Aldehyde dehydrogenase, mitochondrial OS=Homo sapiens OX=9606 GN=ALDH2 PE=1 SV=2	ALDH2	-0.181667	0.351452	0.695433	-0.48043	0.0185751	0.322963
409	sp|P27338|AOFB_HUMAN Amine oxidase [flavin-containing] B OS=Homo sapiens OX=9606 GN=MAOB PE=1 SV=3	MAOB	-0.278639	0.21747	0.590769	-0.75424	0.0187145	0.322963
523	sp|P46821|MAP1B_HUMAN Microtubule-associated protein 1B OS=Homo sapiens OX=9606 GN=MAP1B PE=1 SV=2	MAP1B	0.24432	0.080808	0.421876	-0.311582	0.0194848	0.322963
618	sp|P60033|CD81_HUMAN CD81 antigen OS=Homo sapiens OX=9606 GN=CD81 PE=1 SV=1	CD81	-0.299895	0.19097	0.577774	-0.775543	0.0186853	0.322963
802	sp|Q14203|DCTN1_HUMAN Dynactin subunit 1 OS=Homo sapiens OX=9606 GN=DCTN1 PE=1 SV=3	DCTN1	0.283381	0.106176	0.452837	-0.856294	0.0198747	0.322963
201	sp|P04271|S100B_HUMAN Protein S100-B OS=Homo sapiens OX=9606 GN=S100B PE=1 SV=2	S100B	-0.452777	0.375447	0.714521	-0.608014	0.0239055	0.327129
580	sp|P52907|CAZA1_HUMAN F-actin-capping protein subunit alpha-1 OS=Homo sapiens OX=9606 GN=CAPZA1 PE=1 SV=3	CAPZA1	-0.21231	0.486442	0.799181	-0.47892	0.0214786	0.327129
627	sp|P60981|DEST_HUMAN Destrin OS=Homo sapiens OX=9606 GN=DSTN PE=1 SV=3	DSTN	-0.603921	0.234349	0.608992	0.408841	0.0227679	0.327129
635	sp|P61163|ACTZ_HUMAN Alpha-centractin OS=Homo sapiens OX=9606 GN=ACTR1A PE=1 SV=1	ACTR1A	0.0316171	0.721725	0.902351	-0.499473	0.02361	0.327129
678	sp|P63104|1433Z_HUMAN 14-3-3 protein zeta/delta OS=Homo sapiens OX=9606 GN=YWHAZ PE=1 SV=1	YWHAZ	0.0915463	0.32418	0.672928	-0.234474	0.0238132	0.327129
790	sp|Q13885|TBB2A_HUMAN Tubulin beta-2A chain OS=Homo sapiens OX=9606 GN=TUBB2A PE=1 SV=1	TUBB2A	0.465182	0.0303279	0.308444	-0.797557	0.021152	0.327129
815	sp|Q14697|GANAB_HUMAN Neutral alpha-glucosidase AB OS=Homo sapiens OX=9606 GN=GANAB PE=1 SV=3	GANAB	0.0798488	0.655289	0.866986	-0.291296	0.0210029	0.327129
928	sp|Q86VP6|CAND1_HUMAN Cullin-associated NEDD8-dissociated protein 1 OS=Homo sapiens OX=9606 GN=CAND1 PE=1 SV=2	CAND1	-0.498415	0.0257183	0.275996	-0.507381	0.0238281	0.327129
1103	sp|Q9BXW6|OSBL1_HUMAN Oxysterol-binding protein-related protein 1 OS=Homo sapiens OX=9606 GN=OSBPL1A PE=1 SV=2	OSBPL1A	0.233059	0.164983	0.544038	-0.371617	0.0222096	0.327129
225	sp|P07384|CAN1_HUMAN Calpain-1 catalytic subunit OS=Homo sapiens OX=9606 GN=CAPN1 PE=1 SV=1	CAPN1	-0.469853	0.17658	0.561113	-0.395808	0.0247439	0.332763
182	sp|P02511|CRYAB_HUMAN Alpha-crystallin B chain OS=Homo sapiens OX=9606 GN=CRYAB PE=1 SV=2	CRYAB	0.292825	0.00919163	0.220137	-0.34795	0.025609	0.332917
553	sp|P50395|GDIB_HUMAN Rab GDP dissociation inhibitor beta OS=Homo sapiens OX=9606 GN=GDI2 PE=1 SV=2	GDI2	-0.123063	0.516528	0.807793	-0.567664	0.0255062	0.332917
310	sp|P13637|AT1A3_HUMAN Sodium/potassium-transporting ATPase subunit alpha-3 OS=Homo sapiens OX=9606 GN=ATP1A3 PE=1 SV=3	ATP1A3	-0.218524	0.0773221	0.41682	-0.279313	0.0260979	0.333711
611	sp|P55786|PSA_HUMAN Puromycin-sensitive aminopeptidase OS=Homo sapiens OX=9606 GN=NPEPPS PE=1 SV=2	NPEPPS	-0.153305	0.446812	0.75871	-0.434643	0.0272065	0.342275
735	sp|Q06830|PRDX1_HUMAN Peroxiredoxin-1 OS=Homo sapiens OX=9606 GN=PRDX1 PE=1 SV=1	PRDX1	-0.219368	0.0932059	0.437351	-0.469585	0.0290679	0.359888
1240	sp|Q9UN36|NDRG2_HUMAN Protein NDRG2 OS=Homo sapiens OX=9606 GN=NDRG2 PE=1 SV=2	NDRG2	0.177572	0.455097	0.76777	-0.408064	0.0296634	0.361523
619	sp|P60174|TPIS_HUMAN Triosephosphate isomerase OS=Homo sapiens OX=9606 GN=TPI1 PE=1 SV=3	TPI1	-0.153444	0.34907	0.694372	-0.478995	0.0305645	0.366774
1070	sp|Q99536|VAT1_HUMAN Synaptic vesicle membrane protein VAT-1 homolog OS=Homo sapiens OX=9606 GN=VAT1 PE=1 SV=2	VAT1	-0.219722	0.265569	0.632021	-0.270812	0.0313036	0.369951
428	sp|P30041|PRDX6_HUMAN Peroxiredoxin-6 OS=Homo sapiens OX=9606 GN=PRDX6 PE=1 SV=3	PRDX6	-0.281599	0.0912125	0.43624	-0.447014	0.0332687	0.387308
634	sp|P61160|ARP2_HUMAN Actin-related protein 2 OS=Homo sapiens OX=9606 GN=ACTR2 PE=1 SV=1	ACTR2	-0.118186	0.63975	0.857191	-0.514881	0.0340547	0.390628
258	sp|P09936|UCHL1_HUMAN Ubiquitin carboxyl-terminal hydrolase isozyme L1 OS=Homo sapiens OX=9606 GN=UCHL1 PE=1 SV=2	UCHL1	0.132619	0.356363	0.699147	-0.371745	0.0349006	0.394528
506	sp|P43034|LIS1_HUMAN Platelet-activating factor acetylhydrolase IB subunit alpha OS=Homo sapiens OX=9606 GN=PAFAH1B1 PE=1 SV=2	PAFAH1B1	0.230998	0.0752794	0.411433	-0.535062	0.0374237	0.417006
644	sp|P61981|1433G_HUMAN 14-3-3 protein gamma OS=Homo sapiens OX=9606 GN=YWHAG PE=1 SV=2	YWHAG	0.387512	0.0608412	0.39175	-0.629517	0.0380692	0.418225
131	sp|O94760|DDAH1_HUMAN N(G),N(G)-dimethylarginine dimethylaminohydrolase 1 OS=Homo sapiens OX=9606 GN=DDAH1 PE=1 SV=3	DDAH1	-0.232244	0.198382	0.580407	-0.43984	0.0395435	0.423317
331	sp|P15531|NDKA_HUMAN Nucleoside diphosphate kinase A OS=Homo sapiens OX=9606 GN=NME1 PE=1 SV=1	NME1	-0.258311	0.325235	0.672928	-0.801424	0.0396181	0.423317
25	sp|O00499|BIN1_HUMAN Myc box-dependent-interacting protein 1 OS=Homo sapiens OX=9606 GN=BIN1 PE=1 SV=1	BIN1	-0.177793	0.246432	0.62677	-0.651811	0.0548908	0.424562
57	sp|O15144|ARPC2_HUMAN Actin-related protein 2/3 complex subunit 2 OS=Homo sapiens OX=9606 GN=ARPC2 PE=1 SV=1	ARPC2	-0.174877	0.248453	0.629674	-0.386197	0.0464174	0.424562
58	sp|O15145|ARPC3_HUMAN Actin-related protein 2/3 complex subunit 3 OS=Homo sapiens OX=9606 GN=ARPC3 PE=1 SV=3	ARPC3	-0.0745142	0.839542	0.95395	-0.484127	0.047383	0.424562
84	sp|O60262|GBG7_HUMAN Guanine nucleotide-binding protein G(I)/G(S)/G(O) subunit gamma-7 OS=Homo sapiens OX=9606 GN=GNG7 PE=1 SV=1	GNG7	-0.0147767	0.949467	0.983407	-0.415724	0.0409738	0.424562
152	sp|O95278|EPM2A_HUMAN Laforin OS=Homo sapiens OX=9606 GN=EPM2A PE=1 SV=2	EPM2A	0.242074	0.438322	0.751502	-0.783271	0.0501184	0.424562
166	sp|P00338|LDHA_HUMAN L-lactate dehydrogenase A chain OS=Homo sapiens OX=9606 GN=LDHA PE=1 SV=2	LDHA	-0.197506	0.12141	0.476999	-0.50716	0.0425919	0.424562
188	sp|P02689|MYP2_HUMAN Myelin P2 protein OS=Homo sapiens OX=9606 GN=PMP2 PE=1 SV=3	PMP2	-0.32946	0.0560011	0.383784	-0.443424	0.0538507	0.424562
191	sp|P02787|TRFE_HUMAN Serotransferrin OS=Homo sapiens OX=9606 GN=TF PE=1 SV=3	TF	-0.444021	0.182659	0.566047	-0.271855	0.0540766	0.424562
194	sp|P04075|ALDOA_HUMAN Fructose-bisphosphate aldolase A OS=Homo sapiens OX=9606 GN=ALDOA PE=1 SV=2	ALDOA	-0.282399	0.0381008	0.340891	-0.273121	0.0446344	0.424562
203	sp|P04406|G3P_HUMAN Glyceraldehyde-3-phosphate dehydrogenase OS=Homo sapiens OX=9606 GN=GAPDH PE=1 SV=3	GAPDH	-0.192936	0.129627	0.492584	-0.230091	0.0425451	0.424562
212	sp|P05388|RLA0_HUMAN 60S acidic ribosomal protein P0 OS=Homo sapiens OX=9606 GN=RPLP0 PE=1 SV=1	RPLP0	-0.112929	0.661281	0.868523	-0.375737	0.0441479	0.424562
273	sp|P10809|CH60_HUMAN 60 kDa heat shock protein, mitochondrial OS=Homo sapiens OX=9606 GN=HSPD1 PE=1 SV=2	HSPD1	-0.129901	0.415829	0.744272	-0.340706	0.044557	0.424562
286	sp|P11413|G6PD_HUMAN Glucose-6-phosphate 1-dehydrogenase OS=Homo sapiens OX=9606 GN=G6PD PE=1 SV=4	G6PD	-0.0914857	0.687488	0.879368	-0.38481	0.043495	0.424562
326	sp|P14927|QCR7_HUMAN Cytochrome b-c1 complex subunit 7 OS=Homo sapiens OX=9606 GN=UQCRB PE=1 SV=2	UQCRB	-0.346119	0.105551	0.452837	-0.337017	0.0513044	0.424562
338	sp|P17174|AATC_HUMAN Aspartate aminotransferase, cytoplasmic OS=Homo sapiens OX=9606 GN=GOT1 PE=1 SV=3	GOT1	-0.451208	0.0789404	0.421876	-0.464835	0.0506739	0.424562
340	sp|P17302|CXA1_HUMAN Gap junction alpha-1 protein OS=Homo sapiens OX=9606 GN=GJA1 PE=1 SV=2	GJA1	0.0323523	0.86067	0.959096	-0.615832	0.0471947	0.424562
358	sp|P20073|ANXA7_HUMAN Annexin A7 OS=Homo sapiens OX=9606 GN=ANXA7 PE=1 SV=3	ANXA7	-0.282794	0.196808	0.580407	-0.534622	0.0530886	0.424562
390	sp|P23528|COF1_HUMAN Cofilin-1 OS=Homo sapiens OX=9606 GN=CFL1 PE=1 SV=3	CFL1	-0.204244	0.317719	0.672928	-0.189615	0.0414229	0.424562
416	sp|P28066|PSA5_HUMAN Proteasome subunit alpha type-5 OS=Homo sapiens OX=9606 GN=PSMA5 PE=1 SV=3	PSMA5	-0.116788	0.590024	0.843526	-0.542682	0.054935	0.424562
455	sp|P34932|HSP74_HUMAN Heat shock 70 kDa protein 4 OS=Homo sapiens OX=9606 GN=HSPA4 PE=1 SV=4	HSPA4	-0.0174797	0.930415	0.977966	-0.40056	0.0531922	0.424562
614	sp|P56134|ATPK_HUMAN ATP synthase subunit f, mitochondrial OS=Homo sapiens OX=9606 GN=ATP5MF PE=1 SV=3	ATP5MF	0.00554527	0.982953	0.995587	-0.582754	0.0415601	0.424562
625	sp|P60891|PRPS1_HUMAN Ribose-phosphate pyrophosphokinase 1 OS=Homo sapiens OX=9606 GN=PRPS1 PE=1 SV=2	PRPS1	-0.0154476	0.956551	0.984749	-0.56069	0.0530723	0.424562
629	sp|P61020|RAB5B_HUMAN Ras-related protein Rab-5B OS=Homo sapiens OX=9606 GN=RAB5B PE=1 SV=1	RAB5B	-0.245125	0.286806	0.655638	-0.606194	0.0490421	0.424562
641	sp|P61604|CH10_HUMAN 10 kDa heat shock protein, mitochondrial OS=Homo sapiens OX=9606 GN=HSPE1 PE=1 SV=2	HSPE1	-0.503884	0.0524094	0.383784	-0.398076	0.0490629	0.424562
674	sp|P63000|RAC1_HUMAN Ras-related C3 botulinum toxin substrate 1 OS=Homo sapiens OX=9606 GN=RAC1 PE=1 SV=1	RAC1	0.170974	0.285187	0.654517	-0.607488	0.0523039	0.424562
711	sp|Q01518|CAP1_HUMAN Adenylyl cyclase-associated protein 1 OS=Homo sapiens OX=9606 GN=CAP1 PE=1 SV=5	CAP1	-0.0234909	0.863762	0.959096	-0.288426	0.0549754	0.424562
817	sp|Q14764|MVP_HUMAN Major vault protein OS=Homo sapiens OX=9606 GN=MVP PE=1 SV=4	MVP	-0.381791	0.254457	0.629674	0.323723	0.0490398	0.424562
919	sp|Q7Z3B1|NEGR1_HUMAN Neuronal growth regulator 1 OS=Homo sapiens OX=9606 GN=NEGR1 PE=1 SV=3	NEGR1	-0.160583	0.0192778	0.250048	0.190589	0.0531277	0.424562
10	sp|O00154|BACH_HUMAN Cytosolic acyl coenzyme A thioester hydrolase OS=Homo sapiens OX=9606 GN=ACOT7 PE=1 SV=3	ACOT7	-0.276719	0.0409459	0.35061	-0.370394	0.0561867	0.425492
1123	sp|Q9H115|SNAB_HUMAN Beta-soluble NSF attachment protein OS=Homo sapiens OX=9606 GN=NAPB PE=1 SV=2	NAPB	0.272869	0.154573	0.534776	-0.653908	0.0556491	0.425492
192	sp|P02792|FRIL_HUMAN Ferritin light chain OS=Homo sapiens OX=9606 GN=FTL PE=1 SV=2	FTL	-0.213175	0.196581	0.580407	0.291372	0.0574626	0.430969
434	sp|P30084|ECHM_HUMAN Enoyl-CoA hydratase, mitochondrial OS=Homo sapiens OX=9606 GN=ECHS1 PE=1 SV=4	ECHS1	-0.0887669	0.779569	0.927827	-0.738719	0.0580763	0.431424
1193	sp|Q9NZR1|TMOD2_HUMAN Tropomodulin-2 OS=Homo sapiens OX=9606 GN=TMOD2 PE=1 SV=1	TMOD2	-0.104336	0.602329	0.847238	-1.24458	0.0587208	0.432096
140	sp|O94919|ENDD1_HUMAN Endonuclease domain-containing 1 protein OS=Homo sapiens OX=9606 GN=ENDOD1 PE=1 SV=2	ENDOD1	-0.645428	0.00930877	0.220137	0.356317	0.0602806	0.435867
689	sp|P69905|HBA_HUMAN Hemoglobin subunit alpha OS=Homo sapiens OX=9606 GN=HBA1 PE=1 SV=2	HBA1	-0.213966	0.301258	0.661641	-0.28499	0.0609097	0.435867
1049	sp|Q96KP4|CNDP2_HUMAN Cytosolic non-specific dipeptidase OS=Homo sapiens OX=9606 GN=CNDP2 PE=1 SV=2	CNDP2	0.0869284	0.724151	0.903196	-0.474792	0.0606086	0.435867
158	sp|O95670|VATG2_HUMAN V-type proton ATPase subunit G 2 OS=Homo sapiens OX=9606 GN=ATP6V1G2 PE=1 SV=1	ATP6V1G2	-0.207549	0.379051	0.719682	-0.358493	0.0627116	0.436741
665	sp|P62829|RL23_HUMAN 60S ribosomal protein L23 OS=Homo sapiens OX=9606 GN=RPL23 PE=1 SV=1	RPL23	0.0343986	0.878696	0.959127	-0.41486	0.0624976	0.436741
818	sp|Q14894|CRYM_HUMAN Ketimine reductase mu-crystallin OS=Homo sapiens OX=9606 GN=CRYM PE=1 SV=1	CRYM	0.051255	0.846274	0.957399	-0.495571	0.0624118	0.436741
911	sp|Q6UWR7|ENPP6_HUMAN Glycerophosphocholine cholinephosphodiesterase ENPP6 OS=Homo sapiens OX=9606 GN=ENPP6 PE=1 SV=2	ENPP6	-0.180332	0.101152	0.452837	-0.418691	0.0645832	0.445795
859	sp|Q16555|DPYL2_HUMAN Dihydropyrimidinase-related protein 2 OS=Homo sapiens OX=9606 GN=DPYSL2 PE=1 SV=1	DPYSL2	-0.175733	0.107069	0.452837	-0.120398	0.0652638	0.446542
239	sp|P08237|PFKAM_HUMAN ATP-dependent 6-phosphofructokinase, muscle type OS=Homo sapiens OX=9606 GN=PFKM PE=1 SV=2	PFKM	0.335674	0.0138161	0.229976	-0.530564	0.067805	0.459691
284	sp|P11233|RALA_HUMAN Ras-related protein Ral-A OS=Homo sapiens OX=9606 GN=RALA PE=1 SV=1	RALA	-0.270087	0.133563	0.494973	-0.903476	0.0683643	0.459691
197	sp|P04156|PRIO_HUMAN Major prion protein OS=Homo sapiens OX=9606 GN=PRNP PE=1 SV=1	PRNP	-0.110532	0.713208	0.897511	-0.477531	0.0733612	0.469781
452	sp|P32119|PRDX2_HUMAN Peroxiredoxin-2 OS=Homo sapiens OX=9606 GN=PRDX2 PE=1 SV=5	PRDX2	0.17834	0.530104	0.809562	-1.39648	0.0731573	0.469781
633	sp|P61158|ARP3_HUMAN Actin-related protein 3 OS=Homo sapiens OX=9606 GN=ACTR3 PE=1 SV=3	ACTR3	-0.0657387	0.77567	0.926592	-0.593623	0.0734785	0.469781
664	sp|P62826|RAN_HUMAN GTP-binding nuclear protein Ran OS=Homo sapiens OX=9606 GN=RAN PE=1 SV=3	RAN	0.159891	0.256832	0.629674	-0.562101	0.0734401	0.469781
666	sp|P62834|RAP1A_HUMAN Ras-related protein Rap-1A OS=Homo sapiens OX=9606 GN=RAP1A PE=1 SV=1	RAP1A	-0.308337	0.305334	0.661641	-0.821275	0.0731484	0.469781
856	sp|Q16181|SEPT7_HUMAN Septin-7 OS=Homo sapiens OX=9606 GN=SEPTIN7 PE=1 SV=2	SEPTIN7	-0.0817842	0.116138	0.46919	-0.144081	0.0705752	0.469781
91	sp|O60493|SNX3_HUMAN Sorting nexin-3 OS=Homo sapiens OX=9606 GN=SNX3 PE=1 SV=3	SNX3	-0.0444786	0.709935	0.896082	0.244428	0.076837	0.487259
6	sp|A5YM72|CRNS1_HUMAN Carnosine synthase 1 OS=Homo sapiens OX=9606 GN=CARNS1 PE=1 SV=3	CARNS1	0.0794634	0.570325	0.829544	-0.245439	0.102858	0.487734
63	sp|O43175|SERA_HUMAN D-3-phosphoglycerate dehydrogenase OS=Homo sapiens OX=9606 GN=PHGDH PE=1 SV=4	PHGDH	0.509958	0.000945895	0.0913577	-0.271816	0.0794783	0.487734
82	sp|O43865|SAHH2_HUMAN S-adenosylhomocysteine hydrolase-like protein 1 OS=Homo sapiens OX=9606 GN=AHCYL1 PE=1 SV=2	AHCYL1	-0.181073	0.284788	0.654517	-0.492662	0.0957406	0.487734
92	sp|O60506|HNRPQ_HUMAN Heterogeneous nuclear ribonucleoprotein Q OS=Homo sapiens OX=9606 GN=SYNCRIP PE=1 SV=2	SYNCRIP	4.91718366544269e-05	0.999805	0.999805	-0.259161	0.102816	0.487734
100	sp|O75061|AUXI_HUMAN Putative tyrosine-protein phosphatase auxilin OS=Homo sapiens OX=9606 GN=DNAJC6 PE=1 SV=3	DNAJC6	0.541696	0.00221581	0.143705	-0.316838	0.100096	0.487734
161	sp|O95747|OXSR1_HUMAN Serine/threonine-protein kinase OSR1 OS=Homo sapiens OX=9606 GN=OXSR1 PE=1 SV=1	OXSR1	0.0960313	0.665945	0.868523	-0.175151	0.101931	0.487734
169	sp|P00403|COX2_HUMAN Cytochrome c oxidase subunit 2 OS=Homo sapiens OX=9606 GN=MT-CO2 PE=1 SV=1	MT-CO2	-0.2623	0.190583	0.577774	0.316586	0.0928955	0.487734
172	sp|P00558|PGK1_HUMAN Phosphoglycerate kinase 1 OS=Homo sapiens OX=9606 GN=PGK1 PE=1 SV=3	PGK1	-0.116166	0.470757	0.780554	-0.485715	0.0776722	0.487734
198	sp|P04179|SODM_HUMAN Superoxide dismutase [Mn], mitochondrial OS=Homo sapiens OX=9606 GN=SOD2 PE=1 SV=3	SOD2	0.00395605	0.993309	0.997032	-0.750465	0.0889048	0.487734
226	sp|P07437|TBB5_HUMAN Tubulin beta chain OS=Homo sapiens OX=9606 GN=TUBB PE=1 SV=2	TUBB	0.308605	0.0639347	0.398389	-0.225722	0.0849127	0.487734
235	sp|P07954|FUMH_HUMAN Fumarate hydratase, mitochondrial OS=Homo sapiens OX=9606 GN=FH PE=1 SV=3	FH	-0.173947	0.466499	0.779066	-0.375755	0.09486	0.487734
248	sp|P09211|GSTP1_HUMAN Glutathione S-transferase P OS=Homo sapiens OX=9606 GN=GSTP1 PE=1 SV=2	GSTP1	-0.315248	0.0693176	0.405753	-0.332187	0.087977	0.487734
276	sp|P11021|BIP_HUMAN Endoplasmic reticulum chaperone BiP OS=Homo sapiens OX=9606 GN=HSPA5 PE=1 SV=2	HSPA5	-0.313618	0.0518642	0.38287	-0.330763	0.103175	0.487734
280	sp|P11177|ODPB_HUMAN Pyruvate dehydrogenase E1 component subunit beta, mitochondrial OS=Homo sapiens OX=9606 GN=PDHB PE=1 SV=3	PDHB	0.234038	0.370819	0.711555	-0.783021	0.0881236	0.487734
308	sp|P13591|NCAM1_HUMAN Neural cell adhesion molecule 1 OS=Homo sapiens OX=9606 GN=NCAM1 PE=1 SV=3	NCAM1	-0.387083	0.0591662	0.39175	-0.356719	0.0874732	0.487734
399	sp|P26038|MOES_HUMAN Moesin OS=Homo sapiens OX=9606 GN=MSN PE=1 SV=3	MSN	-0.139993	0.305296	0.661641	-0.346721	0.0788303	0.487734
422	sp|P28838|AMPL_HUMAN Cytosol aminopeptidase OS=Homo sapiens OX=9606 GN=LAP3 PE=1 SV=3	LAP3	-0.234872	0.384462	0.723416	-0.321887	0.100786	0.487734
426	sp|P29992|GNA11_HUMAN Guanine nucleotide-binding protein subunit alpha-11 OS=Homo sapiens OX=9606 GN=GNA11 PE=1 SV=2	GNA11	0.042756	0.804802	0.940288	0.290226	0.0926055	0.487734
438	sp|P30153|2AAA_HUMAN Serine/threonine-protein phosphatase 2A 65 kDa regulatory subunit A alpha isoform OS=Homo sapiens OX=9606 GN=PPP2R1A PE=1 SV=4	PPP2R1A	0.276509	0.164485	0.544038	-0.810248	0.102824	0.487734
451	sp|P31946|1433B_HUMAN 14-3-3 protein beta/alpha OS=Homo sapiens OX=9606 GN=YWHAB PE=1 SV=3	YWHAB	0.156037	0.416766	0.744272	-0.537633	0.0949053	0.487734
457	sp|P35080|PROF2_HUMAN Profilin-2 OS=Homo sapiens OX=9606 GN=PFN2 PE=1 SV=3	PFN2	0.287913	0.0187024	0.246319	-0.455774	0.087724	0.487734
470	sp|P36405|ARL3_HUMAN ADP-ribosylation factor-like protein 3 OS=Homo sapiens OX=9606 GN=ARL3 PE=1 SV=2	ARL3	0.0545447	0.857833	0.959096	0.208559	0.0965377	0.487734
490	sp|P40926|MDHM_HUMAN Malate dehydrogenase, mitochondrial OS=Homo sapiens OX=9606 GN=MDH2 PE=1 SV=3	MDH2	-0.379976	0.0200958	0.250048	-0.380857	0.0959149	0.487734
529	sp|P47985|UCRI_HUMAN Cytochrome b-c1 complex subunit Rieske, mitochondrial OS=Homo sapiens OX=9606 GN=UQCRFS1 PE=1 SV=2	UQCRFS1	0.497905	0.0685897	0.405589	-1.20866	0.0976596	0.487734
532	sp|P48426|PI42A_HUMAN Phosphatidylinositol 5-phosphate 4-kinase type-2 alpha OS=Homo sapiens OX=9606 GN=PIP4K2A PE=1 SV=2	PIP4K2A	-0.29206	0.252174	0.629674	-0.626398	0.097743	0.487734
582	sp|P53396|ACLY_HUMAN ATP-citrate synthase OS=Homo sapiens OX=9606 GN=ACLY PE=1 SV=3	ACLY	0.228157	0.263496	0.629674	-0.87101	0.0881851	0.487734
675	sp|P63010|AP2B1_HUMAN AP-2 complex subunit beta OS=Homo sapiens OX=9606 GN=AP2B1 PE=1 SV=1	AP2B1	0.00523964	0.97571	0.993715	-0.523222	0.0889851	0.487734
696	sp|P78559|MAP1A_HUMAN Microtubule-associated protein 1A OS=Homo sapiens OX=9606 GN=MAP1A PE=1 SV=6	MAP1A	0.355701	0.135909	0.498478	-0.60156	0.0984824	0.487734
698	sp|P84095|RHOG_HUMAN Rho-related GTP-binding protein RhoG OS=Homo sapiens OX=9606 GN=RHOG PE=1 SV=1	RHOG	-0.0366942	0.717196	0.898723	-0.425461	0.08011	0.487734
718	sp|Q02543|RL18A_HUMAN 60S ribosomal protein L18a OS=Homo sapiens OX=9606 GN=RPL18A PE=1 SV=2	RPL18A	0.0257094	0.921902	0.977966	-0.445164	0.0937004	0.487734
723	sp|Q02978|M2OM_HUMAN Mitochondrial 2-oxoglutarate/malate carrier protein OS=Homo sapiens OX=9606 GN=SLC25A11 PE=1 SV=3	SLC25A11	-0.00778952	0.959414	0.984749	-0.418875	0.100469	0.487734
736	sp|Q07002|CDK18_HUMAN Cyclin-dependent kinase 18 OS=Homo sapiens OX=9606 GN=CDK18 PE=1 SV=4	CDK18	-0.0292652	0.877922	0.959127	-0.642625	0.092017	0.487734
775	sp|Q13449|LSAMP_HUMAN Limbic system-associated membrane protein OS=Homo sapiens OX=9606 GN=LSAMP PE=1 SV=2	LSAMP	0.135535	0.515666	0.807793	-0.886182	0.0950376	0.487734
787	sp|Q13642|FHL1_HUMAN Four and a half LIM domains protein 1 OS=Homo sapiens OX=9606 GN=FHL1 PE=1 SV=4	FHL1	0.393098	0.0294843	0.30511	-0.433497	0.0877565	0.487734
801	sp|Q14195|DPYL3_HUMAN Dihydropyrimidinase-related protein 3 OS=Homo sapiens OX=9606 GN=DPYSL3 PE=1 SV=1	DPYSL3	-0.120339	0.480723	0.791418	-0.294882	0.0971999	0.487734
921	sp|Q7Z406|MYH14_HUMAN Myosin-14 OS=Homo sapiens OX=9606 GN=MYH14 PE=1 SV=2	MYH14	0.205472	0.338439	0.688181	-0.28277	0.094708	0.487734
991	sp|Q8WUM4|PDC6I_HUMAN Programmed cell death 6-interacting protein OS=Homo sapiens OX=9606 GN=PDCD6IP PE=1 SV=1	PDCD6IP	0.115995	0.525806	0.808246	-0.295084	0.0992615	0.487734
994	sp|Q8WWI5|CTL1_HUMAN Choline transporter-like protein 1 OS=Homo sapiens OX=9606 GN=SLC44A1 PE=1 SV=1	SLC44A1	-0.415094	0.190682	0.577774	-0.34375	0.0860624	0.487734
1005	sp|Q92597|NDRG1_HUMAN Protein NDRG1 OS=Homo sapiens OX=9606 GN=NDRG1 PE=1 SV=1	NDRG1	-0.424468	0.244847	0.62677	-0.42629	0.0923063	0.487734
1136	sp|Q9H8H3|MET7A_HUMAN Methyltransferase-like protein 7A OS=Homo sapiens OX=9606 GN=METTL7A PE=1 SV=1	METTL7A	-0.315381	0.207888	0.590769	-0.225183	0.095295	0.487734
1150	sp|Q9NP72|RAB18_HUMAN Ras-related protein Rab-18 OS=Homo sapiens OX=9606 GN=RAB18 PE=1 SV=1	RAB18	-0.00659975	0.96228	0.984749	-0.30489	0.0853135	0.487734
1231	sp|Q9UKG1|DP13A_HUMAN DCC-interacting protein 13-alpha OS=Homo sapiens OX=9606 GN=APPL1 PE=1 SV=1	APPL1	0.158132	0.530804	0.809562	0.289625	0.0896689	0.487734
124	sp|O75781|PALM_HUMAN Paralemmin-1 OS=Homo sapiens OX=9606 GN=PALM PE=1 SV=2	PALM	0.167511	0.361539	0.700844	-0.575954	0.106331	0.488917
298	sp|P12236|ADT3_HUMAN ADP/ATP translocase 3 OS=Homo sapiens OX=9606 GN=SLC25A6 PE=1 SV=4	SLC25A6	-0.245378	0.00709328	0.205199	-0.199728	0.107186	0.488917
410	sp|P27348|1433T_HUMAN 14-3-3 protein theta OS=Homo sapiens OX=9606 GN=YWHAQ PE=1 SV=1	YWHAQ	0.187599	0.436545	0.751502	-0.772935	0.106877	0.488917
661	sp|P62760|VISL1_HUMAN Visinin-like protein 1 OS=Homo sapiens OX=9606 GN=VSNL1 PE=1 SV=2	VSNL1	-0.392731	0.302016	0.661641	0.399211	0.106789	0.488917
694	sp|P78371|TCPB_HUMAN T-complex protein 1 subunit beta OS=Homo sapiens OX=9606 GN=CCT2 PE=1 SV=4	CCT2	-0.0340415	0.835744	0.951993	-0.552814	0.106356	0.488917
1131	sp|Q9H479|FN3K_HUMAN Fructosamine-3-kinase OS=Homo sapiens OX=9606 GN=FN3K PE=1 SV=1	FN3K	0.0856337	0.729001	0.906558	-0.559614	0.106572	0.488917
215	sp|P06396|GELS_HUMAN Gelsolin OS=Homo sapiens OX=9606 GN=GSN PE=1 SV=1	GSN	0.115042	0.363816	0.703945	-0.265973	0.11191	0.493164
240	sp|P08238|HS90B_HUMAN Heat shock protein HSP 90-beta OS=Homo sapiens OX=9606 GN=HSP90AB1 PE=1 SV=4	HSP90AB1	0.141787	0.358362	0.699147	-0.332345	0.109302	0.493164
350	sp|P18669|PGAM1_HUMAN Phosphoglycerate mutase 1 OS=Homo sapiens OX=9606 GN=PGAM1 PE=1 SV=2	PGAM1	0.220621	0.259982	0.629674	-0.489887	0.109787	0.493164
367	sp|P21291|CSRP1_HUMAN Cysteine and glycine-rich protein 1 OS=Homo sapiens OX=9606 GN=CSRP1 PE=1 SV=3	CSRP1	0.152806	0.17345	0.556867	-0.218979	0.111403	0.493164
558	sp|P50991|TCPD_HUMAN T-complex protein 1 subunit delta OS=Homo sapiens OX=9606 GN=CCT4 PE=1 SV=4	CCT4	-0.134762	0.384884	0.723416	-0.621066	0.110545	0.493164
1293	sp|Q9Y4F1|FARP1_HUMAN FERM, ARHGEF and pleckstrin domain-containing protein 1 OS=Homo sapiens OX=9606 GN=FARP1 PE=1 SV=1	FARP1	0.622227	0.0166678	0.229976	-0.700945	0.110662	0.493164
754	sp|Q12931|TRAP1_HUMAN Heat shock protein 75 kDa, mitochondrial OS=Homo sapiens OX=9606 GN=TRAP1 PE=1 SV=3	TRAP1	0.427056	0.172945	0.556867	0.51944	0.113147	0.495814
752	sp|Q12860|CNTN1_HUMAN Contactin-1 OS=Homo sapiens OX=9606 GN=CNTN1 PE=1 SV=1	CNTN1	-0.182721	0.356665	0.699147	-0.434769	0.114933	0.500826
489	sp|P40925|MDHC_HUMAN Malate dehydrogenase, cytoplasmic OS=Homo sapiens OX=9606 GN=MDH1 PE=1 SV=4	MDH1	-0.356414	0.0164767	0.229976	-0.43975	0.116221	0.503624
1071	sp|Q99623|PHB2_HUMAN Prohibitin-2 OS=Homo sapiens OX=9606 GN=PHB2 PE=1 SV=2	PHB2	-0.191508	0.237216	0.612922	-0.246543	0.118813	0.51201
47	sp|P19105|ML12A_HUMAN Myosin regulatory light chain 12A OS=Homo sapiens OX=9606 GN=MYL12A PE=1 SV=2	MYL12A	-0.126493	0.517852	0.807793	-0.849567	0.126225	0.515249
73	sp|O43488|ARK72_HUMAN Aflatoxin B1 aldehyde reductase member 2 OS=Homo sapiens OX=9606 GN=AKR7A2 PE=1 SV=3	AKR7A2	-0.175456	0.315418	0.672003	-0.32249	0.125172	0.515249
150	sp|O95219|SNX4_HUMAN Sorting nexin-4 OS=Homo sapiens OX=9606 GN=SNX4 PE=1 SV=1	SNX4	-0.137287	0.51319	0.806694	-0.328711	0.130107	0.515249
245	sp|P08670|VIME_HUMAN Vimentin OS=Homo sapiens OX=9606 GN=VIM PE=1 SV=4	VIM	0.174863	0.502176	0.801653	-0.238011	0.13184	0.515249
249	sp|P09382|LEG1_HUMAN Galectin-1 OS=Homo sapiens OX=9606 GN=LGALS1 PE=1 SV=2	LGALS1	-0.591281	0.150716	0.528536	-0.773951	0.131104	0.515249
259	sp|P09972|ALDOC_HUMAN Fructose-bisphosphate aldolase C OS=Homo sapiens OX=9606 GN=ALDOC PE=1 SV=2	ALDOC	-0.083832	0.500845	0.801653	-0.253782	0.128498	0.515249
290	sp|P11766|ADHX_HUMAN Alcohol dehydrogenase class-3 OS=Homo sapiens OX=9606 GN=ADH5 PE=1 SV=4	ADH5	0.0983638	0.649167	0.862638	-0.402472	0.130473	0.515249
302	sp|P12814|ACTN1_HUMAN Alpha-actinin-1 OS=Homo sapiens OX=9606 GN=ACTN1 PE=1 SV=2	ACTN1	-0.279563	0.263005	0.629674	-0.261957	0.12181	0.515249
462	sp|P35579|MYH9_HUMAN Myosin-9 OS=Homo sapiens OX=9606 GN=MYH9 PE=1 SV=4	MYH9	0.0795786	0.688168	0.879368	-0.615286	0.130101	0.515249
480	sp|P38606|VATA_HUMAN V-type proton ATPase catalytic subunit A OS=Homo sapiens OX=9606 GN=ATP6V1A PE=1 SV=2	ATP6V1A	0.0136677	0.918037	0.977966	-0.562095	0.128756	0.515249
626	sp|P60953|CDC42_HUMAN Cell division control protein 42 homolog OS=Homo sapiens OX=9606 GN=CDC42 PE=1 SV=2	CDC42	0.253892	0.418496	0.745065	-0.683914	0.126337	0.515249
709	sp|Q01082|SPTB2_HUMAN Spectrin beta chain, non-erythrocytic 1 OS=Homo sapiens OX=9606 GN=SPTBN1 PE=1 SV=2	SPTBN1	0.212971	0.0437687	0.362342	-0.305979	0.131721	0.515249
738	sp|Q07157|ZO1_HUMAN Tight junction protein ZO-1 OS=Homo sapiens OX=9606 GN=TJP1 PE=1 SV=3	TJP1	-0.0595987	0.856472	0.959096	0.31663	0.12923	0.515249
784	sp|Q13596|SNX1_HUMAN Sorting nexin-1 OS=Homo sapiens OX=9606 GN=SNX1 PE=1 SV=3	SNX1	0.368862	0.00400779	0.160173	-0.340594	0.127718	0.515249
819	sp|Q14974|IMB1_HUMAN Importin subunit beta-1 OS=Homo sapiens OX=9606 GN=KPNB1 PE=1 SV=2	KPNB1	0.2694	0.275924	0.6483	-0.842196	0.131297	0.515249
1069	sp|Q99497|PARK7_HUMAN Protein/nucleic acid deglycase DJ-1 OS=Homo sapiens OX=9606 GN=PARK7 PE=1 SV=2	PARK7	-0.17673	0.425104	0.751502	-0.741193	0.127655	0.515249
1165	sp|Q9NRW1|RAB6B_HUMAN Ras-related protein Rab-6B OS=Homo sapiens OX=9606 GN=RAB6B PE=1 SV=1	RAB6B	-0.0762514	0.659319	0.868353	-0.399838	0.126722	0.515249
1178	sp|Q9NVI7|ATD3A_HUMAN ATPase family AAA domain-containing protein 3A OS=Homo sapiens OX=9606 GN=ATAD3A PE=1 SV=2	ATAD3A	0.506014	0.0896729	0.43624	-0.881024	0.120903	0.515249
1244	sp|Q9UNH7|SNX6_HUMAN Sorting nexin-6 OS=Homo sapiens OX=9606 GN=SNX6 PE=1 SV=1	SNX6	-0.107741	0.623916	0.850072	-0.218407	0.132115	0.515249
216	sp|P06576|ATPB_HUMAN ATP synthase subunit beta, mitochondrial OS=Homo sapiens OX=9606 GN=ATP5F1B PE=1 SV=3	ATP5F1B	0.0456748	0.6185	0.850072	-0.278586	0.134563	0.519601
702	sp|Q00325|MPCP_HUMAN Phosphate carrier protein, mitochondrial OS=Homo sapiens OX=9606 GN=SLC25A3 PE=1 SV=2	SLC25A3	0.164994	0.10115	0.452837	-0.329098	0.134125	0.519601
576	sp|P52565|GDIR1_HUMAN Rho GDP-dissociation inhibitor 1 OS=Homo sapiens OX=9606 GN=ARHGDIA PE=1 SV=3	ARHGDIA	0.0879477	0.671753	0.86928	-0.278791	0.135327	0.519976
218	sp|P06744|G6PI_HUMAN Glucose-6-phosphate isomerase OS=Homo sapiens OX=9606 GN=GPI PE=1 SV=4	GPI	0.198929	0.174229	0.557821	-0.339951	0.137432	0.525475
78	sp|O43707|ACTN4_HUMAN Alpha-actinin-4 OS=Homo sapiens OX=9606 GN=ACTN4 PE=1 SV=2	ACTN4	-0.40446	0.0725082	0.411433	-0.365181	0.13876	0.527963
447	sp|P31930|QCR1_HUMAN Cytochrome b-c1 complex subunit 1, mitochondrial OS=Homo sapiens OX=9606 GN=UQCRC1 PE=1 SV=3	UQCRC1	0.130523	0.389199	0.725397	-0.249606	0.140195	0.528273
1207	sp|Q9UBQ7|GRHPR_HUMAN Glyoxylate reductase/hydroxypyruvate reductase OS=Homo sapiens OX=9606 GN=GRHPR PE=1 SV=1	GRHPR	-0.129026	0.491055	0.799747	-0.255295	0.140102	0.528273
729	sp|Q04837|SSBP_HUMAN Single-stranded DNA-binding protein, mitochondrial OS=Homo sapiens OX=9606 GN=SSBP1 PE=1 SV=1	SSBP1	0.190459	0.341517	0.691991	-0.484658	0.143807	0.539278
238	sp|P08195|4F2_HUMAN 4F2 cell-surface antigen heavy chain OS=Homo sapiens OX=9606 GN=SLC3A2 PE=1 SV=3	SLC3A2	-0.124663	0.742616	0.909822	-0.280814	0.145212	0.541939
442	sp|P31150|GDIA_HUMAN Rab GDP dissociation inhibitor alpha OS=Homo sapiens OX=9606 GN=GDI1 PE=1 SV=2	GDI1	-0.140913	0.494827	0.801653	-0.569894	0.147108	0.545822
597	sp|P54920|SNAA_HUMAN Alpha-soluble NSF attachment protein OS=Homo sapiens OX=9606 GN=NAPA PE=1 SV=3	NAPA	-0.0867731	0.687143	0.879368	-0.413472	0.147652	0.545822
474	sp|P36578|RL4_HUMAN 60S ribosomal protein L4 OS=Homo sapiens OX=9606 GN=RPL4 PE=1 SV=5	RPL4	0.0518481	0.807719	0.941797	0.323856	0.148879	0.547764
252	sp|P09471|GNAO_HUMAN Guanine nucleotide-binding protein G(o) subunit alpha OS=Homo sapiens OX=9606 GN=GNAO1 PE=1 SV=4	GNAO1	0.019031	0.791673	0.93532	-0.134553	0.152255	0.556902
1156	sp|Q9NQC3|RTN4_HUMAN Reticulon-4 OS=Homo sapiens OX=9606 GN=RTN4 PE=1 SV=2	RTN4	0.143443	0.452146	0.765018	-0.575361	0.152791	0.556902
15	sp|O00231|PSD11_HUMAN 26S proteasome non-ATPase regulatory subunit 11 OS=Homo sapiens OX=9606 GN=PSMD11 PE=1 SV=3	PSMD11	0.161492	0.413323	0.744272	-0.271268	0.154489	0.557923
24	sp|O00483|NDUA4_HUMAN Cytochrome c oxidase subunit NDUFA4 OS=Homo sapiens OX=9606 GN=NDUFA4 PE=1 SV=1	NDUFA4	-0.280113	0.134998	0.496705	-0.254965	0.155104	0.557923
28	sp|O00743|PPP6_HUMAN Serine/threonine-protein phosphatase 6 catalytic subunit OS=Homo sapiens OX=9606 GN=PPP6C PE=1 SV=1	PPP6C	0.235695	0.199529	0.580407	-0.779664	0.158066	0.557923
374	sp|P21926|CD9_HUMAN CD9 antigen OS=Homo sapiens OX=9606 GN=CD9 PE=1 SV=4	CD9	0.0545173	0.780593	0.927905	-0.462496	0.158798	0.557923
437	sp|P30101|PDIA3_HUMAN Protein disulfide-isomerase A3 OS=Homo sapiens OX=9606 GN=PDIA3 PE=1 SV=4	PDIA3	-0.0702898	0.631563	0.855118	-0.513824	0.159509	0.557923
561	sp|P51148|RAB5C_HUMAN Ras-related protein Rab-5C OS=Homo sapiens OX=9606 GN=RAB5C PE=1 SV=2	RAB5C	-0.511874	0.0511037	0.382124	0.279993	0.158986	0.557923
680	sp|P63167|DYL1_HUMAN Dynein light chain 1, cytoplasmic OS=Homo sapiens OX=9606 GN=DYNLL1 PE=1 SV=1	DYNLL1	-0.116431	0.678246	0.876352	-1.06895	0.158904	0.557923
1038	sp|Q96FW1|OTUB1_HUMAN Ubiquitin thioesterase OTUB1 OS=Homo sapiens OX=9606 GN=OTUB1 PE=1 SV=2	OTUB1	0.348216	0.0503385	0.381322	-0.375711	0.155485	0.557923
1081	sp|Q9BPU6|DPYL5_HUMAN Dihydropyrimidinase-related protein 5 OS=Homo sapiens OX=9606 GN=DPYSL5 PE=1 SV=1	DPYSL5	-0.175839	0.437676	0.751502	-0.486501	0.159303	0.557923
221	sp|P07195|LDHB_HUMAN L-lactate dehydrogenase B chain OS=Homo sapiens OX=9606 GN=LDHB PE=1 SV=2	LDHB	-0.206392	0.201852	0.580512	-0.172542	0.163177	0.565681
743	sp|Q08380|LG3BP_HUMAN Galectin-3-binding protein OS=Homo sapiens OX=9606 GN=LGALS3BP PE=1 SV=1	LGALS3BP	-0.647992	0.192162	0.578483	0.304948	0.162543	0.565681
301	sp|P12532|KCRU_HUMAN Creatine kinase U-type, mitochondrial OS=Homo sapiens OX=9606 GN=CKMT1A PE=1 SV=1	CKMT1A	-0.173292	0.412969	0.744272	-0.150069	0.173533	0.59892
319	sp|P14550|AK1A1_HUMAN Aldo-keto reductase family 1 member A1 OS=Homo sapiens OX=9606 GN=AKR1A1 PE=1 SV=3	AKR1A1	0.279512	0.138754	0.507306	-0.344562	0.178796	0.601125
325	sp|P14868|SYDC_HUMAN Aspartate--tRNA ligase, cytoplasmic OS=Homo sapiens OX=9606 GN=DARS1 PE=1 SV=2	DARS1	0.674069	0.00295321	0.143705	-0.382239	0.177916	0.601125
378	sp|P22061|PIMT_HUMAN Protein-L-isoaspartate(D-aspartate) O-methyltransferase OS=Homo sapiens OX=9606 GN=PCMT1 PE=1 SV=4	PCMT1	-0.0932211	0.587841	0.843203	-0.334386	0.178429	0.601125
463	sp|P35580|MYH10_HUMAN Myosin-10 OS=Homo sapiens OX=9606 GN=MYH10 PE=1 SV=3	MYH10	0.367406	0.122652	0.479915	-0.751754	0.177494	0.601125
1035	sp|Q96F85|CNRP1_HUMAN CB1 cannabinoid receptor-interacting protein 1 OS=Homo sapiens OX=9606 GN=CNRIP1 PE=1 SV=1	CNRIP1	0.374475	0.162396	0.544038	-1.51015	0.17758	0.601125
1228	sp|Q9UJW0|DCTN4_HUMAN Dynactin subunit 4 OS=Homo sapiens OX=9606 GN=DCTN4 PE=1 SV=1	DCTN4	-0.152443	0.33845	0.688181	-0.271183	0.176305	0.601125
297	sp|P12235|ADT1_HUMAN ADP/ATP translocase 1 OS=Homo sapiens OX=9606 GN=SLC25A4 PE=1 SV=4	SLC25A4	-0.292921	0.0691865	0.405753	-0.340541	0.179897	0.602229
620	sp|P60201|MYPR_HUMAN Myelin proteolipid protein OS=Homo sapiens OX=9606 GN=PLP1 PE=1 SV=2	PLP1	-0.0286968	0.863277	0.959096	-0.211137	0.184301	0.608748
941	sp|Q8IXJ6|SIR2_HUMAN NAD-dependent protein deacetylase sirtuin-2 OS=Homo sapiens OX=9606 GN=SIRT2 PE=1 SV=2	SIRT2	-0.221467	0.0459758	0.367489	-0.236922	0.184966	0.608748
949	sp|Q8N145|LGI3_HUMAN Leucine-rich repeat LGI family member 3 OS=Homo sapiens OX=9606 GN=LGI3 PE=2 SV=1	LGI3	-0.273993	0.740768	0.909822	0.405425	0.184595	0.608748
1146	sp|Q9HBL8|NMRL1_HUMAN NmrA-like family domain-containing protein 1 OS=Homo sapiens OX=9606 GN=NMRAL1 PE=1 SV=1	NMRAL1	0.193329	0.283962	0.654517	0.179645	0.182933	0.608748
95	sp|O60716|CTND1_HUMAN Catenin delta-1 OS=Homo sapiens OX=9606 GN=CTNND1 PE=1 SV=1	CTNND1	0.25286	0.250164	0.629674	0.227636	0.188812	0.613583
179	sp|P02042|HBD_HUMAN Hemoglobin subunit delta OS=Homo sapiens OX=9606 GN=HBD PE=1 SV=2	HBD	-0.486639	0.25645	0.629674	-0.387181	0.189581	0.613583
250	sp|P09417|DHPR_HUMAN Dihydropteridine reductase OS=Homo sapiens OX=9606 GN=QDPR PE=1 SV=2	QDPR	-0.406503	0.0150867	0.229976	-0.269332	0.188227	0.613583
1306	sp|Q9Y617|SERC_HUMAN Phosphoserine aminotransferase OS=Homo sapiens OX=9606 GN=PSAT1 PE=1 SV=2	PSAT1	-0.139204	0.463957	0.77752	-0.203316	0.187986	0.613583
247	sp|P09104|ENOG_HUMAN Gamma-enolase OS=Homo sapiens OX=9606 GN=ENO2 PE=1 SV=3	ENO2	-0.0840503	0.533768	0.811026	-0.30339	0.191923	0.617056
423	sp|P29401|TKT_HUMAN Transketolase OS=Homo sapiens OX=9606 GN=TKT PE=1 SV=3	TKT	-0.0332546	0.744435	0.910425	-0.209552	0.192237	0.617056
307	sp|P13489|RINI_HUMAN Ribonuclease inhibitor OS=Homo sapiens OX=9606 GN=RNH1 PE=1 SV=2	RNH1	0.0901682	0.521882	0.808246	-0.374748	0.194505	0.621778
371	sp|P21695|GPDA_HUMAN Glycerol-3-phosphate dehydrogenase [NAD(+)], cytoplasmic OS=Homo sapiens OX=9606 GN=GPD1 PE=1 SV=4	GPD1	-0.555093	0.0356127	0.332864	-0.224362	0.197888	0.625114
925	sp|Q86T65|DAAM2_HUMAN Disheveled-associated activator of morphogenesis 2 OS=Homo sapiens OX=9606 GN=DAAM2 PE=1 SV=3	DAAM2	0.450784	0.0265463	0.282267	0.272752	0.197953	0.625114
1114	sp|Q9GZM7|TINAL_HUMAN Tubulointerstitial nephritis antigen-like OS=Homo sapiens OX=9606 GN=TINAGL1 PE=1 SV=1	TINAGL1	0.017144	0.885347	0.964396	-0.411402	0.196851	0.625114
513	sp|P45880|VDAC2_HUMAN Voltage-dependent anion-selective channel protein 2 OS=Homo sapiens OX=9606 GN=VDAC2 PE=1 SV=2	VDAC2	0.153926	0.227676	0.597007	-0.204849	0.204373	0.641463
1088	sp|Q9BT78|CSN4_HUMAN COP9 signalosome complex subunit 4 OS=Homo sapiens OX=9606 GN=COPS4 PE=1 SV=1	COPS4	0.0203681	0.871875	0.959096	-0.334221	0.204775	0.641463
126	sp|O75947|ATP5H_HUMAN ATP synthase subunit d, mitochondrial OS=Homo sapiens OX=9606 GN=ATP5PD PE=1 SV=3	ATP5PD	0.0525012	0.791235	0.93532	-0.684933	0.209146	0.643965
163	sp|O95782|AP2A1_HUMAN AP-2 complex subunit alpha-1 OS=Homo sapiens OX=9606 GN=AP2A1 PE=1 SV=3	AP2A1	0.124058	0.163509	0.544038	-0.272979	0.211353	0.643965
413	sp|P27797|CALR_HUMAN Calreticulin OS=Homo sapiens OX=9606 GN=CALR PE=1 SV=1	CALR	0.170758	0.211076	0.590769	-0.26714	0.209472	0.643965
658	sp|P62424|RL7A_HUMAN 60S ribosomal protein L7a OS=Homo sapiens OX=9606 GN=RPL7A PE=1 SV=2	RPL7A	-0.0991435	0.784195	0.929327	0.66629	0.208128	0.643965
1122	sp|Q9H0U4|RAB1B_HUMAN Ras-related protein Rab-1B OS=Homo sapiens OX=9606 GN=RAB1B PE=1 SV=1	RAB1B	-0.0772311	0.615127	0.850072	0.226597	0.207644	0.643965
1176	sp|Q9NVA2|SEP11_HUMAN Septin-11 OS=Homo sapiens OX=9606 GN=SEPTIN11 PE=1 SV=3	SEPTIN11	-0.421118	0.24299	0.625834	-0.281579	0.210043	0.643965
1179	sp|Q9NVJ2|ARL8B_HUMAN ADP-ribosylation factor-like protein 8B OS=Homo sapiens OX=9606 GN=ARL8B PE=1 SV=1	ARL8B	0.483719	0.0457048	0.367489	-0.686699	0.211113	0.643965
13	sp|O00186|STXB3_HUMAN Syntaxin-binding protein 3 OS=Homo sapiens OX=9606 GN=STXBP3 PE=1 SV=2	STXBP3	0.397812	0.0485161	0.373823	-0.487086	0.212277	0.644263
491	sp|P40939|ECHA_HUMAN Trifunctional enzyme subunit alpha, mitochondrial OS=Homo sapiens OX=9606 GN=HADHA PE=1 SV=2	HADHA	0.538971	0.047619	0.371808	-0.538696	0.2149	0.646631
659	sp|P62745|RHOB_HUMAN Rho-related GTP-binding protein RhoB OS=Homo sapiens OX=9606 GN=RHOB PE=1 SV=1	RHOB	-0.415126	0.109547	0.45755	-0.286839	0.214847	0.646631
753	sp|Q12888|TP53B_HUMAN TP53-binding protein 1 OS=Homo sapiens OX=9606 GN=TP53BP1 PE=1 SV=2	TP53BP1	0.237692	0.341433	0.691991	-1.23344	0.215544	0.646631
377	sp|P22033|MUTA_HUMAN Methylmalonyl-CoA mutase, mitochondrial OS=Homo sapiens OX=9606 GN=MMUT PE=1 SV=4	MMUT	0.645215	0.0834789	0.426221	0.724078	0.220042	0.650123
557	sp|P50990|TCPQ_HUMAN T-complex protein 1 subunit theta OS=Homo sapiens OX=9606 GN=CCT8 PE=1 SV=4	CCT8	-0.0383924	0.800284	0.937846	-0.280196	0.219693	0.650123
630	sp|P61026|RAB10_HUMAN Ras-related protein Rab-10 OS=Homo sapiens OX=9606 GN=RAB10 PE=1 SV=1	RAB10	-0.00505577	0.972456	0.991272	-0.376791	0.218569	0.650123
1295	sp|Q9Y4G6|TLN2_HUMAN Talin-2 OS=Homo sapiens OX=9606 GN=TLN2 PE=1 SV=4	TLN2	0.508328	0.111593	0.460272	-0.538969	0.219974	0.650123
608	sp|P55268|LAMB2_HUMAN Laminin subunit beta-2 OS=Homo sapiens OX=9606 GN=LAMB2 PE=1 SV=2	LAMB2	0.0303236	0.825342	0.947148	-0.26187	0.221096	0.65043
1052	sp|Q96P47|AGAP3_HUMAN Arf-GAP with GTPase, ANK repeat and PH domain-containing protein 3 OS=Homo sapiens OX=9606 GN=AGAP3 PE=1 SV=2	AGAP3	-0.636556	0.107606	0.452837	-0.572331	0.221813	0.65043
206	sp|P05023|AT1A1_HUMAN Sodium/potassium-transporting ATPase subunit alpha-1 OS=Homo sapiens OX=9606 GN=ATP1A1 PE=1 SV=1	ATP1A1	-0.325168	0.0272862	0.287497	-0.390016	0.231738	0.654593
246	sp|P08758|ANXA5_HUMAN Annexin A5 OS=Homo sapiens OX=9606 GN=ANXA5 PE=1 SV=2	ANXA5	0.221382	0.226634	0.597007	-0.693558	0.231138	0.654593
282	sp|P11216|PYGB_HUMAN Glycogen phosphorylase, brain form OS=Homo sapiens OX=9606 GN=PYGB PE=1 SV=5	PYGB	0.292335	0.0157694	0.229976	-0.143952	0.232465	0.654593
372	sp|P21796|VDAC1_HUMAN Voltage-dependent anion-selective channel protein 1 OS=Homo sapiens OX=9606 GN=VDAC1 PE=1 SV=2	VDAC1	0.093634	0.5818	0.838922	-0.302889	0.22686	0.654593
429	sp|P30043|BLVRB_HUMAN Flavin reductase (NADPH) OS=Homo sapiens OX=9606 GN=BLVRB PE=1 SV=3	BLVRB	-0.0174212	0.965847	0.98627	-0.456375	0.229703	0.654593
526	sp|P47755|CAZA2_HUMAN F-actin-capping protein subunit alpha-2 OS=Homo sapiens OX=9606 GN=CAPZA2 PE=1 SV=3	CAPZA2	-0.15143	0.246539	0.62677	-0.399357	0.227386	0.654593
638	sp|P61266|STX1B_HUMAN Syntaxin-1B OS=Homo sapiens OX=9606 GN=STX1B PE=1 SV=1	STX1B	-0.147698	0.431002	0.751502	-0.385108	0.23133	0.654593
741	sp|Q08209|PP2BA_HUMAN Serine/threonine-protein phosphatase 2B catalytic subunit alpha isoform OS=Homo sapiens OX=9606 GN=PPP3CA PE=1 SV=1	PPP3CA	-0.487741	0.0364066	0.337562	-0.319365	0.224948	0.654593
938	sp|Q8IVN8|SBSPO_HUMAN Somatomedin-B and thrombospondin type-1 domain-containing protein OS=Homo sapiens OX=9606 GN=SBSPON PE=1 SV=2	SBSPON	-0.0275953	0.921482	0.977966	-0.323578	0.230562	0.654593
988	sp|Q8TDX7|NEK7_HUMAN Serine/threonine-protein kinase Nek7 OS=Homo sapiens OX=9606 GN=NEK7 PE=1 SV=1	NEK7	0.150425	0.453207	0.765695	-0.193611	0.227577	0.654593
1311	sp|Q9Y6C9|MTCH2_HUMAN Mitochondrial carrier homolog 2 OS=Homo sapiens OX=9606 GN=MTCH2 PE=1 SV=1	MTCH2	0.291744	0.111204	0.460272	-0.287945	0.231858	0.654593
1314	sp|Q9Y6K8|KAD5_HUMAN Adenylate kinase isoenzyme 5 OS=Homo sapiens OX=9606 GN=AK5 PE=1 SV=2	AK5	0.572198	0.0613825	0.392567	-0.354619	0.233976	0.656478
459	sp|P35232|PHB_HUMAN Prohibitin OS=Homo sapiens OX=9606 GN=PHB PE=1 SV=1	PHB	-0.161229	0.546021	0.81762	-0.339457	0.23503	0.657073
139	sp|O94905|ERLN2_HUMAN Erlin-2 OS=Homo sapiens OX=9606 GN=ERLIN2 PE=1 SV=1	ERLIN2	0.178991	0.410449	0.744272	-0.257425	0.23802	0.662612
672	sp|P62937|PPIA_HUMAN Peptidyl-prolyl cis-trans isomerase A OS=Homo sapiens OX=9606 GN=PPIA PE=1 SV=2	PPIA	0.0928328	0.517732	0.807793	-0.105779	0.23871	0.662612
739	sp|Q07866|KLC1_HUMAN Kinesin light chain 1 OS=Homo sapiens OX=9606 GN=KLC1 PE=1 SV=2	KLC1	0.0433127	0.869402	0.959096	-0.179026	0.240204	0.664395
275	sp|P10915|HPLN1_HUMAN Hyaluronan and proteoglycan link protein 1 OS=Homo sapiens OX=9606 GN=HAPLN1 PE=2 SV=2	HAPLN1	-0.0070707	0.978993	0.99531	0.397793	0.243387	0.665709
365	sp|P21281|VATB2_HUMAN V-type proton ATPase subunit B, brain isoform OS=Homo sapiens OX=9606 GN=ATP6V1B2 PE=1 SV=3	ATP6V1B2	-0.0404425	0.796803	0.935928	-0.145932	0.249407	0.665709
436	sp|P30086|PEBP1_HUMAN Phosphatidylethanolamine-binding protein 1 OS=Homo sapiens OX=9606 GN=PEBP1 PE=1 SV=3	PEBP1	-0.250819	0.0516913	0.38287	-0.176904	0.249429	0.665709
449	sp|P31942|HNRH3_HUMAN Heterogeneous nuclear ribonucleoprotein H3 OS=Homo sapiens OX=9606 GN=HNRNPH3 PE=1 SV=2	HNRNPH3	0.404989	0.119733	0.474934	-0.54867	0.251775	0.665709
544	sp|P49748|ACADV_HUMAN Very long-chain specific acyl-CoA dehydrogenase, mitochondrial OS=Homo sapiens OX=9606 GN=ACADVL PE=1 SV=1	ACADVL	-0.128074	0.479511	0.790545	-0.285209	0.249417	0.665709
650	sp|P62244|RS15A_HUMAN 40S ribosomal protein S15a OS=Homo sapiens OX=9606 GN=RPS15A PE=1 SV=2	RPS15A	-0.103824	0.435908	0.751502	-0.190273	0.251334	0.665709
720	sp|Q02790|FKBP4_HUMAN Peptidyl-prolyl cis-trans isomerase FKBP4 OS=Homo sapiens OX=9606 GN=FKBP4 PE=1 SV=3	FKBP4	0.320079	0.153079	0.533846	0.239371	0.241775	0.665709
811	sp|Q14344|GNA13_HUMAN Guanine nucleotide-binding protein subunit alpha-13 OS=Homo sapiens OX=9606 GN=GNA13 PE=1 SV=2	GNA13	0.306991	0.00597533	0.197869	-0.231701	0.248371	0.665709
841	sp|Q15334|L2GL1_HUMAN Lethal(2) giant larvae protein homolog 1 OS=Homo sapiens OX=9606 GN=LLGL1 PE=1 SV=3	LLGL1	0.417097	0.00540104	0.189691	-0.230125	0.249945	0.665709
922	sp|Q7Z4S6|KI21A_HUMAN Kinesin-like protein KIF21A OS=Homo sapiens OX=9606 GN=KIF21A PE=1 SV=2	KIF21A	0.590203	0.0115475	0.229976	-0.429315	0.250675	0.665709
975	sp|Q8NFX7|STXB6_HUMAN Syntaxin-binding protein 6 OS=Homo sapiens OX=9606 GN=STXBP6 PE=1 SV=2	STXBP6	-0.274827	0.153383	0.533846	0.362005	0.248579	0.665709
1006	sp|Q92598|HS105_HUMAN Heat shock protein 105 kDa OS=Homo sapiens OX=9606 GN=HSPH1 PE=1 SV=1	HSPH1	0.18666	0.319327	0.672928	-0.221567	0.250899	0.665709
1161	sp|Q9NR46|SHLB2_HUMAN Endophilin-B2 OS=Homo sapiens OX=9606 GN=SH3GLB2 PE=1 SV=1	SH3GLB2	0.115226	0.274812	0.647373	-0.283689	0.244331	0.665709
1230	sp|Q9UK22|FBX2_HUMAN F-box only protein 2 OS=Homo sapiens OX=9606 GN=FBXO2 PE=1 SV=2	FBXO2	0.261373	0.0705194	0.410713	-0.196039	0.253911	0.666838
1309	sp|Q9Y696|CLIC4_HUMAN Chloride intracellular channel protein 4 OS=Homo sapiens OX=9606 GN=CLIC4 PE=1 SV=4	CLIC4	0.17766	0.351999	0.695433	-0.468512	0.253471	0.666838
543	sp|P49588|SYAC_HUMAN Alanine--tRNA ligase, cytoplasmic OS=Homo sapiens OX=9606 GN=AARS1 PE=1 SV=2	AARS1	0.249569	0.277163	0.648953	-0.403823	0.25616	0.668243
1058	sp|Q96QK1|VPS35_HUMAN Vacuolar protein sorting-associated protein 35 OS=Homo sapiens OX=9606 GN=VPS35 PE=1 SV=2	VPS35	0.278551	0.102501	0.452837	-0.41961	0.256053	0.668243
381	sp|P22307|NLTP_HUMAN Non-specific lipid-transfer protein OS=Homo sapiens OX=9606 GN=SCP2 PE=1 SV=2	SCP2	0.717868	0.00670547	0.204517	-0.367352	0.257138	0.668558
22	sp|O00468|AGRIN_HUMAN Agrin OS=Homo sapiens OX=9606 GN=AGRN PE=1 SV=6	AGRN	-0.287856	0.524251	0.808246	-0.638355	0.266029	0.671131
176	sp|P01034|CYTC_HUMAN Cystatin-C OS=Homo sapiens OX=9606 GN=CST3 PE=1 SV=1	CST3	0.215558	0.629331	0.853094	-0.236189	0.263775	0.671131
267	sp|P10412|H14_HUMAN Histone H1.4 OS=Homo sapiens OX=9606 GN=H1-4 PE=1 SV=2	H1-4	0.06471	0.815681	0.946321	-0.386464	0.26378	0.671131
303	sp|P12931|SRC_HUMAN Proto-oncogene tyrosine-protein kinase Src OS=Homo sapiens OX=9606 GN=SRC PE=1 SV=3	SRC	0.203002	0.594718	0.845834	0.647692	0.264284	0.671131
604	sp|P55084|ECHB_HUMAN Trifunctional enzyme subunit beta, mitochondrial OS=Homo sapiens OX=9606 GN=HADHB PE=1 SV=3	HADHB	0.578703	0.0100667	0.220137	-0.338796	0.266732	0.671131
846	sp|Q15382|RHEB_HUMAN GTP-binding protein Rheb OS=Homo sapiens OX=9606 GN=RHEB PE=1 SV=1	RHEB	0.17521	0.343259	0.692123	-0.139388	0.262775	0.671131
1077	sp|Q99798|ACON_HUMAN Aconitate hydratase, mitochondrial OS=Homo sapiens OX=9606 GN=ACO2 PE=1 SV=2	ACO2	0.0245785	0.925389	0.977966	-0.451173	0.26359	0.671131
1082	sp|Q9BPW8|NIPS1_HUMAN Protein NipSnap homolog 1 OS=Homo sapiens OX=9606 GN=NIPSNAP1 PE=1 SV=1	NIPSNAP1	-0.0495003	0.878855	0.959127	0.478638	0.266288	0.671131
1211	sp|Q9UEY8|ADDG_HUMAN Gamma-adducin OS=Homo sapiens OX=9606 GN=ADD3 PE=1 SV=1	ADD3	0.159287	0.433234	0.751502	-0.18582	0.263054	0.671131
1303	sp|Q9Y5M8|SRPRB_HUMAN Signal recognition particle receptor subunit beta OS=Homo sapiens OX=9606 GN=SRPRB PE=1 SV=3	SRPRB	0.38929	0.464645	0.77752	1.3832	0.263405	0.671131
564	sp|P51452|DUS3_HUMAN Dual specificity protein phosphatase 3 OS=Homo sapiens OX=9606 GN=DUSP3 PE=1 SV=1	DUSP3	0.193234	0.326303	0.672928	0.162343	0.271268	0.678572
1284	sp|Q9Y3F4|STRAP_HUMAN Serine-threonine kinase receptor-associated protein OS=Homo sapiens OX=9606 GN=STRAP PE=1 SV=1	STRAP	0.30441	0.0497334	0.379217	-0.269047	0.271429	0.678572
3	sp|A0MZ66|SHOT1_HUMAN Shootin-1 OS=Homo sapiens OX=9606 GN=SHTN1 PE=1 SV=4	SHTN1	-0.241961	0.0823038	0.422743	-0.223723	0.274892	0.678964
136	sp|O94856|NFASC_HUMAN Neurofascin OS=Homo sapiens OX=9606 GN=NFASC PE=1 SV=4	NFASC	-0.538865	0.08903	0.435383	-0.343615	0.275938	0.678964
368	sp|P21333|FLNA_HUMAN Filamin-A OS=Homo sapiens OX=9606 GN=FLNA PE=1 SV=4	FLNA	-0.157446	0.222357	0.591081	-0.325305	0.272945	0.678964
404	sp|P26599|PTBP1_HUMAN Polypyrimidine tract-binding protein 1 OS=Homo sapiens OX=9606 GN=PTBP1 PE=1 SV=1	PTBP1	0.188188	0.522277	0.808246	0.384429	0.274555	0.678964
406	sp|P26641|EF1G_HUMAN Elongation factor 1-gamma OS=Homo sapiens OX=9606 GN=EEF1G PE=1 SV=3	EEF1G	-0.0270207	0.830415	0.948566	-0.34659	0.275721	0.678964
903	sp|Q6NZI2|CAVN1_HUMAN Caveolae-associated protein 1 OS=Homo sapiens OX=9606 GN=CAVIN1 PE=1 SV=1	CAVIN1	0.0713664	0.652994	0.864937	0.239451	0.278356	0.682761
321	sp|P14625|ENPL_HUMAN Endoplasmin OS=Homo sapiens OX=9606 GN=HSP90B1 PE=1 SV=1	HSP90B1	-0.203672	0.256785	0.629674	-0.382196	0.280396	0.685608
214	sp|P06241|FYN_HUMAN Tyrosine-protein kinase Fyn OS=Homo sapiens OX=9606 GN=FYN PE=1 SV=3	FYN	0.45228	0.0884105	0.435383	-0.474956	0.282352	0.688234
279	sp|P11142|HSP7C_HUMAN Heat shock cognate 71 kDa protein OS=Homo sapiens OX=9606 GN=HSPA8 PE=1 SV=1	HSPA8	-0.107146	0.216554	0.590769	-0.115611	0.285445	0.693606
622	sp|P60709|ACTB_HUMAN Actin, cytoplasmic 1 OS=Homo sapiens OX=9606 GN=ACTB PE=1 SV=1	ACTB	-0.0623585	0.304843	0.661641	-0.088267	0.286586	0.694214
11	sp|O00159|MYO1C_HUMAN Unconventional myosin-Ic OS=Homo sapiens OX=9606 GN=MYO1C PE=1 SV=4	MYO1C	-0.147701	0.525888	0.808246	0.310282	0.293721	0.700988
36	sp|O14594|NCAN_HUMAN Neurocan core protein OS=Homo sapiens OX=9606 GN=NCAN PE=1 SV=3	NCAN	-0.182863	0.732572	0.907792	0.459573	0.294774	0.700988
93	sp|O60641|AP180_HUMAN Clathrin coat assembly protein AP180 OS=Homo sapiens OX=9606 GN=SNAP91 PE=1 SV=2	SNAP91	-0.247441	0.292484	0.65823	-0.377793	0.292149	0.700988
435	sp|P30085|KCY_HUMAN UMP-CMP kinase OS=Homo sapiens OX=9606 GN=CMPK1 PE=1 SV=3	CMPK1	0.265893	0.327059	0.673288	0.351124	0.292407	0.700988
688	sp|P68871|HBB_HUMAN Hemoglobin subunit beta OS=Homo sapiens OX=9606 GN=HBB PE=1 SV=2	HBB	-0.144401	0.373092	0.712551	-0.176547	0.292301	0.700988
1268	sp|Q9Y281|COF2_HUMAN Cofilin-2 OS=Homo sapiens OX=9606 GN=CFL2 PE=1 SV=1	CFL2	-0.424171	0.0675968	0.401768	-0.17152	0.294445	0.700988
712	sp|Q01813|PFKAP_HUMAN ATP-dependent 6-phosphofructokinase, platelet type OS=Homo sapiens OX=9606 GN=PFKP PE=1 SV=2	PFKP	0.385869	0.0467649	0.371236	-0.282449	0.297405	0.705095
826	sp|Q15031|SYLM_HUMAN Probable leucine--tRNA ligase, mitochondrial OS=Homo sapiens OX=9606 GN=LARS2 PE=1 SV=2	LARS2	0.642208	0.0562666	0.383784	0.314444	0.299948	0.708967
418	sp|P28161|GSTM2_HUMAN Glutathione S-transferase Mu 2 OS=Homo sapiens OX=9606 GN=GSTM2 PE=1 SV=2	GSTM2	0.134128	0.508562	0.804124	-0.210217	0.301246	0.709885
1151	sp|Q9NP79|VTA1_HUMAN Vacuolar protein sorting-associated protein VTA1 homolog OS=Homo sapiens OX=9606 GN=VTA1 PE=1 SV=1	VTA1	-0.846022	0.0165954	0.229976	0.646857	0.304728	0.715928
458	sp|P35222|CTNB1_HUMAN Catenin beta-1 OS=Homo sapiens OX=9606 GN=CTNNB1 PE=1 SV=1	CTNNB1	0.297411	0.133433	0.494973	-0.329736	0.306609	0.718184
271	sp|P10644|KAP0_HUMAN cAMP-dependent protein kinase type I-alpha regulatory subunit OS=Homo sapiens OX=9606 GN=PRKAR1A PE=1 SV=1	PRKAR1A	0.272727	0.295418	0.659711	0.23801	0.310485	0.725084
642	sp|P61764|STXB1_HUMAN Syntaxin-binding protein 1 OS=Homo sapiens OX=9606 GN=STXBP1 PE=1 SV=1	STXBP1	0.506771	0.041444	0.35061	-0.398966	0.312871	0.727766
820	sp|Q14980|NUMA1_HUMAN Nuclear mitotic apparatus protein 1 OS=Homo sapiens OX=9606 GN=NUMA1 PE=1 SV=2	NUMA1	0.24994	0.365922	0.704492	0.473268	0.313499	0.727766
806	sp|Q14254|FLOT2_HUMAN Flotillin-2 OS=Homo sapiens OX=9606 GN=FLOT2 PE=1 SV=2	FLOT2	0.100504	0.724739	0.903196	-0.322019	0.315864	0.73108
869	sp|Q16795|NDUA9_HUMAN NADH dehydrogenase [ubiquinone] 1 alpha subcomplex subunit 9, mitochondrial OS=Homo sapiens OX=9606 GN=NDUFA9 PE=1 SV=2	NDUFA9	0.627014	0.150846	0.528536	-0.298752	0.317013	0.731568
170	sp|P00441|SODC_HUMAN Superoxide dismutase [Cu-Zn] OS=Homo sapiens OX=9606 GN=SOD1 PE=1 SV=2	SOD1	-0.166215	0.323353	0.672928	-0.175578	0.319764	0.73337
376	sp|P21980|TGM2_HUMAN Protein-glutamine gamma-glutamyltransferase 2 OS=Homo sapiens OX=9606 GN=TGM2 PE=1 SV=2	TGM2	0.343284	0.0813266	0.422679	-0.448008	0.31974	0.73337
692	sp|P78356|PI42B_HUMAN Phosphatidylinositol 5-phosphate 4-kinase type-2 beta OS=Homo sapiens OX=9606 GN=PIP4K2B PE=1 SV=1	PIP4K2B	-0.0634415	0.773841	0.926531	-0.38042	0.320614	0.73337
486	sp|P40429|RL13A_HUMAN 60S ribosomal protein L13a OS=Homo sapiens OX=9606 GN=RPL13A PE=1 SV=2	RPL13A	0.0113162	0.960849	0.984749	-0.387802	0.324133	0.737095
781	sp|Q13555|KCC2G_HUMAN Calcium/calmodulin-dependent protein kinase type II subunit gamma OS=Homo sapiens OX=9606 GN=CAMK2G PE=1 SV=4	CAMK2G	0.415136	0.114972	0.467554	0.249813	0.324056	0.737095
268	sp|P10515|ODP2_HUMAN Dihydrolipoyllysine-residue acetyltransferase component of pyruvate dehydrogenase complex, mitochondrial OS=Homo sapiens OX=9606 GN=DLAT PE=1 SV=3	DLAT	-0.14648	0.742365	0.909822	0.648375	0.327491	0.739899
631	sp|P61088|UBE2N_HUMAN Ubiquitin-conjugating enzyme E2 N OS=Homo sapiens OX=9606 GN=UBE2N PE=1 SV=1	UBE2N	-0.221112	0.493443	0.800981	-0.444069	0.32916	0.739899
706	sp|Q00610|CLH1_HUMAN Clathrin heavy chain 1 OS=Homo sapiens OX=9606 GN=CLTC PE=1 SV=5	CLTC	0.0202048	0.817717	0.946324	-0.142386	0.328294	0.739899
1147	sp|Q9HCC0|MCCB_HUMAN Methylcrotonoyl-CoA carboxylase beta chain, mitochondrial OS=Homo sapiens OX=9606 GN=MCCC2 PE=1 SV=1	MCCC2	-0.0592844	0.803111	0.940208	-0.228302	0.328	0.739899
71	sp|O43396|TXNL1_HUMAN Thioredoxin-like protein 1 OS=Homo sapiens OX=9606 GN=TXNL1 PE=1 SV=3	TXNL1	-0.100868	0.565504	0.828523	-0.417819	0.352241	0.742458
74	sp|O43491|E41L2_HUMAN Band 4.1-like protein 2 OS=Homo sapiens OX=9606 GN=EPB41L2 PE=1 SV=1	EPB41L2	0.30968	0.0135862	0.229976	-0.26864	0.350053	0.742458
125	sp|O75891|AL1L1_HUMAN Cytosolic 10-formyltetrahydrofolate dehydrogenase OS=Homo sapiens OX=9606 GN=ALDH1L1 PE=1 SV=2	ALDH1L1	0.452113	0.0969225	0.447543	-0.211882	0.345834	0.742458
168	sp|P00387|NB5R3_HUMAN NADH-cytochrome b5 reductase 3 OS=Homo sapiens OX=9606 GN=CYB5R3 PE=1 SV=3	CYB5R3	-0.107038	0.679588	0.877107	-0.48486	0.345928	0.742458
224	sp|P07339|CATD_HUMAN Cathepsin D OS=Homo sapiens OX=9606 GN=CTSD PE=1 SV=1	CTSD	-0.0796069	0.737179	0.90956	-0.197521	0.339989	0.742458
233	sp|P07910|HNRPC_HUMAN Heterogeneous nuclear ribonucleoproteins C1/C2 OS=Homo sapiens OX=9606 GN=HNRNPC PE=1 SV=4	HNRNPC	0.0685543	0.806312	0.941104	0.17273	0.342706	0.742458
315	sp|P14174|MIF_HUMAN Macrophage migration inhibitory factor OS=Homo sapiens OX=9606 GN=MIF PE=1 SV=4	MIF	-0.30745	0.0622109	0.392567	-0.192374	0.351784	0.742458
317	sp|P14415|AT1B2_HUMAN Sodium/potassium-transporting ATPase subunit beta-2 OS=Homo sapiens OX=9606 GN=ATP1B2 PE=1 SV=3	ATP1B2	-0.281967	0.178662	0.563906	-0.241683	0.345808	0.742458
347	sp|P18085|ARF4_HUMAN ADP-ribosylation factor 4 OS=Homo sapiens OX=9606 GN=ARF4 PE=1 SV=3	ARF4	0.0581858	0.623839	0.850072	-0.230645	0.332581	0.742458
375	sp|P21964|COMT_HUMAN Catechol O-methyltransferase OS=Homo sapiens OX=9606 GN=COMT PE=1 SV=2	COMT	0.15738	0.499435	0.801653	-0.416205	0.350542	0.742458
397	sp|P25686|DNJB2_HUMAN DnaJ homolog subfamily B member 2 OS=Homo sapiens OX=9606 GN=DNAJB2 PE=1 SV=3	DNAJB2	-0.0725504	0.756571	0.916596	-0.18462	0.343782	0.742458
504	sp|P43003|EAA1_HUMAN Excitatory amino acid transporter 1 OS=Homo sapiens OX=9606 GN=SLC1A3 PE=1 SV=1	SLC1A3	-0.119037	0.819641	0.946324	-0.378214	0.353461	0.742458
512	sp|P43897|EFTS_HUMAN Elongation factor Ts, mitochondrial OS=Homo sapiens OX=9606 GN=TSFM PE=1 SV=2	TSFM	0.400402	0.0023453	0.143705	0.274484	0.337856	0.742458
537	sp|P48735|IDHP_HUMAN Isocitrate dehydrogenase [NADP], mitochondrial OS=Homo sapiens OX=9606 GN=IDH2 PE=1 SV=2	IDH2	0.50502	0.0178755	0.238134	-0.300485	0.344679	0.742458
632	sp|P61106|RAB14_HUMAN Ras-related protein Rab-14 OS=Homo sapiens OX=9606 GN=RAB14 PE=1 SV=4	RAB14	-0.136272	0.497101	0.801653	-0.271451	0.354095	0.742458
643	sp|P61978|HNRPK_HUMAN Heterogeneous nuclear ribonucleoprotein K OS=Homo sapiens OX=9606 GN=HNRNPK PE=1 SV=1	HNRNPK	0.266403	0.198224	0.580407	-0.292569	0.33435	0.742458
663	sp|P62820|RAB1A_HUMAN Ras-related protein Rab-1A OS=Homo sapiens OX=9606 GN=RAB1A PE=1 SV=3	RAB1A	0.162711	0.603727	0.847238	-0.549617	0.353648	0.742458
677	sp|P63096|GNAI1_HUMAN Guanine nucleotide-binding protein G(i) subunit alpha-1 OS=Homo sapiens OX=9606 GN=GNAI1 PE=1 SV=2	GNAI1	-0.350358	0.17309	0.556867	-0.119404	0.350344	0.742458
707	sp|Q00839|HNRPU_HUMAN Heterogeneous nuclear ribonucleoprotein U OS=Homo sapiens OX=9606 GN=HNRNPU PE=1 SV=6	HNRNPU	0.418996	0.00466066	0.180057	0.228131	0.332813	0.742458
876	sp|Q3ZCM7|TBB8_HUMAN Tubulin beta-8 chain OS=Homo sapiens OX=9606 GN=TUBB8 PE=1 SV=2	TUBB8	0.24859	0.2202	0.590769	-0.284598	0.353153	0.742458
1013	sp|Q92841|DDX17_HUMAN Probable ATP-dependent RNA helicase DDX17 OS=Homo sapiens OX=9606 GN=DDX17 PE=1 SV=2	DDX17	0.23141	0.133427	0.494973	0.1683	0.352806	0.742458
1113	sp|Q9C0H9|SRCN1_HUMAN SRC kinase signaling inhibitor 1 OS=Homo sapiens OX=9606 GN=SRCIN1 PE=1 SV=4	SRCIN1	0.555225	0.0220825	0.257972	-0.545488	0.336088	0.742458
1117	sp|Q9GZV7|HPLN2_HUMAN Hyaluronan and proteoglycan link protein 2 OS=Homo sapiens OX=9606 GN=HAPLN2 PE=2 SV=1	HAPLN2	-0.0337985	0.896805	0.970492	0.237529	0.345911	0.742458
1273	sp|Q9Y2J2|E41L3_HUMAN Band 4.1-like protein 3 OS=Homo sapiens OX=9606 GN=EPB41L3 PE=1 SV=2	EPB41L3	0.45302	0.0109767	0.223193	-0.259399	0.349153	0.742458
1290	sp|Q9Y490|TLN1_HUMAN Talin-1 OS=Homo sapiens OX=9606 GN=TLN1 PE=1 SV=3	TLN1	0.027945	0.888098	0.965489	-0.260632	0.34245	0.742458
344	sp|P17858|PFKAL_HUMAN ATP-dependent 6-phosphofructokinase, liver type OS=Homo sapiens OX=9606 GN=PFKL PE=1 SV=6	PFKL	0.29278	0.030394	0.308444	-0.193619	0.357864	0.743543
382	sp|P22314|UBA1_HUMAN Ubiquitin-like modifier-activating enzyme 1 OS=Homo sapiens OX=9606 GN=UBA1 PE=1 SV=3	UBA1	0.12681	0.384876	0.723416	-0.256206	0.360842	0.743543
417	sp|P28074|PSB5_HUMAN Proteasome subunit beta type-5 OS=Homo sapiens OX=9606 GN=PSMB5 PE=1 SV=3	PSMB5	-0.0979424	0.554556	0.823041	-0.458656	0.364145	0.743543
430	sp|P30044|PRDX5_HUMAN Peroxiredoxin-5, mitochondrial OS=Homo sapiens OX=9606 GN=PRDX5 PE=1 SV=4	PRDX5	0.399007	0.180584	0.564407	0.248433	0.363884	0.743543
541	sp|P49419|AL7A1_HUMAN Alpha-aminoadipic semialdehyde dehydrogenase OS=Homo sapiens OX=9606 GN=ALDH7A1 PE=1 SV=5	ALDH7A1	-0.700763	0.0412591	0.35061	-0.29483	0.35963	0.743543
684	sp|P68366|TBA4A_HUMAN Tubulin alpha-4A chain OS=Homo sapiens OX=9606 GN=TUBA4A PE=1 SV=1	TUBA4A	0.252999	0.267334	0.634918	0.187559	0.360711	0.743543
773	sp|Q13423|NNTM_HUMAN NAD(P) transhydrogenase, mitochondrial OS=Homo sapiens OX=9606 GN=NNT PE=1 SV=3	NNT	0.221817	0.373913	0.712772	-0.379837	0.358546	0.743543
803	sp|Q14204|DYHC1_HUMAN Cytoplasmic dynein 1 heavy chain 1 OS=Homo sapiens OX=9606 GN=DYNC1H1 PE=1 SV=5	DYNC1H1	0.301107	0.0384979	0.340891	-0.161338	0.363385	0.743543
985	sp|Q8TCU6|PREX1_HUMAN Phosphatidylinositol 3,4,5-trisphosphate-dependent Rac exchanger 1 protein OS=Homo sapiens OX=9606 GN=PREX1 PE=1 SV=3	PREX1	-0.0639572	0.885314	0.964396	0.344073	0.363119	0.743543
1235	sp|Q9ULC3|RAB23_HUMAN Ras-related protein Rab-23 OS=Homo sapiens OX=9606 GN=RAB23 PE=1 SV=1	RAB23	0.343232	0.0374416	0.340891	-0.157432	0.356857	0.743543
1096	sp|Q9BW30|TPPP3_HUMAN Tubulin polymerization-promoting protein family member 3 OS=Homo sapiens OX=9606 GN=TPPP3 PE=1 SV=1	TPPP3	-0.244705	0.17859	0.563906	-0.153593	0.366867	0.747144
865	sp|Q16658|FSCN1_HUMAN Fascin OS=Homo sapiens OX=9606 GN=FSCN1 PE=1 SV=3	FSCN1	-0.446654	0.0674919	0.401768	-0.15649	0.36907	0.749674
786	sp|Q13636|RAB31_HUMAN Ras-related protein Rab-31 OS=Homo sapiens OX=9606 GN=RAB31 PE=1 SV=1	RAB31	0.353444	0.0311816	0.308884	-0.373364	0.371761	0.753177
335	sp|P16219|ACADS_HUMAN Short-chain specific acyl-CoA dehydrogenase, mitochondrial OS=Homo sapiens OX=9606 GN=ACADS PE=1 SV=1	ACADS	0.803991	0.00519608	0.189691	-0.432017	0.373373	0.754484
1066	sp|Q99447|PCY2_HUMAN Ethanolamine-phosphate cytidylyltransferase OS=Homo sapiens OX=9606 GN=PCYT2 PE=1 SV=1	PCYT2	0.193839	0.443341	0.754526	-0.353357	0.375409	0.756638
1270	sp|Q9Y2H1|ST38L_HUMAN Serine/threonine-protein kinase 38-like OS=Homo sapiens OX=9606 GN=STK38L PE=1 SV=3	STK38L	0.330563	0.282983	0.654517	-0.517922	0.380184	0.764288
86	sp|O60282|KIF5C_HUMAN Kinesin heavy chain isoform 5C OS=Homo sapiens OX=9606 GN=KIF5C PE=1 SV=1	KIF5C	0.006297	0.964542	0.985806	0.136186	0.38378	0.769532
306	sp|P13073|COX41_HUMAN Cytochrome c oxidase subunit 4 isoform 1, mitochondrial OS=Homo sapiens OX=9606 GN=COX4I1 PE=1 SV=1	COX4I1	0.387129	0.172432	0.556867	-0.253658	0.385276	0.770552
5	sp|A3KMH1|VWA8_HUMAN von Willebrand factor A domain-containing protein 8 OS=Homo sapiens OX=9606 GN=VWA8 PE=1 SV=2	VWA8	0.427686	0.216418	0.590769	0.559092	0.386665	0.771352
466	sp|P35611|ADDA_HUMAN Alpha-adducin OS=Homo sapiens OX=9606 GN=ADD1 PE=1 SV=2	ADD1	0.0244026	0.869976	0.959096	0.132008	0.38827	0.771842
640	sp|P61421|VA0D1_HUMAN V-type proton ATPase subunit d 1 OS=Homo sapiens OX=9606 GN=ATP6V0D1 PE=1 SV=1	ATP6V0D1	0.00307592	0.985017	0.995587	-0.267861	0.389879	0.771842
874	sp|Q27J81|INF2_HUMAN Inverted formin-2 OS=Homo sapiens OX=9606 GN=INF2 PE=1 SV=2	INF2	0.0416815	0.779629	0.927827	-0.45213	0.388892	0.771842
309	sp|P13611|CSPG2_HUMAN Versican core protein OS=Homo sapiens OX=9606 GN=VCAN PE=1 SV=3	VCAN	0.286954	0.246318	0.62677	0.198719	0.393981	0.774068
393	sp|P24043|LAMA2_HUMAN Laminin subunit alpha-2 OS=Homo sapiens OX=9606 GN=LAMA2 PE=1 SV=4	LAMA2	-0.106345	0.688123	0.879368	-0.397433	0.392703	0.774068
778	sp|Q13510|ASAH1_HUMAN Acid ceramidase OS=Homo sapiens OX=9606 GN=ASAH1 PE=1 SV=5	ASAH1	0.073857	0.559989	0.823041	0.119598	0.39363	0.774068
385	sp|P22695|QCR2_HUMAN Cytochrome b-c1 complex subunit 2, mitochondrial OS=Homo sapiens OX=9606 GN=UQCRC2 PE=1 SV=3	UQCRC2	-0.0301757	0.67038	0.869095	-0.130211	0.398788	0.781543
261	sp|Q99878|H2A1J_HUMAN Histone H2A type 1-J OS=Homo sapiens OX=9606 GN=H2AC14 PE=1 SV=3	H2AC14	0.000470409	0.999005	0.999805	-0.368422	0.408003	0.785933
387	sp|P23396|RS3_HUMAN 40S ribosomal protein S3 OS=Homo sapiens OX=9606 GN=RPS3 PE=1 SV=2	RPS3	-0.331215	0.0554497	0.383784	-0.252779	0.405591	0.785933
[truncated: 918 more rows]

## Sheet: CTX soluble
	Protein	Gene symbol	Fold change - AD vs non-AD	p-value - AD vs non-ALS	FDR-adjusted p-value - AD vs non-AD	Fold change - PD vs non-PD	p-value - PD vs non-PD	FDR-adjusted p-value - PD vs non-PD
[truncated: 3,028 more rows]

[truncated: 9 more sheets: CTX insoluble, GO terms AD CTX soluble, GO terms AD CTX insoluble, GO terms AD SPC soluble, GO terms AD SPC insoluble, GO terms PD CTX soluble, GO terms PD CTX insoluble, GO terms PD SPC soluble, GO terms PD SPC insoluble]
