# Supplementary material for: TDP-43 pathology is associated with divergent protein profiles in ALS brain and spinal cord
Source: Acta Neuropathol Commun. 2025 Aug 18;13:175. doi: 10.1186/s40478-025-02084-y (PMC12359902; doi:10.1186/s40478-025-02084-y)
Supplement: Supplementary file 5 — Supplementary Material 5 [file 40478_2025_2084_MOESM5_ESM.xls]

## Sheet: Sark_comp
	gene	X.CTX	prot.CTX	pval.CTX	qval.CTX	fc.CTX	OR.CTX	X.SPC	prot.SPC	pval.SPC	qval.SPC	fc.SPC	OR.SPC	orderVect	rank	sig	sig2	ALSgene	Interactor
31	ACSS3	2570	sp|Q9H6R3|ACSS3_HUMAN Acyl-CoA synthetase short-chain family member 3, mitochondrial OS=Homo sapiens OX=9606 GN=ACSS3 PE=1 SV=1	0.208203	0.552827	-1.66875	-0.254673	2570	sp|Q9H6R3|ACSS3_HUMAN Acyl-CoA synthetase short-chain family member 3, mitochondrial OS=Homo sapiens OX=9606 GN=ACSS3 PE=1 SV=1	0.446244	0.767304	-1.27276	-0.10556	-0.10556	2550	None	-1	FALSE	FALSE
59	AMER2	2086	sp|Q8N7J2|AMER2_HUMAN APC membrane recruitment protein 2 OS=Homo sapiens OX=9606 GN=AMER2 PE=1 SV=3	0.0325861	0.320448	-3.5745	-1.17444	2086	sp|Q8N7J2|AMER2_HUMAN APC membrane recruitment protein 2 OS=Homo sapiens OX=9606 GN=AMER2 PE=1 SV=3	0.360008	0.707921	-1.31605	-0.138263	-0.138263	2941	None	-1	FALSE	FALSE
69	ANXA4	558	sp|P09525|ANXA4_HUMAN Annexin A4 OS=Homo sapiens OX=9606 GN=ANXA4 PE=1 SV=4	0.0596563	0.369062	-2.79839	-0.759525	558	sp|P09525|ANXA4_HUMAN Annexin A4 OS=Homo sapiens OX=9606 GN=ANXA4 PE=1 SV=4	0.220369	0.601639	-1.12298	-0.174258	-0.174258	2293	None	-1	FALSE	FALSE
74	AP1G1	190	sp|O43747|AP1G1_HUMAN AP-1 complex subunit gamma-1 OS=Homo sapiens OX=9606 GN=AP1G1 PE=1 SV=5	0.0397582	0.34526	-2.08169	-0.649664	190	sp|O43747|AP1G1_HUMAN AP-1 complex subunit gamma-1 OS=Homo sapiens OX=9606 GN=AP1G1 PE=1 SV=5	0.166511	0.546793	-0.870464	-0.159372	-0.159372	1877	None	-1	FALSE	FALSE
76	AP1S1	1258	sp|P61966|AP1S1_HUMAN AP-1 complex subunit sigma-1A OS=Homo sapiens OX=9606 GN=AP1S1 PE=1 SV=1	0.111809	0.458212	-2.14233	-0.453969	1258	sp|P61966|AP1S1_HUMAN AP-1 complex subunit sigma-1A OS=Homo sapiens OX=9606 GN=AP1S1 PE=1 SV=1	0.117212	0.481264	-1.96647	-0.435434	-0.435434	1853	None	-1	FALSE	FALSE
85	AP3S1	2194	sp|Q92572|AP3S1_HUMAN AP-3 complex subunit sigma-1 OS=Homo sapiens OX=9606 GN=AP3S1 PE=1 SV=1	0.0394981	0.34526	-1.56826	-0.493646	2194	sp|Q92572|AP3S1_HUMAN AP-3 complex subunit sigma-1 OS=Homo sapiens OX=9606 GN=AP3S1 PE=1 SV=1	0.0346241	0.304876	-2.27907	-0.792683	-0.792683	262	None	-1	FALSE	FALSE
170	CASP3	989	sp|P42574|CASP3_HUMAN Caspase-3 OS=Homo sapiens OX=9606 GN=CASP3 PE=1 SV=2	0.0865572	0.425968	-2.61544	-0.616794	989	sp|P42574|CASP3_HUMAN Caspase-3 OS=Homo sapiens OX=9606 GN=CASP3 PE=1 SV=2	0.233231	0.615367	-1.17669	-0.17587	-0.17587	2188	None	-1	FALSE	FALSE
220	CNPY2	2918	sp|Q9Y2B0|CNPY2_HUMAN Protein canopy homolog 2 OS=Homo sapiens OX=9606 GN=CNPY2 PE=1 SV=1	0.178771	0.532043	-1.38813	-0.233592	2918	sp|Q9Y2B0|CNPY2_HUMAN Protein canopy homolog 2 OS=Homo sapiens OX=9606 GN=CNPY2 PE=1 SV=1	0.00847268	0.175283	-2.31297	-1.14132	-1.14132	683	SPC	-1	FALSE	FALSE
246	CPT1A	1087	sp|P50416|CPT1A_HUMAN Carnitine O-palmitoyltransferase 1, liver isoform OS=Homo sapiens OX=9606 GN=CPT1A PE=1 SV=2	0.289695	0.632842	-1.4081	-0.170443	1087	sp|P50416|CPT1A_HUMAN Carnitine O-palmitoyltransferase 1, liver isoform OS=Homo sapiens OX=9606 GN=CPT1A PE=1 SV=2	0.0870798	0.435399	-1.08408	-0.271338	-0.271338	508	None	-1	FALSE	FALSE
279	DCTN3	313	sp|O75935|DCTN3_HUMAN Dynactin subunit 3 OS=Homo sapiens OX=9606 GN=DCTN3 PE=1 SV=1	0.0263151	0.305559	-2.19523	-0.771963	313	sp|O75935|DCTN3_HUMAN Dynactin subunit 3 OS=Homo sapiens OX=9606 GN=DCTN3 PE=1 SV=1	0.0520389	0.358987	-3.56824	-1.09375	-1.09375	862	None	-1	FALSE	FALSE
295	DFFA	41	sp|O00273|DFFA_HUMAN DNA fragmentation factor subunit alpha OS=Homo sapiens OX=9606 GN=DFFA PE=1 SV=1	0.304769	0.647045	-1.34027	-0.15582	41	sp|O00273|DFFA_HUMAN DNA fragmentation factor subunit alpha OS=Homo sapiens OX=9606 GN=DFFA PE=1 SV=1	0.404421	0.740792	-1.92319	-0.179798	-0.179798	2724	None	-1	FALSE	FALSE
297	DGKG	1067	sp|P49619|DGKG_HUMAN Diacylglycerol kinase gamma OS=Homo sapiens OX=9606 GN=DGKG PE=2 SV=3	0.192207	0.546387	-1.37267	-0.22134	1067	sp|P49619|DGKG_HUMAN Diacylglycerol kinase gamma OS=Homo sapiens OX=9606 GN=DGKG PE=2 SV=3	0.26387	0.643395	-2.02683	-0.278992	-0.278992	2324	None	-1	FALSE	FALSE
334	ECM29	1834	sp|Q5VYK3|ECM29_HUMAN Proteasome adapter and scaffold protein ECM29 OS=Homo sapiens OX=9606 GN=ECPAS PE=1 SV=2	0.00537427	0.199204	-2.43833	-1.22956	1834	sp|Q5VYK3|ECM29_HUMAN Proteasome adapter and scaffold protein ECM29 OS=Homo sapiens OX=9606 GN=ECPAS PE=1 SV=2	0.032056	0.297165	-0.931199	-0.327616	-0.327616	1038	CTX	-1	FALSE	FALSE
345	EHD4	2539	sp|Q9H223|EHD4_HUMAN EH domain-containing protein 4 OS=Homo sapiens OX=9606 GN=EHD4 PE=1 SV=1	0.00229399	0.150555	-4.63472	-2.69571	2539	sp|Q9H223|EHD4_HUMAN EH domain-containing protein 4 OS=Homo sapiens OX=9606 GN=EHD4 PE=1 SV=1	0.609927	0.865254	-0.566968	-0.0283166	-0.0283166	1950	CTX	-1	FALSE	FALSE
351	EIF3E	1220	sp|P60228|EIF3E_HUMAN Eukaryotic translation initiation factor 3 subunit E OS=Homo sapiens OX=9606 GN=EIF3E PE=1 SV=1	0.0124238	0.253366	-1.70392	-0.726787	1220	sp|P60228|EIF3E_HUMAN Eukaryotic translation initiation factor 3 subunit E OS=Homo sapiens OX=9606 GN=EIF3E PE=1 SV=1	0.0238075	0.264267	-0.954864	-0.365164	-0.365164	623	None	-1	FALSE	FALSE
387	FAF1	2871	sp|Q9UNN5|FAF1_HUMAN FAS-associated factor 1 OS=Homo sapiens OX=9606 GN=FAF1 PE=1 SV=2	0.147389	0.498652	-0.933004	-0.177143	2871	sp|Q9UNN5|FAF1_HUMAN FAS-associated factor 1 OS=Homo sapiens OX=9606 GN=FAF1 PE=1 SV=2	0.284418	0.66081	-3.67303	-0.478983	-0.478983	2614	None	-1	FALSE	FALSE
402	FKBP5	1523	sp|Q13451|FKBP5_HUMAN Peptidyl-prolyl cis-trans isomerase FKBP5 OS=Homo sapiens OX=9606 GN=FKBP5 PE=1 SV=2	0.145637	0.4978	-2.35431	-0.43793	1523	sp|Q13451|FKBP5_HUMAN Peptidyl-prolyl cis-trans isomerase FKBP5 OS=Homo sapiens OX=9606 GN=FKBP5 PE=1 SV=2	0.0409407	0.336235	-2.29455	-0.758342	-0.758342	721	None	-1	FALSE	FALSE
433	GANAB	1614	sp|Q14697|GANAB_HUMAN Neutral alpha-glucosidase AB OS=Homo sapiens OX=9606 GN=GANAB PE=1 SV=3	0.0103289	0.243616	-1.97377	-0.874393	1614	sp|Q14697|GANAB_HUMAN Neutral alpha-glucosidase AB OS=Homo sapiens OX=9606 GN=GANAB PE=1 SV=3	0.180664	0.55884	-0.792209	-0.138165	-0.138165	2043	None	-1	FALSE	FALSE
434	GARS	972	sp|P41250|GARS_HUMAN Glycine--tRNA ligase OS=Homo sapiens OX=9606 GN=GARS1 PE=1 SV=3	0.000150118	0.0796778	-1.62263	-1.39031	972	sp|P41250|GARS_HUMAN Glycine--tRNA ligase OS=Homo sapiens OX=9606 GN=GARS1 PE=1 SV=3	0.00779011	0.169653	-1.17657	-0.586472	-0.586472	74	Both	-1	FALSE	FALSE
498	HCN2	2842	sp|Q9UL51|HCN2_HUMAN Potassium/sodium hyperpolarization-activated cyclic nucleotide-gated channel 2 OS=Homo sapiens OX=9606 GN=HCN2 PE=1 SV=3	0.325988	0.65546	-1.3094	-0.143713	2842	sp|Q9UL51|HCN2_HUMAN Potassium/sodium hyperpolarization-activated cyclic nucleotide-gated channel 2 OS=Homo sapiens OX=9606 GN=HCN2 PE=1 SV=3	0.245634	0.628641	-1.24823	-0.180077	-0.180077	2065	None	-1	FALSE	FALSE
506	HGS	101	sp|O14964|HGS_HUMAN Hepatocyte growth factor-regulated tyrosine kinase substrate OS=Homo sapiens OX=9606 GN=HGS PE=1 SV=1	0.0261968	0.305559	-2.84087	-0.995916	101	sp|O14964|HGS_HUMAN Hepatocyte growth factor-regulated tyrosine kinase substrate OS=Homo sapiens OX=9606 GN=HGS PE=1 SV=1	0.198464	0.587725	-0.889971	-0.147053	-0.147053	2156	None	-1	FALSE	FALSE
509	HINT2	2475	sp|Q9BX68|HINT2_HUMAN Histidine triad nucleotide-binding protein 2, mitochondrial OS=Homo sapiens OX=9606 GN=HINT2 PE=1 SV=1	0.0719447	0.399516	-2.24957	-0.572087	2475	sp|Q9BX68|HINT2_HUMAN Histidine triad nucleotide-binding protein 2, mitochondrial OS=Homo sapiens OX=9606 GN=HINT2 PE=1 SV=1	0.286832	0.661665	-0.740101	-0.094058	-0.094058	2407	None	-1	FALSE	FALSE
556	ITPK1	1538	sp|Q13572|ITPK1_HUMAN Inositol-tetrakisphosphate 1-kinase OS=Homo sapiens OX=9606 GN=ITPK1 PE=1 SV=2	0.227389	0.580786	-1.16828	-0.170073	1538	sp|Q13572|ITPK1_HUMAN Inositol-tetrakisphosphate 1-kinase OS=Homo sapiens OX=9606 GN=ITPK1 PE=1 SV=2	0.0363416	0.311943	-2.06471	-0.707226	-0.707226	908	None	-1	FALSE	FALSE
612	LPP	2234	sp|Q93052|LPP_HUMAN Lipoma-preferred partner OS=Homo sapiens OX=9606 GN=LPP PE=1 SV=1	0.0177909	0.282687	-2.42958	-0.944578	2234	sp|Q93052|LPP_HUMAN Lipoma-preferred partner OS=Homo sapiens OX=9606 GN=LPP PE=1 SV=1	0.213524	0.59456	-0.948491	-0.149818	-0.149818	2195	None	-1	FALSE	FALSE
691	MYADM	2361	sp|Q96S97|MYADM_HUMAN Myeloid-associated differentiation marker OS=Homo sapiens OX=9606 GN=MYADM PE=1 SV=2	0.0763223	0.406671	-2.24942	-0.559212	2361	sp|Q96S97|MYADM_HUMAN Myeloid-associated differentiation marker OS=Homo sapiens OX=9606 GN=MYADM PE=1 SV=2	0.168079	0.549001	-1.33082	-0.244091	-0.244091	2168	None	-1	FALSE	FALSE
732	NFS1	3014	sp|Q9Y697|NFS1_HUMAN Cysteine desulfurase, mitochondrial OS=Homo sapiens OX=9606 GN=NFS1 PE=1 SV=3	0.00355605	0.178929	-2.30733	-1.25666	3014	sp|Q9Y697|NFS1_HUMAN Cysteine desulfurase, mitochondrial OS=Homo sapiens OX=9606 GN=NFS1 PE=1 SV=3	0.126543	0.49443	-1.61941	-0.345112	-0.345112	1520	CTX	-1	FALSE	FALSE
737	NIT1	2001	sp|Q86X76|NIT1_HUMAN Deaminated glutathione amidase OS=Homo sapiens OX=9606 GN=NIT1 PE=1 SV=2	0.185709	0.541194	-1.01886	-0.16947	2001	sp|Q86X76|NIT1_HUMAN Deaminated glutathione amidase OS=Homo sapiens OX=9606 GN=NIT1 PE=1 SV=2	0.0566617	0.372306	-1.93703	-0.57427	-0.57427	863	None	-1	FALSE	FALSE
754	NTPCR	2432	sp|Q9BSD7|NTPCR_HUMAN Cancer-related nucleoside-triphosphatase OS=Homo sapiens OX=9606 GN=NTPCR PE=1 SV=1	0.372317	0.688437	-1.12583	-0.109476	2432	sp|Q9BSD7|NTPCR_HUMAN Cancer-related nucleoside-triphosphatase OS=Homo sapiens OX=9606 GN=NTPCR PE=1 SV=1	0.284201	0.66081	-1.43963	-0.186465	-0.186465	2388	None	-1	FALSE	FALSE
800	PDE1C	1569	sp|Q14123|PDE1C_HUMAN Calcium/calmodulin-dependent 3,5-cyclic nucleotide phosphodiesterase 1C OS=Homo sapiens OX=9606 GN=PDE1C PE=1 SV=1	0.000485968	0.12594	-1.81487	-1.34389	1569	sp|Q14123|PDE1C_HUMAN Calcium/calmodulin-dependent 3,5-cyclic nucleotide phosphodiesterase 1C OS=Homo sapiens OX=9606 GN=PDE1C PE=1 SV=1	0.00329229	0.124398	-2.57507	-1.52358	-1.52358	171	Both	-1	FALSE	FALSE
830	PICK1	2646	sp|Q9NRD5|PICK1_HUMAN PRKCA-binding protein OS=Homo sapiens OX=9606 GN=PICK1 PE=1 SV=2	0.145802	0.4978	-1.45896	-0.274183	2646	sp|Q9NRD5|PICK1_HUMAN PRKCA-binding protein OS=Homo sapiens OX=9606 GN=PICK1 PE=1 SV=2	0.0720106	0.408653	-2.77194	-0.755225	-0.755225	1251	None	-1	FALSE	FALSE
837	PLCD4	2422	sp|Q9BRC7|PLCD4_HUMAN 1-phosphatidylinositol 4,5-bisphosphate phosphodiesterase delta-4 OS=Homo sapiens OX=9606 GN=PLCD4 PE=1 SV=1	0.492933	0.776705	-1.28458	-0.0890303	2422	sp|Q9BRC7|PLCD4_HUMAN 1-phosphatidylinositol 4,5-bisphosphate phosphodiesterase delta-4 OS=Homo sapiens OX=9606 GN=PLCD4 PE=1 SV=1	0.186761	0.57295	-1.24684	-0.214981	-0.214981	2059	None	-1	FALSE	FALSE
840	PLCL2	2881	sp|Q9UPR0|PLCL2_HUMAN Inactive phospholipase C-like protein 2 OS=Homo sapiens OX=9606 GN=PLCL2 PE=1 SV=2	0.0471146	0.353329	-1.86303	-0.552112	2881	sp|Q9UPR0|PLCL2_HUMAN Inactive phospholipase C-like protein 2 OS=Homo sapiens OX=9606 GN=PLCL2 PE=1 SV=2	0.66583	0.884084	-0.973089	-0.0405074	-0.0405074	1616	None	-1	FALSE	FALSE
856	PPIL3	2547	sp|Q9H2H8|PPIL3_HUMAN Peptidyl-prolyl cis-trans isomerase-like 3 OS=Homo sapiens OX=9606 GN=PPIL3 PE=1 SV=1	0.103382	0.45431	-1.07446	-0.240395	2547	sp|Q9H2H8|PPIL3_HUMAN Peptidyl-prolyl cis-trans isomerase-like 3 OS=Homo sapiens OX=9606 GN=PPIL3 PE=1 SV=1	0.0186355	0.237104	-1.79979	-0.73977	-0.73977	583	None	-1	FALSE	FALSE
935	RAI14	2736	sp|Q9P0K7|RAI14_HUMAN Ankycorbin OS=Homo sapiens OX=9606 GN=RAI14 PE=1 SV=2	0.21377	0.564135	-0.977308	-0.149225	2736	sp|Q9P0K7|RAI14_HUMAN Ankycorbin OS=Homo sapiens OX=9606 GN=RAI14 PE=1 SV=2	0.0446115	0.349322	-2.23244	-0.717838	-0.717838	783	None	-1	FALSE	FALSE
984	ROBO2	2609	sp|Q9HCK4|ROBO2_HUMAN Roundabout homolog 2 OS=Homo sapiens OX=9606 GN=ROBO2 PE=1 SV=2	0.0778544	0.408485	-1.688	-0.418974	2609	sp|Q9HCK4|ROBO2_HUMAN Roundabout homolog 2 OS=Homo sapiens OX=9606 GN=ROBO2 PE=1 SV=2	0.347314	0.705175	-1.65132	-0.18007	-0.18007	2951	None	-1	FALSE	FALSE
1015	SCAI	2092	sp|Q8N9R8|SCAI_HUMAN Protein SCAI OS=Homo sapiens OX=9606 GN=SCAI PE=1 SV=2	0.103132	0.45431	-1.21315	-0.270532	2092	sp|Q8N9R8|SCAI_HUMAN Protein SCAI OS=Homo sapiens OX=9606 GN=SCAI PE=1 SV=2	0.218409	0.60002	-1.9682	-0.309292	-0.309292	2105	None	-1	FALSE	FALSE
1016	SCFD1	2167	sp|Q8WVM8|SCFD1_HUMAN Sec1 family domain-containing protein 1 OS=Homo sapiens OX=9606 GN=SCFD1 PE=1 SV=4	0.00181759	0.137369	-1.42818	-0.880129	2167	sp|Q8WVM8|SCFD1_HUMAN Sec1 family domain-containing protein 1 OS=Homo sapiens OX=9606 GN=SCFD1 PE=1 SV=4	0.0242938	0.264267	-1.52737	-0.58498	-0.58498	548	CTX	-1	FALSE	FALSE
1160	TNPO1	2228	sp|Q92973|TNPO1_HUMAN Transportin-1 OS=Homo sapiens OX=9606 GN=TNPO1 PE=1 SV=2	0.13735	0.488987	-1.65449	-0.319497	2228	sp|Q92973|TNPO1_HUMAN Transportin-1 OS=Homo sapiens OX=9606 GN=TNPO1 PE=1 SV=2	0.0460529	0.350683	-1.4885	-0.471871	-0.471871	631	None	-1	FALSE	FALSE
1192	TXNL1	164	sp|O43396|TXNL1_HUMAN Thioredoxin-like protein 1 OS=Homo sapiens OX=9606 GN=TXNL1 PE=1 SV=3	0.192201	0.546387	-0.626245	-0.104606	164	sp|O43396|TXNL1_HUMAN Thioredoxin-like protein 1 OS=Homo sapiens OX=9606 GN=TXNL1 PE=1 SV=3	0.00476047	0.146495	-3.6491	-2.02381	-2.02381	180	SPC	-1	FALSE	FALSE
1193	UBA1	767	sp|P22314|UBA1_HUMAN Ubiquitin-like modifier-activating enzyme 1 OS=Homo sapiens OX=9606 GN=UBA1 PE=1 SV=3	0.00101776	0.12594	-2.05297	-1.36926	767	sp|P22314|UBA1_HUMAN Ubiquitin-like modifier-activating enzyme 1 OS=Homo sapiens OX=9606 GN=UBA1 PE=1 SV=3	0.00708292	0.167798	-0.805408	-0.406504	-0.406504	557	Both	-1	FALSE	FALSE
1198	UBE2O	2503	sp|Q9C0C9|UBE2O_HUMAN (E3-independent) E2 ubiquitin-conjugating enzyme OS=Homo sapiens OX=9606 GN=UBE2O PE=1 SV=3	0.28539	0.63028	-0.962912	-0.119565	2503	sp|Q9C0C9|UBE2O_HUMAN (E3-independent) E2 ubiquitin-conjugating enzyme OS=Homo sapiens OX=9606 GN=UBE2O PE=1 SV=3	0.105729	0.461694	-1.87994	-0.436116	-0.436116	1033	None	-1	FALSE	FALSE
1203	UBR1	2027	sp|Q8IWV7|UBR1_HUMAN E3 ubiquitin-protein ligase UBR1 OS=Homo sapiens OX=9606 GN=UBR1 PE=1 SV=1	0.365119	0.681678	-1.45033	-0.142644	2027	sp|Q8IWV7|UBR1_HUMAN E3 ubiquitin-protein ligase UBR1 OS=Homo sapiens OX=9606 GN=UBR1 PE=1 SV=1	0.322008	0.685574	-1.27615	-0.148648	-0.148648	2785	None	-1	FALSE	FALSE
1266	WDR81	1777	sp|Q562E7|WDR81_HUMAN WD repeat-containing protein 81 OS=Homo sapiens OX=9606 GN=WDR81 PE=1 SV=2	0.0258839	0.304465	-1.8807	-0.666477	1777	sp|Q562E7|WDR81_HUMAN WD repeat-containing protein 81 OS=Homo sapiens OX=9606 GN=WDR81 PE=1 SV=2	0.0673666	0.398826	-2.23491	-0.623392	-0.623392	456	None	-1	FALSE	FALSE
1274	XPO7	2813	sp|Q9UIA9|XPO7_HUMAN Exportin-7 OS=Homo sapiens OX=9606 GN=XPO7 PE=1 SV=3	0.0488049	0.355041	-1.9059	-0.558021	2813	sp|Q9UIA9|XPO7_HUMAN Exportin-7 OS=Homo sapiens OX=9606 GN=XPO7 PE=1 SV=3	0.195599	0.585032	-0.91451	-0.152548	-0.152548	2258	None	-1	FALSE	FALSE
1	A1BG	464	sp|P04217|A1BG_HUMAN Alpha-1B-glycoprotein OS=Homo sapiens OX=9606 GN=A1BG PE=1 SV=4	0.573428	0.82436	0.676298	0.0334196	464	sp|P04217|A1BG_HUMAN Alpha-1B-glycoprotein OS=Homo sapiens OX=9606 GN=A1BG PE=1 SV=4	0.467447	0.782135	0.590108	0.0481433	0.0481433	2197	None	0	FALSE	FALSE
2	AACS	1986	sp|Q86V21|AACS_HUMAN Acetoacetyl-CoA synthetase OS=Homo sapiens OX=9606 GN=AACS PE=1 SV=1	0.122817	0.470659	1.16658	0.223521	1986	sp|Q86V21|AACS_HUMAN Acetoacetyl-CoA synthetase OS=Homo sapiens OX=9606 GN=AACS PE=1 SV=1	0.662785	0.884084	-0.42522	-0.0174809	-0.0174809	660	None	0	FALSE	FALSE
3	AAK1	1747	sp|Q2M2I8|AAK1_HUMAN AP2-associated protein kinase 1 OS=Homo sapiens OX=9606 GN=AAK1 PE=1 SV=3	0.0112354	0.252306	-0.988741	-0.439012	1747	sp|Q2M2I8|AAK1_HUMAN AP2-associated protein kinase 1 OS=Homo sapiens OX=9606 GN=AAK1 PE=1 SV=3	0.056757	0.372306	-0.77448	-0.226356	-0.226356	277	None	0	FALSE	FALSE
4	AAMP	1553	sp|Q13685|AAMP_HUMAN Angio-associated migratory cell protein OS=Homo sapiens OX=9606 GN=AAMP PE=1 SV=2	0.0887113	0.431308	1.29496	0.287688	1553	sp|Q13685|AAMP_HUMAN Angio-associated migratory cell protein OS=Homo sapiens OX=9606 GN=AAMP PE=1 SV=2	0.904627	0.965795	-0.159517	-0.00148465	-0.00148465	361	None	0	FALSE	FALSE
5	ABCA2	2494	sp|Q9BZC7|ABCA2_HUMAN ATP-binding cassette sub-family A member 2 OS=Homo sapiens OX=9606 GN=ABCA2 PE=1 SV=4	0.954657	0.983898	0.0617389	8.41984e-05	2494	sp|Q9BZC7|ABCA2_HUMAN ATP-binding cassette sub-family A member 2 OS=Homo sapiens OX=9606 GN=ABCA2 PE=1 SV=4	0.0451846	0.349322	0.661338	0.219052	0.219052	565	None	0	FALSE	FALSE
6	ABCA8	347	sp|O94911|ABCA8_HUMAN ATP-binding cassette sub-family A member 8 OS=Homo sapiens OX=9606 GN=ABCA8 PE=1 SV=3	0.944246	0.980715	0.193663	0.000821804	347	sp|O94911|ABCA8_HUMAN ATP-binding cassette sub-family A member 8 OS=Homo sapiens OX=9606 GN=ABCA8 PE=1 SV=3	0.29411	0.668189	1.36668	0.176515	0.176515	2762	None	0	FALSE	FALSE
7	ABCB7	247	sp|O75027|ABCB7_HUMAN ATP-binding cassette sub-family B member 7, mitochondrial OS=Homo sapiens OX=9606 GN=ABCB7 PE=1 SV=2	0.270313	0.619311	-1.24499	-0.159734	247	sp|O75027|ABCB7_HUMAN ATP-binding cassette sub-family B member 7, mitochondrial OS=Homo sapiens OX=9606 GN=ABCB7 PE=1 SV=2	0.901893	0.965621	0.139051	0.00168336	0.00168336	335	None	0	FALSE	FALSE
8	ABCD3	842	sp|P28288|ABCD3_HUMAN ATP-binding cassette sub-family D member 3 OS=Homo sapiens OX=9606 GN=ABCD3 PE=1 SV=1	0.947973	0.981039	0.0607347	9.18576e-05	842	sp|P28288|ABCD3_HUMAN ATP-binding cassette sub-family D member 3 OS=Homo sapiens OX=9606 GN=ABCD3 PE=1 SV=1	0.587643	0.856911	0.148873	0.00921101	0.00921101	1723	None	0	FALSE	FALSE
9	ABCE1	1243	sp|P61221|ABCE1_HUMAN ATP-binding cassette sub-family E member 1 OS=Homo sapiens OX=9606 GN=ABCE1 PE=1 SV=1	0.119722	0.466608	-0.923604	-0.194486	1243	sp|P61221|ABCE1_HUMAN ATP-binding cassette sub-family E member 1 OS=Homo sapiens OX=9606 GN=ABCE1 PE=1 SV=1	0.303269	0.673656	-1.15003	-0.140831	-0.140831	2547	None	0	FALSE	FALSE
10	ABCF1	2109	sp|Q8NE71|ABCF1_HUMAN ATP-binding cassette sub-family F member 1 OS=Homo sapiens OX=9606 GN=ABCF1 PE=1 SV=2	0.124551	0.473443	-0.414756	-0.0903461	2109	sp|Q8NE71|ABCF1_HUMAN ATP-binding cassette sub-family F member 1 OS=Homo sapiens OX=9606 GN=ABCF1 PE=1 SV=2	0.0746968	0.413808	0.894309	0.246482	0.246482	943	None	0	FALSE	FALSE
11	ABCF2	2788	sp|Q9UG63|ABCF2_HUMAN ATP-binding cassette sub-family F member 2 OS=Homo sapiens OX=9606 GN=ABCF2 PE=1 SV=2	0.190986	0.546387	-0.85504	-0.140929	2788	sp|Q9UG63|ABCF2_HUMAN ATP-binding cassette sub-family F member 2 OS=Homo sapiens OX=9606 GN=ABCF2 PE=1 SV=2	0.113227	0.476032	0.861207	0.199448	0.199448	1885	None	0	FALSE	FALSE
12	ABHD6	2455	sp|Q9BV23|ABHD6_HUMAN Monoacylglycerol lipase ABHD6 OS=Homo sapiens OX=9606 GN=ABHD6 PE=1 SV=1	0.581092	0.829857	-0.477373	-0.0267679	2455	sp|Q9BV23|ABHD6_HUMAN Monoacylglycerol lipase ABHD6 OS=Homo sapiens OX=9606 GN=ABHD6 PE=1 SV=1	0.383935	0.724429	-0.79074	-0.0771496	-0.0771496	2749	None	0	FALSE	FALSE
13	ABI1	2045	sp|Q8IZP0|ABI1_HUMAN Abl interactor 1 OS=Homo sapiens OX=9606 GN=ABI1 PE=1 SV=4	0.342568	0.667688	1.02349	0.0996497	2045	sp|Q8IZP0|ABI1_HUMAN Abl interactor 1 OS=Homo sapiens OX=9606 GN=ABI1 PE=1 SV=4	0.378921	0.719516	-1.47876	-0.147788	-0.147788	2904	None	0	FALSE	FALSE
14	ABI2	2703	sp|Q9NYB9|ABI2_HUMAN Abl interactor 2 OS=Homo sapiens OX=9606 GN=ABI2 PE=1 SV=1	0.297694	0.640583	0.619922	0.0663374	2703	sp|Q9NYB9|ABI2_HUMAN Abl interactor 2 OS=Homo sapiens OX=9606 GN=ABI2 PE=1 SV=1	0.160947	0.539265	1.67576	0.322308	0.322308	1588	None	0	FALSE	FALSE
15	ABR	1481	sp|Q12979|ABR_HUMAN Active breakpoint cluster region-related protein OS=Homo sapiens OX=9606 GN=ABR PE=1 SV=2	0.787247	0.92299	0.165029	0.00277717	1481	sp|Q12979|ABR_HUMAN Active breakpoint cluster region-related protein OS=Homo sapiens OX=9606 GN=ABR PE=1 SV=2	0.000119168	0.0211994	0.984785	0.943587	0.943587	57	SPC	0	FALSE	FALSE
16	ACACA	1488	sp|Q13085|ACACA_HUMAN Acetyl-CoA carboxylase 1 OS=Homo sapiens OX=9606 GN=ACACA PE=1 SV=2	0.675038	0.874652	-0.104515	-0.00548279	1488	sp|Q13085|ACACA_HUMAN Acetyl-CoA carboxylase 1 OS=Homo sapiens OX=9606 GN=ACACA PE=1 SV=2	0.174461	0.554005	-0.535921	-0.0943522	-0.0943522	2044	None	0	FALSE	FALSE
17	ACAD9	2576	sp|Q9H845|ACAD9_HUMAN Complex I assembly factor ACAD9, mitochondrial OS=Homo sapiens OX=9606 GN=ACAD9 PE=1 SV=1	0.459335	0.752431	0.839658	0.0588038	2576	sp|Q9H845|ACAD9_HUMAN Complex I assembly factor ACAD9, mitochondrial OS=Homo sapiens OX=9606 GN=ACAD9 PE=1 SV=1	0.459848	0.777293	0.499331	0.0418318	0.0418318	2535	None	0	FALSE	FALSE
18	ACADM	605	sp|P11310|ACADM_HUMAN Medium-chain specific acyl-CoA dehydrogenase, mitochondrial OS=Homo sapiens OX=9606 GN=ACADM PE=1 SV=1	0.994669	0.996849	0.0350495	-3.82975e-06	605	sp|P11310|ACADM_HUMAN Medium-chain specific acyl-CoA dehydrogenase, mitochondrial OS=Homo sapiens OX=9606 GN=ACADM PE=1 SV=1	0.859029	0.954127	-0.132491	-0.00182274	-0.00182274	803	None	0	FALSE	FALSE
19	ACADS	681	sp|P16219|ACADS_HUMAN Short-chain specific acyl-CoA dehydrogenase, mitochondrial OS=Homo sapiens OX=9606 GN=ACADS PE=1 SV=1	0.949468	0.981039	-0.0233943	-0.00032454	681	sp|P16219|ACADS_HUMAN Short-chain specific acyl-CoA dehydrogenase, mitochondrial OS=Homo sapiens OX=9606 GN=ACADS PE=1 SV=1	0.927616	0.971464	-0.0844498	-0.000525141	-0.000525141	257	None	0	FALSE	FALSE
20	ACBD5	1813	sp|Q5T8D3|ACBD5_HUMAN Acyl-CoA-binding domain-containing protein 5 OS=Homo sapiens OX=9606 GN=ACBD5 PE=1 SV=1	0.481734	0.77005	-0.347085	-0.0269905	1813	sp|Q5T8D3|ACBD5_HUMAN Acyl-CoA-binding domain-containing protein 5 OS=Homo sapiens OX=9606 GN=ACBD5 PE=1 SV=1	0.874317	0.957739	0.0645857	0.0011473	0.0011473	462	None	0	FALSE	FALSE
21	ACBD7	2083	sp|Q8N6N7|ACBD7_HUMAN Acyl-CoA-binding domain-containing protein 7 OS=Homo sapiens OX=9606 GN=ACBD7 PE=1 SV=1	0.626209	0.852612	-0.519036	-0.0249301	2083	sp|Q8N6N7|ACBD7_HUMAN Acyl-CoA-binding domain-containing protein 7 OS=Homo sapiens OX=9606 GN=ACBD7 PE=1 SV=1	0.317037	0.68243	-1.40518	-0.166135	-0.166135	2703	None	0	FALSE	FALSE
22	ACLY	1147	sp|P53396|ACLY_HUMAN ATP-citrate synthase OS=Homo sapiens OX=9606 GN=ACLY PE=1 SV=3	0.71991	0.89524	-0.0898105	-0.00412665	1147	sp|P53396|ACLY_HUMAN ATP-citrate synthase OS=Homo sapiens OX=9606 GN=ACLY PE=1 SV=3	1.88567e-05	0.0086249	-1.2771	-1.4281	-1.4281	79	SPC	0	FALSE	FALSE
23	ACOT9	2948	sp|Q9Y305|ACOT9_HUMAN Acyl-coenzyme A thioesterase 9, mitochondrial OS=Homo sapiens OX=9606 GN=ACOT9 PE=1 SV=2	0.133658	0.485149	0.705219	0.126457	2948	sp|Q9Y305|ACOT9_HUMAN Acyl-coenzyme A thioesterase 9, mitochondrial OS=Homo sapiens OX=9606 GN=ACOT9 PE=1 SV=2	0.561588	0.842382	-0.34819	-0.0198909	-0.0198909	1936	None	0	FALSE	FALSE
24	ACSF2	2269	sp|Q96CM8|ACSF2_HUMAN Medium-chain acyl-CoA ligase ACSF2, mitochondrial OS=Homo sapiens OX=9606 GN=ACSF2 PE=1 SV=2	0.455129	0.750005	0.657777	0.0459219	2269	sp|Q96CM8|ACSF2_HUMAN Medium-chain acyl-CoA ligase ACSF2, mitochondrial OS=Homo sapiens OX=9606 GN=ACSF2 PE=1 SV=2	0.0151504	0.221385	0.977719	0.434478	0.434478	427	None	0	FALSE	FALSE
25	ACSF3	1764	sp|Q4G176|ACSF3_HUMAN Malonate--CoA ligase ACSF3, mitochondrial OS=Homo sapiens OX=9606 GN=ACSF3 PE=1 SV=3	0.634078	0.855193	-0.255335	-0.0128721	1764	sp|Q4G176|ACSF3_HUMAN Malonate--CoA ligase ACSF3, mitochondrial OS=Homo sapiens OX=9606 GN=ACSF3 PE=1 SV=3	0.00161287	0.092585	1.98454	1.34139	1.34139	434	SPC	0	FALSE	FALSE
26	ACSL1	901	sp|P33121|ACSL1_HUMAN Long-chain-fatty-acid--CoA ligase 1 OS=Homo sapiens OX=9606 GN=ACSL1 PE=1 SV=1	0.0358215	0.330489	-0.91469	-0.302231	901	sp|P33121|ACSL1_HUMAN Long-chain-fatty-acid--CoA ligase 1 OS=Homo sapiens OX=9606 GN=ACSL1 PE=1 SV=1	0.13325	0.502901	-0.723387	-0.148289	-0.148289	1534	None	0	FALSE	FALSE
27	ACSL3	385	sp|O95573|ACSL3_HUMAN Long-chain-fatty-acid--CoA ligase 3 OS=Homo sapiens OX=9606 GN=ACSL3 PE=1 SV=3	0.526844	0.802556	-0.248163	-0.0176708	385	sp|O95573|ACSL3_HUMAN Long-chain-fatty-acid--CoA ligase 3 OS=Homo sapiens OX=9606 GN=ACSL3 PE=1 SV=3	0.953226	0.981305	-0.0356263	-9.10701e-05	-9.10701e-05	555	None	0	FALSE	FALSE
28	ACSL4	220	sp|O60488|ACSL4_HUMAN Long-chain-fatty-acid--CoA ligase 4 OS=Homo sapiens OX=9606 GN=ACSL4 PE=1 SV=2	0.947865	0.981039	-0.000675997	-0.000219762	220	sp|O60488|ACSL4_HUMAN Long-chain-fatty-acid--CoA ligase 4 OS=Homo sapiens OX=9606 GN=ACSL4 PE=1 SV=2	0.314205	0.679639	-0.720754	-0.084859	-0.084859	2567	None	0	FALSE	FALSE
29	ACSL6	2834	sp|Q9UKU0|ACSL6_HUMAN Long-chain-fatty-acid--CoA ligase 6 OS=Homo sapiens OX=9606 GN=ACSL6 PE=1 SV=4	0.141085	0.493551	-0.608365	-0.120897	2834	sp|Q9UKU0|ACSL6_HUMAN Long-chain-fatty-acid--CoA ligase 6 OS=Homo sapiens OX=9606 GN=ACSL6 PE=1 SV=4	0.0110983	0.196027	-0.730264	-0.334377	-0.334377	567	None	0	FALSE	FALSE
32	ACTB	1224	sp|P60709|ACTB_HUMAN Actin, cytoplasmic 1 OS=Homo sapiens OX=9606 GN=ACTB PE=1 SV=1	0.920477	0.970456	0.0577971	0.000119379	1224	sp|P60709|ACTB_HUMAN Actin, cytoplasmic 1 OS=Homo sapiens OX=9606 GN=ACTB PE=1 SV=1	0.174086	0.554005	0.121126	0.0252341	0.0252341	1706	None	0	FALSE	FALSE
33	ACTN1	626	sp|P12814|ACTN1_HUMAN Alpha-actinin-1 OS=Homo sapiens OX=9606 GN=ACTN1 PE=1 SV=2	0.0587844	0.36811	0.825159	0.210304	626	sp|P12814|ACTN1_HUMAN Alpha-actinin-1 OS=Homo sapiens OX=9606 GN=ACTN1 PE=1 SV=2	0.0457404	0.349585	1.49468	0.48608	0.48608	1306	None	0	FALSE	FALSE
34	ACTN2	922	sp|P35609|ACTN2_HUMAN Alpha-actinin-2 OS=Homo sapiens OX=9606 GN=ACTN2 PE=1 SV=1	0.195573	0.546387	0.717439	0.104429	922	sp|P35609|ACTN2_HUMAN Alpha-actinin-2 OS=Homo sapiens OX=9606 GN=ACTN2 PE=1 SV=1	0.100772	0.457844	1.66816	0.403104	0.403104	1380	None	0	FALSE	FALSE
35	ACTN4	187	sp|O43707|ACTN4_HUMAN Alpha-actinin-4 OS=Homo sapiens OX=9606 GN=ACTN4 PE=1 SV=2	0.668321	0.871207	0.146461	0.00396893	187	sp|O43707|ACTN4_HUMAN Alpha-actinin-4 OS=Homo sapiens OX=9606 GN=ACTN4 PE=1 SV=2	0.357871	0.707316	0.293655	0.0333077	0.0333077	2957	None	0	FALSE	FALSE
36	ADAP1	300	sp|O75689|ADAP1_HUMAN Arf-GAP with dual PH domain-containing protein 1 OS=Homo sapiens OX=9606 GN=ADAP1 PE=1 SV=2	0.0100276	0.240361	-1.0111	-0.459893	300	sp|O75689|ADAP1_HUMAN Arf-GAP with dual PH domain-containing protein 1 OS=Homo sapiens OX=9606 GN=ADAP1 PE=1 SV=2	0.0302036	0.289	-1.10238	-0.395716	-0.395716	1221	None	0	FALSE	FALSE
37	ADCY2	1446	sp|Q08462|ADCY2_HUMAN Adenylate cyclase type 2 OS=Homo sapiens OX=9606 GN=ADCY2 PE=1 SV=5	0.584429	0.831694	0.353438	0.0158325	1446	sp|Q08462|ADCY2_HUMAN Adenylate cyclase type 2 OS=Homo sapiens OX=9606 GN=ADCY2 PE=1 SV=5	0.0729644	0.411718	0.766092	0.213734	0.213734	1002	None	0	FALSE	FALSE
38	ADCY8	956	sp|P40145|ADCY8_HUMAN Adenylate cyclase type 8 OS=Homo sapiens OX=9606 GN=ADCY8 PE=1 SV=1	0.204447	0.550566	1.38387	0.201914	956	sp|P40145|ADCY8_HUMAN Adenylate cyclase type 8 OS=Homo sapiens OX=9606 GN=ADCY8 PE=1 SV=1	0.995538	0.999315	-0.00719635	4.74739e-06	4.74739e-06	39	None	0	FALSE	FALSE
39	ADCY9	223	sp|O60503|ADCY9_HUMAN Adenylate cyclase type 9 OS=Homo sapiens OX=9606 GN=ADCY9 PE=1 SV=4	0.369596	0.685808	-0.450073	-0.0465039	223	sp|O60503|ADCY9_HUMAN Adenylate cyclase type 9 OS=Homo sapiens OX=9606 GN=ADCY9 PE=1 SV=4	0.801658	0.940141	-0.194435	-0.00407896	-0.00407896	412	None	0	FALSE	FALSE
41	AGAP1	2880	sp|Q9UPQ3|AGAP1_HUMAN Arf-GAP with GTPase, ANK repeat and PH domain-containing protein 1 OS=Homo sapiens OX=9606 GN=AGAP1 PE=1 SV=4	0.278306	0.623298	-1.07143	-0.135124	2880	sp|Q9UPQ3|AGAP1_HUMAN Arf-GAP with GTPase, ANK repeat and PH domain-containing protein 1 OS=Homo sapiens OX=9606 GN=AGAP1 PE=1 SV=4	0.438665	0.761404	0.837367	0.0733991	0.0733991	2557	None	0	FALSE	FALSE
42	AGAP2	2376	sp|Q99490|AGAP2_HUMAN Arf-GAP with GTPase, ANK repeat and PH domain-containing protein 2 OS=Homo sapiens OX=9606 GN=AGAP2 PE=1 SV=2	0.511207	0.789453	0.481239	0.0279103	2376	sp|Q99490|AGAP2_HUMAN Arf-GAP with GTPase, ANK repeat and PH domain-containing protein 2 OS=Homo sapiens OX=9606 GN=AGAP2 PE=1 SV=2	0.418608	0.748113	1.05533	0.097348	0.097348	2507	None	0	FALSE	FALSE
43	AGAP3	2335	sp|Q96P47|AGAP3_HUMAN Arf-GAP with GTPase, ANK repeat and PH domain-containing protein 3 OS=Homo sapiens OX=9606 GN=AGAP3 PE=1 SV=2	0.495728	0.777184	-0.287853	-0.0219907	2335	sp|Q96P47|AGAP3_HUMAN Arf-GAP with GTPase, ANK repeat and PH domain-containing protein 3 OS=Homo sapiens OX=9606 GN=AGAP3 PE=1 SV=2	0.711006	0.906741	-0.219437	-0.00718174	-0.00718174	1334	None	0	FALSE	FALSE
44	AGFG1	1136	sp|P52594|AGFG1_HUMAN Arf-GAP domain and FG repeat-containing protein 1 OS=Homo sapiens OX=9606 GN=AGFG1 PE=1 SV=2	0.918996	0.970456	0.0814463	0.000311147	1136	sp|P52594|AGFG1_HUMAN Arf-GAP domain and FG repeat-containing protein 1 OS=Homo sapiens OX=9606 GN=AGFG1 PE=1 SV=2	0.896928	0.962865	-0.139784	-0.00138754	-0.00138754	141	None	0	FALSE	FALSE
46	AHSA1	381	sp|O95433|AHSA1_HUMAN Activator of 90 kDa heat shock protein ATPase homolog 1 OS=Homo sapiens OX=9606 GN=AHSA1 PE=1 SV=1	0.0165366	0.273604	-0.744144	-0.306058	381	sp|O95433|AHSA1_HUMAN Activator of 90 kDa heat shock protein ATPase homolog 1 OS=Homo sapiens OX=9606 GN=AHSA1 PE=1 SV=1	0.431664	0.758985	-0.460699	-0.0388117	-0.0388117	2464	None	0	FALSE	FALSE
47	AIDA	2259	sp|Q96BJ3|AIDA_HUMAN Axin interactor, dorsalization-associated protein OS=Homo sapiens OX=9606 GN=AIDA PE=1 SV=1	0.563137	0.817699	-0.446317	-0.0266244	2259	sp|Q96BJ3|AIDA_HUMAN Axin interactor, dorsalization-associated protein OS=Homo sapiens OX=9606 GN=AIDA PE=1 SV=1	0.510718	0.810054	-0.54432	-0.0368978	-0.0368978	2323	None	0	FALSE	FALSE
48	AIMP1	1473	sp|Q12904|AIMP1_HUMAN Aminoacyl tRNA synthase complex-interacting multifunctional protein 1 OS=Homo sapiens OX=9606 GN=AIMP1 PE=1 SV=2	0.814581	0.939126	0.13304	0.0017588	1473	sp|Q12904|AIMP1_HUMAN Aminoacyl tRNA synthase complex-interacting multifunctional protein 1 OS=Homo sapiens OX=9606 GN=AIMP1 PE=1 SV=2	0.41821	0.748113	-0.492477	-0.0431614	-0.0431614	2582	None	0	FALSE	FALSE
49	AIMP2	1499	sp|Q13155|AIMP2_HUMAN Aminoacyl tRNA synthase complex-interacting multifunctional protein 2 OS=Homo sapiens OX=9606 GN=AIMP2 PE=1 SV=2	0.851137	0.951976	-0.0735779	-0.00177588	1499	sp|Q13155|AIMP2_HUMAN Aminoacyl tRNA synthase complex-interacting multifunctional protein 2 OS=Homo sapiens OX=9606 GN=AIMP2 PE=1 SV=2	0.584159	0.854344	-0.460857	-0.0248443	-0.0248443	2085	None	0	FALSE	FALSE
50	AIP	30	sp|O00170|AIP_HUMAN AH receptor-interacting protein OS=Homo sapiens OX=9606 GN=AIP PE=1 SV=2	0.193548	0.546387	-0.299196	-0.0532303	30	sp|O00170|AIP_HUMAN AH receptor-interacting protein OS=Homo sapiens OX=9606 GN=AIP PE=1 SV=2	0.839694	0.949461	-0.0670018	-0.000903431	-0.000903431	528	None	0	FALSE	FALSE
51	AKAP1	2204	sp|Q92667|AKAP1_HUMAN A-kinase anchor protein 1, mitochondrial OS=Homo sapiens OX=9606 GN=AKAP1 PE=1 SV=1	0.0674407	0.388556	0.967144	0.236417	2204	sp|Q92667|AKAP1_HUMAN A-kinase anchor protein 1, mitochondrial OS=Homo sapiens OX=9606 GN=AKAP1 PE=1 SV=1	0.198071	0.587725	0.748577	0.129242	0.129242	2072	None	0	FALSE	FALSE
52	AKT1	887	sp|P31749|AKT1_HUMAN RAC-alpha serine/threonine-protein kinase OS=Homo sapiens OX=9606 GN=AKT1 PE=1 SV=2	0.276173	0.621432	0.958328	0.111739	887	sp|P31749|AKT1_HUMAN RAC-alpha serine/threonine-protein kinase OS=Homo sapiens OX=9606 GN=AKT1 PE=1 SV=2	0.356102	0.707316	0.521491	0.0579839	0.0579839	2966	None	0	FALSE	FALSE
53	AKT3	2907	sp|Q9Y243|AKT3_HUMAN RAC-gamma serine/threonine-protein kinase OS=Homo sapiens OX=9606 GN=AKT3 PE=1 SV=1	0.265572	0.615522	-0.413398	-0.0573352	2907	sp|Q9Y243|AKT3_HUMAN RAC-gamma serine/threonine-protein kinase OS=Homo sapiens OX=9606 GN=AKT3 PE=1 SV=1	0.812377	0.946117	0.0788782	0.00208445	0.00208445	827	None	0	FALSE	FALSE
54	ALDH2	477	sp|P05091|ALDH2_HUMAN Aldehyde dehydrogenase, mitochondrial OS=Homo sapiens OX=9606 GN=ALDH2 PE=1 SV=2	0.178235	0.532043	-0.724768	-0.125505	477	sp|P05091|ALDH2_HUMAN Aldehyde dehydrogenase, mitochondrial OS=Homo sapiens OX=9606 GN=ALDH2 PE=1 SV=2	0.544756	0.829218	0.268361	0.0180875	0.0180875	2335	None	0	FALSE	FALSE
55	ALDOA	457	sp|P04075|ALDOA_HUMAN Fructose-bisphosphate aldolase A OS=Homo sapiens OX=9606 GN=ALDOA PE=1 SV=2	0.154522	0.507358	0.53174	0.0866209	457	sp|P04075|ALDOA_HUMAN Fructose-bisphosphate aldolase A OS=Homo sapiens OX=9606 GN=ALDOA PE=1 SV=2	0.983612	0.995282	-0.012688	8.08502e-06	8.08502e-06	19	None	0	FALSE	FALSE
56	ALDOC	567	sp|P09972|ALDOC_HUMAN Fructose-bisphosphate aldolase C OS=Homo sapiens OX=9606 GN=ALDOC PE=1 SV=2	0.617064	0.84947	0.247114	0.00936303	567	sp|P09972|ALDOC_HUMAN Fructose-bisphosphate aldolase C OS=Homo sapiens OX=9606 GN=ALDOC PE=1 SV=2	0.0749197	0.413808	-0.535315	-0.139865	-0.139865	559	None	0	FALSE	FALSE
57	ALG2	2569	sp|Q9H553|ALG2_HUMAN Alpha-1,3/1,6-mannosyltransferase ALG2 OS=Homo sapiens OX=9606 GN=ALG2 PE=1 SV=1	0.808349	0.936966	0.178819	0.00274833	2569	sp|Q9H553|ALG2_HUMAN Alpha-1,3/1,6-mannosyltransferase ALG2 OS=Homo sapiens OX=9606 GN=ALG2 PE=1 SV=1	0.00208028	0.102217	2.34852	1.52253	1.52253	232	SPC	0	FALSE	FALSE
58	ALS2	2350	sp|Q96Q42|ALS2_HUMAN Alsin OS=Homo sapiens OX=9606 GN=ALS2 PE=1 SV=2	0.870242	0.960256	-0.129397	-0.002267	2350	sp|Q96Q42|ALS2_HUMAN Alsin OS=Homo sapiens OX=9606 GN=ALS2 PE=1 SV=2	0.105339	0.461694	-3.45779	-0.806893	-0.806893	866	None	0	FALSE	FALSE
60	AMN1	2036	sp|Q8IY45|AMN1_HUMAN Protein AMN1 homolog OS=Homo sapiens OX=9606 GN=AMN1 PE=2 SV=4	0.205952	0.550666	-0.295599	-0.050678	2036	sp|Q8IY45|AMN1_HUMAN Protein AMN1 homolog OS=Homo sapiens OX=9606 GN=AMN1 PE=2 SV=4	0.945965	0.977877	-0.0681441	-0.00029385	-0.00029385	87	None	0	FALSE	FALSE
61	AMPD2	1382	sp|Q01433|AMPD2_HUMAN AMP deaminase 2 OS=Homo sapiens OX=9606 GN=AMPD2 PE=1 SV=2	0.066413	0.385579	2.07364	0.52232	1382	sp|Q01433|AMPD2_HUMAN AMP deaminase 2 OS=Homo sapiens OX=9606 GN=AMPD2 PE=1 SV=2	0.692787	0.895362	0.255405	0.0104338	0.0104338	1511	None	0	FALSE	FALSE
62	AMPH	1060	sp|P49418|AMPH_HUMAN Amphiphysin OS=Homo sapiens OX=9606 GN=AMPH PE=1 SV=1	0.993226	0.996849	0.0379152	-3.02315e-06	1060	sp|P49418|AMPH_HUMAN Amphiphysin OS=Homo sapiens OX=9606 GN=AMPH PE=1 SV=1	0.0764113	0.413808	-2.26471	-0.602264	-0.602264	1146	None	0	FALSE	FALSE
63	ANK1	680	sp|P16157|ANK1_HUMAN Ankyrin-1 OS=Homo sapiens OX=9606 GN=ANK1 PE=1 SV=3	0.199934	0.547457	-0.479212	-0.0796589	680	sp|P16157|ANK1_HUMAN Ankyrin-1 OS=Homo sapiens OX=9606 GN=ANK1 PE=1 SV=3	0.817279	0.946117	0.0738045	0.00191743	0.00191743	865	None	0	FALSE	FALSE
64	ANK2	1384	sp|Q01484|ANK2_HUMAN Ankyrin-2 OS=Homo sapiens OX=9606 GN=ANK2 PE=1 SV=4	0.593273	0.835893	-0.10328	-0.00722299	1384	sp|Q01484|ANK2_HUMAN Ankyrin-2 OS=Homo sapiens OX=9606 GN=ANK2 PE=1 SV=4	0.502443	0.804721	-0.248996	-0.0166126	-0.0166126	2309	None	0	FALSE	FALSE
65	ANK3	1478	sp|Q12955|ANK3_HUMAN Ankyrin-3 OS=Homo sapiens OX=9606 GN=ANK3 PE=1 SV=3	0.462746	0.754336	-0.179839	-0.0162551	1478	sp|Q12955|ANK3_HUMAN Ankyrin-3 OS=Homo sapiens OX=9606 GN=ANK3 PE=1 SV=3	0.817915	0.946117	-0.11146	-0.00197055	-0.00197055	861	None	0	FALSE	FALSE
66	ANLN	2636	sp|Q9NQW6|ANLN_HUMAN Anillin OS=Homo sapiens OX=9606 GN=ANLN PE=1 SV=2	0.808468	0.936966	-0.181733	-0.00452324	2636	sp|Q9NQW6|ANLN_HUMAN Anillin OS=Homo sapiens OX=9606 GN=ANLN PE=1 SV=2	0.932098	0.971817	-0.0485928	-0.000228698	-0.000228698	653	None	0	FALSE	FALSE
67	ANO6	1767	sp|Q4KMQ2|ANO6_HUMAN Anoctamin-6 OS=Homo sapiens OX=9606 GN=ANO6 PE=1 SV=2	0.402794	0.713217	1.06588	0.0882404	1767	sp|Q4KMQ2|ANO6_HUMAN Anoctamin-6 OS=Homo sapiens OX=9606 GN=ANO6 PE=1 SV=2	0.241337	0.62489	0.808164	0.122298	0.122298	2247	None	0	FALSE	FALSE
68	ANXA1	459	sp|P04083|ANXA1_HUMAN Annexin A1 OS=Homo sapiens OX=9606 GN=ANXA1 PE=1 SV=2	0.317393	0.651843	0.64213	0.0652463	459	sp|P04083|ANXA1_HUMAN Annexin A1 OS=Homo sapiens OX=9606 GN=ANXA1 PE=1 SV=2	0.00149051	0.0907996	1.45342	0.997607	0.997607	178	SPC	0	FALSE	FALSE
70	ANXA5	543	sp|P08758|ANXA5_HUMAN Annexin A5 OS=Homo sapiens OX=9606 GN=ANXA5 PE=1 SV=2	0.635607	0.856268	-0.430471	-0.0203305	543	sp|P08758|ANXA5_HUMAN Annexin A5 OS=Homo sapiens OX=9606 GN=ANXA5 PE=1 SV=2	0.781789	0.934185	0.114746	0.0033896	0.0033896	1034	None	0	FALSE	FALSE
71	ANXA6	527	sp|P08133|ANXA6_HUMAN Annexin A6 OS=Homo sapiens OX=9606 GN=ANXA6 PE=1 SV=3	0.989902	0.995547	0.0348874	-7.42802e-06	527	sp|P08133|ANXA6_HUMAN Annexin A6 OS=Homo sapiens OX=9606 GN=ANXA6 PE=1 SV=3	0.594408	0.859894	-0.248497	-0.0125286	-0.0125286	2007	None	0	FALSE	FALSE
72	ANXA7	728	sp|P20073|ANXA7_HUMAN Annexin A7 OS=Homo sapiens OX=9606 GN=ANXA7 PE=1 SV=3	0.405921	0.716916	0.46169	0.0358316	728	sp|P20073|ANXA7_HUMAN Annexin A7 OS=Homo sapiens OX=9606 GN=ANXA7 PE=1 SV=3	0.12862	0.49443	0.76652	0.16754	0.16754	1267	None	0	FALSE	FALSE
73	AP1B1	1458	sp|Q10567|AP1B1_HUMAN AP-1 complex subunit beta-1 OS=Homo sapiens OX=9606 GN=AP1B1 PE=1 SV=2	0.000795113	0.12594	-2.99492	-2.05584	1458	sp|Q10567|AP1B1_HUMAN AP-1 complex subunit beta-1 OS=Homo sapiens OX=9606 GN=AP1B1 PE=1 SV=2	0.892772	0.961824	-0.189401	-0.00203326	-0.00203326	351	CTX	0	FALSE	FALSE
75	AP1M1	2481	sp|Q9BXS5|AP1M1_HUMAN AP-1 complex subunit mu-1 OS=Homo sapiens OX=9606 GN=AP1M1 PE=1 SV=3	0.335143	0.663039	-0.424157	-0.0483889	2481	sp|Q9BXS5|AP1M1_HUMAN AP-1 complex subunit mu-1 OS=Homo sapiens OX=9606 GN=AP1M1 PE=1 SV=3	0.334557	0.693233	-0.758634	-0.084581	-0.084581	2880	None	0	FALSE	FALSE
77	AP2A1	395	sp|O95782|AP2A1_HUMAN AP-2 complex subunit alpha-1 OS=Homo sapiens OX=9606 GN=AP2A1 PE=1 SV=3	0.131777	0.482852	-0.321522	-0.0699813	395	sp|O95782|AP2A1_HUMAN AP-2 complex subunit alpha-1 OS=Homo sapiens OX=9606 GN=AP2A1 PE=1 SV=3	0.00126637	0.0835822	-0.552731	-0.372203	-0.372203	468	SPC	0	FALSE	FALSE
78	AP2A2	355	sp|O94973|AP2A2_HUMAN AP-2 complex subunit alpha-2 OS=Homo sapiens OX=9606 GN=AP2A2 PE=1 SV=2	0.574458	0.824437	-0.284869	-0.0172146	355	sp|O94973|AP2A2_HUMAN AP-2 complex subunit alpha-2 OS=Homo sapiens OX=9606 GN=AP2A2 PE=1 SV=2	0.407487	0.742389	-0.205629	-0.0176113	-0.0176113	2568	None	0	FALSE	FALSE
79	AP2B1	1310	sp|P63010|AP2B1_HUMAN AP-2 complex subunit beta OS=Homo sapiens OX=9606 GN=AP2B1 PE=1 SV=1	0.346104	0.668942	-0.281899	-0.0326508	1310	sp|P63010|AP2B1_HUMAN AP-2 complex subunit beta OS=Homo sapiens OX=9606 GN=AP2B1 PE=1 SV=1	0.622639	0.870772	-0.329677	-0.0154192	-0.0154192	1855	None	0	FALSE	FALSE
80	AP2M1	2273	sp|Q96CW1|AP2M1_HUMAN AP-2 complex subunit mu OS=Homo sapiens OX=9606 GN=AP2M1 PE=1 SV=2	0.0764105	0.406671	-0.505861	-0.133756	2273	sp|Q96CW1|AP2M1_HUMAN AP-2 complex subunit mu OS=Homo sapiens OX=9606 GN=AP2M1 PE=1 SV=2	0.0152937	0.221385	0.775607	0.345454	0.345454	191	None	0	FALSE	FALSE
81	AP2S1	1157	sp|P53680|AP2S1_HUMAN AP-2 complex subunit sigma OS=Homo sapiens OX=9606 GN=AP2S1 PE=1 SV=2	0.215007	0.565422	-0.392251	-0.0633864	1157	sp|P53680|AP2S1_HUMAN AP-2 complex subunit sigma OS=Homo sapiens OX=9606 GN=AP2S1 PE=1 SV=2	0.128701	0.49443	-0.609833	-0.126583	-0.126583	1449	None	0	FALSE	FALSE
82	AP3B2	1516	sp|Q13367|AP3B2_HUMAN AP-3 complex subunit beta-2 OS=Homo sapiens OX=9606 GN=AP3B2 PE=1 SV=2	0.0293305	0.309832	-0.88566	-0.310665	1516	sp|Q13367|AP3B2_HUMAN AP-3 complex subunit beta-2 OS=Homo sapiens OX=9606 GN=AP3B2 PE=1 SV=2	0.0130969	0.205759	-1.2024	-0.535382	-0.535382	276	None	0	FALSE	FALSE
83	AP3D1	76	sp|O14617|AP3D1_HUMAN AP-3 complex subunit delta-1 OS=Homo sapiens OX=9606 GN=AP3D1 PE=1 SV=1	0.0587734	0.36811	-0.623886	-0.179125	76	sp|O14617|AP3D1_HUMAN AP-3 complex subunit delta-1 OS=Homo sapiens OX=9606 GN=AP3D1 PE=1 SV=1	0.475583	0.789056	-0.404135	-0.0299543	-0.0299543	2265	None	0	FALSE	FALSE
84	AP3M2	1156	sp|P53677|AP3M2_HUMAN AP-3 complex subunit mu-2 OS=Homo sapiens OX=9606 GN=AP3M2 PE=2 SV=1	0.876241	0.963354	-0.058175	-0.00126263	1156	sp|P53677|AP3M2_HUMAN AP-3 complex subunit mu-2 OS=Homo sapiens OX=9606 GN=AP3M2 PE=2 SV=1	0.4616	0.778417	-0.599491	-0.0468952	-0.0468952	2470	None	0	FALSE	FALSE
86	AP5Z1	160	sp|O43299|AP5Z1_HUMAN AP-5 complex subunit zeta-1 OS=Homo sapiens OX=9606 GN=AP5Z1 PE=1 SV=2	0.657309	0.865602	0.328498	0.0113761	160	sp|O43299|AP5Z1_HUMAN AP-5 complex subunit zeta-1 OS=Homo sapiens OX=9606 GN=AP5Z1 PE=1 SV=2	0.077153	0.414646	1.48449	0.400978	0.400978	1473	None	0	FALSE	FALSE
87	APBA1	1398	sp|Q02410|APBA1_HUMAN Amyloid-beta A4 precursor protein-binding family A member 1 OS=Homo sapiens OX=9606 GN=APBA1 PE=1 SV=3	0.858446	0.954215	-0.0242325	-0.000967427	1398	sp|Q02410|APBA1_HUMAN Amyloid-beta A4 precursor protein-binding family A member 1 OS=Homo sapiens OX=9606 GN=APBA1 PE=1 SV=3	0.57636	0.850509	-0.407247	-0.022387	-0.022387	1744	None	0	FALSE	FALSE
88	APBA2	2398	sp|Q99767|APBA2_HUMAN Amyloid-beta A4 precursor protein-binding family A member 2 OS=Homo sapiens OX=9606 GN=APBA2 PE=1 SV=3	0.661305	0.86713	0.247271	0.00802632	2398	sp|Q99767|APBA2_HUMAN Amyloid-beta A4 precursor protein-binding family A member 2 OS=Homo sapiens OX=9606 GN=APBA2 PE=1 SV=3	0.51497	0.811746	0.296552	0.0217115	0.0217115	2269	None	0	FALSE	FALSE
89	APBB1	35	sp|O00213|APBB1_HUMAN Amyloid-beta A4 precursor protein-binding family B member 1 OS=Homo sapiens OX=9606 GN=APBB1 PE=1 SV=2	0.909389	0.967628	0.12232	0.000718014	35	sp|O00213|APBB1_HUMAN Amyloid-beta A4 precursor protein-binding family B member 1 OS=Homo sapiens OX=9606 GN=APBB1 PE=1 SV=2	0.208508	0.591068	-1.06555	-0.171249	-0.171249	2141	None	0	FALSE	FALSE
90	APC	803	sp|P25054|APC_HUMAN Adenomatous polyposis coli protein OS=Homo sapiens OX=9606 GN=APC PE=1 SV=2	0.976965	0.992307	0.0575167	3.29539e-05	803	sp|P25054|APC_HUMAN Adenomatous polyposis coli protein OS=Homo sapiens OX=9606 GN=APC PE=1 SV=2	0.594154	0.859894	-0.643392	-0.0339635	-0.0339635	1791	None	0	FALSE	FALSE
93	APOE	440	sp|P02649|APOE_HUMAN Apolipoprotein E OS=Homo sapiens OX=9606 GN=APOE PE=1 SV=1	0.139569	0.492062	-1.94602	-0.37136	440	sp|P02649|APOE_HUMAN Apolipoprotein E OS=Homo sapiens OX=9606 GN=APOE PE=1 SV=1	0.0308009	0.293671	2.17485	0.795072	0.795072	590	None	0	FALSE	FALSE
94	APOL2	2416	sp|Q9BQE5|APOL2_HUMAN Apolipoprotein L2 OS=Homo sapiens OX=9606 GN=APOL2 PE=1 SV=1	0.160478	0.516212	-0.598337	-0.111206	2416	sp|Q9BQE5|APOL2_HUMAN Apolipoprotein L2 OS=Homo sapiens OX=9606 GN=APOL2 PE=1 SV=1	0.985517	0.99586	-0.0258154	-1.28192e-05	-1.28192e-05	41	None	0	FALSE	FALSE
95	AQP1	857	sp|P29972|AQP1_HUMAN Aquaporin-1 OS=Homo sapiens OX=9606 GN=AQP1 PE=1 SV=3	0.0282022	0.309832	-2.39243	-0.823998	857	sp|P29972|AQP1_HUMAN Aquaporin-1 OS=Homo sapiens OX=9606 GN=AQP1 PE=1 SV=3	0.284406	0.66081	0.550705	0.0744367	0.0744367	2603	None	0	FALSE	FALSE
96	AQP4	1187	sp|P55087|AQP4_HUMAN Aquaporin-4 OS=Homo sapiens OX=9606 GN=AQP4 PE=1 SV=2	0.131718	0.482852	1.0818	0.199766	1187	sp|P55087|AQP4_HUMAN Aquaporin-4 OS=Homo sapiens OX=9606 GN=AQP4 PE=1 SV=2	0.0143331	0.214997	1.15286	0.517711	0.517711	449	None	0	FALSE	FALSE
97	ARAP1	2336	sp|Q96P48|ARAP1_HUMAN Arf-GAP with Rho-GAP domain, ANK repeat and PH domain-containing protein 1 OS=Homo sapiens OX=9606 GN=ARAP1 PE=1 SV=3	0.786256	0.922186	-0.193451	-0.00538312	2336	sp|Q96P48|ARAP1_HUMAN Arf-GAP with Rho-GAP domain, ANK repeat and PH domain-containing protein 1 OS=Homo sapiens OX=9606 GN=ARAP1 PE=1 SV=3	0.147438	0.524967	0.675339	0.138196	0.138196	1542	None	0	FALSE	FALSE
98	ARF4	708	sp|P18085|ARF4_HUMAN ADP-ribosylation factor 4 OS=Homo sapiens OX=9606 GN=ARF4 PE=1 SV=3	0.680099	0.876576	0.342419	0.0109609	708	sp|P18085|ARF4_HUMAN ADP-ribosylation factor 4 OS=Homo sapiens OX=9606 GN=ARF4 PE=1 SV=3	0.170415	0.550027	0.959031	0.180055	0.180055	1806	None	0	FALSE	FALSE
99	ARF5	1357	sp|P84085|ARF5_HUMAN ADP-ribosylation factor 5 OS=Homo sapiens OX=9606 GN=ARF5 PE=1 SV=2	0.719895	0.89524	0.191245	0.00463257	1357	sp|P84085|ARF5_HUMAN ADP-ribosylation factor 5 OS=Homo sapiens OX=9606 GN=ARF5 PE=1 SV=2	0.851759	0.953102	0.0764482	0.00156895	0.00156895	737	None	0	FALSE	FALSE
100	ARF6	1279	sp|P62330|ARF6_HUMAN ADP-ribosylation factor 6 OS=Homo sapiens OX=9606 GN=ARF6 PE=1 SV=2	0.627877	0.852978	-0.159134	-0.00890389	1279	sp|P62330|ARF6_HUMAN ADP-ribosylation factor 6 OS=Homo sapiens OX=9606 GN=ARF6 PE=1 SV=2	0.720639	0.910715	0.144492	0.00552664	0.00552664	929	None	0	FALSE	FALSE
101	ARL1	959	sp|P40616|ARL1_HUMAN ADP-ribosylation factor-like protein 1 OS=Homo sapiens OX=9606 GN=ARL1 PE=1 SV=1	0.241217	0.595438	-0.282872	-0.0438924	959	sp|P40616|ARL1_HUMAN ADP-ribosylation factor-like protein 1 OS=Homo sapiens OX=9606 GN=ARL1 PE=1 SV=1	0.333396	0.692743	-0.272574	-0.0292112	-0.0292112	2789	None	0	FALSE	FALSE
102	ARL2	929	sp|P36404|ARL2_HUMAN ADP-ribosylation factor-like protein 2 OS=Homo sapiens OX=9606 GN=ARL2 PE=1 SV=4	0.143593	0.4968	-0.791768	-0.153563	929	sp|P36404|ARL2_HUMAN ADP-ribosylation factor-like protein 2 OS=Homo sapiens OX=9606 GN=ARL2 PE=1 SV=4	0.784737	0.935106	-0.127494	-0.00278156	-0.00278156	875	None	0	FALSE	FALSE
103	ARL3	930	sp|P36405|ARL3_HUMAN ADP-ribosylation factor-like protein 3 OS=Homo sapiens OX=9606 GN=ARL3 PE=1 SV=2	0.0779533	0.408485	-0.49442	-0.129947	930	sp|P36405|ARL3_HUMAN ADP-ribosylation factor-like protein 3 OS=Homo sapiens OX=9606 GN=ARL3 PE=1 SV=2	0.0499411	0.357949	0.552896	0.178105	0.178105	570	None	0	FALSE	FALSE
104	ARL6	2527	sp|Q9H0F7|ARL6_HUMAN ADP-ribosylation factor-like protein 6 OS=Homo sapiens OX=9606 GN=ARL6 PE=1 SV=1	0.691373	0.880326	0.210134	0.00586353	2527	sp|Q9H0F7|ARL6_HUMAN ADP-ribosylation factor-like protein 6 OS=Homo sapiens OX=9606 GN=ARL6 PE=1 SV=1	0.0153603	0.221385	1.45913	0.642553	0.642553	684	None	0	FALSE	FALSE
105	ARL8A	2260	sp|Q96BM9|ARL8A_HUMAN ADP-ribosylation factor-like protein 8A OS=Homo sapiens OX=9606 GN=ARL8A PE=1 SV=1	0.0787382	0.409846	-0.303406	-0.0833977	2260	sp|Q96BM9|ARL8A_HUMAN ADP-ribosylation factor-like protein 8A OS=Homo sapiens OX=9606 GN=ARL8A PE=1 SV=1	0.185134	0.568544	-0.418862	-0.070568	-0.070568	2098	None	0	FALSE	FALSE
106	ARL8B	2686	sp|Q9NVJ2|ARL8B_HUMAN ADP-ribosylation factor-like protein 8B OS=Homo sapiens OX=9606 GN=ARL8B PE=1 SV=1	0.221057	0.574816	-0.475172	-0.0741107	2686	sp|Q9NVJ2|ARL8B_HUMAN ADP-ribosylation factor-like protein 8B OS=Homo sapiens OX=9606 GN=ARL8B PE=1 SV=1	0.0995884	0.455062	0.374134	0.0941147	0.0941147	1538	None	0	FALSE	FALSE
107	ARMC1	2688	sp|Q9NVT9|ARMC1_HUMAN Armadillo repeat-containing protein 1 OS=Homo sapiens OX=9606 GN=ARMC1 PE=1 SV=1	0.322054	0.652789	-0.46372	-0.0544033	2688	sp|Q9NVT9|ARMC1_HUMAN Armadillo repeat-containing protein 1 OS=Homo sapiens OX=9606 GN=ARMC1 PE=1 SV=1	0.232271	0.614684	-1.22845	-0.184243	-0.184243	1962	None	0	FALSE	FALSE
108	ARMC6	1875	sp|Q6NXE6|ARMC6_HUMAN Armadillo repeat-containing protein 6 OS=Homo sapiens OX=9606 GN=ARMC6 PE=1 SV=2	0.398975	0.709407	-0.366692	-0.0356648	1875	sp|Q6NXE6|ARMC6_HUMAN Armadillo repeat-containing protein 6 OS=Homo sapiens OX=9606 GN=ARMC6 PE=1 SV=2	0.734818	0.919678	-0.284244	-0.00856911	-0.00856911	401	None	0	FALSE	FALSE
109	ARMC8	2012	sp|Q8IUR7|ARMC8_HUMAN Armadillo repeat-containing protein 8 OS=Homo sapiens OX=9606 GN=ARMC8 PE=1 SV=2	0.842761	0.951508	0.230995	0.00305625	2012	sp|Q8IUR7|ARMC8_HUMAN Armadillo repeat-containing protein 8 OS=Homo sapiens OX=9606 GN=ARMC8 PE=1 SV=2	0.453379	0.772748	-0.506922	-0.0403545	-0.0403545	2493	None	0	FALSE	FALSE
110	ARPC2	124	sp|O15144|ARPC2_HUMAN Actin-related protein 2/3 complex subunit 2 OS=Homo sapiens OX=9606 GN=ARPC2 PE=1 SV=1	0.461934	0.754336	0.176395	0.00979898	124	sp|O15144|ARPC2_HUMAN Actin-related protein 2/3 complex subunit 2 OS=Homo sapiens OX=9606 GN=ARPC2 PE=1 SV=1	0.0778043	0.414646	0.573144	0.157145	0.157145	1396	None	0	FALSE	FALSE
112	ARPC4	1216	sp|P59998|ARPC4_HUMAN Actin-related protein 2/3 complex subunit 4 OS=Homo sapiens OX=9606 GN=ARPC4 PE=1 SV=3	0.365841	0.682195	-0.542401	-0.0557852	1216	sp|P59998|ARPC4_HUMAN Actin-related protein 2/3 complex subunit 4 OS=Homo sapiens OX=9606 GN=ARPC4 PE=1 SV=3	0.0807183	0.420643	0.428916	0.117054	0.117054	1373	None	0	FALSE	FALSE
113	ARPC5	143	sp|O15511|ARPC5_HUMAN Actin-related protein 2/3 complex subunit 5 OS=Homo sapiens OX=9606 GN=ARPC5 PE=1 SV=3	0.429414	0.735374	-0.321069	-0.0291536	143	sp|O15511|ARPC5_HUMAN Actin-related protein 2/3 complex subunit 5 OS=Homo sapiens OX=9606 GN=ARPC5 PE=1 SV=3	0.0294744	0.28752	1.33245	0.495747	0.495747	848	None	0	FALSE	FALSE
114	ASAH1	1531	sp|Q13510|ASAH1_HUMAN Acid ceramidase OS=Homo sapiens OX=9606 GN=ASAH1 PE=1 SV=5	0.902128	0.967628	-0.12899	-0.00167606	1531	sp|Q13510|ASAH1_HUMAN Acid ceramidase OS=Homo sapiens OX=9606 GN=ASAH1 PE=1 SV=5	0.98856	0.997398	-0.00846428	1.06943e-05	1.06943e-05	25	None	0	FALSE	FALSE
115	ASAP1	2847	sp|Q9ULH1|ASAP1_HUMAN Arf-GAP with SH3 domain, ANK repeat and PH domain-containing protein 1 OS=Homo sapiens OX=9606 GN=ASAP1 PE=1 SV=4	0.673857	0.873873	0.509798	0.0174886	2847	sp|Q9ULH1|ASAP1_HUMAN Arf-GAP with SH3 domain, ANK repeat and PH domain-containing protein 1 OS=Homo sapiens OX=9606 GN=ASAP1 PE=1 SV=4	0.732404	0.918196	-0.420344	-0.0130776	-0.0130776	409	None	0	FALSE	FALSE
116	ASAP3	2146	sp|Q8TDY4|ASAP3_HUMAN Arf-GAP with SH3 domain, ANK repeat and PH domain-containing protein 3 OS=Homo sapiens OX=9606 GN=ASAP3 PE=1 SV=1	0.889116	0.965902	-0.209903	-0.00281427	2146	sp|Q8TDY4|ASAP3_HUMAN Arf-GAP with SH3 domain, ANK repeat and PH domain-containing protein 3 OS=Homo sapiens OX=9606 GN=ASAP3 PE=1 SV=1	0.111081	0.473683	1.00872	0.23498	0.23498	1285	None	0	FALSE	FALSE
118	ASNS	533	sp|P08243|ASNS_HUMAN Asparagine synthetase [glutamine-hydrolyzing] OS=Homo sapiens OX=9606 GN=ASNS PE=1 SV=4	0.301437	0.643666	0.638914	0.0678131	533	sp|P08243|ASNS_HUMAN Asparagine synthetase [glutamine-hydrolyzing] OS=Homo sapiens OX=9606 GN=ASNS PE=1 SV=4	0.0849712	0.428911	-0.509364	-0.126403	-0.126403	503	None	0	FALSE	FALSE
120	ATAD1	2099	sp|Q8NBU5|ATAD1_HUMAN ATPase family AAA domain-containing protein 1 OS=Homo sapiens OX=9606 GN=ATAD1 PE=1 SV=1	0.631131	0.852978	-0.0909309	-0.00582822	2099	sp|Q8NBU5|ATAD1_HUMAN ATPase family AAA domain-containing protein 1 OS=Homo sapiens OX=9606 GN=ATAD1 PE=1 SV=1	0.595764	0.860561	0.154457	0.00927457	0.00927457	1812	None	0	FALSE	FALSE
121	ATCAY	1996	sp|Q86WG3|ATCAY_HUMAN Caytaxin OS=Homo sapiens OX=9606 GN=ATCAY PE=1 SV=2	0.582149	0.830188	-0.358457	-0.0205771	1996	sp|Q86WG3|ATCAY_HUMAN Caytaxin OS=Homo sapiens OX=9606 GN=ATCAY PE=1 SV=2	0.35966	0.707742	-0.962899	-0.10076	-0.10076	2943	None	0	FALSE	FALSE
122	ATG2B	2264	sp|Q96BY7|ATG2B_HUMAN Autophagy-related protein 2 homolog B OS=Homo sapiens OX=9606 GN=ATG2B PE=1 SV=5	0.0222644	0.30034	-1.90616	-0.703135	2264	sp|Q96BY7|ATG2B_HUMAN Autophagy-related protein 2 homolog B OS=Homo sapiens OX=9606 GN=ATG2B PE=1 SV=5	0.534607	0.823774	-0.387177	-0.0241325	-0.0241325	1968	None	0	FALSE	FALSE
123	ATG3	2665	sp|Q9NT62|ATG3_HUMAN Ubiquitin-like-conjugating enzyme ATG3 OS=Homo sapiens OX=9606 GN=ATG3 PE=1 SV=1	0.558426	0.814832	-0.173633	-0.0119476	2665	sp|Q9NT62|ATG3_HUMAN Ubiquitin-like-conjugating enzyme ATG3 OS=Homo sapiens OX=9606 GN=ATG3 PE=1 SV=1	0.00736176	0.169653	1.11592	0.580055	0.580055	96	SPC	0	FALSE	FALSE
124	ATG4B	2986	sp|Q9Y4P1|ATG4B_HUMAN Cysteine protease ATG4B OS=Homo sapiens OX=9606 GN=ATG4B PE=1 SV=2	0.416713	0.725523	-0.725075	-0.0637262	2986	sp|Q9Y4P1|ATG4B_HUMAN Cysteine protease ATG4B OS=Homo sapiens OX=9606 GN=ATG4B PE=1 SV=2	0.0258322	0.270532	-1.22912	-0.461685	-0.461685	707	None	0	FALSE	FALSE
125	ATG5	2537	sp|Q9H1Y0|ATG5_HUMAN Autophagy protein 5 OS=Homo sapiens OX=9606 GN=ATG5 PE=1 SV=2	0.953777	0.983419	0.0610351	8.27136e-05	2537	sp|Q9H1Y0|ATG5_HUMAN Autophagy protein 5 OS=Homo sapiens OX=9606 GN=ATG5 PE=1 SV=2	0.0121743	0.20189	-1.25344	-0.567853	-0.567853	423	None	0	FALSE	FALSE
126	ATOX1	39	sp|O00244|ATOX1_HUMAN Copper transport protein ATOX1 OS=Homo sapiens OX=9606 GN=ATOX1 PE=1 SV=1	0.22995	0.582887	0.990357	0.132109	39	sp|O00244|ATOX1_HUMAN Copper transport protein ATOX1 OS=Homo sapiens OX=9606 GN=ATOX1 PE=1 SV=1	0.0404363	0.336235	1.23914	0.42007	0.42007	808	None	0	FALSE	FALSE
127	ATP5H	315	sp|O75947|ATP5H_HUMAN ATP synthase subunit d, mitochondrial OS=Homo sapiens OX=9606 GN=ATP5PD PE=1 SV=3	0.0936037	0.439486	1.16205	0.251456	315	sp|O75947|ATP5H_HUMAN ATP synthase subunit d, mitochondrial OS=Homo sapiens OX=9606 GN=ATP5PD PE=1 SV=3	0.422051	0.751684	0.595093	0.0550589	0.0550589	2583	None	0	FALSE	FALSE
128	ATP5I	1204	sp|P56385|ATP5I_HUMAN ATP synthase subunit e, mitochondrial OS=Homo sapiens OX=9606 GN=ATP5ME PE=1 SV=2	0.389305	0.702098	1.08368	0.0931384	1204	sp|P56385|ATP5I_HUMAN ATP synthase subunit e, mitochondrial OS=Homo sapiens OX=9606 GN=ATP5ME PE=1 SV=2	0.114535	0.476772	-2.28172	-0.511315	-0.511315	1205	None	0	FALSE	FALSE
129	ATP5L	318	sp|O75964|ATP5L_HUMAN ATP synthase subunit g, mitochondrial OS=Homo sapiens OX=9606 GN=ATP5MG PE=1 SV=3	0.0592918	0.36811	1.66025	0.433409	318	sp|O75964|ATP5L_HUMAN ATP synthase subunit g, mitochondrial OS=Homo sapiens OX=9606 GN=ATP5MG PE=1 SV=3	0.846937	0.951346	-0.185797	-0.00291566	-0.00291566	637	None	0	FALSE	FALSE
130	ATP9A	253	sp|O75110|ATP9A_HUMAN Probable phospholipid-transporting ATPase IIA OS=Homo sapiens OX=9606 GN=ATP9A PE=1 SV=3	0.848328	0.951976	-0.209923	-0.00393911	253	sp|O75110|ATP9A_HUMAN Probable phospholipid-transporting ATPase IIA OS=Homo sapiens OX=9606 GN=ATP9A PE=1 SV=3	0.865704	0.954984	0.324944	0.00514469	0.00514469	751	None	0	FALSE	FALSE
131	AVIL	275	sp|O75366|AVIL_HUMAN Advillin OS=Homo sapiens OX=9606 GN=AVIL PE=1 SV=3	0.314048	0.650728	2.28598	0.2464	275	sp|O75366|AVIL_HUMAN Advillin OS=Homo sapiens OX=9606 GN=AVIL PE=1 SV=3	0.71385	0.906741	0.0918477	0.00383704	0.00383704	1525	None	0	FALSE	FALSE
132	AVL9	2095	sp|Q8NBF6|AVL9_HUMAN Late secretory pathway protein AVL9 homolog OS=Homo sapiens OX=9606 GN=AVL9 PE=1 SV=1	0.962871	0.987065	0.0165342	-9.35434e-05	2095	sp|Q8NBF6|AVL9_HUMAN Late secretory pathway protein AVL9 homolog OS=Homo sapiens OX=9606 GN=AVL9 PE=1 SV=1	0.610171	0.865254	-0.292434	-0.0141602	-0.0141602	1430	None	0	FALSE	FALSE
133	BAG2	398	sp|O95816|BAG2_HUMAN BAG family molecular chaperone regulator 2 OS=Homo sapiens OX=9606 GN=BAG2 PE=1 SV=1	0.0592902	0.36811	-1.08344	-0.3017	398	sp|O95816|BAG2_HUMAN BAG family molecular chaperone regulator 2 OS=Homo sapiens OX=9606 GN=BAG2 PE=1 SV=1	0.529451	0.822739	-0.322482	-0.0202187	-0.0202187	2214	None	0	FALSE	FALSE
134	BAG3	399	sp|O95817|BAG3_HUMAN BAG family molecular chaperone regulator 3 OS=Homo sapiens OX=9606 GN=BAG3 PE=1 SV=3	0.319577	0.65219	1.55419	0.163523	399	sp|O95817|BAG3_HUMAN BAG family molecular chaperone regulator 3 OS=Homo sapiens OX=9606 GN=BAG3 PE=1 SV=3	0.27227	0.653317	-1.12644	-0.15036	-0.15036	2137	None	0	FALSE	FALSE
135	BAG5	2837	sp|Q9UL15|BAG5_HUMAN BAG family molecular chaperone regulator 5 OS=Homo sapiens OX=9606 GN=BAG5 PE=1 SV=1	0.00760952	0.22304	-1.71246	-0.811933	2837	sp|Q9UL15|BAG5_HUMAN BAG family molecular chaperone regulator 5 OS=Homo sapiens OX=9606 GN=BAG5 PE=1 SV=1	0.101137	0.458139	-0.804109	-0.187852	-0.187852	1440	CTX	0	FALSE	FALSE
136	BAG6	1016	sp|P46379|BAG6_HUMAN Large proline-rich protein BAG6 OS=Homo sapiens OX=9606 GN=BAG6 PE=1 SV=2	0.782393	0.921356	-0.0576154	-0.00233228	1016	sp|P46379|BAG6_HUMAN Large proline-rich protein BAG6 OS=Homo sapiens OX=9606 GN=BAG6 PE=1 SV=2	0.617169	0.868163	-0.265549	-0.0124811	-0.0124811	1343	None	0	FALSE	FALSE
137	BASP1	1350	sp|P80723|BASP1_HUMAN Brain acid soluble protein 1 OS=Homo sapiens OX=9606 GN=BASP1 PE=1 SV=2	0.0118673	0.252306	1.65113	0.676353	1350	sp|P80723|BASP1_HUMAN Brain acid soluble protein 1 OS=Homo sapiens OX=9606 GN=BASP1 PE=1 SV=2	0.935484	0.973193	-0.123952	-0.000740645	-0.000740645	103	None	0	FALSE	FALSE
138	BCAR1	1209	sp|P56945|BCAR1_HUMAN Breast cancer anti-estrogen resistance protein 1 OS=Homo sapiens OX=9606 GN=BCAR1 PE=1 SV=2	0.458349	0.751632	0.331622	0.0213816	1209	sp|P56945|BCAR1_HUMAN Breast cancer anti-estrogen resistance protein 1 OS=Homo sapiens OX=9606 GN=BCAR1 PE=1 SV=2	0.620916	0.869748	0.340575	0.0177772	0.0177772	1671	None	0	FALSE	FALSE
140	BCAS3	2571	sp|Q9H6U6|BCAS3_HUMAN Breast carcinoma-amplified sequence 3 OS=Homo sapiens OX=9606 GN=BCAS3 PE=1 SV=3	0.599917	0.839662	0.259557	0.0105125	2571	sp|Q9H6U6|BCAS3_HUMAN Breast carcinoma-amplified sequence 3 OS=Homo sapiens OX=9606 GN=BCAS3 PE=1 SV=3	0.128641	0.49443	0.979566	0.213057	0.213057	1492	None	0	FALSE	FALSE
141	BCR	603	sp|P11274|BCR_HUMAN Breakpoint cluster region protein OS=Homo sapiens OX=9606 GN=BCR PE=1 SV=2	0.386988	0.698753	0.49996	0.0411754	603	sp|P11274|BCR_HUMAN Breakpoint cluster region protein OS=Homo sapiens OX=9606 GN=BCR PE=1 SV=2	0.618547	0.868163	-0.211466	-0.00971599	-0.00971599	1769	None	0	FALSE	FALSE
142	BDH2	2453	sp|Q9BUT1|BDH2_HUMAN 3-hydroxybutyrate dehydrogenase type 2 OS=Homo sapiens OX=9606 GN=BDH2 PE=1 SV=2	0.732415	0.899577	-0.248528	-0.00859752	2453	sp|Q9BUT1|BDH2_HUMAN 3-hydroxybutyrate dehydrogenase type 2 OS=Homo sapiens OX=9606 GN=BDH2 PE=1 SV=2	0.534603	0.823774	-1.14273	-0.0734402	-0.0734402	1992	None	0	FALSE	FALSE
143	BIN1	55	sp|O00499|BIN1_HUMAN Myc box-dependent-interacting protein 1 OS=Homo sapiens OX=9606 GN=BIN1 PE=1 SV=1	0.504466	0.783427	0.34749	0.0197837	55	sp|O00499|BIN1_HUMAN Myc box-dependent-interacting protein 1 OS=Homo sapiens OX=9606 GN=BIN1 PE=1 SV=1	0.779876	0.934185	-0.118412	-0.00261756	-0.00261756	1245	None	0	FALSE	FALSE
144	BLVRB	861	sp|P30043|BLVRB_HUMAN Flavin reductase (NADPH) OS=Homo sapiens OX=9606 GN=BLVRB PE=1 SV=3	0.0123126	0.253366	-1.58435	-0.678417	861	sp|P30043|BLVRB_HUMAN Flavin reductase (NADPH) OS=Homo sapiens OX=9606 GN=BLVRB PE=1 SV=3	0.160205	0.538529	-0.799642	-0.149288	-0.149288	1876	None	0	FALSE	FALSE
145	BPHL	1995	sp|Q86WA6|BPHL_HUMAN Valacyclovir hydrolase OS=Homo sapiens OX=9606 GN=BPHL PE=1 SV=1	0.116448	0.463185	-1.37177	-0.288415	1995	sp|Q86WA6|BPHL_HUMAN Valacyclovir hydrolase OS=Homo sapiens OX=9606 GN=BPHL PE=1 SV=1	0.851885	0.953102	0.18623	0.00340147	0.00340147	309	None	0	FALSE	FALSE
146	BRAF	665	sp|P15056|BRAF_HUMAN Serine/threonine-protein kinase B-raf OS=Homo sapiens OX=9606 GN=BRAF PE=1 SV=4	0.565603	0.819332	-0.183341	-0.0122103	665	sp|P15056|BRAF_HUMAN Serine/threonine-protein kinase B-raf OS=Homo sapiens OX=9606 GN=BRAF PE=1 SV=4	0.206686	0.590538	0.411616	0.0704823	0.0704823	2038	None	0	FALSE	FALSE
147	BROX	1831	sp|Q5VW32|BROX_HUMAN BRO1 domain-containing protein BROX OS=Homo sapiens OX=9606 GN=BROX PE=1 SV=1	0.922114	0.971245	0.200014	0.00121041	1831	sp|Q5VW32|BROX_HUMAN BRO1 domain-containing protein BROX OS=Homo sapiens OX=9606 GN=BROX PE=1 SV=1	0.855543	0.954063	0.130557	0.00240534	0.00240534	729	None	0	FALSE	FALSE
148	BRSK1	2142	sp|Q8TDC3|BRSK1_HUMAN Serine/threonine-protein kinase BRSK1 OS=Homo sapiens OX=9606 GN=BRSK1 PE=1 SV=2	0.750695	0.909356	0.173283	0.00355359	2142	sp|Q8TDC3|BRSK1_HUMAN Serine/threonine-protein kinase BRSK1 OS=Homo sapiens OX=9606 GN=BRSK1 PE=1 SV=2	0.215419	0.594985	-0.582503	-0.0904087	-0.0904087	2218	None	0	FALSE	FALSE
149	BRSK2	2023	sp|Q8IWQ3|BRSK2_HUMAN Serine/threonine-protein kinase BRSK2 OS=Homo sapiens OX=9606 GN=BRSK2 PE=1 SV=3	0.40447	0.715345	-0.468542	-0.0438765	2023	sp|Q8IWQ3|BRSK2_HUMAN Serine/threonine-protein kinase BRSK2 OS=Homo sapiens OX=9606 GN=BRSK2 PE=1 SV=3	0.469066	0.783155	-0.479781	-0.0364781	-0.0364781	2414	None	0	FALSE	FALSE
150	BSN	2876	sp|Q9UPA5|BSN_HUMAN Protein bassoon OS=Homo sapiens OX=9606 GN=BSN PE=1 SV=4	0.134842	0.485149	0.852587	0.153904	2876	sp|Q9UPA5|BSN_HUMAN Protein bassoon OS=Homo sapiens OX=9606 GN=BSN PE=1 SV=4	0.425361	0.753533	-0.905123	-0.0790811	-0.0790811	2518	None	0	FALSE	FALSE
151	BZW1	1929	sp|Q7L1Q6|BZW1_HUMAN Basic leucine zipper and W2 domain-containing protein 1 OS=Homo sapiens OX=9606 GN=BZW1 PE=1 SV=1	0.204695	0.550566	-0.917769	-0.144464	1929	sp|Q7L1Q6|BZW1_HUMAN Basic leucine zipper and W2 domain-containing protein 1 OS=Homo sapiens OX=9606 GN=BZW1 PE=1 SV=1	0.118611	0.482806	-1.42634	-0.313026	-0.313026	1457	None	0	FALSE	FALSE
152	C1QBP	1431	sp|Q07021|C1QBP_HUMAN Complement component 1 Q subcomponent-binding protein, mitochondrial OS=Homo sapiens OX=9606 GN=C1QBP PE=1 SV=1	0.43557	0.738319	-0.735608	-0.0613344	1431	sp|Q07021|C1QBP_HUMAN Complement component 1 Q subcomponent-binding protein, mitochondrial OS=Homo sapiens OX=9606 GN=C1QBP PE=1 SV=1	0.264037	0.643395	1.34976	0.189724	0.189724	2383	None	0	FALSE	FALSE
153	C2CD2	2966	sp|Q9Y426|C2CD2_HUMAN C2 domain-containing protein 2 OS=Homo sapiens OX=9606 GN=C2CD2 PE=1 SV=2	0.0827899	0.421766	-0.649518	-0.163526	2966	sp|Q9Y426|C2CD2_HUMAN C2 domain-containing protein 2 OS=Homo sapiens OX=9606 GN=C2CD2 PE=1 SV=2	0.77897	0.934185	-0.0759507	-0.00152452	-0.00152452	1388	None	0	FALSE	FALSE
154	CAB39	2951	sp|Q9Y376|CAB39_HUMAN Calcium-binding protein 39 OS=Homo sapiens OX=9606 GN=CAB39 PE=1 SV=1	0.46077	0.753555	0.264696	0.0163195	2951	sp|Q9Y376|CAB39_HUMAN Calcium-binding protein 39 OS=Homo sapiens OX=9606 GN=CAB39 PE=1 SV=1	0.585276	0.854721	-0.499622	-0.02692	-0.02692	2029	None	0	FALSE	FALSE
155	CADM2	2067	sp|Q8N3J6|CADM2_HUMAN Cell adhesion molecule 2 OS=Homo sapiens OX=9606 GN=CADM2 PE=2 SV=1	0.193975	0.546387	2.59602	0.397123	2067	sp|Q8N3J6|CADM2_HUMAN Cell adhesion molecule 2 OS=Homo sapiens OX=9606 GN=CADM2 PE=2 SV=1	0.35123	0.705175	-1.54251	-0.166296	-0.166296	2964	None	0	FALSE	FALSE
156	CADM3	2053	sp|Q8N126|CADM3_HUMAN Cell adhesion molecule 3 OS=Homo sapiens OX=9606 GN=CADM3 PE=1 SV=1	0.552618	0.810448	0.556128	0.0288823	2053	sp|Q8N126|CADM3_HUMAN Cell adhesion molecule 3 OS=Homo sapiens OX=9606 GN=CADM3 PE=1 SV=1	0.0991149	0.455062	1.04556	0.256044	0.256044	989	None	0	FALSE	FALSE
158	CALB2	771	sp|P22676|CALB2_HUMAN Calretinin OS=Homo sapiens OX=9606 GN=CALB2 PE=2 SV=2	0.619504	0.84984	0.875567	0.0378238	771	sp|P22676|CALB2_HUMAN Calretinin OS=Homo sapiens OX=9606 GN=CALB2 PE=2 SV=2	0.261829	0.642812	-1.21852	-0.167738	-0.167738	2304	None	0	FALSE	FALSE
159	CALR	835	sp|P27797|CALR_HUMAN Calreticulin OS=Homo sapiens OX=9606 GN=CALR PE=1 SV=1	0.205939	0.550666	-1.30116	-0.201363	835	sp|P27797|CALR_HUMAN Calreticulin OS=Homo sapiens OX=9606 GN=CALR PE=1 SV=1	0.538154	0.825139	0.376296	0.0254199	0.0254199	1837	None	0	FALSE	FALSE
160	CALU	199	sp|O43852|CALU_HUMAN Calumenin OS=Homo sapiens OX=9606 GN=CALU PE=1 SV=2	0.089701	0.43153	0.828681	0.179748	199	sp|O43852|CALU_HUMAN Calumenin OS=Homo sapiens OX=9606 GN=CALU PE=1 SV=2	0.0184288	0.237104	0.499366	0.215072	0.215072	469	None	0	FALSE	FALSE
161	CAMKV	2103	sp|Q8NCB2|CAMKV_HUMAN CaM kinase-like vesicle-associated protein OS=Homo sapiens OX=9606 GN=CAMKV PE=2 SV=2	0.198385	0.547404	0.694301	0.0999663	2103	sp|Q8NCB2|CAMKV_HUMAN CaM kinase-like vesicle-associated protein OS=Homo sapiens OX=9606 GN=CAMKV PE=2 SV=2	0.637584	0.878259	0.242657	0.0121965	0.0121965	1871	None	0	FALSE	FALSE
162	CAND1	1991	sp|Q86VP6|CAND1_HUMAN Cullin-associated NEDD8-dissociated protein 1 OS=Homo sapiens OX=9606 GN=CAND1 PE=1 SV=2	0.267384	0.616889	0.62886	0.0733342	1991	sp|Q86VP6|CAND1_HUMAN Cullin-associated NEDD8-dissociated protein 1 OS=Homo sapiens OX=9606 GN=CAND1 PE=1 SV=2	0.989925	0.997473	-0.0124572	5.19849e-06	5.19849e-06	69	None	0	FALSE	FALSE
163	CAND2	260	sp|O75155|CAND2_HUMAN Cullin-associated NEDD8-dissociated protein 2 OS=Homo sapiens OX=9606 GN=CAND2 PE=1 SV=3	0.0513071	0.360462	-0.924834	-0.272472	260	sp|O75155|CAND2_HUMAN Cullin-associated NEDD8-dissociated protein 2 OS=Homo sapiens OX=9606 GN=CAND2 PE=1 SV=3	0.816687	0.946117	-0.160335	-0.00301666	-0.00301666	710	None	0	FALSE	FALSE
164	CAP1	1385	sp|Q01518|CAP1_HUMAN Adenylyl cyclase-associated protein 1 OS=Homo sapiens OX=9606 GN=CAP1 PE=1 SV=5	0.925078	0.973444	0.0208082	-0.000160974	1385	sp|Q01518|CAP1_HUMAN Adenylyl cyclase-associated protein 1 OS=Homo sapiens OX=9606 GN=CAP1 PE=1 SV=5	0.63238	0.875941	0.132938	0.00717878	0.00717878	1035	None	0	FALSE	FALSE
165	CAP2	955	sp|P40123|CAP2_HUMAN Adenylyl cyclase-associated protein 2 OS=Homo sapiens OX=9606 GN=CAP2 PE=1 SV=1	0.76534	0.915436	-0.0681076	-0.00280782	955	sp|P40123|CAP2_HUMAN Adenylyl cyclase-associated protein 2 OS=Homo sapiens OX=9606 GN=CAP2 PE=1 SV=1	0.00401888	0.130395	-0.755673	-0.424448	-0.424448	42	SPC	0	FALSE	FALSE
166	CAPG	954	sp|P40121|CAPG_HUMAN Macrophage-capping protein OS=Homo sapiens OX=9606 GN=CAPG PE=1 SV=2	0.596304	0.837903	-0.715824	-0.0371845	954	sp|P40121|CAPG_HUMAN Macrophage-capping protein OS=Homo sapiens OX=9606 GN=CAPG PE=1 SV=2	0.0472728	0.356483	1.33677	0.430667	0.430667	1145	None	0	FALSE	FALSE
167	CAPZB	1033	sp|P47756|CAPZB_HUMAN F-actin-capping protein subunit beta OS=Homo sapiens OX=9606 GN=CAPZB PE=1 SV=4	0.24226	0.595874	0.302084	0.0348862	1033	sp|P47756|CAPZB_HUMAN F-actin-capping protein subunit beta OS=Homo sapiens OX=9606 GN=CAPZB PE=1 SV=4	0.280478	0.658391	0.44957	0.0618618	0.0618618	2367	None	0	FALSE	FALSE
168	CARM1	2000	sp|Q86X55|CARM1_HUMAN Histone-arginine methyltransferase CARM1 OS=Homo sapiens OX=9606 GN=CARM1 PE=1 SV=3	0.114775	0.462287	-1.22758	-0.260756	2000	sp|Q86X55|CARM1_HUMAN Histone-arginine methyltransferase CARM1 OS=Homo sapiens OX=9606 GN=CARM1 PE=1 SV=3	0.29907	0.67267	-0.925842	-0.114276	-0.114276	2727	None	0	FALSE	FALSE
169	CASP1	851	sp|P29466|CASP1_HUMAN Caspase-1 OS=Homo sapiens OX=9606 GN=CASP1 PE=1 SV=1	0.453214	0.74987	-0.936026	-0.073445	851	sp|P29466|CASP1_HUMAN Caspase-1 OS=Homo sapiens OX=9606 GN=CASP1 PE=1 SV=1	0.201242	0.589505	0.917151	0.156139	0.156139	1884	None	0	FALSE	FALSE
171	CBR1	679	sp|P16152|CBR1_HUMAN Carbonyl reductase [NADPH] 1 OS=Homo sapiens OX=9606 GN=CBR1 PE=1 SV=3	0.0314739	0.319984	-1.31043	-0.443772	679	sp|P16152|CBR1_HUMAN Carbonyl reductase [NADPH] 1 OS=Homo sapiens OX=9606 GN=CBR1 PE=1 SV=3	0.0365762	0.311943	-0.89788	-0.303567	-0.303567	1288	None	0	FALSE	FALSE
172	CBR3	303	sp|O75828|CBR3_HUMAN Carbonyl reductase [NADPH] 3 OS=Homo sapiens OX=9606 GN=CBR3 PE=1 SV=3	0.814697	0.939126	0.412464	0.00718809	303	sp|O75828|CBR3_HUMAN Carbonyl reductase [NADPH] 3 OS=Homo sapiens OX=9606 GN=CBR3 PE=1 SV=3	0.0508572	0.357949	-3.04003	-0.938281	-0.938281	1557	None	0	FALSE	FALSE
173	CBX3	1501	sp|Q13185|CBX3_HUMAN Chromobox protein homolog 3 OS=Homo sapiens OX=9606 GN=CBX3 PE=1 SV=4	0.589041	0.833715	-0.191988	-0.0117743	1501	sp|Q13185|CBX3_HUMAN Chromobox protein homolog 3 OS=Homo sapiens OX=9606 GN=CBX3 PE=1 SV=4	0.506731	0.806715	-0.462373	-0.0315231	-0.0315231	1874	None	0	FALSE	FALSE
174	CCAR2	2055	sp|Q8N163|CCAR2_HUMAN Cell cycle and apoptosis regulator protein 2 OS=Homo sapiens OX=9606 GN=CCAR2 PE=1 SV=2	0.64427	0.859256	-0.321506	-0.0151803	2055	sp|Q8N163|CCAR2_HUMAN Cell cycle and apoptosis regulator protein 2 OS=Homo sapiens OX=9606 GN=CCAR2 PE=1 SV=2	0.087309	0.435524	-0.860421	-0.214214	-0.214214	571	None	0	FALSE	FALSE
175	CCDC6	1706	sp|Q16204|CCDC6_HUMAN Coiled-coil domain-containing protein 6 OS=Homo sapiens OX=9606 GN=CCDC6 PE=1 SV=2	0.107159	0.456165	-0.65459	-0.147666	1706	sp|Q16204|CCDC6_HUMAN Coiled-coil domain-containing protein 6 OS=Homo sapiens OX=9606 GN=CCDC6 PE=1 SV=2	0.012704	0.204957	-2.06922	-0.933523	-0.933523	109	None	0	FALSE	FALSE
176	CCM2	2436	sp|Q9BSQ5|CCM2_HUMAN Cerebral cavernous malformations 2 protein OS=Homo sapiens OX=9606 GN=CCM2 PE=1 SV=1	0.0455019	0.351406	1.06909	0.30079	2436	sp|Q9BSQ5|CCM2_HUMAN Cerebral cavernous malformations 2 protein OS=Homo sapiens OX=9606 GN=CCM2 PE=1 SV=1	0.866351	0.954984	-0.104717	-0.00130571	-0.00130571	133	None	0	FALSE	FALSE
179	CD47	1449	sp|Q08722|CD47_HUMAN Leukocyte surface antigen CD47 OS=Homo sapiens OX=9606 GN=CD47 PE=1 SV=1	0.0791942	0.411007	1.37619	0.320698	1449	sp|Q08722|CD47_HUMAN Leukocyte surface antigen CD47 OS=Homo sapiens OX=9606 GN=CD47 PE=1 SV=1	0.961233	0.985283	0.0183817	0.000147365	0.000147365	285	None	0	FALSE	FALSE
180	CD59	647	sp|P13987|CD59_HUMAN CD59 glycoprotein OS=Homo sapiens OX=9606 GN=CD59 PE=1 SV=1	0.609985	0.845133	-0.14642	-0.00886095	647	sp|P13987|CD59_HUMAN CD59 glycoprotein OS=Homo sapiens OX=9606 GN=CD59 PE=1 SV=1	0.000285088	0.0369995	2.26067	1.93782	1.93782	446	SPC	0	FALSE	FALSE
181	CD81	1217	sp|P60033|CD81_HUMAN CD81 antigen OS=Homo sapiens OX=9606 GN=CD81 PE=1 SV=1	0.733435	0.899732	0.549287	0.0148961	1217	sp|P60033|CD81_HUMAN CD81 antigen OS=Homo sapiens OX=9606 GN=CD81 PE=1 SV=1	0.640669	0.879831	-0.433551	-0.0193098	-0.0193098	1636	None	0	FALSE	FALSE
182	CD9	755	sp|P21926|CD9_HUMAN CD9 antigen OS=Homo sapiens OX=9606 GN=CD9 PE=1 SV=4	0.196071	0.546387	1.0329	0.153007	755	sp|P21926|CD9_HUMAN CD9 antigen OS=Homo sapiens OX=9606 GN=CD9 PE=1 SV=4	0.317124	0.68243	0.518602	0.0641482	0.0641482	2665	None	0	FALSE	FALSE
183	CDC37	1713	sp|Q16543|CDC37_HUMAN Hsp90 co-chaperone Cdc37 OS=Homo sapiens OX=9606 GN=CDC37 PE=1 SV=1	0.10291	0.45431	-0.91272	-0.206003	1713	sp|Q16543|CDC37_HUMAN Hsp90 co-chaperone Cdc37 OS=Homo sapiens OX=9606 GN=CDC37 PE=1 SV=1	0.132459	0.502401	0.755288	0.162772	0.162772	1782	None	0	FALSE	FALSE
184	CDC42	1230	sp|P60953|CDC42_HUMAN Cell division control protein 42 homolog OS=Homo sapiens OX=9606 GN=CDC42 PE=1 SV=2	0.0715363	0.398977	0.608159	0.141458	1230	sp|P60953|CDC42_HUMAN Cell division control protein 42 homolog OS=Homo sapiens OX=9606 GN=CDC42 PE=1 SV=2	0.0444347	0.349322	0.688279	0.228977	0.228977	1165	None	0	FALSE	FALSE
185	CDK14	350	sp|O94921|CDK14_HUMAN Cyclin-dependent kinase 14 OS=Homo sapiens OX=9606 GN=CDK14 PE=1 SV=3	0.462014	0.754336	0.314444	0.0199054	350	sp|O94921|CDK14_HUMAN Cyclin-dependent kinase 14 OS=Homo sapiens OX=9606 GN=CDK14 PE=1 SV=3	0.169093	0.550027	-1.19797	-0.218663	-0.218663	1626	None	0	FALSE	FALSE
186	CDK18	1429	sp|Q07002|CDK18_HUMAN Cyclin-dependent kinase 18 OS=Homo sapiens OX=9606 GN=CDK18 PE=1 SV=4	0.442714	0.742607	-0.315126	-0.0276424	1429	sp|Q07002|CDK18_HUMAN Cyclin-dependent kinase 18 OS=Homo sapiens OX=9606 GN=CDK18 PE=1 SV=4	0.862159	0.954127	0.0391189	0.000873308	0.000873308	328	None	0	FALSE	FALSE
187	CDK5	1372	sp|Q00535|CDK5_HUMAN Cyclin-dependent-like kinase 5 OS=Homo sapiens OX=9606 GN=CDK5 PE=1 SV=3	0.380414	0.696042	0.603626	0.0514199	1372	sp|Q00535|CDK5_HUMAN Cyclin-dependent-like kinase 5 OS=Homo sapiens OX=9606 GN=CDK5 PE=1 SV=3	0.599325	0.861032	-0.481749	-0.0247744	-0.0247744	1869	None	0	FALSE	FALSE
188	CDKL5	323	sp|O76039|CDKL5_HUMAN Cyclin-dependent kinase-like 5 OS=Homo sapiens OX=9606 GN=CDKL5 PE=1 SV=1	0.619575	0.84984	-0.244874	-0.0130509	323	sp|O76039|CDKL5_HUMAN Cyclin-dependent kinase-like 5 OS=Homo sapiens OX=9606 GN=CDKL5 PE=1 SV=1	0.00349021	0.124702	4.01983	2.38036	2.38036	450	SPC	0	FALSE	FALSE
189	CDS2	390	sp|O95674|CDS2_HUMAN Phosphatidate cytidylyltransferase 2 OS=Homo sapiens OX=9606 GN=CDS2 PE=1 SV=1	0.0968561	0.443715	0.880055	0.1854	390	sp|O95674|CDS2_HUMAN Phosphatidate cytidylyltransferase 2 OS=Homo sapiens OX=9606 GN=CDS2 PE=1 SV=1	0.181809	0.56064	0.682141	0.124277	0.124277	2094	None	0	FALSE	FALSE
190	CELF1	2220	sp|Q92879|CELF1_HUMAN CUGBP Elav-like family member 1 OS=Homo sapiens OX=9606 GN=CELF1 PE=1 SV=2	0.280329	0.625862	-0.909227	-0.114797	2220	sp|Q92879|CELF1_HUMAN CUGBP Elav-like family member 1 OS=Homo sapiens OX=9606 GN=CELF1 PE=1 SV=2	0.756587	0.929361	-0.149947	-0.00385341	-0.00385341	1459	None	0	FALSE	FALSE
191	CELF2	376	sp|O95319|CELF2_HUMAN CUGBP Elav-like family member 2 OS=Homo sapiens OX=9606 GN=CELF2 PE=1 SV=1	0.207839	0.552739	0.621856	0.0862964	376	sp|O95319|CELF2_HUMAN CUGBP Elav-like family member 2 OS=Homo sapiens OX=9606 GN=CELF2 PE=1 SV=1	0.347571	0.705175	1.13591	0.127011	0.127011	2938	None	0	FALSE	FALSE
193	CERS1	831	sp|P27544|CERS1_HUMAN Ceramide synthase 1 OS=Homo sapiens OX=9606 GN=CERS1 PE=1 SV=1	0.887372	0.965724	0.228057	0.00210145	831	sp|P27544|CERS1_HUMAN Ceramide synthase 1 OS=Homo sapiens OX=9606 GN=CERS1 PE=1 SV=1	0.000198915	0.029688	2.32959	2.08447	2.08447	150	SPC	0	FALSE	FALSE
194	CETN2	967	sp|P41208|CETN2_HUMAN Centrin-2 OS=Homo sapiens OX=9606 GN=CETN2 PE=1 SV=1	0.243595	0.595874	-0.758989	-0.107354	967	sp|P41208|CETN2_HUMAN Centrin-2 OS=Homo sapiens OX=9606 GN=CETN2 PE=1 SV=1	0.127676	0.49443	0.451982	0.100676	0.100676	1668	None	0	FALSE	FALSE
195	CHD4	1620	sp|Q14839|CHD4_HUMAN Chromodomain-helicase-DNA-binding protein 4 OS=Homo sapiens OX=9606 GN=CHD4 PE=1 SV=2	0.720877	0.89524	-0.235949	-0.00864552	1620	sp|Q14839|CHD4_HUMAN Chromodomain-helicase-DNA-binding protein 4 OS=Homo sapiens OX=9606 GN=CHD4 PE=1 SV=2	0.0115283	0.198913	1.408	0.66293	0.66293	584	None	0	FALSE	FALSE
196	CHDH	2108	sp|Q8NE62|CHDH_HUMAN Choline dehydrogenase, mitochondrial OS=Homo sapiens OX=9606 GN=CHDH PE=1 SV=2	0.988686	0.995547	0.0558362	1.42765e-05	2108	sp|Q8NE62|CHDH_HUMAN Choline dehydrogenase, mitochondrial OS=Homo sapiens OX=9606 GN=CHDH PE=1 SV=2	0.0570713	0.372306	0.983093	0.298546	0.298546	619	None	0	FALSE	FALSE
197	CHMP5	2727	sp|Q9NZZ3|CHMP5_HUMAN Charged multivesicular body protein 5 OS=Homo sapiens OX=9606 GN=CHMP5 PE=1 SV=1	0.768126	0.916803	-0.159238	-0.00504943	2727	sp|Q9NZZ3|CHMP5_HUMAN Charged multivesicular body protein 5 OS=Homo sapiens OX=9606 GN=CHMP5 PE=1 SV=1	0.324259	0.686463	0.977818	0.116801	0.116801	2837	None	0	FALSE	FALSE
198	CHMP6	2290	sp|Q96FZ7|CHMP6_HUMAN Charged multivesicular body protein 6 OS=Homo sapiens OX=9606 GN=CHMP6 PE=1 SV=3	0.221856	0.575416	-0.461409	-0.0719682	2290	sp|Q96FZ7|CHMP6_HUMAN Charged multivesicular body protein 6 OS=Homo sapiens OX=9606 GN=CHMP6 PE=1 SV=3	0.691336	0.895362	-0.178672	-0.00620435	-0.00620435	511	None	0	FALSE	FALSE
199	CHMP7	2160	sp|Q8WUX9|CHMP7_HUMAN Charged multivesicular body protein 7 OS=Homo sapiens OX=9606 GN=CHMP7 PE=1 SV=1	0.99521	0.996861	0.0383768	-1.92512e-06	2160	sp|Q8WUX9|CHMP7_HUMAN Charged multivesicular body protein 7 OS=Homo sapiens OX=9606 GN=CHMP7 PE=1 SV=1	0.017212	0.228967	-1.46711	-0.6137	-0.6137	475	None	0	FALSE	FALSE
200	CHP1	2388	sp|Q99653|CHP1_HUMAN Calcineurin B homologous protein 1 OS=Homo sapiens OX=9606 GN=CHP1 PE=1 SV=3	0.0485178	0.355041	1.30115	0.361131	2388	sp|Q99653|CHP1_HUMAN Calcineurin B homologous protein 1 OS=Homo sapiens OX=9606 GN=CHP1 PE=1 SV=3	0.939277	0.974875	-0.0767282	-0.000387423	-0.000387423	466	None	0	FALSE	FALSE
201	CIAO1	326	sp|O76071|CIAO1_HUMAN Probable cytosolic iron-sulfur protein assembly protein CIAO1 OS=Homo sapiens OX=9606 GN=CIAO1 PE=1 SV=1	0.0360527	0.330489	-0.832371	-0.275708	326	sp|O76071|CIAO1_HUMAN Probable cytosolic iron-sulfur protein assembly protein CIAO1 OS=Homo sapiens OX=9606 GN=CIAO1 PE=1 SV=1	0.847381	0.951346	0.105831	0.00212642	0.00212642	424	None	0	FALSE	FALSE
202	CIB1	2402	sp|Q99828|CIB1_HUMAN Calcium and integrin-binding protein 1 OS=Homo sapiens OX=9606 GN=CIB1 PE=1 SV=4	0.873679	0.962992	-0.118122	-0.00205832	2402	sp|Q99828|CIB1_HUMAN Calcium and integrin-binding protein 1 OS=Homo sapiens OX=9606 GN=CIB1 PE=1 SV=4	0.322288	0.685574	0.428009	0.0525559	0.0525559	2847	None	0	FALSE	FALSE
203	CIRBP	1564	sp|Q14011|CIRBP_HUMAN Cold-inducible RNA-binding protein OS=Homo sapiens OX=9606 GN=CIRBP PE=1 SV=1	0.982549	0.993859	0.0565438	2.32703e-05	1564	sp|Q14011|CIRBP_HUMAN Cold-inducible RNA-binding protein OS=Homo sapiens OX=9606 GN=CIRBP PE=1 SV=1	0.739512	0.920702	0.25806	0.00866193	0.00866193	1151	None	0	FALSE	FALSE
204	CISD1	2711	sp|Q9NZ45|CISD1_HUMAN CDGSH iron-sulfur domain-containing protein 1 OS=Homo sapiens OX=9606 GN=CISD1 PE=1 SV=1	0.0137808	0.261323	1.49234	0.589032	2711	sp|Q9NZ45|CISD1_HUMAN CDGSH iron-sulfur domain-containing protein 1 OS=Homo sapiens OX=9606 GN=CISD1 PE=1 SV=1	0.489539	0.799051	0.319336	0.0250644	0.0250644	2106	None	0	FALSE	FALSE
205	CKAP4	1432	sp|Q07065|CKAP4_HUMAN Cytoskeleton-associated protein 4 OS=Homo sapiens OX=9606 GN=CKAP4 PE=1 SV=2	0.807782	0.936966	0.170994	0.00259897	1432	sp|Q07065|CKAP4_HUMAN Cytoskeleton-associated protein 4 OS=Homo sapiens OX=9606 GN=CKAP4 PE=1 SV=2	0.165298	0.545677	-0.933732	-0.171889	-0.171889	2084	None	0	FALSE	FALSE
206	CKAP5	1563	sp|Q14008|CKAP5_HUMAN Cytoskeleton-associated protein 5 OS=Homo sapiens OX=9606 GN=CKAP5 PE=1 SV=3	0.0474098	0.353408	-0.51969	-0.162579	1563	sp|Q14008|CKAP5_HUMAN Cytoskeleton-associated protein 5 OS=Homo sapiens OX=9606 GN=CKAP5 PE=1 SV=3	0.0943191	0.44669	-0.397212	-0.0934569	-0.0934569	1121	None	0	FALSE	FALSE
207	CLCN6	1122	sp|P51797|CLCN6_HUMAN Chloride transport protein 6 OS=Homo sapiens OX=9606 GN=CLCN6 PE=1 SV=2	0.0583386	0.36811	-1.04763	-0.293778	1122	sp|P51797|CLCN6_HUMAN Chloride transport protein 6 OS=Homo sapiens OX=9606 GN=CLCN6 PE=1 SV=2	0.418724	0.748113	0.50398	0.0472982	0.0472982	2499	None	0	FALSE	FALSE
208	CLIC1	43	sp|O00299|CLIC1_HUMAN Chloride intracellular channel protein 1 OS=Homo sapiens OX=9606 GN=CLIC1 PE=1 SV=4	0.470675	0.761097	1.00644	0.0688792	43	sp|O00299|CLIC1_HUMAN Chloride intracellular channel protein 1 OS=Homo sapiens OX=9606 GN=CLIC1 PE=1 SV=4	0.646185	0.88128	-0.258375	-0.0109665	-0.0109665	1687	None	0	FALSE	FALSE
209	CLIC4	3013	sp|Q9Y696|CLIC4_HUMAN Chloride intracellular channel protein 4 OS=Homo sapiens OX=9606 GN=CLIC4 PE=1 SV=4	0.270372	0.619311	-0.805715	-0.105222	3013	sp|Q9Y696|CLIC4_HUMAN Chloride intracellular channel protein 4 OS=Homo sapiens OX=9606 GN=CLIC4 PE=1 SV=4	0.393633	0.732929	0.260641	0.0270128	0.0270128	2744	None	0	FALSE	FALSE
210	CLIP1	876	sp|P30622|CLIP1_HUMAN CAP-Gly domain-containing linker protein 1 OS=Homo sapiens OX=9606 GN=CLIP1 PE=1 SV=2	0.940451	0.979142	0.174326	0.000766908	876	sp|P30622|CLIP1_HUMAN CAP-Gly domain-containing linker protein 1 OS=Homo sapiens OX=9606 GN=CLIP1 PE=1 SV=2	0.263565	0.643395	-1.63614	-0.224944	-0.224944	2295	None	0	FALSE	FALSE
211	CLIP2	2781	sp|Q9UDT6|CLIP2_HUMAN CAP-Gly domain-containing linker protein 2 OS=Homo sapiens OX=9606 GN=CLIP2 PE=1 SV=1	0.530894	0.804078	-0.225226	-0.0160823	2781	sp|Q9UDT6|CLIP2_HUMAN CAP-Gly domain-containing linker protein 2 OS=Homo sapiens OX=9606 GN=CLIP2 PE=1 SV=1	0.0511047	0.357949	-1.19156	-0.36389	-0.36389	618	None	0	FALSE	FALSE
212	CLMN	2319	sp|Q96JQ2|CLMN_HUMAN Calmin OS=Homo sapiens OX=9606 GN=CLMN PE=1 SV=1	0.947278	0.981039	0.0811994	0.000198234	2319	sp|Q96JQ2|CLMN_HUMAN Calmin OS=Homo sapiens OX=9606 GN=CLMN PE=1 SV=1	0.193439	0.581993	0.775842	0.135798	0.135798	2091	None	0	FALSE	FALSE
213	CLPB	2523	sp|Q9H078|CLPB_HUMAN Caseinolytic peptidase B protein homolog OS=Homo sapiens OX=9606 GN=CLPB PE=1 SV=1	0.625873	0.852612	0.559981	0.0229916	2523	sp|Q9H078|CLPB_HUMAN Caseinolytic peptidase B protein homolog OS=Homo sapiens OX=9606 GN=CLPB PE=1 SV=1	0.104161	0.461308	-1.79374	-0.418698	-0.418698	1610	None	0	FALSE	FALSE
214	CLU	589	sp|P10909|CLUS_HUMAN Clusterin OS=Homo sapiens OX=9606 GN=CLU PE=1 SV=1	0.0232172	0.30034	-0.714311	-0.270096	259	sp|O75153|CLU_HUMAN Clustered mitochondria protein homolog OS=Homo sapiens OX=9606 GN=CLUH PE=1 SV=2	0.00947286	0.17784	-1.14307	-0.54658	-0.54658	98	SPC	0	FALSE	FALSE
215	CLVS2	1801	sp|Q5SYC1|CLVS2_HUMAN Clavesin-2 OS=Homo sapiens OX=9606 GN=CLVS2 PE=2 SV=1	0.469549	0.761097	0.328612	0.0205041	1801	sp|Q5SYC1|CLVS2_HUMAN Clavesin-2 OS=Homo sapiens OX=9606 GN=CLVS2 PE=2 SV=1	0.178114	0.55675	-0.944598	-0.166712	-0.166712	1930	None	0	FALSE	FALSE
216	CNDP2	2323	sp|Q96KP4|CNDP2_HUMAN Cytosolic non-specific dipeptidase OS=Homo sapiens OX=9606 GN=CNDP2 PE=1 SV=2	0.179866	0.532416	-1.20346	-0.202719	2323	sp|Q96KP4|CNDP2_HUMAN Cytosolic non-specific dipeptidase OS=Homo sapiens OX=9606 GN=CNDP2 PE=1 SV=2	0.337108	0.693851	-0.502281	-0.0549458	-0.0549458	2816	None	0	FALSE	FALSE
217	CNN3	1673	sp|Q15417|CNN3_HUMAN Calponin-3 OS=Homo sapiens OX=9606 GN=CNN3 PE=1 SV=1	0.807328	0.936966	0.172691	0.00264026	1673	sp|Q15417|CNN3_HUMAN Calponin-3 OS=Homo sapiens OX=9606 GN=CNN3 PE=1 SV=1	0.548811	0.831896	0.387852	0.0253381	0.0253381	2297	None	0	FALSE	FALSE
218	CNNM2	2579	sp|Q9H8M5|CNNM2_HUMAN Metal transporter CNNM2 OS=Homo sapiens OX=9606 GN=CNNM2 PE=1 SV=2	0.916904	0.970456	0.109182	0.000547713	2579	sp|Q9H8M5|CNNM2_HUMAN Metal transporter CNNM2 OS=Homo sapiens OX=9606 GN=CNNM2 PE=1 SV=2	0.510727	0.810054	-1.25146	-0.0864122	-0.0864122	2167	None	0	FALSE	FALSE
219	CNOT1	11	sp|A5YKK6|CNOT1_HUMAN CCR4-NOT transcription complex subunit 1 OS=Homo sapiens OX=9606 GN=CNOT1 PE=1 SV=2	0.436671	0.738382	0.812143	0.0604664	11	sp|A5YKK6|CNOT1_HUMAN CCR4-NOT transcription complex subunit 1 OS=Homo sapiens OX=9606 GN=CNOT1 PE=1 SV=2	0.859983	0.954127	0.269256	0.00450582	0.00450582	1108	None	0	FALSE	FALSE
221	CNPY3	2439	sp|Q9BT09|CNPY3_HUMAN Protein canopy homolog 3 OS=Homo sapiens OX=9606 GN=CNPY3 PE=1 SV=1	0.4859	0.772402	0.670497	0.0429759	2439	sp|Q9BT09|CNPY3_HUMAN Protein canopy homolog 3 OS=Homo sapiens OX=9606 GN=CNPY3 PE=1 SV=1	0.244115	0.627713	-0.623222	-0.0890279	-0.0890279	2259	None	0	FALSE	FALSE
222	CNTN1	1469	sp|Q12860|CNTN1_HUMAN Contactin-1 OS=Homo sapiens OX=9606 GN=CNTN1 PE=1 SV=1	0.747341	0.906687	0.105837	0.00174633	1469	sp|Q12860|CNTN1_HUMAN Contactin-1 OS=Homo sapiens OX=9606 GN=CNTN1 PE=1 SV=1	0.0575489	0.372306	0.572552	0.175527	0.175527	967	None	0	FALSE	FALSE
223	CNTN2	1394	sp|Q02246|CNTN2_HUMAN Contactin-2 OS=Homo sapiens OX=9606 GN=CNTN2 PE=1 SV=1	0.662394	0.86713	-0.60783	-0.0254063	1394	sp|Q02246|CNTN2_HUMAN Contactin-2 OS=Homo sapiens OX=9606 GN=CNTN2 PE=1 SV=1	0.0692372	0.399769	2.30663	0.646695	0.646695	963	None	0	FALSE	FALSE
224	COASY	1487	sp|Q13057|COASY_HUMAN Bifunctional coenzyme A synthase OS=Homo sapiens OX=9606 GN=COASY PE=1 SV=4	0.918677	0.970456	0.0778542	0.000283531	1487	sp|Q13057|COASY_HUMAN Bifunctional coenzyme A synthase OS=Homo sapiens OX=9606 GN=COASY PE=1 SV=4	0.689617	0.894613	-0.132907	-0.00447388	-0.00447388	1730	None	0	FALSE	FALSE
225	COG1	2154	sp|Q8WTW3|COG1_HUMAN Conserved oligomeric Golgi complex subunit 1 OS=Homo sapiens OX=9606 GN=COG1 PE=1 SV=1	0.330827	0.65805	0.845254	0.0841969	2154	sp|Q8WTW3|COG1_HUMAN Conserved oligomeric Golgi complex subunit 1 OS=Homo sapiens OX=9606 GN=COG1 PE=1 SV=1	0.192272	0.581493	-4.12754	-0.706239	-0.706239	2123	None	0	FALSE	FALSE
227	COG5	2875	sp|Q9UP83|COG5_HUMAN Conserved oligomeric Golgi complex subunit 5 OS=Homo sapiens OX=9606 GN=COG5 PE=1 SV=3	0.563641	0.817699	0.408588	0.0198987	2875	sp|Q9UP83|COG5_HUMAN Conserved oligomeric Golgi complex subunit 5 OS=Homo sapiens OX=9606 GN=COG5 PE=1 SV=3	0.315561	0.682078	0.738333	0.0908351	0.0908351	2708	None	0	FALSE	FALSE
228	COG6	2942	sp|Q9Y2V7|COG6_HUMAN Conserved oligomeric Golgi complex subunit 6 OS=Homo sapiens OX=9606 GN=COG6 PE=1 SV=2	0.642839	0.859256	-0.391816	-0.0182033	2942	sp|Q9Y2V7|COG6_HUMAN Conserved oligomeric Golgi complex subunit 6 OS=Homo sapiens OX=9606 GN=COG6 PE=1 SV=2	0.316484	0.68243	0.578762	0.0714738	0.0714738	2612	None	0	FALSE	FALSE
229	COMT	757	sp|P21964|COMT_HUMAN Catechol O-methyltransferase OS=Homo sapiens OX=9606 GN=COMT PE=1 SV=2	0.308846	0.647862	-0.440772	-0.0538572	757	sp|P21964|COMT_HUMAN Catechol O-methyltransferase OS=Homo sapiens OX=9606 GN=COMT PE=1 SV=2	0.654381	0.884084	0.112088	0.00572164	0.00572164	1333	None	0	FALSE	FALSE
230	COPA	1152	sp|P53621|COPA_HUMAN Coatomer subunit alpha OS=Homo sapiens OX=9606 GN=COPA PE=1 SV=2	0.0455464	0.351406	-0.437124	-0.14053	1152	sp|P53621|COPA_HUMAN Coatomer subunit alpha OS=Homo sapiens OX=9606 GN=COPA PE=1 SV=2	0.0735675	0.411744	0.4953	0.139421	0.139421	785	None	0	FALSE	FALSE
231	COPB2	921	sp|P35606|COPB2_HUMAN Coatomer subunit beta OS=Homo sapiens OX=9606 GN=COPB2 PE=1 SV=2	0.848608	0.951976	0.113392	0.00110197	921	sp|P35606|COPB2_HUMAN Coatomer subunit beta OS=Homo sapiens OX=9606 GN=COPB2 PE=1 SV=2	0.361312	0.708232	-0.82316	-0.0854835	-0.0854835	2937	None	0	FALSE	FALSE
232	COPE	74	sp|O14579|COPE_HUMAN Coatomer subunit epsilon OS=Homo sapiens OX=9606 GN=COPE PE=1 SV=3	0.715476	0.893483	-0.0588559	-0.00322142	74	sp|O14579|COPE_HUMAN Coatomer subunit epsilon OS=Homo sapiens OX=9606 GN=COPE PE=1 SV=3	0.705903	0.903181	0.112893	0.00472829	0.00472829	1477	None	0	FALSE	FALSE
233	COPG1	3012	sp|Q9Y678|COPG1_HUMAN Coatomer subunit gamma-1 OS=Homo sapiens OX=9606 GN=COPG1 PE=1 SV=1	0.13142	0.482852	-0.32087	-0.0699497	3012	sp|Q9Y678|COPG1_HUMAN Coatomer subunit gamma-1 OS=Homo sapiens OX=9606 GN=COPG1 PE=1 SV=1	0.450783	0.771683	-0.198993	-0.0150795	-0.0150795	2492	None	0	FALSE	FALSE
234	COPG2	2767	sp|Q9UBF2|COPG2_HUMAN Coatomer subunit gamma-2 OS=Homo sapiens OX=9606 GN=COPG2 PE=1 SV=1	0.911233	0.967628	0.109082	0.000586009	2767	sp|Q9UBF2|COPG2_HUMAN Coatomer subunit gamma-2 OS=Homo sapiens OX=9606 GN=COPG2 PE=1 SV=1	0.890999	0.961824	-0.0964246	-0.000950649	-0.000950649	261	None	0	FALSE	FALSE
235	COPZ1	1256	sp|P61923|COPZ1_HUMAN Coatomer subunit zeta-1 OS=Homo sapiens OX=9606 GN=COPZ1 PE=1 SV=1	0.0198031	0.30034	-1.60802	-0.613904	1256	sp|P61923|COPZ1_HUMAN Coatomer subunit zeta-1 OS=Homo sapiens OX=9606 GN=COPZ1 PE=1 SV=1	0.699321	0.900157	0.0482419	0.00244589	0.00244589	892	None	0	FALSE	FALSE
236	COQ9	265	sp|O75208|COQ9_HUMAN Ubiquinone biosynthesis protein COQ9, mitochondrial OS=Homo sapiens OX=9606 GN=COQ9 PE=1 SV=1	0.0555492	0.366164	-0.521733	-0.15469	265	sp|O75208|COQ9_HUMAN Ubiquinone biosynthesis protein COQ9, mitochondrial OS=Homo sapiens OX=9606 GN=COQ9 PE=1 SV=1	0.593282	0.859894	-0.159424	-0.00772803	-0.00772803	1642	None	0	FALSE	FALSE
237	CORO7	1211	sp|P57737|CORO7_HUMAN Coronin-7 OS=Homo sapiens OX=9606 GN=CORO7 PE=1 SV=2	0.367913	0.68473	-0.534567	-0.054729	1211	sp|P57737|CORO7_HUMAN Coronin-7 OS=Homo sapiens OX=9606 GN=CORO7 PE=1 SV=2	0.00891248	0.175283	1.01504	0.507856	0.507856	674	SPC	0	FALSE	FALSE
238	COTL1	1566	sp|Q14019|COTL1_HUMAN Coactosin-like protein OS=Homo sapiens OX=9606 GN=COTL1 PE=1 SV=3	0.0227617	0.30034	-4.00606	-1.45233	1566	sp|Q14019|COTL1_HUMAN Coactosin-like protein OS=Homo sapiens OX=9606 GN=COTL1 PE=1 SV=3	0.269645	0.651205	0.70119	0.0981459	0.0981459	2460	None	0	FALSE	FALSE
239	COX5A	735	sp|P20674|COX5A_HUMAN Cytochrome c oxidase subunit 5A, mitochondrial OS=Homo sapiens OX=9606 GN=COX5A PE=1 SV=2	0.0234872	0.30034	0.785862	0.264407	735	sp|P20674|COX5A_HUMAN Cytochrome c oxidase subunit 5A, mitochondrial OS=Homo sapiens OX=9606 GN=COX5A PE=1 SV=2	0.137635	0.509726	0.628449	0.133472	0.133472	1958	None	0	FALSE	FALSE
240	COX5B	583	sp|P10606|COX5B_HUMAN Cytochrome c oxidase subunit 5B, mitochondrial OS=Homo sapiens OX=9606 GN=COX5B PE=1 SV=2	0.0774792	0.408186	0.730439	0.166837	583	sp|P10606|COX5B_HUMAN Cytochrome c oxidase subunit 5B, mitochondrial OS=Homo sapiens OX=9606 GN=COX5B PE=1 SV=2	0.244555	0.628037	0.441357	0.0673257	0.0673257	2279	None	0	FALSE	FALSE
241	COX6C	562	sp|P09669|COX6C_HUMAN Cytochrome c oxidase subunit 6C OS=Homo sapiens OX=9606 GN=COX6C PE=1 SV=2	0.319517	0.65219	0.429653	0.0418776	562	sp|P09669|COX6C_HUMAN Cytochrome c oxidase subunit 6C OS=Homo sapiens OX=9606 GN=COX6C PE=1 SV=2	0.228384	0.610866	0.62054	0.0981709	0.0981709	2161	None	0	FALSE	FALSE
242	COX7C	676	sp|P15954|COX7C_HUMAN Cytochrome c oxidase subunit 7C, mitochondrial OS=Homo sapiens OX=9606 GN=COX7C PE=1 SV=1	0.151454	0.503265	1.11573	0.192081	676	sp|P15954|COX7C_HUMAN Cytochrome c oxidase subunit 7C, mitochondrial OS=Homo sapiens OX=9606 GN=COX7C PE=1 SV=1	0.498645	0.803588	-0.929038	-0.0661099	-0.0661099	1974	None	0	FALSE	FALSE
243	CPNE1	2403	sp|Q99829|CPNE1_HUMAN Copine-1 OS=Homo sapiens OX=9606 GN=CPNE1 PE=1 SV=1	0.542712	0.809094	-0.292135	-0.0194011	2403	sp|Q99829|CPNE1_HUMAN Copine-1 OS=Homo sapiens OX=9606 GN=CPNE1 PE=1 SV=1	0.0365734	0.311943	-1.30279	-0.443176	-0.443176	954	None	0	FALSE	FALSE
244	CPNE3	256	sp|O75131|CPNE3_HUMAN Copine-3 OS=Homo sapiens OX=9606 GN=CPNE3 PE=1 SV=1	0.259172	0.612415	-1.48176	-0.195191	256	sp|O75131|CPNE3_HUMAN Copine-3 OS=Homo sapiens OX=9606 GN=CPNE3 PE=1 SV=1	0.327709	0.689076	0.293459	0.0361389	0.0361389	2812	None	0	FALSE	FALSE
245	CPNE6	392	sp|O95741|CPNE6_HUMAN Copine-6 OS=Homo sapiens OX=9606 GN=CPNE6 PE=1 SV=3	0.90811	0.967628	0.00212249	-0.000370041	392	sp|O95741|CPNE6_HUMAN Copine-6 OS=Homo sapiens OX=9606 GN=CPNE6 PE=1 SV=3	0.109761	0.471687	0.416727	0.0999535	0.0999535	1428	None	0	FALSE	FALSE
247	CPT2	795	sp|P23786|CPT2_HUMAN Carnitine O-palmitoyltransferase 2, mitochondrial OS=Homo sapiens OX=9606 GN=CPT2 PE=1 SV=2	0.0409896	0.34526	-2.28324	-0.704577	795	sp|P23786|CPT2_HUMAN Carnitine O-palmitoyltransferase 2, mitochondrial OS=Homo sapiens OX=9606 GN=CPT2 PE=1 SV=2	0.663175	0.884084	-0.230994	-0.0091428	-0.0091428	2020	None	0	FALSE	FALSE
248	CPTP	1816	sp|Q5TA50|CPTP_HUMAN Ceramide-1-phosphate transfer protein OS=Homo sapiens OX=9606 GN=CPTP PE=1 SV=1	0.162362	0.518502	0.931508	0.153244	1816	sp|Q5TA50|CPTP_HUMAN Ceramide-1-phosphate transfer protein OS=Homo sapiens OX=9606 GN=CPTP PE=1 SV=1	0.338715	0.694908	-0.821317	-0.0906987	-0.0906987	2862	None	0	FALSE	FALSE
249	CRADD	1348	sp|P78560|CRADD_HUMAN Death domain-containing protein CRADD OS=Homo sapiens OX=9606 GN=CRADD PE=1 SV=1	0.53108	0.804078	-1.19992	-0.0745679	1348	sp|P78560|CRADD_HUMAN Death domain-containing protein CRADD OS=Homo sapiens OX=9606 GN=CRADD PE=1 SV=1	0.437167	0.7609	-0.909036	-0.0768857	-0.0768857	2486	None	0	FALSE	FALSE
250	CRBN	2363	sp|Q96SW2|CRBN_HUMAN Protein cereblon OS=Homo sapiens OX=9606 GN=CRBN PE=1 SV=1	0.547848	0.809094	-0.117257	-0.00912259	2363	sp|Q96SW2|CRBN_HUMAN Protein cereblon OS=Homo sapiens OX=9606 GN=CRBN PE=1 SV=1	0.217984	0.599707	-2.23627	-0.352245	-0.352245	2229	None	0	FALSE	FALSE
251	CRIP2	1144	sp|P52943|CRIP2_HUMAN Cysteine-rich protein 2 OS=Homo sapiens OX=9606 GN=CRIP2 PE=1 SV=1	0.127848	0.4771	0.786938	0.14519	1144	sp|P52943|CRIP2_HUMAN Cysteine-rich protein 2 OS=Homo sapiens OX=9606 GN=CRIP2 PE=1 SV=1	0.708111	0.904842	-0.20928	-0.00690233	-0.00690233	1148	None	0	FALSE	FALSE
252	CRK	1013	sp|P46108|CRK_HUMAN Adapter molecule crk OS=Homo sapiens OX=9606 GN=CRK PE=1 SV=2	0.614284	0.848364	0.459468	0.0192637	1013	sp|P46108|CRK_HUMAN Adapter molecule crk OS=Homo sapiens OX=9606 GN=CRK PE=1 SV=2	0.117081	0.481264	1.15086	0.261127	0.261127	1202	None	0	FALSE	FALSE
253	CRKL	1014	sp|P46109|CRKL_HUMAN Crk-like protein OS=Homo sapiens OX=9606 GN=CRKL PE=1 SV=1	0.263957	0.614881	-0.460351	-0.0635296	1014	sp|P46109|CRKL_HUMAN Crk-like protein OS=Homo sapiens OX=9606 GN=CRKL PE=1 SV=1	0.655543	0.884084	-0.228799	-0.00930385	-0.00930385	1729	None	0	FALSE	FALSE
254	CRYAB	436	sp|P02511|CRYAB_HUMAN Alpha-crystallin B chain OS=Homo sapiens OX=9606 GN=CRYAB PE=1 SV=2	0.312385	0.649065	-0.318697	-0.0398653	436	sp|P02511|CRYAB_HUMAN Alpha-crystallin B chain OS=Homo sapiens OX=9606 GN=CRYAB PE=1 SV=2	0.0237978	0.264267	0.524849	0.211231	0.211231	693	None	0	FALSE	FALSE
255	CRYL1	2939	sp|Q9Y2S2|CRYL1_HUMAN Lambda-crystallin homolog OS=Homo sapiens OX=9606 GN=CRYL1 PE=1 SV=3	0.180346	0.532416	-3.24296	-0.533689	2939	sp|Q9Y2S2|CRYL1_HUMAN Lambda-crystallin homolog OS=Homo sapiens OX=9606 GN=CRYL1 PE=1 SV=3	0.929806	0.971464	0.0610003	0.00059449	0.00059449	101	None	0	FALSE	FALSE
256	CRYM	1621	sp|Q14894|CRYM_HUMAN Ketimine reductase mu-crystallin OS=Homo sapiens OX=9606 GN=CRYM PE=1 SV=1	0.118734	0.466608	-1.01614	-0.213945	1621	sp|Q14894|CRYM_HUMAN Ketimine reductase mu-crystallin OS=Homo sapiens OX=9606 GN=CRYM PE=1 SV=1	0.0953451	0.449501	-1.00492	-0.241871	-0.241871	1044	None	0	FALSE	FALSE
257	CSDE1	293	sp|O75534|CSDE1_HUMAN Cold shock domain-containing protein E1 OS=Homo sapiens OX=9606 GN=CSDE1 PE=1 SV=2	0.404261	0.715345	-0.303774	-0.0297499	293	sp|O75534|CSDE1_HUMAN Cold shock domain-containing protein E1 OS=Homo sapiens OX=9606 GN=CSDE1 PE=1 SV=2	0.898282	0.963829	0.0118598	0.000326905	0.000326905	238	None	0	FALSE	FALSE
258	CSK	971	sp|P41240|CSK_HUMAN Tyrosine-protein kinase CSK OS=Homo sapiens OX=9606 GN=CSK PE=1 SV=1	0.0236118	0.30034	-2.08388	-0.755411	971	sp|P41240|CSK_HUMAN Tyrosine-protein kinase CSK OS=Homo sapiens OX=9606 GN=CSK PE=1 SV=1	0.214309	0.594985	0.325052	0.0549677	0.0549677	2281	None	0	FALSE	FALSE
259	CSRP1	744	sp|P21291|CSRP1_HUMAN Cysteine and glycine-rich protein 1 OS=Homo sapiens OX=9606 GN=CSRP1 PE=1 SV=3	0.60526	0.8435	0.331575	0.0137592	744	sp|P21291|CSRP1_HUMAN Cysteine and glycine-rich protein 1 OS=Homo sapiens OX=9606 GN=CSRP1 PE=1 SV=3	0.776508	0.933966	0.128864	0.00385508	0.00385508	970	None	0	FALSE	FALSE
260	CTBP1	1515	sp|Q13363|CTBP1_HUMAN C-terminal-binding protein 1 OS=Homo sapiens OX=9606 GN=CTBP1 PE=1 SV=2	0.268249	0.618201	0.455273	0.051494	1515	sp|Q13363|CTBP1_HUMAN C-terminal-binding protein 1 OS=Homo sapiens OX=9606 GN=CTBP1 PE=1 SV=2	0.1018	0.458332	-0.916521	-0.214081	-0.214081	1326	None	0	FALSE	FALSE
261	CUL1	1544	sp|Q13616|CUL1_HUMAN Cullin-1 OS=Homo sapiens OX=9606 GN=CUL1 PE=1 SV=2	0.179228	0.532043	-1.5264	-0.255787	1544	sp|Q13616|CUL1_HUMAN Cullin-1 OS=Homo sapiens OX=9606 GN=CUL1 PE=1 SV=2	0.931764	0.971808	-0.0513037	-0.000249831	-0.000249831	207	None	0	FALSE	FALSE
262	CUL2	1545	sp|Q13617|CUL2_HUMAN Cullin-2 OS=Homo sapiens OX=9606 GN=CUL2 PE=1 SV=2	0.744696	0.905816	-0.159034	-0.00563669	1545	sp|Q13617|CUL2_HUMAN Cullin-2 OS=Homo sapiens OX=9606 GN=CUL2 PE=1 SV=2	0.265923	0.645875	-0.740039	-0.0997501	-0.0997501	2504	None	0	FALSE	FALSE
263	CUL3	1546	sp|Q13618|CUL3_HUMAN Cullin-3 OS=Homo sapiens OX=9606 GN=CUL3 PE=1 SV=2	0.167956	0.523241	-1.62082	-0.281425	1546	sp|Q13618|CUL3_HUMAN Cullin-3 OS=Homo sapiens OX=9606 GN=CUL3 PE=1 SV=2	0.1595	0.538396	1.4872	0.287829	0.287829	1666	None	0	FALSE	FALSE
264	CUL4A	1547	sp|Q13619|CUL4A_HUMAN Cullin-4A OS=Homo sapiens OX=9606 GN=CUL4A PE=1 SV=3	0.309574	0.647862	-1.52041	-0.173801	1547	sp|Q13619|CUL4A_HUMAN Cullin-4A OS=Homo sapiens OX=9606 GN=CUL4A PE=1 SV=3	0.784319	0.934981	-0.237061	-0.00556158	-0.00556158	720	None	0	FALSE	FALSE
265	CUL5	2232	sp|Q93034|CUL5_HUMAN Cullin-5 OS=Homo sapiens OX=9606 GN=CUL5 PE=1 SV=4	0.106702	0.456165	-1.51122	-0.329732	2232	sp|Q93034|CUL5_HUMAN Cullin-5 OS=Homo sapiens OX=9606 GN=CUL5 PE=1 SV=4	0.030207	0.289	0.989631	0.367264	0.367264	490	None	0	FALSE	FALSE
266	CUTA	244	sp|O60888|CUTA_HUMAN Protein CutA OS=Homo sapiens OX=9606 GN=CUTA PE=1 SV=2	0.67152	0.873468	0.589062	0.0206358	244	sp|O60888|CUTA_HUMAN Protein CutA OS=Homo sapiens OX=9606 GN=CUTA PE=1 SV=2	0.702333	0.900157	-0.49893	-0.0177319	-0.0177319	905	None	0	FALSE	FALSE
268	CYLD	2630	sp|Q9NQC7|CYLD_HUMAN Ubiquitin carboxyl-terminal hydrolase CYLD OS=Homo sapiens OX=9606 GN=CYLD PE=1 SV=1	0.975506	0.9916	0.0618112	4.51678e-05	2630	sp|Q9NQC7|CYLD_HUMAN Ubiquitin carboxyl-terminal hydrolase CYLD OS=Homo sapiens OX=9606 GN=CYLD PE=1 SV=1	0.0283102	0.280423	0.9837	0.371866	0.371866	883	None	0	FALSE	FALSE
269	DAAM1	2973	sp|Q9Y4D1|DAAM1_HUMAN Disheveled-associated activator of morphogenesis 1 OS=Homo sapiens OX=9606 GN=DAAM1 PE=1 SV=2	0.557276	0.814508	-0.93146	-0.0540094	2973	sp|Q9Y4D1|DAAM1_HUMAN Disheveled-associated activator of morphogenesis 1 OS=Homo sapiens OX=9606 GN=DAAM1 PE=1 SV=2	0.916182	0.97015	0.448802	0.00425287	0.00425287	306	None	0	FALSE	FALSE
270	DAAM2	1971	sp|Q86T65|DAAM2_HUMAN Disheveled-associated activator of morphogenesis 2 OS=Homo sapiens OX=9606 GN=DAAM2 PE=1 SV=3	0.396056	0.707513	-0.484143	-0.0462658	1971	sp|Q86T65|DAAM2_HUMAN Disheveled-associated activator of morphogenesis 2 OS=Homo sapiens OX=9606 GN=DAAM2 PE=1 SV=3	0.537529	0.825139	-0.204804	-0.0121245	-0.0121245	2299	None	0	FALSE	FALSE
271	DBNL	2823	sp|Q9UJU6|DBNL_HUMAN Drebrin-like protein OS=Homo sapiens OX=9606 GN=DBNL PE=1 SV=1	0.235002	0.587304	-0.606886	-0.0891956	2823	sp|Q9UJU6|DBNL_HUMAN Drebrin-like protein OS=Homo sapiens OX=9606 GN=DBNL PE=1 SV=1	0.759351	0.929904	-0.317442	-0.00860823	-0.00860823	749	None	0	FALSE	FALSE
272	DCAF7	1257	sp|P61962|DCAF7_HUMAN DDB1- and CUL4-associated factor 7 OS=Homo sapiens OX=9606 GN=DCAF7 PE=1 SV=1	0.817618	0.940696	0.210065	0.0031977	1257	sp|P61962|DCAF7_HUMAN DDB1- and CUL4-associated factor 7 OS=Homo sapiens OX=9606 GN=DCAF7 PE=1 SV=1	0.275839	0.656479	0.825908	0.113185	0.113185	2301	None	0	FALSE	FALSE
273	DCAKD	2164	sp|Q8WVC6|DCAKD_HUMAN Dephospho-CoA kinase domain-containing protein OS=Homo sapiens OX=9606 GN=DCAKD PE=1 SV=1	0.437507	0.738531	-0.476037	-0.0406583	2164	sp|Q8WVC6|DCAKD_HUMAN Dephospho-CoA kinase domain-containing protein OS=Homo sapiens OX=9606 GN=DCAKD PE=1 SV=1	0.476546	0.789395	0.40913	0.032944	0.032944	2358	None	0	FALSE	FALSE
274	DCLK1	117	sp|O15075|DCLK1_HUMAN Serine/threonine-protein kinase DCLK1 OS=Homo sapiens OX=9606 GN=DCLK1 PE=1 SV=2	0.504137	0.783319	0.251112	0.0135427	117	sp|O15075|DCLK1_HUMAN Serine/threonine-protein kinase DCLK1 OS=Homo sapiens OX=9606 GN=DCLK1 PE=1 SV=2	0.591542	0.859665	-0.133966	-0.00637863	-0.00637863	2143	None	0	FALSE	FALSE
275	DCLK2	2075	sp|Q8N568|DCLK2_HUMAN Serine/threonine-protein kinase DCLK2 OS=Homo sapiens OX=9606 GN=DCLK2 PE=1 SV=4	0.057384	0.36811	-0.452831	-0.134277	2075	sp|Q8N568|DCLK2_HUMAN Serine/threonine-protein kinase DCLK2 OS=Homo sapiens OX=9606 GN=DCLK2 PE=1 SV=4	0.993399	0.998852	-0.0190953	-1.18163e-06	-1.18163e-06	30	None	0	FALSE	FALSE
276	DCPS	2268	sp|Q96C86|DCPS_HUMAN m7GpppX diphosphatase OS=Homo sapiens OX=9606 GN=DCPS PE=1 SV=2	0.442568	0.742607	-0.58246	-0.0483194	2268	sp|Q96C86|DCPS_HUMAN m7GpppX diphosphatase OS=Homo sapiens OX=9606 GN=DCPS PE=1 SV=2	0.423268	0.752848	-0.664014	-0.0579352	-0.0579352	2673	None	0	FALSE	FALSE
277	DCTN1	1585	sp|Q14203|DCTN1_HUMAN Dynactin subunit 1 OS=Homo sapiens OX=9606 GN=DCTN1 PE=1 SV=3	0.00452532	0.186847	-0.787277	-0.424822	1585	sp|Q14203|DCTN1_HUMAN Dynactin subunit 1 OS=Homo sapiens OX=9606 GN=DCTN1 PE=1 SV=3	0.0480354	0.357949	-0.444885	-0.135247	-0.135247	997	CTX	0	FALSE	FALSE
278	DCTN2	1536	sp|Q13561|DCTN2_HUMAN Dynactin subunit 2 OS=Homo sapiens OX=9606 GN=DCTN2 PE=1 SV=4	0.247763	0.599356	-0.489178	-0.0703637	1536	sp|Q13561|DCTN2_HUMAN Dynactin subunit 2 OS=Homo sapiens OX=9606 GN=DCTN2 PE=1 SV=4	0.00531431	0.152531	-0.861553	-0.46074	-0.46074	605	SPC	0	FALSE	FALSE
280	DCTN4	2824	sp|Q9UJW0|DCTN4_HUMAN Dynactin subunit 4 OS=Homo sapiens OX=9606 GN=DCTN4 PE=1 SV=1	0.316387	0.65155	-0.567025	-0.0665296	2824	sp|Q9UJW0|DCTN4_HUMAN Dynactin subunit 4 OS=Homo sapiens OX=9606 GN=DCTN4 PE=1 SV=1	0.131436	0.500428	-0.53376	-0.109198	-0.109198	1601	None	0	FALSE	FALSE
281	DCTN5	2442	sp|Q9BTE1|DCTN5_HUMAN Dynactin subunit 5 OS=Homo sapiens OX=9606 GN=DCTN5 PE=1 SV=1	0.972816	0.990616	0.0199196	-5.92901e-05	2442	sp|Q9BTE1|DCTN5_HUMAN Dynactin subunit 5 OS=Homo sapiens OX=9606 GN=DCTN5 PE=1 SV=1	0.211775	0.594125	1.23518	0.202614	0.202614	2291	None	0	FALSE	FALSE
282	DCXR	1958	sp|Q7Z4W1|DCXR_HUMAN L-xylulose reductase OS=Homo sapiens OX=9606 GN=DCXR PE=1 SV=2	0.588338	0.833715	0.392424	0.0175972	1958	sp|Q7Z4W1|DCXR_HUMAN L-xylulose reductase OS=Homo sapiens OX=9606 GN=DCXR PE=1 SV=2	0.7467	0.921442	0.125561	0.00435111	0.00435111	1045	None	0	FALSE	FALSE
283	DDAH1	329	sp|O94760|DDAH1_HUMAN N(G),N(G)-dimethylarginine dimethylaminohydrolase 1 OS=Homo sapiens OX=9606 GN=DDAH1 PE=1 SV=3	0.14195	0.495432	0.546227	0.0932391	329	sp|O94760|DDAH1_HUMAN N(G),N(G)-dimethylarginine dimethylaminohydrolase 1 OS=Homo sapiens OX=9606 GN=DDAH1 PE=1 SV=3	0.311294	0.679008	0.255817	0.0332255	0.0332255	2717	None	0	FALSE	FALSE
284	DDAH2	403	sp|O95865|DDAH2_HUMAN N(G),N(G)-dimethylarginine dimethylaminohydrolase 2 OS=Homo sapiens OX=9606 GN=DDAH2 PE=1 SV=1	0.427881	0.735374	0.88653	0.0679389	403	sp|O95865|DDAH2_HUMAN N(G),N(G)-dimethylarginine dimethylaminohydrolase 2 OS=Homo sapiens OX=9606 GN=DDAH2 PE=1 SV=1	0.0792361	0.417879	0.769096	0.207795	0.207795	854	None	0	FALSE	FALSE
285	DDB1	1711	sp|Q16531|DDB1_HUMAN DNA damage-binding protein 1 OS=Homo sapiens OX=9606 GN=DDB1 PE=1 SV=1	0.771635	0.918598	0.158115	0.00283976	1711	sp|Q16531|DDB1_HUMAN DNA damage-binding protein 1 OS=Homo sapiens OX=9606 GN=DDB1 PE=1 SV=1	0.121296	0.488621	0.570301	0.129194	0.129194	1137	None	0	FALSE	FALSE
286	DDHD2	337	sp|O94830|DDHD2_HUMAN Phospholipase DDHD2 OS=Homo sapiens OX=9606 GN=DDHD2 PE=1 SV=2	0.416261	0.725153	-0.288235	-0.0274976	337	sp|O94830|DDHD2_HUMAN Phospholipase DDHD2 OS=Homo sapiens OX=9606 GN=DDHD2 PE=1 SV=2	0.922537	0.971464	-0.102169	-0.000712395	-0.000712395	94	None	0	FALSE	FALSE
287	DDR1	1442	sp|Q08345|DDR1_HUMAN Epithelial discoidin domain-containing receptor 1 OS=Homo sapiens OX=9606 GN=DDR1 PE=1 SV=1	0.882348	0.965724	-0.195354	-0.00282455	1442	sp|Q08345|DDR1_HUMAN Epithelial discoidin domain-containing receptor 1 OS=Homo sapiens OX=9606 GN=DDR1 PE=1 SV=1	0.742613	0.921442	-0.247106	-0.00712395	-0.00712395	1164	None	0	FALSE	FALSE
288	DDX1	2185	sp|Q92499|DDX1_HUMAN ATP-dependent RNA helicase DDX1 OS=Homo sapiens OX=9606 GN=DDX1 PE=1 SV=2	0.0514789	0.360462	-0.95223	-0.279872	2185	sp|Q92499|DDX1_HUMAN ATP-dependent RNA helicase DDX1 OS=Homo sapiens OX=9606 GN=DDX1 PE=1 SV=2	0.364381	0.710901	-0.362867	-0.0363473	-0.0363473	2915	None	0	FALSE	FALSE
289	DDX17	2216	sp|Q92841|DDX17_HUMAN Probable ATP-dependent RNA helicase DDX17 OS=Homo sapiens OX=9606 GN=DDX17 PE=1 SV=2	0.348823	0.669359	-0.407141	-0.0449186	2216	sp|Q92841|DDX17_HUMAN Probable ATP-dependent RNA helicase DDX17 OS=Homo sapiens OX=9606 GN=DDX17 PE=1 SV=2	0.441382	0.762457	0.466405	0.0412325	0.0412325	2249	None	0	FALSE	FALSE
290	DDX3X	60	sp|O00571|DDX3X_HUMAN ATP-dependent RNA helicase DDX3X OS=Homo sapiens OX=9606 GN=DDX3X PE=1 SV=3	0.470385	0.761097	0.331338	0.0206508	60	sp|O00571|DDX3X_HUMAN ATP-dependent RNA helicase DDX3X OS=Homo sapiens OX=9606 GN=DDX3X PE=1 SV=3	0.552975	0.834917	-0.246343	-0.0141358	-0.0141358	1856	None	0	FALSE	FALSE
291	DDX46	1925	sp|Q7L014|DDX46_HUMAN Probable ATP-dependent RNA helicase DDX46 OS=Homo sapiens OX=9606 GN=DDX46 PE=1 SV=2	0.257967	0.612284	-0.743995	-0.10107	1925	sp|Q7L014|DDX46_HUMAN Probable ATP-dependent RNA helicase DDX46 OS=Homo sapiens OX=9606 GN=DDX46 PE=1 SV=2	0.827989	0.946117	0.097418	0.00225819	0.00225819	467	None	0	FALSE	FALSE
292	DDX5	701	sp|P17844|DDX5_HUMAN Probable ATP-dependent RNA helicase DDX5 OS=Homo sapiens OX=9606 GN=DDX5 PE=1 SV=1	0.576874	0.825394	0.47883	0.0227578	701	sp|P17844|DDX5_HUMAN Probable ATP-dependent RNA helicase DDX5 OS=Homo sapiens OX=9606 GN=DDX5 PE=1 SV=1	0.261311	0.642516	1.42836	0.202195	0.202195	2054	None	0	FALSE	FALSE
293	DDX58	396	sp|O95786|DDX58_HUMAN Antiviral innate immune response receptor RIG-I OS=Homo sapiens OX=9606 GN=DDX58 PE=1 SV=2	0.735621	0.900693	-0.333187	-0.010942	396	sp|O95786|DDX58_HUMAN Antiviral innate immune response receptor RIG-I OS=Homo sapiens OX=9606 GN=DDX58 PE=1 SV=2	0.582491	0.853996	-0.487089	-0.0264538	-0.0264538	1717	None	0	FALSE	FALSE
294	DDX6	815	sp|P26196|DDX6_HUMAN Probable ATP-dependent RNA helicase DDX6 OS=Homo sapiens OX=9606 GN=DDX6 PE=1 SV=2	0.53633	0.807209	0.232021	0.0111908	815	sp|P26196|DDX6_HUMAN Probable ATP-dependent RNA helicase DDX6 OS=Homo sapiens OX=9606 GN=DDX6 PE=1 SV=2	0.294406	0.668291	0.435596	0.0577226	0.0577226	2480	None	0	FALSE	FALSE
296	DGKB	3027	sp|Q9Y6T7|DGKB_HUMAN Diacylglycerol kinase beta OS=Homo sapiens OX=9606 GN=DGKB PE=2 SV=2	0.592356	0.835665	-0.295348	-0.0167821	3027	sp|Q9Y6T7|DGKB_HUMAN Diacylglycerol kinase beta OS=Homo sapiens OX=9606 GN=DGKB PE=2 SV=2	0.0442589	0.349322	0.965966	0.319489	0.319489	479	None	0	FALSE	FALSE
298	DGKH	2004	sp|Q86XP1|DGKH_HUMAN Diacylglycerol kinase eta OS=Homo sapiens OX=9606 GN=DGKH PE=1 SV=1	0.188385	0.543862	0.747784	0.111629	2004	sp|Q86XP1|DGKH_HUMAN Diacylglycerol kinase eta OS=Homo sapiens OX=9606 GN=DGKH PE=1 SV=1	0.908708	0.966158	0.0989224	0.0011603	0.0011603	736	None	0	FALSE	FALSE
299	DGKI	310	sp|O75912|DGKI_HUMAN Diacylglycerol kinase iota OS=Homo sapiens OX=9606 GN=DGKI PE=1 SV=1	0.629296	0.852978	0.39988	0.0156921	310	sp|O75912|DGKI_HUMAN Diacylglycerol kinase iota OS=Homo sapiens OX=9606 GN=DGKI PE=1 SV=1	0.283872	0.66081	1.62155	0.21507	0.21507	2351	None	0	FALSE	FALSE
300	DGKQ	1141	sp|P52824|DGKQ_HUMAN Diacylglycerol kinase theta OS=Homo sapiens OX=9606 GN=DGKQ PE=1 SV=2	0.0947671	0.439586	0.973355	0.20798	1141	sp|P52824|DGKQ_HUMAN Diacylglycerol kinase theta OS=Homo sapiens OX=9606 GN=DGKQ PE=1 SV=2	0.252937	0.635536	1.0015	0.145956	0.145956	2373	None	0	FALSE	FALSE
301	DHX15	146	sp|O43143|DHX15_HUMAN Pre-mRNA-splicing factor ATP-dependent RNA helicase DHX15 OS=Homo sapiens OX=9606 GN=DHX15 PE=1 SV=2	0.542299	0.809094	0.265383	0.012928	146	sp|O43143|DHX15_HUMAN Pre-mRNA-splicing factor ATP-dependent RNA helicase DHX15 OS=Homo sapiens OX=9606 GN=DHX15 PE=1 SV=2	0.79248	0.937119	-0.122352	-0.00254426	-0.00254426	414	None	0	FALSE	FALSE
302	DHX29	1955	sp|Q7Z478|DHX29_HUMAN ATP-dependent RNA helicase DHX29 OS=Homo sapiens OX=9606 GN=DHX29 PE=1 SV=2	0.428951	0.735374	-1.50907	-0.124548	1955	sp|Q7Z478|DHX29_HUMAN ATP-dependent RNA helicase DHX29 OS=Homo sapiens OX=9606 GN=DHX29 PE=1 SV=2	0.626347	0.872443	0.566754	0.0284797	0.0284797	1754	None	0	FALSE	FALSE
303	DHX30	1931	sp|Q7L2E3|DHX30_HUMAN ATP-dependent RNA helicase DHX30 OS=Homo sapiens OX=9606 GN=DHX30 PE=1 SV=1	0.994868	0.996849	0.0383244	-2.08873e-06	1931	sp|Q7L2E3|DHX30_HUMAN ATP-dependent RNA helicase DHX30 OS=Homo sapiens OX=9606 GN=DHX30 PE=1 SV=1	0.452945	0.772595	0.425127	0.036522	0.036522	2709	None	0	FALSE	FALSE
304	DHX9	1440	sp|Q08211|DHX9_HUMAN ATP-dependent RNA helicase A OS=Homo sapiens OX=9606 GN=DHX9 PE=1 SV=4	0.835186	0.947192	0.116382	0.00126006	1440	sp|Q08211|DHX9_HUMAN ATP-dependent RNA helicase A OS=Homo sapiens OX=9606 GN=DHX9 PE=1 SV=4	0.313595	0.679304	-0.409992	-0.0474462	-0.0474462	2735	None	0	FALSE	FALSE
305	DIP2A	1612	sp|Q14689|DIP2A_HUMAN Disco-interacting protein 2 homolog A OS=Homo sapiens OX=9606 GN=DIP2A PE=1 SV=2	0.643337	0.859256	-0.231523	-0.0114664	1612	sp|Q14689|DIP2A_HUMAN Disco-interacting protein 2 homolog A OS=Homo sapiens OX=9606 GN=DIP2A PE=1 SV=2	0.760459	0.929934	-0.145831	-0.00366543	-0.00366543	1136	None	0	FALSE	FALSE
306	DIP2B	2750	sp|Q9P265|DIP2B_HUMAN Disco-interacting protein 2 homolog B OS=Homo sapiens OX=9606 GN=DIP2B PE=1 SV=3	0.369596	0.685808	-1.31992	-0.128609	2750	sp|Q9P265|DIP2B_HUMAN Disco-interacting protein 2 homolog B OS=Homo sapiens OX=9606 GN=DIP2B PE=1 SV=3	0.827885	0.946117	-0.391723	-0.00736834	-0.00736834	296	None	0	FALSE	FALSE
307	DIP2C	2920	sp|Q9Y2E4|DIP2C_HUMAN Disco-interacting protein 2 homolog C OS=Homo sapiens OX=9606 GN=DIP2C PE=1 SV=2	0.696729	0.882679	-0.194012	-0.00810845	2920	sp|Q9Y2E4|DIP2C_HUMAN Disco-interacting protein 2 homolog C OS=Homo sapiens OX=9606 GN=DIP2C PE=1 SV=2	0.659006	0.884084	-0.664906	-0.0281403	-0.0281403	1243	None	0	FALSE	FALSE
309	DKK3	2772	sp|Q9UBP4|DKK3_HUMAN Dickkopf-related protein 3 OS=Homo sapiens OX=9606 GN=DKK3 PE=1 SV=2	0.294431	0.638109	-1.55815	-0.18561	2772	sp|Q9UBP4|DKK3_HUMAN Dickkopf-related protein 3 OS=Homo sapiens OX=9606 GN=DKK3 PE=1 SV=2	0.13468	0.504417	1.15827	0.245627	0.245627	1448	None	0	FALSE	FALSE
310	DLG1	1479	sp|Q12959|DLG1_HUMAN Disks large homolog 1 OS=Homo sapiens OX=9606 GN=DLG1 PE=1 SV=2	0.376913	0.692996	0.60141	0.0517068	1479	sp|Q12959|DLG1_HUMAN Disks large homolog 1 OS=Homo sapiens OX=9606 GN=DLG1 PE=1 SV=2	0.358152	0.707316	0.806475	0.0881559	0.0881559	2960	None	0	FALSE	FALSE
311	DLG2	1686	sp|Q15700|DLG2_HUMAN Disks large homolog 2 OS=Homo sapiens OX=9606 GN=DLG2 PE=1 SV=3	0.152934	0.505703	0.936015	0.159089	1686	sp|Q15700|DLG2_HUMAN Disks large homolog 2 OS=Homo sapiens OX=9606 GN=DLG2 PE=1 SV=3	0.558126	0.839298	-0.318671	-0.0183101	-0.0183101	1893	None	0	FALSE	FALSE
312	DLG3	2211	sp|Q92796|DLG3_HUMAN Disks large homolog 3 OS=Homo sapiens OX=9606 GN=DLG3 PE=1 SV=2	0.0888502	0.431308	1.04895	0.231026	2211	sp|Q92796|DLG3_HUMAN Disks large homolog 3 OS=Homo sapiens OX=9606 GN=DLG3 PE=1 SV=2	0.6942	0.895931	-0.541383	-0.0199311	-0.0199311	1442	None	0	FALSE	FALSE
313	DLG4	1340	sp|P78352|DLG4_HUMAN Disks large homolog 4 OS=Homo sapiens OX=9606 GN=DLG4 PE=1 SV=3	0.212817	0.562422	0.713568	0.0984537	1340	sp|P78352|DLG4_HUMAN Disks large homolog 4 OS=Homo sapiens OX=9606 GN=DLG4 PE=1 SV=3	0.810026	0.945242	-0.157193	-0.00306967	-0.00306967	1154	None	0	FALSE	FALSE
314	DMD	609	sp|P11532|DMD_HUMAN Dystrophin OS=Homo sapiens OX=9606 GN=DMD PE=1 SV=3	0.630296	0.852978	0.292952	0.0109579	609	sp|P11532|DMD_HUMAN Dystrophin OS=Homo sapiens OX=9606 GN=DMD PE=1 SV=3	0.176034	0.556044	-1.1002	-0.196014	-0.196014	2189	None	0	FALSE	FALSE
315	DMWD	1455	sp|Q09019|DMWD_HUMAN Dystrophia myotonica WD repeat-containing protein OS=Homo sapiens OX=9606 GN=DMWD PE=1 SV=3	0.808577	0.936966	-0.157639	-0.00403486	1455	sp|Q09019|DMWD_HUMAN Dystrophia myotonica WD repeat-containing protein OS=Homo sapiens OX=9606 GN=DMWD PE=1 SV=3	0.0233501	0.264267	-0.905876	-0.347878	-0.347878	706	None	0	FALSE	FALSE
316	DMXL1	2970	sp|Q9Y485|DMXL1_HUMAN DmX-like protein 1 OS=Homo sapiens OX=9606 GN=DMXL1 PE=1 SV=3	0.195596	0.546387	-0.400903	-0.068627	2970	sp|Q9Y485|DMXL1_HUMAN DmX-like protein 1 OS=Homo sapiens OX=9606 GN=DMXL1 PE=1 SV=3	0.107698	0.467266	-0.55156	-0.12405	-0.12405	1227	None	0	FALSE	FALSE
317	DMXL2	2143	sp|Q8TDJ6|DMXL2_HUMAN DmX-like protein 2 OS=Homo sapiens OX=9606 GN=DMXL2 PE=1 SV=2	0.964308	0.987248	0.0255015	-5.89496e-05	2143	sp|Q8TDJ6|DMXL2_HUMAN DmX-like protein 2 OS=Homo sapiens OX=9606 GN=DMXL2 PE=1 SV=2	0.0337783	0.300649	-0.904998	-0.313382	-0.313382	1196	None	0	FALSE	FALSE
318	DNM1L	48	sp|O00429|DNM1L_HUMAN Dynamin-1-like protein OS=Homo sapiens OX=9606 GN=DNM1L PE=1 SV=2	0.0232919	0.30034	-0.853768	-0.319587	48	sp|O00429|DNM1L_HUMAN Dynamin-1-like protein OS=Homo sapiens OX=9606 GN=DNM1L PE=1 SV=2	0.026085	0.270532	-0.815046	-0.303108	-0.303108	535	None	0	FALSE	FALSE
319	DOC2A	1581	sp|Q14183|DOC2A_HUMAN Double C2-like domain-containing protein alpha OS=Homo sapiens OX=9606 GN=DOC2A PE=1 SV=5	0.62108	0.850745	0.276691	0.0105731	1581	sp|Q14183|DOC2A_HUMAN Double C2-like domain-containing protein alpha OS=Homo sapiens OX=9606 GN=DOC2A PE=1 SV=5	0.434697	0.759918	-0.985228	-0.0840273	-0.0840273	2627	None	0	FALSE	FALSE
320	DOCK1	1582	sp|Q14185|DOCK1_HUMAN Dedicator of cytokinesis protein 1 OS=Homo sapiens OX=9606 GN=DOCK1 PE=1 SV=2	0.751622	0.909477	0.367564	0.00879875	1582	sp|Q14185|DOCK1_HUMAN Dedicator of cytokinesis protein 1 OS=Homo sapiens OX=9606 GN=DOCK1 PE=1 SV=2	0.271655	0.652366	0.421812	0.0596472	0.0596472	2592	None	0	FALSE	FALSE
321	DOCK3	2044	sp|Q8IZD9|DOCK3_HUMAN Dedicator of cytokinesis protein 3 OS=Homo sapiens OX=9606 GN=DOCK3 PE=1 SV=1	0.850862	0.951976	0.175429	0.0020343	2044	sp|Q8IZD9|DOCK3_HUMAN Dedicator of cytokinesis protein 3 OS=Homo sapiens OX=9606 GN=DOCK3 PE=1 SV=1	0.275179	0.656479	-0.999774	-0.132099	-0.132099	2546	None	0	FALSE	FALSE
322	DOCK4	2059	sp|Q8N1I0|DOCK4_HUMAN Dedicator of cytokinesis protein 4 OS=Homo sapiens OX=9606 GN=DOCK4 PE=1 SV=3	0.225118	0.577396	-0.316957	-0.0508443	2059	sp|Q8N1I0|DOCK4_HUMAN Dedicator of cytokinesis protein 4 OS=Homo sapiens OX=9606 GN=DOCK4 PE=1 SV=3	0.0269485	0.273609	0.560313	0.217561	0.217561	633	None	0	FALSE	FALSE
323	DOCK7	2332	sp|Q96N67|DOCK7_HUMAN Dedicator of cytokinesis protein 7 OS=Homo sapiens OX=9606 GN=DOCK7 PE=1 SV=4	0.536847	0.807209	-0.56662	-0.0359377	2332	sp|Q96N67|DOCK7_HUMAN Dedicator of cytokinesis protein 7 OS=Homo sapiens OX=9606 GN=DOCK7 PE=1 SV=4	0.216759	0.597439	0.367817	0.0613761	0.0613761	2121	None	0	FALSE	FALSE
324	DOCK9	2491	sp|Q9BZ29|DOCK9_HUMAN Dedicator of cytokinesis protein 9 OS=Homo sapiens OX=9606 GN=DOCK9 PE=1 SV=2	0.445938	0.74602	-0.833734	-0.0671131	2491	sp|Q9BZ29|DOCK9_HUMAN Dedicator of cytokinesis protein 9 OS=Homo sapiens OX=9606 GN=DOCK9 PE=1 SV=2	0.797026	0.937732	0.383604	0.0094802	0.0094802	985	None	0	FALSE	FALSE
325	DPP6	990	sp|P42658|DPP6_HUMAN Dipeptidyl aminopeptidase-like protein 6 OS=Homo sapiens OX=9606 GN=DPP6 PE=1 SV=2	0.00293063	0.176952	2.06516	1.11869	990	sp|P42658|DPP6_HUMAN Dipeptidyl aminopeptidase-like protein 6 OS=Homo sapiens OX=9606 GN=DPP6 PE=1 SV=2	0.601598	0.861693	-0.611236	-0.0314484	-0.0314484	1802	CTX	0	FALSE	FALSE
326	DPP8	1903	sp|Q6V1X1|DPP8_HUMAN Dipeptidyl peptidase 8 OS=Homo sapiens OX=9606 GN=DPP8 PE=1 SV=1	0.0240205	0.301815	1.43975	0.494047	1903	sp|Q6V1X1|DPP8_HUMAN Dipeptidyl peptidase 8 OS=Homo sapiens OX=9606 GN=DPP8 PE=1 SV=1	0.390942	0.73156	0.458983	0.0466241	0.0466241	2729	None	0	FALSE	FALSE
328	DRG1	2916	sp|Q9Y295|DRG1_HUMAN Developmentally-regulated GTP-binding protein 1 OS=Homo sapiens OX=9606 GN=DRG1 PE=1 SV=1	0.448869	0.749616	-0.737758	-0.0592781	2916	sp|Q9Y295|DRG1_HUMAN Developmentally-regulated GTP-binding protein 1 OS=Homo sapiens OX=9606 GN=DRG1 PE=1 SV=1	0.0120127	0.20189	-0.968722	-0.438376	-0.438376	713	None	0	FALSE	FALSE
329	DRG2	1183	sp|P55039|DRG2_HUMAN Developmentally-regulated GTP-binding protein 2 OS=Homo sapiens OX=9606 GN=DRG2 PE=1 SV=1	0.192906	0.546387	-0.67709	-0.112308	1183	sp|P55039|DRG2_HUMAN Developmentally-regulated GTP-binding protein 2 OS=Homo sapiens OX=9606 GN=DRG2 PE=1 SV=1	0.0204906	0.246631	0.56262	0.234989	0.234989	1393	None	0	FALSE	FALSE
330	DTNA	2984	sp|Q9Y4J8|DTNA_HUMAN Dystrobrevin alpha OS=Homo sapiens OX=9606 GN=DTNA PE=1 SV=2	0.801841	0.933309	0.161399	0.00248791	2984	sp|Q9Y4J8|DTNA_HUMAN Dystrobrevin alpha OS=Homo sapiens OX=9606 GN=DTNA PE=1 SV=2	0.270044	0.651296	-0.991487	-0.132897	-0.132897	2237	None	0	FALSE	FALSE
331	DTX3	2091	sp|Q8N9I9|DTX3_HUMAN Probable E3 ubiquitin-protein ligase DTX3 OS=Homo sapiens OX=9606 GN=DTX3 PE=1 SV=2	0.829431	0.944855	0.207829	0.00293025	2091	sp|Q8N9I9|DTX3_HUMAN Probable E3 ubiquitin-protein ligase DTX3 OS=Homo sapiens OX=9606 GN=DTX3 PE=1 SV=2	0.0772822	0.414646	-2.03429	-0.538133	-0.538133	1349	None	0	FALSE	FALSE
332	DYSF	312	sp|O75923|DYSF_HUMAN Dysferlin OS=Homo sapiens OX=9606 GN=DYSF PE=1 SV=1	0.110208	0.456339	1.43941	0.292127	312	sp|O75923|DYSF_HUMAN Dysferlin OS=Homo sapiens OX=9606 GN=DYSF PE=1 SV=1	0.165705	0.545677	-1.13211	-0.208815	-0.208815	1831	None	0	FALSE	FALSE
333	ECH1	1482	sp|Q13011|ECH1_HUMAN Delta(3,5)-Delta(2,4)-dienoyl-CoA isomerase, mitochondrial OS=Homo sapiens OX=9606 GN=ECH1 PE=1 SV=2	0.776304	0.920271	-0.17995	-0.00534408	1482	sp|Q13011|ECH1_HUMAN Delta(3,5)-Delta(2,4)-dienoyl-CoA isomerase, mitochondrial OS=Homo sapiens OX=9606 GN=ECH1 PE=1 SV=2	0.792428	0.937119	0.228838	0.00596966	0.00596966	775	None	0	FALSE	FALSE
335	EDC4	1879	sp|Q6P2E9|EDC4_HUMAN Enhancer of mRNA-decapping protein 4 OS=Homo sapiens OX=9606 GN=EDC4 PE=1 SV=1	0.415073	0.724339	0.342797	0.0250316	1879	sp|Q6P2E9|EDC4_HUMAN Enhancer of mRNA-decapping protein 4 OS=Homo sapiens OX=9606 GN=EDC4 PE=1 SV=1	0.0998924	0.455235	0.660769	0.162802	0.162802	1900	None	0	FALSE	FALSE
337	EFHD2	2266	sp|Q96C19|EFHD2_HUMAN EF-hand domain-containing protein D2 OS=Homo sapiens OX=9606 GN=EFHD2 PE=1 SV=1	0.0410915	0.34526	0.983635	0.284848	2266	sp|Q96C19|EFHD2_HUMAN EF-hand domain-containing protein D2 OS=Homo sapiens OX=9606 GN=EFHD2 PE=1 SV=1	0.504649	0.806412	-0.599368	-0.0414776	-0.0414776	2050	None	0	FALSE	FALSE
338	EFR3A	1574	sp|Q14156|EFR3A_HUMAN Protein EFR3 homolog A OS=Homo sapiens OX=9606 GN=EFR3A PE=1 SV=2	0.134495	0.485149	-0.724953	-0.14603	1574	sp|Q14156|EFR3A_HUMAN Protein EFR3 homolog A OS=Homo sapiens OX=9606 GN=EFR3A PE=1 SV=2	0.144493	0.523407	-1.26959	-0.252444	-0.252444	1271	None	0	FALSE	FALSE
339	EFR3B	2921	sp|Q9Y2G0|EFR3B_HUMAN Protein EFR3 homolog B OS=Homo sapiens OX=9606 GN=EFR3B PE=1 SV=2	0.378677	0.69455	-0.268122	-0.0286142	2921	sp|Q9Y2G0|EFR3B_HUMAN Protein EFR3 homolog B OS=Homo sapiens OX=9606 GN=EFR3B PE=1 SV=2	0.462816	0.778417	-0.408177	-0.0313757	-0.0313757	2362	None	0	FALSE	FALSE
340	EGFR	419	sp|P00533|EGFR_HUMAN Epidermal growth factor receptor OS=Homo sapiens OX=9606 GN=EGFR PE=1 SV=2	0.197044	0.546387	-0.681771	-0.111581	419	sp|P00533|EGFR_HUMAN Epidermal growth factor receptor OS=Homo sapiens OX=9606 GN=EGFR PE=1 SV=2	0.889014	0.961824	0.046579	0.000784153	0.000784153	433	None	0	FALSE	FALSE
341	EHBP1	2107	sp|Q8NDI1|EHBP1_HUMAN EH domain-binding protein 1 OS=Homo sapiens OX=9606 GN=EHBP1 PE=1 SV=3	0.539972	0.807983	-0.597961	-0.0374339	2107	sp|Q8NDI1|EHBP1_HUMAN EH domain-binding protein 1 OS=Homo sapiens OX=9606 GN=EHBP1 PE=1 SV=3	0.999082	0.999752	-0.0194364	-1.96417e-07	-1.96417e-07	35	None	0	FALSE	FALSE
342	EHD1	2568	sp|Q9H4M9|EHD1_HUMAN EH domain-containing protein 1 OS=Homo sapiens OX=9606 GN=EHD1 PE=1 SV=2	0.243064	0.595874	-0.439081	-0.0646097	2568	sp|Q9H4M9|EHD1_HUMAN EH domain-containing protein 1 OS=Homo sapiens OX=9606 GN=EHD1 PE=1 SV=2	0.255035	0.638142	-0.427103	-0.0583397	-0.0583397	2457	None	0	FALSE	FALSE
343	EHD2	2721	sp|Q9NZN4|EHD2_HUMAN EH domain-containing protein 2 OS=Homo sapiens OX=9606 GN=EHD2 PE=1 SV=2	0.154138	0.507358	-0.949222	-0.175877	2721	sp|Q9NZN4|EHD2_HUMAN EH domain-containing protein 2 OS=Homo sapiens OX=9606 GN=EHD2 PE=1 SV=2	0.00846554	0.175283	0.845974	0.429321	0.429321	530	SPC	0	FALSE	FALSE
344	EHD3	2720	sp|Q9NZN3|EHD3_HUMAN EH domain-containing protein 3 OS=Homo sapiens OX=9606 GN=EHD3 PE=1 SV=2	0.00695946	0.214507	-0.958368	-0.471548	2720	sp|Q9NZN3|EHD3_HUMAN EH domain-containing protein 3 OS=Homo sapiens OX=9606 GN=EHD3 PE=1 SV=2	0.0237063	0.264267	-0.547823	-0.20685	-0.20685	879	CTX	0	FALSE	FALSE
346	EIF1	974	sp|P41567|EIF1_HUMAN Eukaryotic translation initiation factor 1 OS=Homo sapiens OX=9606 GN=EIF1 PE=1 SV=1	0.619506	0.84984	-0.709261	-0.034141	974	sp|P41567|EIF1_HUMAN Eukaryotic translation initiation factor 1 OS=Homo sapiens OX=9606 GN=EIF1 PE=1 SV=1	0.946427	0.977877	0.0527905	0.000402656	0.000402656	155	None	0	FALSE	FALSE
347	EIF1B	234	sp|O60739|EIF1B_HUMAN Eukaryotic translation initiation factor 1b OS=Homo sapiens OX=9606 GN=EIF1B PE=1 SV=2	0.35231	0.671566	-0.549107	-0.0585395	234	sp|O60739|EIF1B_HUMAN Eukaryotic translation initiation factor 1b OS=Homo sapiens OX=9606 GN=EIF1B PE=1 SV=2	0.631632	0.875941	-0.441116	-0.0202882	-0.0202882	1204	None	0	FALSE	FALSE
348	EIF3A	1572	sp|Q14152|EIF3A_HUMAN Eukaryotic translation initiation factor 3 subunit A OS=Homo sapiens OX=9606 GN=EIF3A PE=1 SV=1	0.00429625	0.18539	-1.58071	-0.838983	1572	sp|Q14152|EIF3A_HUMAN Eukaryotic translation initiation factor 3 subunit A OS=Homo sapiens OX=9606 GN=EIF3A PE=1 SV=1	0.740366	0.920702	-0.156722	-0.00436505	-0.00436505	1005	CTX	0	FALSE	FALSE
349	EIF3B	1201	sp|P55884|EIF3B_HUMAN Eukaryotic translation initiation factor 3 subunit B OS=Homo sapiens OX=9606 GN=EIF3B PE=1 SV=3	0.780423	0.920848	-0.110305	-0.003595	1201	sp|P55884|EIF3B_HUMAN Eukaryotic translation initiation factor 3 subunit B OS=Homo sapiens OX=9606 GN=EIF3B PE=1 SV=3	0.0300715	0.289	-0.741704	-0.264503	-0.264503	1062	None	0	FALSE	FALSE
350	EIF3D	136	sp|O15371|EIF3D_HUMAN Eukaryotic translation initiation factor 3 subunit D OS=Homo sapiens OX=9606 GN=EIF3D PE=1 SV=1	0.146916	0.4978	-1.32284	-0.248342	136	sp|O15371|EIF3D_HUMAN Eukaryotic translation initiation factor 3 subunit D OS=Homo sapiens OX=9606 GN=EIF3D PE=1 SV=1	0.354195	0.707316	0.898607	0.0990748	0.0990748	2985	None	0	FALSE	FALSE
352	EIF3F	44	sp|O00303|EIF3F_HUMAN Eukaryotic translation initiation factor 3 subunit F OS=Homo sapiens OX=9606 GN=EIF3F PE=1 SV=1	0.289956	0.632955	-0.554649	-0.0701199	44	sp|O00303|EIF3F_HUMAN Eukaryotic translation initiation factor 3 subunit F OS=Homo sapiens OX=9606 GN=EIF3F PE=1 SV=1	0.267632	0.64817	-1.00507	-0.135674	-0.135674	2263	None	0	FALSE	FALSE
353	EIF3H	137	sp|O15372|EIF3H_HUMAN Eukaryotic translation initiation factor 3 subunit H OS=Homo sapiens OX=9606 GN=EIF3H PE=1 SV=1	0.0831238	0.421766	-0.921654	-0.227455	137	sp|O15372|EIF3H_HUMAN Eukaryotic translation initiation factor 3 subunit H OS=Homo sapiens OX=9606 GN=EIF3H PE=1 SV=1	0.795671	0.937284	0.119405	0.00325823	0.00325823	608	None	0	FALSE	FALSE
354	EIF3I	1513	sp|Q13347|EIF3I_HUMAN Eukaryotic translation initiation factor 3 subunit I OS=Homo sapiens OX=9606 GN=EIF3I PE=1 SV=1	0.028328	0.309832	-1.75794	-0.608532	1513	sp|Q13347|EIF3I_HUMAN Eukaryotic translation initiation factor 3 subunit I OS=Homo sapiens OX=9606 GN=EIF3I PE=1 SV=1	0.599386	0.861032	-0.344054	-0.0174248	-0.0174248	1689	None	0	FALSE	FALSE
355	EIF3L	2909	sp|Q9Y262|EIF3L_HUMAN Eukaryotic translation initiation factor 3 subunit L OS=Homo sapiens OX=9606 GN=EIF3L PE=1 SV=1	0.0662293	0.385253	-1.44076	-0.381866	2909	sp|Q9Y262|EIF3L_HUMAN Eukaryotic translation initiation factor 3 subunit L OS=Homo sapiens OX=9606 GN=EIF3L PE=1 SV=1	0.36159	0.708232	-0.483875	-0.0494519	-0.0494519	2908	None	0	FALSE	FALSE
356	EIF3M	1932	sp|Q7L2H7|EIF3M_HUMAN Eukaryotic translation initiation factor 3 subunit M OS=Homo sapiens OX=9606 GN=EIF3M PE=1 SV=1	0.197323	0.546387	-1.37604	-0.218334	1932	sp|Q7L2H7|EIF3M_HUMAN Eukaryotic translation initiation factor 3 subunit M OS=Homo sapiens OX=9606 GN=EIF3M PE=1 SV=1	0.737535	0.92066	-0.170613	-0.0048614	-0.0048614	759	None	0	FALSE	FALSE
357	ELMO1	2190	sp|Q92556|ELMO1_HUMAN Engulfment and cell motility protein 1 OS=Homo sapiens OX=9606 GN=ELMO1 PE=1 SV=2	0.0358299	0.330489	-0.71746	-0.239946	2190	sp|Q92556|ELMO1_HUMAN Engulfment and cell motility protein 1 OS=Homo sapiens OX=9606 GN=ELMO1 PE=1 SV=2	0.801137	0.940141	-0.142805	-0.00289799	-0.00289799	607	None	0	FALSE	FALSE
358	ELMO2	2317	sp|Q96JJ3|ELMO2_HUMAN Engulfment and cell motility protein 2 OS=Homo sapiens OX=9606 GN=ELMO2 PE=1 SV=2	0.671432	0.873468	-0.316825	-0.0135776	2317	sp|Q96JJ3|ELMO2_HUMAN Engulfment and cell motility protein 2 OS=Homo sapiens OX=9606 GN=ELMO2 PE=1 SV=2	0.44979	0.770736	-0.64476	-0.0522368	-0.0522368	2418	None	0	FALSE	FALSE
359	ELP2	1860	sp|Q6IA86|ELP2_HUMAN Elongator complex protein 2 OS=Homo sapiens OX=9606 GN=ELP2 PE=1 SV=2	0.628579	0.852978	-0.195702	-0.0104926	1860	sp|Q6IA86|ELP2_HUMAN Elongator complex protein 2 OS=Homo sapiens OX=9606 GN=ELP2 PE=1 SV=2	0.787308	0.935473	-0.159472	-0.00354093	-0.00354093	738	None	0	FALSE	FALSE
360	EMD	1086	sp|P50402|EMD_HUMAN Emerin OS=Homo sapiens OX=9606 GN=EMD PE=1 SV=1	0.786146	0.922186	0.164749	0.00278703	1086	sp|P50402|EMD_HUMAN Emerin OS=Homo sapiens OX=9606 GN=EMD PE=1 SV=1	0.0276836	0.277301	0.876343	0.334072	0.334072	673	None	0	FALSE	FALSE
361	ENPP6	1900	sp|Q6UWR7|ENPP6_HUMAN Glycerophosphocholine cholinephosphodiesterase ENPP6 OS=Homo sapiens OX=9606 GN=ENPP6 PE=1 SV=2	0.832769	0.945543	-0.154706	-0.00342415	1900	sp|Q6UWR7|ENPP6_HUMAN Glycerophosphocholine cholinephosphodiesterase ENPP6 OS=Homo sapiens OX=9606 GN=ENPP6 PE=1 SV=2	0.950636	0.98019	0.0154333	0.000173127	0.000173127	185	None	0	FALSE	FALSE
362	EPB42	685	sp|P16452|EPB42_HUMAN Erythrocyte membrane protein band 4.2 OS=Homo sapiens OX=9606 GN=EPB42 PE=1 SV=3	0.831851	0.945543	-0.137685	-0.00314762	685	sp|P16452|EPB42_HUMAN Erythrocyte membrane protein band 4.2 OS=Homo sapiens OX=9606 GN=EPB42 PE=1 SV=3	0.383408	0.723891	-1.07055	-0.105214	-0.105214	2903	None	0	FALSE	FALSE
363	EPHA4	1176	sp|P54764|EPHA4_HUMAN Ephrin type-A receptor 4 OS=Homo sapiens OX=9606 GN=EPHA4 PE=1 SV=1	0.291681	0.634662	-0.630119	-0.078602	1176	sp|P54764|EPHA4_HUMAN Ephrin type-A receptor 4 OS=Homo sapiens OX=9606 GN=EPHA4 PE=1 SV=1	0.17084	0.550027	1.13533	0.212266	0.212266	1487	None	0	TRUE	TRUE
364	EPHB6	126	sp|O15197|EPHB6_HUMAN Ephrin type-B receptor 6 OS=Homo sapiens OX=9606 GN=EPHB6 PE=1 SV=4	0.194025	0.546387	-0.880913	-0.143608	126	sp|O15197|EPHB6_HUMAN Ephrin type-B receptor 6 OS=Homo sapiens OX=9606 GN=EPHB6 PE=1 SV=4	0.755859	0.928876	-0.463463	-0.0130116	-0.0130116	968	None	0	FALSE	FALSE
365	EPM2A	371	sp|O95278|EPM2A_HUMAN Laforin OS=Homo sapiens OX=9606 GN=EPM2A PE=1 SV=2	0.298446	0.641743	-0.673768	-0.0821444	371	sp|O95278|EPM2A_HUMAN Laforin OS=Homo sapiens OX=9606 GN=EPM2A PE=1 SV=2	0.114921	0.476772	0.616078	0.142822	0.142822	1851	None	0	FALSE	FALSE
366	EPN1	3022	sp|Q9Y6I3|EPN1_HUMAN Epsin-1 OS=Homo sapiens OX=9606 GN=EPN1 PE=1 SV=2	0.626261	0.852612	-0.153395	-0.00869849	3022	sp|Q9Y6I3|EPN1_HUMAN Epsin-1 OS=Homo sapiens OX=9606 GN=EPN1 PE=1 SV=2	0.54736	0.831272	-0.354709	-0.021185	-0.021185	2150	None	0	FALSE	FALSE
367	EPS15	988	sp|P42566|EPS15_HUMAN Epidermal growth factor receptor substrate 15 OS=Homo sapiens OX=9606 GN=EPS15 PE=1 SV=2	0.0884345	0.431308	1.88299	0.423314	988	sp|P42566|EPS15_HUMAN Epidermal growth factor receptor substrate 15 OS=Homo sapiens OX=9606 GN=EPS15 PE=1 SV=2	0.496188	0.80341	-0.679034	-0.0483211	-0.0483211	2528	None	0	FALSE	FALSE
368	ERC2	119	sp|O15083|ERC2_HUMAN ERC protein 2 OS=Homo sapiens OX=9606 GN=ERC2 PE=1 SV=3	0.269135	0.618354	0.606117	0.0701405	119	sp|O15083|ERC2_HUMAN ERC protein 2 OS=Homo sapiens OX=9606 GN=ERC2 PE=1 SV=3	0.920277	0.971464	0.121414	0.00120169	0.00120169	116	None	0	FALSE	FALSE
369	ERH	1358	sp|P84090|ERH_HUMAN Enhancer of rudimentary homolog OS=Homo sapiens OX=9606 GN=ERH PE=1 SV=1	0.506319	0.785093	-0.366591	-0.02641	1358	sp|P84090|ERH_HUMAN Enhancer of rudimentary homolog OS=Homo sapiens OX=9606 GN=ERH PE=1 SV=1	0.63233	0.875941	-0.587661	-0.0272391	-0.0272391	1989	None	0	FALSE	FALSE
370	ERP44	2431	sp|Q9BS26|ERP44_HUMAN Endoplasmic reticulum resident protein 44 OS=Homo sapiens OX=9606 GN=ERP44 PE=1 SV=1	0.860778	0.955037	-0.135402	-0.00253072	2431	sp|Q9BS26|ERP44_HUMAN Endoplasmic reticulum resident protein 44 OS=Homo sapiens OX=9606 GN=ERP44 PE=1 SV=1	0.620846	0.869748	-0.343648	-0.016207	-0.016207	1763	None	0	FALSE	FALSE
371	ESYT1	2435	sp|Q9BSJ8|ESYT1_HUMAN Extended synaptotagmin-1 OS=Homo sapiens OX=9606 GN=ESYT1 PE=1 SV=1	0.0201459	0.30034	-0.977589	-0.377771	2435	sp|Q9BSJ8|ESYT1_HUMAN Extended synaptotagmin-1 OS=Homo sapiens OX=9606 GN=ESYT1 PE=1 SV=1	0.194383	0.583737	-0.498216	-0.0820732	-0.0820732	2111	None	0	FALSE	FALSE
372	ESYT2	3	sp|A0FGR8|ESYT2_HUMAN Extended synaptotagmin-2 OS=Homo sapiens OX=9606 GN=ESYT2 PE=1 SV=1	0.892872	0.966264	-0.0372207	-0.000857774	3	sp|A0FGR8|ESYT2_HUMAN Extended synaptotagmin-2 OS=Homo sapiens OX=9606 GN=ESYT2 PE=1 SV=1	0.0924451	0.444307	-1.0448	-0.254945	-0.254945	1556	None	0	FALSE	FALSE
373	ETFA	644	sp|P13804|ETFA_HUMAN Electron transfer flavoprotein subunit alpha, mitochondrial OS=Homo sapiens OX=9606 GN=ETFA PE=1 SV=1	0.30027	0.643666	0.924829	0.100652	644	sp|P13804|ETFA_HUMAN Electron transfer flavoprotein subunit alpha, mitochondrial OS=Homo sapiens OX=9606 GN=ETFA PE=1 SV=1	0.92566	0.971464	0.0358536	0.000428566	0.000428566	77	None	0	FALSE	FALSE
374	ETFB	946	sp|P38117|ETFB_HUMAN Electron transfer flavoprotein subunit beta OS=Homo sapiens OX=9606 GN=ETFB PE=1 SV=3	0.876922	0.963727	-0.0698313	-0.00140038	946	sp|P38117|ETFB_HUMAN Electron transfer flavoprotein subunit beta OS=Homo sapiens OX=9606 GN=ETFB PE=1 SV=3	0.756876	0.929361	0.247004	0.00767478	0.00767478	1374	None	0	FALSE	FALSE
375	EVI5L	2270	sp|Q96CN4|EVI5L_HUMAN EVI5-like protein OS=Homo sapiens OX=9606 GN=EVI5L PE=1 SV=1	0.282809	0.626873	0.656863	0.07357	2270	sp|Q96CN4|EVI5L_HUMAN EVI5-like protein OS=Homo sapiens OX=9606 GN=EVI5L PE=1 SV=1	0.189374	0.577322	0.996326	0.175788	0.175788	1920	None	0	FALSE	FALSE
376	EXD2	2683	sp|Q9NVH0|EXD2_HUMAN Exonuclease 3-5 domain-containing protein 2 OS=Homo sapiens OX=9606 GN=EXD2 PE=1 SV=2	0.23659	0.589815	-1.22939	-0.173873	2683	sp|Q9NVH0|EXD2_HUMAN Exonuclease 3-5 domain-containing protein 2 OS=Homo sapiens OX=9606 GN=EXD2 PE=1 SV=2	0.7649	0.931172	-0.257294	-0.00670062	-0.00670062	837	None	0	FALSE	FALSE
377	EXOC1	2678	sp|Q9NV70|EXOC1_HUMAN Exocyst complex component 1 OS=Homo sapiens OX=9606 GN=EXOC1 PE=1 SV=4	0.101451	0.452306	-0.627124	-0.145326	2678	sp|Q9NV70|EXOC1_HUMAN Exocyst complex component 1 OS=Homo sapiens OX=9606 GN=EXOC1 PE=1 SV=4	0.737488	0.92066	0.111324	0.00408426	0.00408426	899	None	0	FALSE	FALSE
378	EXOC2	2322	sp|Q96KP1|EXOC2_HUMAN Exocyst complex component 2 OS=Homo sapiens OX=9606 GN=EXOC2 PE=1 SV=1	0.135097	0.485149	-0.546015	-0.111738	2322	sp|Q96KP1|EXOC2_HUMAN Exocyst complex component 2 OS=Homo sapiens OX=9606 GN=EXOC2 PE=1 SV=1	0.178799	0.557362	0.443045	0.0826002	0.0826002	1615	None	0	FALSE	FALSE
379	EXOC3	228	sp|O60645|EXOC3_HUMAN Exocyst complex component 3 OS=Homo sapiens OX=9606 GN=EXOC3 PE=1 SV=3	0.301472	0.643666	-0.342454	-0.0437852	228	sp|O60645|EXOC3_HUMAN Exocyst complex component 3 OS=Homo sapiens OX=9606 GN=EXOC3 PE=1 SV=3	0.189733	0.577322	0.630428	0.112209	0.112209	1491	None	0	FALSE	FALSE
380	EXOC4	2252	sp|Q96A65|EXOC4_HUMAN Exocyst complex component 4 OS=Homo sapiens OX=9606 GN=EXOC4 PE=1 SV=1	0.200968	0.547457	-0.534276	-0.0877825	2252	sp|Q96A65|EXOC4_HUMAN Exocyst complex component 4 OS=Homo sapiens OX=9606 GN=EXOC4 PE=1 SV=1	0.61405	0.86759	-0.188685	-0.00870582	-0.00870582	1941	None	0	FALSE	FALSE
381	EXOC5	51	sp|O00471|EXOC5_HUMAN Exocyst complex component 5 OS=Homo sapiens OX=9606 GN=EXOC5 PE=1 SV=1	0.143149	0.496745	-0.87255	-0.168699	51	sp|O00471|EXOC5_HUMAN Exocyst complex component 5 OS=Homo sapiens OX=9606 GN=EXOC5 PE=1 SV=1	0.332048	0.692153	-0.766986	-0.086122	-0.086122	2861	None	0	FALSE	FALSE
382	EXOC6	2124	sp|Q8TAG9|EXOC6_HUMAN Exocyst complex component 6 OS=Homo sapiens OX=9606 GN=EXOC6 PE=1 SV=3	0.487484	0.772402	0.598268	0.0378608	2124	sp|Q8TAG9|EXOC6_HUMAN Exocyst complex component 6 OS=Homo sapiens OX=9606 GN=EXOC6 PE=1 SV=3	0.818369	0.946117	0.360592	0.00789525	0.00789525	687	None	0	FALSE	FALSE
383	EXOC7	2883	sp|Q9UPT5|EXOC7_HUMAN Exocyst complex component 7 OS=Homo sapiens OX=9606 GN=EXOC7 PE=1 SV=3	0.264872	0.615522	-0.492372	-0.0673988	2883	sp|Q9UPT5|EXOC7_HUMAN Exocyst complex component 7 OS=Homo sapiens OX=9606 GN=EXOC7 PE=1 SV=3	0.425817	0.753893	0.459775	0.0424527	0.0424527	2398	None	0	FALSE	FALSE
384	EXOC8	2041	sp|Q8IYI6|EXOC8_HUMAN Exocyst complex component 8 OS=Homo sapiens OX=9606 GN=EXOC8 PE=1 SV=2	0.109994	0.456339	-0.650681	-0.145122	2041	sp|Q8IYI6|EXOC8_HUMAN Exocyst complex component 8 OS=Homo sapiens OX=9606 GN=EXOC8 PE=1 SV=2	0.489731	0.799051	0.33209	0.0259995	0.0259995	2500	None	0	FALSE	FALSE
385	FABP5	1383	sp|Q01469|FABP5_HUMAN Fatty acid-binding protein 5 OS=Homo sapiens OX=9606 GN=FABP5 PE=1 SV=3	0.862133	0.955149	-0.0946401	-0.00193074	1383	sp|Q01469|FABP5_HUMAN Fatty acid-binding protein 5 OS=Homo sapiens OX=9606 GN=FABP5 PE=1 SV=3	0.772506	0.932442	0.194396	0.00569657	0.00569657	1724	None	0	FALSE	FALSE
386	FABP7	145	sp|O15540|FABP7_HUMAN Fatty acid-binding protein, brain OS=Homo sapiens OX=9606 GN=FABP7 PE=1 SV=3	0.657444	0.865602	-0.371129	-0.016455	145	sp|O15540|FABP7_HUMAN Fatty acid-binding protein, brain OS=Homo sapiens OX=9606 GN=FABP7 PE=1 SV=3	0.81641	0.946117	-0.152074	-0.00284709	-0.00284709	1071	None	0	FALSE	FALSE
388	FAF2	2271	sp|Q96CS3|FAF2_HUMAN FAS-associated factor 2 OS=Homo sapiens OX=9606 GN=FAF2 PE=1 SV=2	0.776393	0.920271	-0.0538433	-0.00231491	2271	sp|Q96CS3|FAF2_HUMAN FAS-associated factor 2 OS=Homo sapiens OX=9606 GN=FAF2 PE=1 SV=2	0.29752	0.671738	1.06031	0.136148	0.136148	2714	None	0	FALSE	FALSE
389	FARP1	2978	sp|Q9Y4F1|FARP1_HUMAN FERM, ARHGEF and pleckstrin domain-containing protein 1 OS=Homo sapiens OX=9606 GN=FARP1 PE=1 SV=1	0.932448	0.976774	0.00344442	-0.000259739	2978	sp|Q9Y4F1|FARP1_HUMAN FERM, ARHGEF and pleckstrin domain-containing protein 1 OS=Homo sapiens OX=9606 GN=FARP1 PE=1 SV=1	0.776163	0.933966	-0.116008	-0.00260431	-0.00260431	926	None	0	FALSE	FALSE
390	FBLN1	775	sp|P23142|FBLN1_HUMAN Fibulin-1 OS=Homo sapiens OX=9606 GN=FBLN1 PE=1 SV=4	0.875468	0.963354	-0.304629	-0.00437942	775	sp|P23142|FBLN1_HUMAN Fibulin-1 OS=Homo sapiens OX=9606 GN=FBLN1 PE=1 SV=4	0.245823	0.628641	1.3776	0.203978	0.203978	2435	None	0	FALSE	FALSE
391	FBN1	917	sp|P35555|FBN1_HUMAN Fibrillin-1 OS=Homo sapiens OX=9606 GN=FBN1 PE=1 SV=4	0.993709	0.996849	0.0271271	-9.26272e-06	917	sp|P35555|FBN1_HUMAN Fibrillin-1 OS=Homo sapiens OX=9606 GN=FBN1 PE=1 SV=4	0.350715	0.705175	0.768881	0.0858525	0.0858525	2954	None	0	FALSE	FALSE
393	FGD4	2326	sp|Q96M96|FGD4_HUMAN FYVE, RhoGEF and PH domain-containing protein 4 OS=Homo sapiens OX=9606 GN=FGD4 PE=1 SV=2	0.115236	0.462287	0.75644	0.146271	2326	sp|Q96M96|FGD4_HUMAN FYVE, RhoGEF and PH domain-containing protein 4 OS=Homo sapiens OX=9606 GN=FGD4 PE=1 SV=2	0.89267	0.961824	0.06136	0.000931688	0.000931688	308	None	0	FALSE	FALSE
395	FHL1	1551	sp|Q13642|FHL1_HUMAN Four and a half LIM domains protein 1 OS=Homo sapiens OX=9606 GN=FHL1 PE=1 SV=4	0.594079	0.836142	-0.294468	-0.0166456	1551	sp|Q13642|FHL1_HUMAN Four and a half LIM domains protein 1 OS=Homo sapiens OX=9606 GN=FHL1 PE=1 SV=4	0.284469	0.66081	-0.582234	-0.0739994	-0.0739994	2575	None	0	FALSE	FALSE
396	FIBP	167	sp|O43427|FIBP_HUMAN Acidic fibroblast growth factor intracellular-binding protein OS=Homo sapiens OX=9606 GN=FIBP PE=1 SV=3	0.575112	0.824437	0.459991	0.021896	167	sp|O43427|FIBP_HUMAN Acidic fibroblast growth factor intracellular-binding protein OS=Homo sapiens OX=9606 GN=FIBP PE=1 SV=3	0.674326	0.884775	0.508331	0.0215877	0.0215877	2032	None	0	FALSE	FALSE
397	FIG4	2193	sp|Q92562|FIG4_HUMAN Polyphosphoinositide phosphatase OS=Homo sapiens OX=9606 GN=FIG4 PE=1 SV=1	0.88486	0.965724	0.197358	0.00179519	2193	sp|Q92562|FIG4_HUMAN Polyphosphoinositide phosphatase OS=Homo sapiens OX=9606 GN=FIG4 PE=1 SV=1	0.587924	0.856911	-0.643981	-0.0346838	-0.0346838	2021	None	0	FALSE	FALSE
399	FKBP2	823	sp|P26885|FKBP2_HUMAN Peptidyl-prolyl cis-trans isomerase FKBP2 OS=Homo sapiens OX=9606 GN=FKBP2 PE=1 SV=2	0.903966	0.967628	0.185989	0.00137283	823	sp|P26885|FKBP2_HUMAN Peptidyl-prolyl cis-trans isomerase FKBP2 OS=Homo sapiens OX=9606 GN=FKBP2 PE=1 SV=2	0.139696	0.514805	-1.00474	-0.202525	-0.202525	1274	None	0	FALSE	FALSE
400	FKBP3	1377	sp|Q00688|FKBP3_HUMAN Peptidyl-prolyl cis-trans isomerase FKBP3 OS=Homo sapiens OX=9606 GN=FKBP3 PE=1 SV=1	0.55007	0.809518	0.528049	0.0275158	1377	sp|Q00688|FKBP3_HUMAN Peptidyl-prolyl cis-trans isomerase FKBP3 OS=Homo sapiens OX=9606 GN=FKBP3 PE=1 SV=1	0.757903	0.929857	-0.310342	-0.00846278	-0.00846278	1470	None	0	FALSE	FALSE
401	FKBP4	1401	sp|Q02790|FKBP4_HUMAN Peptidyl-prolyl cis-trans isomerase FKBP4 OS=Homo sapiens OX=9606 GN=FKBP4 PE=1 SV=3	0.015507	0.273604	-1.60014	-0.64907	1401	sp|Q02790|FKBP4_HUMAN Peptidyl-prolyl cis-trans isomerase FKBP4 OS=Homo sapiens OX=9606 GN=FKBP4 PE=1 SV=3	0.687612	0.894342	-0.309722	-0.01141	-0.01141	1311	None	0	FALSE	FALSE
403	FKBP8	1595	sp|Q14318|FKBP8_HUMAN Peptidyl-prolyl cis-trans isomerase FKBP8 OS=Homo sapiens OX=9606 GN=FKBP8 PE=1 SV=2	0.888632	0.965724	0.20006	0.00176301	1595	sp|Q14318|FKBP8_HUMAN Peptidyl-prolyl cis-trans isomerase FKBP8 OS=Homo sapiens OX=9606 GN=FKBP8 PE=1 SV=2	0.535947	0.824215	0.575847	0.0385592	0.0385592	1741	None	0	FALSE	FALSE
404	FLII	1485	sp|Q13045|FLII_HUMAN Protein flightless-1 homolog OS=Homo sapiens OX=9606 GN=FLII PE=1 SV=2	0.0295503	0.309832	-1.17759	-0.407503	1485	sp|Q13045|FLII_HUMAN Protein flightless-1 homolog OS=Homo sapiens OX=9606 GN=FLII PE=1 SV=2	0.0581211	0.372306	-1.0379	-0.302589	-0.302589	1289	None	0	FALSE	FALSE
405	FLNA	745	sp|P21333|FLNA_HUMAN Filamin-A OS=Homo sapiens OX=9606 GN=FLNA PE=1 SV=4	0.101578	0.452306	-0.954205	-0.216181	745	sp|P21333|FLNA_HUMAN Filamin-A OS=Homo sapiens OX=9606 GN=FLNA PE=1 SV=4	0.25115	0.633179	0.442056	0.0661541	0.0661541	2056	None	0	FALSE	FALSE
406	FLNB	278	sp|O75369|FLNB_HUMAN Filamin-B OS=Homo sapiens OX=9606 GN=FLNB PE=1 SV=2	0.576292	0.825017	-0.840619	-0.0461622	278	sp|O75369|FLNB_HUMAN Filamin-B OS=Homo sapiens OX=9606 GN=FLNB PE=1 SV=2	0.157812	0.538366	0.814773	0.160115	0.160115	1937	None	0	FALSE	FALSE
407	FLNC	1594	sp|Q14315|FLNC_HUMAN Filamin-C OS=Homo sapiens OX=9606 GN=FLNC PE=1 SV=3	0.75663	0.911883	-0.121637	-0.00434365	1594	sp|Q14315|FLNC_HUMAN Filamin-C OS=Homo sapiens OX=9606 GN=FLNC PE=1 SV=3	0.00981386	0.182272	0.706787	0.348954	0.348954	78	SPC	0	FALSE	FALSE
408	FLOT1	316	sp|O75955|FLOT1_HUMAN Flotillin-1 OS=Homo sapiens OX=9606 GN=FLOT1 PE=1 SV=3	0.19709	0.546387	-0.593364	-0.0979489	316	sp|O75955|FLOT1_HUMAN Flotillin-1 OS=Homo sapiens OX=9606 GN=FLOT1 PE=1 SV=3	0.651882	0.883281	0.100229	0.00524446	0.00524446	1810	None	0	FALSE	FALSE
409	FLOT2	1590	sp|Q14254|FLOT2_HUMAN Flotillin-2 OS=Homo sapiens OX=9606 GN=FLOT2 PE=1 SV=2	0.407502	0.718602	-0.306396	-0.0297108	1590	sp|Q14254|FLOT2_HUMAN Flotillin-2 OS=Homo sapiens OX=9606 GN=FLOT2 PE=1 SV=2	0.675304	0.885318	-0.190133	-0.00706763	-0.00706763	484	None	0	FALSE	FALSE
410	FMN2	2712	sp|Q9NZ56|FMN2_HUMAN Formin-2 OS=Homo sapiens OX=9606 GN=FMN2 PE=1 SV=4	0.361548	0.67838	0.74431	0.0676989	2712	sp|Q9NZ56|FMN2_HUMAN Formin-2 OS=Homo sapiens OX=9606 GN=FMN2 PE=1 SV=4	0.207729	0.590538	1.26832	0.210559	0.210559	2232	None	0	FALSE	FALSE
411	FMNL2	2345	sp|Q96PY5|FMNL2_HUMAN Formin-like protein 2 OS=Homo sapiens OX=9606 GN=FMNL2 PE=1 SV=3	0.812979	0.938579	-0.121532	-0.00322281	2345	sp|Q96PY5|FMNL2_HUMAN Formin-like protein 2 OS=Homo sapiens OX=9606 GN=FMNL2 PE=1 SV=3	0.76588	0.931172	0.0389788	0.00156665	0.00156665	956	None	0	FALSE	FALSE
412	FMOD	1427	sp|Q06828|FMOD_HUMAN Fibromodulin OS=Homo sapiens OX=9606 GN=FMOD PE=1 SV=2	0.518567	0.795689	-2.22464	-0.141192	1427	sp|Q06828|FMOD_HUMAN Fibromodulin OS=Homo sapiens OX=9606 GN=FMOD PE=1 SV=2	0.216311	0.596754	2.16418	0.348071	0.348071	2346	None	0	FALSE	FALSE
413	FN3K	2559	sp|Q9H479|FN3K_HUMAN Fructosamine-3-kinase OS=Homo sapiens OX=9606 GN=FN3K PE=1 SV=1	0.478549	0.76807	-0.375709	-0.0292362	2559	sp|Q9H479|FN3K_HUMAN Fructosamine-3-kinase OS=Homo sapiens OX=9606 GN=FN3K PE=1 SV=1	0.982897	0.994896	-0.0126205	8.56214e-06	8.56214e-06	158	None	0	FALSE	FALSE
414	FNTA	1056	sp|P49354|FNTA_HUMAN Protein farnesyltransferase/geranylgeranyltransferase type-1 subunit alpha OS=Homo sapiens OX=9606 GN=FNTA PE=1 SV=1	0.423967	0.732456	1.0348	0.0807396	1056	sp|P49354|FNTA_HUMAN Protein farnesyltransferase/geranylgeranyltransferase type-1 subunit alpha OS=Homo sapiens OX=9606 GN=FNTA PE=1 SV=1	0.539932	0.825665	-0.516101	-0.0320309	-0.0320309	1734	None	0	FALSE	FALSE
415	FNTB	1057	sp|P49356|FNTB_HUMAN Protein farnesyltransferase subunit beta OS=Homo sapiens OX=9606 GN=FNTB PE=1 SV=1	0.547151	0.809094	-0.782911	-0.0472082	1057	sp|P49356|FNTB_HUMAN Protein farnesyltransferase subunit beta OS=Homo sapiens OX=9606 GN=FNTB PE=1 SV=1	0.70168	0.900157	0.281915	0.01105	0.01105	1570	None	0	FALSE	FALSE
416	FRMD5	1963	sp|Q7Z6J6|FRMD5_HUMAN FERM domain-containing protein 5 OS=Homo sapiens OX=9606 GN=FRMD5 PE=1 SV=1	0.885301	0.965724	0.143251	0.00116277	1963	sp|Q7Z6J6|FRMD5_HUMAN FERM domain-containing protein 5 OS=Homo sapiens OX=9606 GN=FRMD5 PE=1 SV=1	0.605297	0.863677	0.236231	0.0132685	0.0132685	1406	None	0	FALSE	FALSE
417	FRY	1817	sp|Q5TBA9|FRY_HUMAN Protein furry homolog OS=Homo sapiens OX=9606 GN=FRY PE=1 SV=1	0.0370341	0.331678	2.05801	0.629927	1817	sp|Q5TBA9|FRY_HUMAN Protein furry homolog OS=Homo sapiens OX=9606 GN=FRY PE=1 SV=1	0.573477	0.849295	-0.704566	-0.039819	-0.039819	1590	None	0	FALSE	FALSE
418	FRYL	348	sp|O94915|FRYL_HUMAN Protein furry homolog-like OS=Homo sapiens OX=9606 GN=FRYL PE=1 SV=2	0.555883	0.813086	-0.618186	-0.036796	348	sp|O94915|FRYL_HUMAN Protein furry homolog-like OS=Homo sapiens OX=9606 GN=FRYL PE=1 SV=2	0.243006	0.626402	0.824343	0.124091	0.124091	2305	None	0	FALSE	FALSE
419	FSCN1	1721	sp|Q16658|FSCN1_HUMAN Fascin OS=Homo sapiens OX=9606 GN=FSCN1 PE=1 SV=3	0.234415	0.58633	-0.553781	-0.0820438	1721	sp|Q16658|FSCN1_HUMAN Fascin OS=Homo sapiens OX=9606 GN=FSCN1 PE=1 SV=3	0.942926	0.97647	0.01907	0.000223249	0.000223249	220	None	0	FALSE	FALSE
420	FSD1	2446	sp|Q9BTV5|FSD1_HUMAN Fibronectin type III and SPRY domain-containing protein 1 OS=Homo sapiens OX=9606 GN=FSD1 PE=1 SV=1	0.171724	0.531035	-1.47446	-0.253472	2446	sp|Q9BTV5|FSD1_HUMAN Fibronectin type III and SPRY domain-containing protein 1 OS=Homo sapiens OX=9606 GN=FSD1 PE=1 SV=1	0.13235	0.502401	-0.75988	-0.156479	-0.156479	2025	None	0	FALSE	FALSE
421	FSD1L	2480	sp|Q9BXM9|FSD1L_HUMAN FSD1-like protein OS=Homo sapiens OX=9606 GN=FSD1L PE=1 SV=2	0.168115	0.523241	-1.13343	-0.198861	2480	sp|Q9BXM9|FSD1L_HUMAN FSD1-like protein OS=Homo sapiens OX=9606 GN=FSD1L PE=1 SV=2	0.0171471	0.228967	-1.00336	-0.417773	-0.417773	176	None	0	FALSE	FALSE
422	FUBP3	2304	sp|Q96I24|FUBP3_HUMAN Far upstream element-binding protein 3 OS=Homo sapiens OX=9606 GN=FUBP3 PE=1 SV=2	0.303796	0.646187	0.605287	0.063573	2304	sp|Q96I24|FUBP3_HUMAN Far upstream element-binding protein 3 OS=Homo sapiens OX=9606 GN=FUBP3 PE=1 SV=2	0.292844	0.668189	0.36137	0.0484741	0.0484741	2423	None	0	FALSE	FALSE
423	FXR1	1101	sp|P51114|FXR1_HUMAN Fragile X mental retardation syndrome-related protein 1 OS=Homo sapiens OX=9606 GN=FXR1 PE=1 SV=3	0.0519464	0.360462	-1.64435	-0.473137	1101	sp|P51114|FXR1_HUMAN Fragile X mental retardation syndrome-related protein 1 OS=Homo sapiens OX=9606 GN=FXR1 PE=1 SV=3	0.349862	0.705175	0.726815	0.0814482	0.0814482	2959	None	0	FALSE	FALSE
424	FXR2	1102	sp|P51116|FXR2_HUMAN Fragile X mental retardation syndrome-related protein 2 OS=Homo sapiens OX=9606 GN=FXR2 PE=1 SV=2	0.761948	0.913903	0.339763	0.00766147	1102	sp|P51116|FXR2_HUMAN Fragile X mental retardation syndrome-related protein 2 OS=Homo sapiens OX=9606 GN=FXR2 PE=1 SV=2	0.96488	0.985283	0.0172897	0.000129181	0.000129181	32	None	0	FALSE	FALSE
425	FYN	491	sp|P06241|FYN_HUMAN Tyrosine-protein kinase Fyn OS=Homo sapiens OX=9606 GN=FYN PE=1 SV=3	0.433948	0.738319	-0.127493	-0.0134664	491	sp|P06241|FYN_HUMAN Tyrosine-protein kinase Fyn OS=Homo sapiens OX=9606 GN=FYN PE=1 SV=3	0.00287395	0.117517	0.698644	0.43667	0.43667	638	SPC	0	FALSE	FALSE
426	G3BP1	1508	sp|Q13283|G3BP1_HUMAN Ras GTPase-activating protein-binding protein 1 OS=Homo sapiens OX=9606 GN=G3BP1 PE=1 SV=1	0.71131	0.890537	0.19526	0.00493137	1508	sp|Q13283|G3BP1_HUMAN Ras GTPase-activating protein-binding protein 1 OS=Homo sapiens OX=9606 GN=G3BP1 PE=1 SV=1	0.576409	0.850509	0.197483	0.0123363	0.0123363	1422	None	0	FALSE	FALSE
427	G3BP2	2865	sp|Q9UN86|G3BP2_HUMAN Ras GTPase-activating protein-binding protein 2 OS=Homo sapiens OX=9606 GN=G3BP2 PE=1 SV=2	0.0433314	0.348847	0.4987	0.135763	2865	sp|Q9UN86|G3BP2_HUMAN Ras GTPase-activating protein-binding protein 2 OS=Homo sapiens OX=9606 GN=G3BP2 PE=1 SV=2	0.440712	0.761739	-0.365441	-0.0297195	-0.0297195	2549	None	0	FALSE	FALSE
428	G6PD	606	sp|P11413|G6PD_HUMAN Glucose-6-phosphate 1-dehydrogenase OS=Homo sapiens OX=9606 GN=G6PD PE=1 SV=4	0.177584	0.532043	-0.494576	-0.0880432	606	sp|P11413|G6PD_HUMAN Glucose-6-phosphate 1-dehydrogenase OS=Homo sapiens OX=9606 GN=G6PD PE=1 SV=4	0.760122	0.929904	-0.158779	-0.00404145	-0.00404145	1348	None	0	FALSE	FALSE
429	GAK	104	sp|O14976|GAK_HUMAN Cyclin-G-associated kinase OS=Homo sapiens OX=9606 GN=GAK PE=1 SV=2	0.328349	0.657499	0.303728	0.0275777	104	sp|O14976|GAK_HUMAN Cyclin-G-associated kinase OS=Homo sapiens OX=9606 GN=GAK PE=1 SV=2	0.766262	0.931172	0.115191	0.00367816	0.00367816	872	None	0	FALSE	FALSE
430	GALE	1597	sp|Q14376|GALE_HUMAN UDP-glucose 4-epimerase OS=Homo sapiens OX=9606 GN=GALE PE=1 SV=2	0.320554	0.652382	-1.09771	-0.123029	1597	sp|Q14376|GALE_HUMAN UDP-glucose 4-epimerase OS=Homo sapiens OX=9606 GN=GALE PE=1 SV=2	0.232867	0.61514	1.18995	0.183352	0.183352	2011	None	0	FALSE	FALSE
431	GALK1	1112	sp|P51570|GALK1_HUMAN Galactokinase OS=Homo sapiens OX=9606 GN=GALK1 PE=1 SV=1	0.23909	0.592627	-0.493484	-0.0727451	1112	sp|P51570|GALK1_HUMAN Galactokinase OS=Homo sapiens OX=9606 GN=GALK1 PE=1 SV=1	0.101767	0.458332	-0.457046	-0.104697	-0.104697	1255	None	0	FALSE	FALSE
432	GAN	2545	sp|Q9H2C0|GAN_HUMAN Gigaxonin OS=Homo sapiens OX=9606 GN=GAN PE=1 SV=1	0.0865069	0.425968	-1.54189	-0.367766	2545	sp|Q9H2C0|GAN_HUMAN Gigaxonin OS=Homo sapiens OX=9606 GN=GAN PE=1 SV=1	0.877571	0.958839	-0.138082	-0.00164267	-0.00164267	514	None	0	FALSE	FALSE
435	GAS7	242	sp|O60861|GAS7_HUMAN Growth arrest-specific protein 7 OS=Homo sapiens OX=9606 GN=GAS7 PE=1 SV=3	0.197452	0.546387	-0.808476	-0.130931	242	sp|O60861|GAS7_HUMAN Growth arrest-specific protein 7 OS=Homo sapiens OX=9606 GN=GAS7 PE=1 SV=3	0.175997	0.556044	1.66629	0.304821	0.304821	1533	None	0	FALSE	FALSE
436	GBF1	2188	sp|Q92538|GBF1_HUMAN Golgi-specific brefeldin A-resistance guanine nucleotide exchange factor 1 OS=Homo sapiens OX=9606 GN=GBF1 PE=1 SV=2	0.0284499	0.309832	0.947037	0.305303	2188	sp|Q92538|GBF1_HUMAN Golgi-specific brefeldin A-resistance guanine nucleotide exchange factor 1 OS=Homo sapiens OX=9606 GN=GBF1 PE=1 SV=2	0.0242415	0.264267	0.977012	0.385461	0.385461	728	None	0	FALSE	FALSE
437	GCC2	2022	sp|Q8IWJ2|GCC2_HUMAN GRIP and coiled-coil domain-containing protein 2 OS=Homo sapiens OX=9606 GN=GCC2 PE=1 SV=4	0.0369649	0.331678	-0.846064	-0.277917	2022	sp|Q8IWJ2|GCC2_HUMAN GRIP and coiled-coil domain-containing protein 2 OS=Homo sapiens OX=9606 GN=GCC2 PE=1 SV=4	0.000633964	0.0647557	-1.36352	-1.03298	-1.03298	153	SPC	0	FALSE	FALSE
438	GCDH	2226	sp|Q92947|GCDH_HUMAN Glutaryl-CoA dehydrogenase, mitochondrial OS=Homo sapiens OX=9606 GN=GCDH PE=1 SV=1	0.473714	0.764373	-0.569669	-0.0433818	2226	sp|Q92947|GCDH_HUMAN Glutaryl-CoA dehydrogenase, mitochondrial OS=Homo sapiens OX=9606 GN=GCDH PE=1 SV=1	0.209288	0.591596	1.28984	0.213064	0.213064	1987	None	0	FALSE	FALSE
439	GDAP1	2128	sp|Q8TB36|GDAP1_HUMAN Ganglioside-induced differentiation-associated protein 1 OS=Homo sapiens OX=9606 GN=GDAP1 PE=1 SV=3	0.773547	0.920149	-0.031227	-0.00179779	2128	sp|Q8TB36|GDAP1_HUMAN Ganglioside-induced differentiation-associated protein 1 OS=Homo sapiens OX=9606 GN=GDAP1 PE=1 SV=3	0.0447413	0.349322	-0.529233	-0.165721	-0.165721	626	None	0	FALSE	FALSE
440	GET4	1936	sp|Q7L5D6|GET4_HUMAN Golgi to ER traffic protein 4 homolog OS=Homo sapiens OX=9606 GN=GET4 PE=1 SV=1	0.00406697	0.18539	1.28934	0.650837	1936	sp|Q7L5D6|GET4_HUMAN Golgi to ER traffic protein 4 homolog OS=Homo sapiens OX=9606 GN=GET4 PE=1 SV=1	0.417837	0.748113	0.258785	0.0251151	0.0251151	2633	CTX	0	FALSE	FALSE
441	GFAP	648	sp|P14136|GFAP_HUMAN Glial fibrillary acidic protein OS=Homo sapiens OX=9606 GN=GFAP PE=1 SV=1	0.498207	0.778084	0.431405	0.0256891	648	sp|P14136|GFAP_HUMAN Glial fibrillary acidic protein OS=Homo sapiens OX=9606 GN=GFAP PE=1 SV=1	0.531102	0.823553	0.285404	0.0199673	0.0199673	2015	None	0	FALSE	FALSE
442	GID8	2690	sp|Q9NWU2|GID8_HUMAN Glucose-induced degradation protein 8 homolog OS=Homo sapiens OX=9606 GN=GID8 PE=1 SV=1	0.989681	0.995547	0.0364089	-6.09475e-06	2690	sp|Q9NWU2|GID8_HUMAN Glucose-induced degradation protein 8 homolog OS=Homo sapiens OX=9606 GN=GID8 PE=1 SV=1	0.462878	0.778417	0.490452	0.0407655	0.0407655	2465	None	0	FALSE	FALSE
443	GIPC1	93	sp|O14908|GIPC1_HUMAN PDZ domain-containing protein GIPC1 OS=Homo sapiens OX=9606 GN=GIPC1 PE=1 SV=2	0.413237	0.722805	-0.769937	-0.0680958	93	sp|O14908|GIPC1_HUMAN PDZ domain-containing protein GIPC1 OS=Homo sapiens OX=9606 GN=GIPC1 PE=1 SV=2	0.770129	0.931834	0.356339	0.0101726	0.0101726	952	None	0	FALSE	FALSE
444	GIT1	2945	sp|Q9Y2X7|GIT1_HUMAN ARF GTPase-activating protein GIT1 OS=Homo sapiens OX=9606 GN=GIT1 PE=1 SV=2	0.687486	0.878829	0.190897	0.0052695	2945	sp|Q9Y2X7|GIT1_HUMAN ARF GTPase-activating protein GIT1 OS=Homo sapiens OX=9606 GN=GIT1 PE=1 SV=2	0.895302	0.962015	0.0235659	0.000471944	0.000471944	342	None	0	FALSE	FALSE
445	GIT2	1577	sp|Q14161|GIT2_HUMAN ARF GTPase-activating protein GIT2 OS=Homo sapiens OX=9606 GN=GIT2 PE=1 SV=2	0.590489	0.8342	0.237832	0.00975308	1577	sp|Q14161|GIT2_HUMAN ARF GTPase-activating protein GIT2 OS=Homo sapiens OX=9606 GN=GIT2 PE=1 SV=2	0.203298	0.590538	0.620498	0.105899	0.105899	2069	None	0	FALSE	FALSE
446	GLRX3	320	sp|O76003|GLRX3_HUMAN Glutaredoxin-3 OS=Homo sapiens OX=9606 GN=GLRX3 PE=1 SV=2	0.125612	0.475216	-0.601946	-0.126805	320	sp|O76003|GLRX3_HUMAN Glutaredoxin-3 OS=Homo sapiens OX=9606 GN=GLRX3 PE=1 SV=2	0.30434	0.673656	-0.50268	-0.0601625	-0.0601625	2747	None	0	FALSE	FALSE
447	GLRX5	1970	sp|Q86SX6|GLRX5_HUMAN Glutaredoxin-related protein 5, mitochondrial OS=Homo sapiens OX=9606 GN=GLRX5 PE=1 SV=2	0.990328	0.995547	0.0349415	-7.06341e-06	1970	sp|Q86SX6|GLRX5_HUMAN Glutaredoxin-related protein 5, mitochondrial OS=Homo sapiens OX=9606 GN=GLRX5 PE=1 SV=2	0.0552289	0.371958	-2.89916	-0.869786	-0.869786	888	None	0	FALSE	FALSE
448	GLTP	2715	sp|Q9NZD2|GLTP_HUMAN Glycolipid transfer protein OS=Homo sapiens OX=9606 GN=GLTP PE=1 SV=3	0.809597	0.937183	0.399831	0.00715529	2715	sp|Q9NZD2|GLTP_HUMAN Glycolipid transfer protein OS=Homo sapiens OX=9606 GN=GLTP PE=1 SV=3	0.882523	0.960429	-0.158075	-0.00183226	-0.00183226	312	None	0	FALSE	FALSE
449	GLYR1	1759	sp|Q49A26|GLYR1_HUMAN Putative oxidoreductase GLYR1 OS=Homo sapiens OX=9606 GN=GLYR1 PE=1 SV=4	0.325331	0.655219	0.282967	0.0255955	1759	sp|Q49A26|GLYR1_HUMAN Putative oxidoreductase GLYR1 OS=Homo sapiens OX=9606 GN=GLYR1 PE=1 SV=4	0.204189	0.590538	0.266494	0.046999	0.046999	2300	None	0	FALSE	FALSE
451	GMPPA	2307	sp|Q96IJ6|GMPPA_HUMAN Mannose-1-phosphate guanyltransferase alpha OS=Homo sapiens OX=9606 GN=GMPPA PE=1 SV=1	0.86267	0.955393	0.161626	0.00166733	2307	sp|Q96IJ6|GMPPA_HUMAN Mannose-1-phosphate guanyltransferase alpha OS=Homo sapiens OX=9606 GN=GMPPA PE=1 SV=1	0.523864	0.818281	-0.948384	-0.062726	-0.062726	2159	None	0	FALSE	FALSE
452	GNA11	858	sp|P29992|GNA11_HUMAN Guanine nucleotide-binding protein subunit alpha-11 OS=Homo sapiens OX=9606 GN=GNA11 PE=1 SV=2	0.245757	0.596414	-0.671297	-0.0950116	858	sp|P29992|GNA11_HUMAN Guanine nucleotide-binding protein subunit alpha-11 OS=Homo sapiens OX=9606 GN=GNA11 PE=1 SV=2	0.877029	0.958839	0.0345312	0.000709885	0.000709885	206	None	0	FALSE	FALSE
453	GNA12	1406	sp|Q03113|GNA12_HUMAN Guanine nucleotide-binding protein subunit alpha-12 OS=Homo sapiens OX=9606 GN=GNA12 PE=1 SV=4	0.363827	0.680119	0.903177	0.0825133	1406	sp|Q03113|GNA12_HUMAN Guanine nucleotide-binding protein subunit alpha-12 OS=Homo sapiens OX=9606 GN=GNA12 PE=1 SV=4	0.982733	0.994896	-0.0294486	-2.18999e-05	-2.18999e-05	117	None	0	FALSE	FALSE
454	GNA13	1596	sp|Q14344|GNA13_HUMAN Guanine nucleotide-binding protein subunit alpha-13 OS=Homo sapiens OX=9606 GN=GNA13 PE=1 SV=2	0.12548	0.475216	-0.611513	-0.128752	1596	sp|Q14344|GNA13_HUMAN Guanine nucleotide-binding protein subunit alpha-13 OS=Homo sapiens OX=9606 GN=GNA13 PE=1 SV=2	0.579822	0.852176	-0.226623	-0.0118845	-0.0118845	1828	None	0	FALSE	FALSE
455	GNA14	402	sp|O95837|GNA14_HUMAN Guanine nucleotide-binding protein subunit alpha-14 OS=Homo sapiens OX=9606 GN=GNA14 PE=1 SV=1	0.214567	0.564836	0.876364	0.121694	402	sp|O95837|GNA14_HUMAN Guanine nucleotide-binding protein subunit alpha-14 OS=Homo sapiens OX=9606 GN=GNA14 PE=1 SV=1	0.0574425	0.372306	1.39689	0.421068	0.421068	919	None	0	FALSE	FALSE
456	GNAI1	1313	sp|P63096|GNAI1_HUMAN Guanine nucleotide-binding protein G(i) subunit alpha-1 OS=Homo sapiens OX=9606 GN=GNAI1 PE=1 SV=2	0.494342	0.777184	-0.117016	-0.0106645	1313	sp|P63096|GNAI1_HUMAN Guanine nucleotide-binding protein G(i) subunit alpha-1 OS=Homo sapiens OX=9606 GN=GNAI1 PE=1 SV=2	0.0629463	0.388212	0.261175	0.0802787	0.0802787	705	None	0	FALSE	FALSE
457	GNAI2	472	sp|P04899|GNAI2_HUMAN Guanine nucleotide-binding protein G(i) subunit alpha-2 OS=Homo sapiens OX=9606 GN=GNAI2 PE=1 SV=3	0.846592	0.951976	-0.0261819	-0.00108634	472	sp|P04899|GNAI2_HUMAN Guanine nucleotide-binding protein G(i) subunit alpha-2 OS=Homo sapiens OX=9606 GN=GNAI2 PE=1 SV=3	0.912825	0.968941	-0.00151498	0.000150833	0.000150833	390	None	0	FALSE	FALSE
458	GNAI3	542	sp|P08754|GNAI3_HUMAN Guanine nucleotide-binding protein G(i) subunit alpha OS=Homo sapiens OX=9606 GN=GNAI3 PE=1 SV=3	0.40483	0.715563	0.750729	0.0607252	542	sp|P08754|GNAI3_HUMAN Guanine nucleotide-binding protein G(i) subunit alpha OS=Homo sapiens OX=9606 GN=GNAI3 PE=1 SV=3	0.00989212	0.182272	0.649252	0.320678	0.320678	589	SPC	0	FALSE	FALSE
459	GNAQ	1081	sp|P50148|GNAQ_HUMAN Guanine nucleotide-binding protein G(q) subunit alpha OS=Homo sapiens OX=9606 GN=GNAQ PE=1 SV=4	0.29499	0.638406	-0.376266	-0.0484933	1081	sp|P50148|GNAQ_HUMAN Guanine nucleotide-binding protein G(q) subunit alpha OS=Homo sapiens OX=9606 GN=GNAQ PE=1 SV=4	0.739092	0.920702	-0.0854785	-0.00214543	-0.00214543	771	None	0	FALSE	FALSE
460	GNAZ	718	sp|P19086|GNAZ_HUMAN Guanine nucleotide-binding protein G(z) subunit alpha OS=Homo sapiens OX=9606 GN=GNAZ PE=1 SV=3	0.631186	0.852978	-0.197497	-0.0104774	718	sp|P19086|GNAZ_HUMAN Guanine nucleotide-binding protein G(z) subunit alpha OS=Homo sapiens OX=9606 GN=GNAZ PE=1 SV=3	0.65323	0.884084	-0.285571	-0.0119011	-0.0119011	1135	None	0	FALSE	FALSE
461	GNB5	84	sp|O14775|GNB5_HUMAN Guanine nucleotide-binding protein subunit beta-5 OS=Homo sapiens OX=9606 GN=GNB5 PE=1 SV=2	0.769858	0.917569	0.12455	0.0020325	84	sp|O14775|GNB5_HUMAN Guanine nucleotide-binding protein subunit beta-5 OS=Homo sapiens OX=9606 GN=GNB5 PE=1 SV=2	0.288141	0.66296	-0.409949	-0.0509041	-0.0509041	2656	None	0	FALSE	FALSE
462	GNL1	938	sp|P36915|GNL1_HUMAN Guanine nucleotide-binding protein-like 1 OS=Homo sapiens OX=9606 GN=GNL1 PE=1 SV=2	0.121285	0.466797	-0.650754	-0.138712	938	sp|P36915|GNL1_HUMAN Guanine nucleotide-binding protein-like 1 OS=Homo sapiens OX=9606 GN=GNL1 PE=1 SV=2	0.0336752	0.300649	-0.713228	-0.245897	-0.245897	884	None	0	FALSE	FALSE
463	GOPC	2614	sp|Q9HD26|GOPC_HUMAN Golgi-associated PDZ and coiled-coil motif-containing protein OS=Homo sapiens OX=9606 GN=GOPC PE=1 SV=1	0.971158	0.990183	0.0263191	-4.51999e-05	2614	sp|Q9HD26|GOPC_HUMAN Golgi-associated PDZ and coiled-coil motif-containing protein OS=Homo sapiens OX=9606 GN=GOPC PE=1 SV=1	0.956076	0.981738	0.00319808	9.63411e-05	9.63411e-05	132	None	0	FALSE	FALSE
464	GPD1L	2062	sp|Q8N335|GPD1L_HUMAN Glycerol-3-phosphate dehydrogenase 1-like protein OS=Homo sapiens OX=9606 GN=GPD1L PE=1 SV=1	0.614905	0.848445	0.5581	0.0237723	2062	sp|Q8N335|GPD1L_HUMAN Glycerol-3-phosphate dehydrogenase 1-like protein OS=Homo sapiens OX=9606 GN=GPD1L PE=1 SV=1	0.149665	0.528789	-0.953923	-0.185373	-0.185373	1953	None	0	FALSE	FALSE
465	GPM6A	1119	sp|P51674|GPM6A_HUMAN Neuronal membrane glycoprotein M6-a OS=Homo sapiens OX=9606 GN=GPM6A PE=1 SV=2	0.0207731	0.30034	1.57127	0.561611	1119	sp|P51674|GPM6A_HUMAN Neuronal membrane glycoprotein M6-a OS=Homo sapiens OX=9606 GN=GPM6A PE=1 SV=2	0.64427	0.881099	-0.668256	-0.0298198	-0.0298198	1207	None	0	FALSE	FALSE
466	GPNMB	1623	sp|Q14956|GPNMB_HUMAN Transmembrane glycoprotein NMB OS=Homo sapiens OX=9606 GN=GPNMB PE=1 SV=2	0.777993	0.920848	-0.485993	-0.012584	1623	sp|Q14956|GPNMB_HUMAN Transmembrane glycoprotein NMB OS=Homo sapiens OX=9606 GN=GPNMB PE=1 SV=2	3.38523e-05	0.0112277	3.83419	4.13157	4.13157	6	SPC	0	FALSE	FALSE
467	GPSM1	2008	sp|Q86YR5|GPSM1_HUMAN G-protein-signaling modulator 1 OS=Homo sapiens OX=9606 GN=GPSM1 PE=1 SV=2	0.67645	0.874989	-0.199093	-0.00895961	2008	sp|Q86YR5|GPSM1_HUMAN G-protein-signaling modulator 1 OS=Homo sapiens OX=9606 GN=GPSM1 PE=1 SV=2	0.554664	0.835929	-0.290578	-0.0167799	-0.0167799	1771	None	0	FALSE	FALSE
468	GPX4	942	sp|P36969|GPX4_HUMAN Phospholipid hydroperoxide glutathione peroxidase OS=Homo sapiens OX=9606 GN=GPX4 PE=1 SV=3	0.225851	0.577834	2.17195	0.300446	942	sp|P36969|GPX4_HUMAN Phospholipid hydroperoxide glutathione peroxidase OS=Homo sapiens OX=9606 GN=GPX4 PE=1 SV=3	0.824961	0.946117	-0.430574	-0.00828542	-0.00828542	1280	None	0	FALSE	FALSE
469	GRB2	1308	sp|P62993|GRB2_HUMAN Growth factor receptor-bound protein 2 OS=Homo sapiens OX=9606 GN=GRB2 PE=1 SV=1	0.35174	0.671566	0.926548	0.0875862	1308	sp|P62993|GRB2_HUMAN Growth factor receptor-bound protein 2 OS=Homo sapiens OX=9606 GN=GRB2 PE=1 SV=1	0.594022	0.859894	0.568936	0.0318238	0.0318238	1902	None	0	FALSE	FALSE
470	GRHPR	2774	sp|Q9UBQ7|GRHPR_HUMAN Glyoxylate reductase/hydroxypyruvate reductase OS=Homo sapiens OX=9606 GN=GRHPR PE=1 SV=1	0.830114	0.944855	0.263204	0.00389508	2774	sp|Q9UBQ7|GRHPR_HUMAN Glyoxylate reductase/hydroxypyruvate reductase OS=Homo sapiens OX=9606 GN=GRHPR PE=1 SV=1	0.103062	0.459163	0.688	0.167043	0.167043	1759	None	0	FALSE	FALSE
471	GRIA1	981	sp|P42261|GRIA1_HUMAN Glutamate receptor 1 OS=Homo sapiens OX=9606 GN=GRIA1 PE=1 SV=2	0.116345	0.463185	1.68461	0.33497	981	sp|P42261|GRIA1_HUMAN Glutamate receptor 1 OS=Homo sapiens OX=9606 GN=GRIA1 PE=1 SV=2	0.356344	0.707316	-2.5087	-0.267894	-0.267894	2973	None	0	FALSE	FALSE
472	GRIA2	982	sp|P42262|GRIA2_HUMAN Glutamate receptor 2 OS=Homo sapiens OX=9606 GN=GRIA2 PE=1 SV=3	0.0417956	0.34526	1.26376	0.367674	982	sp|P42262|GRIA2_HUMAN Glutamate receptor 2 OS=Homo sapiens OX=9606 GN=GRIA2 PE=1 SV=3	0.763656	0.93086	0.291323	0.00867442	0.00867442	991	None	0	FALSE	FALSE
473	GRIA3	983	sp|P42263|GRIA3_HUMAN Glutamate receptor 3 OS=Homo sapiens OX=9606 GN=GRIA3 PE=1 SV=2	0.18021	0.532416	0.782007	0.120158	983	sp|P42263|GRIA3_HUMAN Glutamate receptor 3 OS=Homo sapiens OX=9606 GN=GRIA3 PE=1 SV=2	0.0759026	0.413808	-2.04212	-0.544023	-0.544023	1001	None	0	FALSE	FALSE
474	GRIA4	1038	sp|P48058|GRIA4_HUMAN Glutamate receptor 4 OS=Homo sapiens OX=9606 GN=GRIA4 PE=1 SV=2	0.0644445	0.38123	1.159	0.29029	1038	sp|P48058|GRIA4_HUMAN Glutamate receptor 4 OS=Homo sapiens OX=9606 GN=GRIA4 PE=1 SV=2	0.842503	0.949534	0.198873	0.00386222	0.00386222	217	None	0	FALSE	FALSE
475	GRK5	907	sp|P34947|GRK5_HUMAN G protein-coupled receptor kinase 5 OS=Homo sapiens OX=9606 GN=GRK5 PE=1 SV=1	0.411126	0.721042	0.44264	0.0337195	907	sp|P34947|GRK5_HUMAN G protein-coupled receptor kinase 5 OS=Homo sapiens OX=9606 GN=GRK5 PE=1 SV=1	0.430352	0.758666	-0.506796	-0.0430026	-0.0430026	2647	None	0	FALSE	FALSE
476	GRK6	1000	sp|P43250|GRK6_HUMAN G protein-coupled receptor kinase 6 OS=Homo sapiens OX=9606 GN=GRK6 PE=1 SV=2	0.067112	0.387402	-2.07945	-0.543622	1000	sp|P43250|GRK6_HUMAN G protein-coupled receptor kinase 6 OS=Homo sapiens OX=9606 GN=GRK6 PE=1 SV=2	0.79144	0.937108	0.323347	0.00830531	0.00830531	670	None	0	FALSE	FALSE
478	GRSF1	1467	sp|Q12849|GRSF1_HUMAN G-rich sequence factor 1 OS=Homo sapiens OX=9606 GN=GRSF1 PE=1 SV=3	0.892541	0.966264	0.122509	0.00086142	1467	sp|Q12849|GRSF1_HUMAN G-rich sequence factor 1 OS=Homo sapiens OX=9606 GN=GRSF1 PE=1 SV=3	0.196243	0.586371	-1.05776	-0.176549	-0.176549	1531	None	0	FALSE	FALSE
479	GSK3A	1078	sp|P49840|GSK3A_HUMAN Glycogen synthase kinase-3 alpha OS=Homo sapiens OX=9606 GN=GSK3A PE=1 SV=2	0.0568754	0.36811	-1.14915	-0.324004	1078	sp|P49840|GSK3A_HUMAN Glycogen synthase kinase-3 alpha OS=Homo sapiens OX=9606 GN=GSK3A PE=1 SV=2	0.442761	0.763954	1.00789	0.087049	0.087049	2666	None	0	FALSE	FALSE
480	GSK3B	1079	sp|P49841|GSK3B_HUMAN Glycogen synthase kinase-3 beta OS=Homo sapiens OX=9606 GN=GSK3B PE=1 SV=2	0.0328789	0.321235	-0.993467	-0.335524	1079	sp|P49841|GSK3B_HUMAN Glycogen synthase kinase-3 beta OS=Homo sapiens OX=9606 GN=GSK3B PE=1 SV=2	0.165831	0.545677	-0.71107	-0.12989	-0.12989	2198	None	0	FALSE	FALSE
481	GSTK1	2936	sp|Q9Y2Q3|GSTK1_HUMAN Glutathione S-transferase kappa 1 OS=Homo sapiens OX=9606 GN=GSTK1 PE=1 SV=3	0.241059	0.595438	-0.970717	-0.136715	2936	sp|Q9Y2Q3|GSTK1_HUMAN Glutathione S-transferase kappa 1 OS=Homo sapiens OX=9606 GN=GSTK1 PE=1 SV=3	0.282222	0.660214	0.220629	0.031378	0.031378	2584	None	0	FALSE	FALSE
482	GSTM1	554	sp|P09488|GSTM1_HUMAN Glutathione S-transferase Mu 1 OS=Homo sapiens OX=9606 GN=GSTM1 PE=1 SV=3	0.640333	0.858851	-0.366452	-0.0172919	554	sp|P09488|GSTM1_HUMAN Glutathione S-transferase Mu 1 OS=Homo sapiens OX=9606 GN=GSTM1 PE=1 SV=3	0.916805	0.97015	-0.0935156	-0.000689136	-0.000689136	574	None	0	FALSE	FALSE
483	GSTM2	841	sp|P28161|GSTM2_HUMAN Glutathione S-transferase Mu 2 OS=Homo sapiens OX=9606 GN=GSTM2 PE=1 SV=2	0.908925	0.967628	-0.0630642	-0.000956907	841	sp|P28161|GSTM2_HUMAN Glutathione S-transferase Mu 2 OS=Homo sapiens OX=9606 GN=GSTM2 PE=1 SV=2	0.193333	0.581993	-0.51989	-0.0860566	-0.0860566	1647	None	0	FALSE	FALSE
484	GSTM3	741	sp|P21266|GSTM3_HUMAN Glutathione S-transferase Mu 3 OS=Homo sapiens OX=9606 GN=GSTM3 PE=1 SV=3	0.0413829	0.34526	-0.868596	-0.275208	741	sp|P21266|GSTM3_HUMAN Glutathione S-transferase Mu 3 OS=Homo sapiens OX=9606 GN=GSTM3 PE=1 SV=3	0.0190353	0.237104	-1.01123	-0.410288	-0.410288	1222	None	0	FALSE	FALSE
485	GSTM5	1017	sp|P46439|GSTM5_HUMAN Glutathione S-transferase Mu 5 OS=Homo sapiens OX=9606 GN=GSTM5 PE=1 SV=3	0.412181	0.721413	-0.729969	-0.0649336	1017	sp|P46439|GSTM5_HUMAN Glutathione S-transferase Mu 5 OS=Homo sapiens OX=9606 GN=GSTM5 PE=1 SV=3	0.354785	0.707316	-0.890278	-0.0942622	-0.0942622	2976	None	0	FALSE	FALSE
486	GSTO1	1345	sp|P78417|GSTO1_HUMAN Glutathione S-transferase omega-1 OS=Homo sapiens OX=9606 GN=GSTO1 PE=1 SV=2	0.138904	0.492062	-2.08502	-0.39828	1345	sp|P78417|GSTO1_HUMAN Glutathione S-transferase omega-1 OS=Homo sapiens OX=9606 GN=GSTO1 PE=1 SV=2	0.321958	0.685574	1.1983	0.143579	0.143579	2639	None	0	FALSE	FALSE
487	GSTP1	547	sp|P09211|GSTP1_HUMAN Glutathione S-transferase P OS=Homo sapiens OX=9606 GN=GSTP1 PE=1 SV=2	0.155704	0.508185	0.891263	0.149675	547	sp|P09211|GSTP1_HUMAN Glutathione S-transferase P OS=Homo sapiens OX=9606 GN=GSTP1 PE=1 SV=2	0.360735	0.707952	0.35038	0.0390766	0.0390766	2927	None	0	FALSE	FALSE
488	GSTT1	878	sp|P30711|GSTT1_HUMAN Glutathione S-transferase theta-1 OS=Homo sapiens OX=9606 GN=GSTT1 PE=1 SV=4	0.432283	0.738319	-0.882356	-0.0735647	878	sp|P30711|GSTT1_HUMAN Glutathione S-transferase theta-1 OS=Homo sapiens OX=9606 GN=GSTT1 PE=1 SV=4	0.651156	0.882841	-0.617385	-0.0268244	-0.0268244	2073	None	0	FALSE	FALSE
489	GTDC1	1760	sp|Q4AE62|GTDC1_HUMAN Glycosyltransferase-like domain-containing protein 1 OS=Homo sapiens OX=9606 GN=GTDC1 PE=2 SV=1	0.898323	0.966264	-0.0372844	-0.000812343	1760	sp|Q4AE62|GTDC1_HUMAN Glycosyltransferase-like domain-containing protein 1 OS=Homo sapiens OX=9606 GN=GTDC1 PE=2 SV=1	0.590828	0.859135	-0.454942	-0.0239953	-0.0239953	2062	None	0	FALSE	FALSE
490	GTF2I	1339	sp|P78347|GTF2I_HUMAN General transcription factor II-I OS=Homo sapiens OX=9606 GN=GTF2I PE=1 SV=2	0.185912	0.541242	0.589808	0.0873075	1339	sp|P78347|GTF2I_HUMAN General transcription factor II-I OS=Homo sapiens OX=9606 GN=GTF2I PE=1 SV=2	0.0936125	0.44669	2.14176	0.532949	0.532949	714	None	0	FALSE	FALSE
491	GUF1	2072	sp|Q8N442|GUF1_HUMAN Translation factor GUF1, mitochondrial OS=Homo sapiens OX=9606 GN=GUF1 PE=1 SV=1	0.775157	0.920251	0.17845	0.00328101	2072	sp|Q8N442|GUF1_HUMAN Translation factor GUF1, mitochondrial OS=Homo sapiens OX=9606 GN=GUF1 PE=1 SV=1	0.829176	0.946327	-0.227152	-0.00409493	-0.00409493	1104	None	0	FALSE	FALSE
492	GYS1	645	sp|P13807|GYS1_HUMAN Glycogen [starch] synthase, muscle OS=Homo sapiens OX=9606 GN=GYS1 PE=1 SV=2	0.201388	0.547457	-0.426659	-0.0713139	645	sp|P13807|GYS1_HUMAN Glycogen [starch] synthase, muscle OS=Homo sapiens OX=9606 GN=GYS1 PE=1 SV=2	0.429448	0.757904	-0.22442	-0.0182368	-0.0182368	2393	None	0	FALSE	FALSE
493	HACD3	2731	sp|Q9P035|HACD3_HUMAN Very-long-chain (3R)-3-hydroxyacyl-CoA dehydratase 3 OS=Homo sapiens OX=9606 GN=HACD3 PE=1 SV=2	0.0588943	0.36811	0.955421	0.245149	2731	sp|Q9P035|HACD3_HUMAN Very-long-chain (3R)-3-hydroxyacyl-CoA dehydratase 3 OS=Homo sapiens OX=9606 GN=HACD3 PE=1 SV=2	0.193442	0.581993	-1.26066	-0.212843	-0.212843	1915	None	0	FALSE	FALSE
494	HAX1	29	sp|O00165|HAX1_HUMAN HCLS1-associated protein X-1 OS=Homo sapiens OX=9606 GN=HAX1 PE=1 SV=2	0.00116804	0.12594	1.88842	1.18196	29	sp|O00165|HAX1_HUMAN HCLS1-associated protein X-1 OS=Homo sapiens OX=9606 GN=HAX1 PE=1 SV=2	0.850326	0.952787	0.138263	0.00262984	0.00262984	444	CTX	0	FALSE	FALSE
495	HBB	1334	sp|P68871|HBB_HUMAN Hemoglobin subunit beta OS=Homo sapiens OX=9606 GN=HBB PE=1 SV=2	0.120864	0.466608	1.0739	0.20666	1334	sp|P68871|HBB_HUMAN Hemoglobin subunit beta OS=Homo sapiens OX=9606 GN=HBB PE=1 SV=2	0.142544	0.519815	0.712878	0.148253	0.148253	1634	None	0	FALSE	FALSE
497	HBS1L	2967	sp|Q9Y450|HBS1L_HUMAN HBS1-like protein OS=Homo sapiens OX=9606 GN=HBS1L PE=1 SV=1	0.484239	0.770947	-0.207314	-0.0171868	2967	sp|Q9Y450|HBS1L_HUMAN HBS1-like protein OS=Homo sapiens OX=9606 GN=HBS1L PE=1 SV=1	0.740142	0.920702	0.0681558	0.00268238	0.00268238	1540	None	0	FALSE	FALSE
499	HDAC6	2771	sp|Q9UBN7|HDAC6_HUMAN Histone deacetylase 6 OS=Homo sapiens OX=9606 GN=HDAC6 PE=1 SV=2	0.433488	0.738319	-0.759542	-0.0635852	2771	sp|Q9UBN7|HDAC6_HUMAN Histone deacetylase 6 OS=Homo sapiens OX=9606 GN=HDAC6 PE=1 SV=2	0.573945	0.849295	-0.424755	-0.0235706	-0.0235706	1827	None	0	FALSE	FALSE
500	HDHD2	2529	sp|Q9H0R4|HDHD2_HUMAN Haloacid dehalogenase-like hydrolase domain-containing protein 2 OS=Homo sapiens OX=9606 GN=HDHD2 PE=1 SV=1	0.781351	0.920848	-0.181047	-0.00523296	2529	sp|Q9H0R4|HDHD2_HUMAN Haloacid dehalogenase-like hydrolase domain-containing protein 2 OS=Homo sapiens OX=9606 GN=HDHD2 PE=1 SV=1	0.549313	0.831896	0.18406	0.0125764	0.0125764	2028	None	0	FALSE	FALSE
502	HECW2	2757	sp|Q9P2P5|HECW2_HUMAN E3 ubiquitin-protein ligase HECW2 OS=Homo sapiens OX=9606 GN=HECW2 PE=1 SV=2	0.545179	0.809094	-0.277296	-0.0184035	2757	sp|Q9P2P5|HECW2_HUMAN E3 ubiquitin-protein ligase HECW2 OS=Homo sapiens OX=9606 GN=HECW2 PE=1 SV=2	0.301869	0.673656	-1.08824	-0.133665	-0.133665	2379	None	0	FALSE	FALSE
503	HERC1	1690	sp|Q15751|HERC1_HUMAN Probable E3 ubiquitin-protein ligase HERC1 OS=Homo sapiens OX=9606 GN=HERC1 PE=1 SV=2	0.795649	0.92905	0.210624	0.00364236	1690	sp|Q15751|HERC1_HUMAN Probable E3 ubiquitin-protein ligase HERC1 OS=Homo sapiens OX=9606 GN=HERC1 PE=1 SV=2	0.663633	0.884084	-0.596935	-0.0247639	-0.0247639	1479	None	0	FALSE	FALSE
504	HERC2	391	sp|O95714|HERC2_HUMAN E3 ubiquitin-protein ligase HERC2 OS=Homo sapiens OX=9606 GN=HERC2 PE=1 SV=2	0.114914	0.462287	-0.485892	-0.108434	391	sp|O95714|HERC2_HUMAN E3 ubiquitin-protein ligase HERC2 OS=Homo sapiens OX=9606 GN=HERC2 PE=1 SV=2	0.262238	0.642812	-0.877045	-0.119912	-0.119912	2285	None	0	FALSE	FALSE
505	HERC4	1783	sp|Q5GLZ8|HERC4_HUMAN Probable E3 ubiquitin-protein ligase HERC4 OS=Homo sapiens OX=9606 GN=HERC4 PE=1 SV=1	0.312338	0.649065	-0.398474	-0.0486741	1783	sp|Q5GLZ8|HERC4_HUMAN Probable E3 ubiquitin-protein ligase HERC4 OS=Homo sapiens OX=9606 GN=HERC4 PE=1 SV=1	0.648335	0.88248	-0.273411	-0.0115621	-0.0115621	1956	None	0	FALSE	FALSE
507	HIBCH	1874	sp|Q6NVY1|HIBCH_HUMAN 3-hydroxyisobutyryl-CoA hydrolase, mitochondrial OS=Homo sapiens OX=9606 GN=HIBCH PE=1 SV=2	0.345481	0.668688	1.96455	0.19371	1874	sp|Q6NVY1|HIBCH_HUMAN 3-hydroxyisobutyryl-CoA hydrolase, mitochondrial OS=Homo sapiens OX=9606 GN=HIBCH PE=1 SV=2	0.410711	0.743915	-0.659277	-0.0595254	-0.0595254	2590	None	0	FALSE	FALSE
508	HINT1	1073	sp|P49773|HINT1_HUMAN Histidine triad nucleotide-binding protein 1 OS=Homo sapiens OX=9606 GN=HINT1 PE=1 SV=2	0.818932	0.941194	-0.0911949	-0.00253458	1073	sp|P49773|HINT1_HUMAN Histidine triad nucleotide-binding protein 1 OS=Homo sapiens OX=9606 GN=HINT1 PE=1 SV=2	0.616819	0.868163	0.173664	0.00961974	0.00961974	1653	None	0	FALSE	FALSE
510	HINT3	2631	sp|Q9NQE9|HINT3_HUMAN Histidine triad nucleotide-binding protein 3 OS=Homo sapiens OX=9606 GN=HINT3 PE=1 SV=1	0.534358	0.806581	0.769752	0.0432143	2631	sp|Q9NQE9|HINT3_HUMAN Histidine triad nucleotide-binding protein 3 OS=Homo sapiens OX=9606 GN=HINT3 PE=1 SV=1	0.617348	0.868163	-0.246628	-0.0115226	-0.0115226	1324	None	0	FALSE	FALSE
511	HIP1	42	sp|O00291|HIP1_HUMAN Huntingtin-interacting protein 1 OS=Homo sapiens OX=9606 GN=HIP1 PE=1 SV=5	0.895376	0.966264	0.136789	0.000987041	42	sp|O00291|HIP1_HUMAN Huntingtin-interacting protein 1 OS=Homo sapiens OX=9606 GN=HIP1 PE=1 SV=5	0.949341	0.979192	0.0648018	0.000445252	0.000445252	269	None	0	FALSE	FALSE
512	HIP1R	258	sp|O75146|HIP1R_HUMAN Huntingtin-interacting protein 1-related protein OS=Homo sapiens OX=9606 GN=HIP1R PE=1 SV=2	0.0502771	0.358797	-0.853608	-0.254135	258	sp|O75146|HIP1R_HUMAN Huntingtin-interacting protein 1-related protein OS=Homo sapiens OX=9606 GN=HIP1R PE=1 SV=2	0.102777	0.458819	-0.726554	-0.168145	-0.168145	994	None	0	FALSE	FALSE
514	HMOX2	873	sp|P30519|HMOX2_HUMAN Heme oxygenase 2 OS=Homo sapiens OX=9606 GN=HMOX2 PE=1 SV=2	0.214596	0.564836	-0.431309	-0.0691655	873	sp|P30519|HMOX2_HUMAN Heme oxygenase 2 OS=Homo sapiens OX=9606 GN=HMOX2 PE=1 SV=2	0.81567	0.946117	-0.0827166	-0.00138719	-0.00138719	969	None	0	FALSE	FALSE
515	HOOK3	1992	sp|Q86VS8|HOOK3_HUMAN Protein Hook homolog 3 OS=Homo sapiens OX=9606 GN=HOOK3 PE=1 SV=2	0.46371	0.754958	0.611542	0.0414627	1992	sp|Q86VS8|HOOK3_HUMAN Protein Hook homolog 3 OS=Homo sapiens OX=9606 GN=HOOK3 PE=1 SV=2	0.0755849	0.413808	1.00779	0.2759	0.2759	1042	None	0	FALSE	FALSE
516	HSBP1	290	sp|O75506|HSBP1_HUMAN Heat shock factor-binding protein 1 OS=Homo sapiens OX=9606 GN=HSBP1 PE=1 SV=1	0.437032	0.738382	0.531758	0.0383968	290	sp|O75506|HSBP1_HUMAN Heat shock factor-binding protein 1 OS=Homo sapiens OX=9606 GN=HSBP1 PE=1 SV=1	0.0349173	0.306553	2.74711	0.966479	0.966479	251	None	0	FALSE	FALSE
517	HSDL2	1907	sp|Q6YN16|HSDL2_HUMAN Hydroxysteroid dehydrogenase-like protein 2 OS=Homo sapiens OX=9606 GN=HSDL2 PE=1 SV=1	0.176104	0.532043	-0.785089	-0.136315	1907	sp|Q6YN16|HSDL2_HUMAN Hydroxysteroid dehydrogenase-like protein 2 OS=Homo sapiens OX=9606 GN=HSDL2 PE=1 SV=1	0.947402	0.977907	0.000686961	0.000101748	0.000101748	47	None	0	FALSE	FALSE
518	HSPB1	469	sp|P04792|HSPB1_HUMAN Heat shock protein beta-1 OS=Homo sapiens OX=9606 GN=HSPB1 PE=1 SV=2	0.0950274	0.439586	-0.415071	-0.102151	469	sp|P04792|HSPB1_HUMAN Heat shock protein beta-1 OS=Homo sapiens OX=9606 GN=HSPB1 PE=1 SV=2	0.0357989	0.310225	0.446762	0.161061	0.161061	302	None	0	FALSE	FALSE
519	HSPB6	70	sp|O14558|HSPB6_HUMAN Heat shock protein beta-6 OS=Homo sapiens OX=9606 GN=HSPB6 PE=1 SV=2	0.340411	0.666473	-0.761571	-0.0821792	70	sp|O14558|HSPB6_HUMAN Heat shock protein beta-6 OS=Homo sapiens OX=9606 GN=HSPB6 PE=1 SV=2	0.431891	0.758985	-0.351691	-0.0292498	-0.0292498	2802	None	0	FALSE	FALSE
520	HSPB8	2825	sp|Q9UJY1|HSPB8_HUMAN Heat shock protein beta-8 OS=Homo sapiens OX=9606 GN=HSPB8 PE=1 SV=1	0.0477027	0.353844	2.05957	0.581995	2825	sp|Q9UJY1|HSPB8_HUMAN Heat shock protein beta-8 OS=Homo sapiens OX=9606 GN=HSPB8 PE=1 SV=1	0.654883	0.884084	-0.250572	-0.0102865	-0.0102865	1914	None	0	FALSE	FALSE
521	HTRA1	2207	sp|Q92743|HTRA1_HUMAN Serine protease HTRA1 OS=Homo sapiens OX=9606 GN=HTRA1 PE=1 SV=1	0.847384	0.951976	0.121491	0.00123885	2207	sp|Q92743|HTRA1_HUMAN Serine protease HTRA1 OS=Homo sapiens OX=9606 GN=HTRA1 PE=1 SV=1	0.710731	0.906741	0.413214	0.0153224	0.0153224	1359	None	0	FALSE	FALSE
522	HTRA2	169	sp|O43464|HTRA2_HUMAN Serine protease HTRA2, mitochondrial OS=Homo sapiens OX=9606 GN=HTRA2 PE=1 SV=2	0.185052	0.540824	-1.19621	-0.1982	169	sp|O43464|HTRA2_HUMAN Serine protease HTRA2, mitochondrial OS=Homo sapiens OX=9606 GN=HTRA2 PE=1 SV=2	0.433458	0.75974	0.778535	0.0693376	0.0693376	2716	None	0	FALSE	FALSE
523	HUWE1	1966	sp|Q7Z6Z7|HUWE1_HUMAN E3 ubiquitin-protein ligase HUWE1 OS=Homo sapiens OX=9606 GN=HUWE1 PE=1 SV=3	0.0587621	0.36811	-0.578124	-0.166838	1966	sp|Q7Z6Z7|HUWE1_HUMAN E3 ubiquitin-protein ligase HUWE1 OS=Homo sapiens OX=9606 GN=HUWE1 PE=1 SV=3	0.0132059	0.206385	-0.71978	-0.316732	-0.316732	703	None	0	FALSE	FALSE
524	HYOU1	2985	sp|Q9Y4L1|HYOU1_HUMAN Hypoxia up-regulated protein 1 OS=Homo sapiens OX=9606 GN=HYOU1 PE=1 SV=1	0.645267	0.859692	-0.166677	-0.00869456	2985	sp|Q9Y4L1|HYOU1_HUMAN Hypoxia up-regulated protein 1 OS=Homo sapiens OX=9606 GN=HYOU1 PE=1 SV=1	0.384723	0.72492	-0.32811	-0.0309315	-0.0309315	2834	None	0	FALSE	FALSE
525	ICA1L	2106	sp|Q8NDH6|ICA1L_HUMAN Islet cell autoantigen 1-like protein OS=Homo sapiens OX=9606 GN=ICA1L PE=1 SV=1	0.314427	0.650836	-0.859641	-0.0989947	2106	sp|Q8NDH6|ICA1L_HUMAN Islet cell autoantigen 1-like protein OS=Homo sapiens OX=9606 GN=ICA1L PE=1 SV=1	0.771848	0.932403	-0.207078	-0.00511934	-0.00511934	1113	None	0	FALSE	FALSE
526	IDH3A	1082	sp|P50213|IDH3A_HUMAN Isocitrate dehydrogenase [NAD] subunit alpha, mitochondrial OS=Homo sapiens OX=9606 GN=IDH3A PE=1 SV=1	0.433814	0.738319	-0.18753	-0.0182261	1082	sp|P50213|IDH3A_HUMAN Isocitrate dehydrogenase [NAD] subunit alpha, mitochondrial OS=Homo sapiens OX=9606 GN=IDH3A PE=1 SV=1	0.151306	0.530105	-0.486383	-0.092298	-0.092298	1697	None	0	FALSE	FALSE
527	IDH3B	198	sp|O43837|IDH3B_HUMAN Isocitrate dehydrogenase [NAD] subunit beta, mitochondrial OS=Homo sapiens OX=9606 GN=IDH3B PE=1 SV=2	0.301457	0.643666	-0.223327	-0.0302405	198	sp|O43837|IDH3B_HUMAN Isocitrate dehydrogenase [NAD] subunit beta, mitochondrial OS=Homo sapiens OX=9606 GN=IDH3B PE=1 SV=2	0.0974409	0.455062	-0.604241	-0.142405	-0.142405	1016	None	0	FALSE	FALSE
528	IDH3G	1111	sp|P51553|IDH3G_HUMAN Isocitrate dehydrogenase [NAD] subunit gamma, mitochondrial OS=Homo sapiens OX=9606 GN=IDH3G PE=1 SV=1	0.383928	0.697617	-0.249089	-0.0264806	1111	sp|P51553|IDH3G_HUMAN Isocitrate dehydrogenase [NAD] subunit gamma, mitochondrial OS=Homo sapiens OX=9606 GN=IDH3G PE=1 SV=1	0.122572	0.489795	-0.430381	-0.0903413	-0.0903413	1023	None	0	FALSE	FALSE
529	IFIT1	564	sp|P09914|IFIT1_HUMAN Interferon-induced protein with tetratricopeptide repeats 1 OS=Homo sapiens OX=9606 GN=IFIT1 PE=1 SV=2	0.016785	0.273913	-2.04415	-0.808831	564	sp|P09914|IFIT1_HUMAN Interferon-induced protein with tetratricopeptide repeats 1 OS=Homo sapiens OX=9606 GN=IFIT1 PE=1 SV=2	0.850003	0.952787	-0.128543	-0.00188258	-0.00188258	761	None	0	FALSE	FALSE
530	IFIT3	91	sp|O14879|IFIT3_HUMAN Interferon-induced protein with tetratricopeptide repeats 3 OS=Homo sapiens OX=9606 GN=IFIT3 PE=1 SV=1	0.957185	0.984853	0.0910163	0.000200892	91	sp|O14879|IFIT3_HUMAN Interferon-induced protein with tetratricopeptide repeats 3 OS=Homo sapiens OX=9606 GN=IFIT3 PE=1 SV=1	0.174184	0.554005	0.649516	0.121458	0.121458	1848	None	0	FALSE	FALSE
531	IFIT5	1510	sp|Q13325|IFIT5_HUMAN Interferon-induced protein with tetratricopeptide repeats 5 OS=Homo sapiens OX=9606 GN=IFIT5 PE=1 SV=1	0.496676	0.777731	-0.560413	-0.0400191	1510	sp|Q13325|IFIT5_HUMAN Interferon-induced protein with tetratricopeptide repeats 5 OS=Homo sapiens OX=9606 GN=IFIT5 PE=1 SV=1	0.842652	0.949534	-0.126716	-0.00195061	-0.00195061	363	None	0	FALSE	FALSE
532	IFT27	2467	sp|Q9BW83|IFT27_HUMAN Intraflagellar transport protein 27 homolog OS=Homo sapiens OX=9606 GN=IFT27 PE=1 SV=1	0.162006	0.518502	-0.934398	-0.168636	2467	sp|Q9BW83|IFT27_HUMAN Intraflagellar transport protein 27 homolog OS=Homo sapiens OX=9606 GN=IFT27 PE=1 SV=1	0.594188	0.859894	0.506246	0.0284058	0.0284058	1739	None	0	FALSE	FALSE
533	IGBP1	1336	sp|P78318|IGBP1_HUMAN Immunoglobulin-binding protein 1 OS=Homo sapiens OX=9606 GN=IGBP1 PE=1 SV=1	0.194858	0.546387	0.55917	0.0801168	1336	sp|P78318|IGBP1_HUMAN Immunoglobulin-binding protein 1 OS=Homo sapiens OX=9606 GN=IGBP1 PE=1 SV=1	0.654827	0.884084	-0.234194	-0.00956597	-0.00956597	1683	None	0	FALSE	FALSE
534	IGHA1	434	sp|P01876|IGHA1_HUMAN Immunoglobulin heavy constant alpha 1 OS=Homo sapiens OX=9606 GN=IGHA1 PE=1 SV=2	0.784953	0.921866	-0.422831	-0.0106872	434	sp|P01876|IGHA1_HUMAN Immunoglobulin heavy constant alpha 1 OS=Homo sapiens OX=9606 GN=IGHA1 PE=1 SV=2	0.680994	0.888835	0.572016	0.0235985	0.0235985	1077	None	0	FALSE	FALSE
535	IGHG3	432	sp|P01860|IGHG3_HUMAN Immunoglobulin heavy constant gamma 3 OS=Homo sapiens OX=9606 GN=IGHG3 PE=1 SV=2	0.524665	0.800386	1.00427	0.0588209	432	sp|P01860|IGHG3_HUMAN Immunoglobulin heavy constant gamma 3 OS=Homo sapiens OX=9606 GN=IGHG3 PE=1 SV=2	0.782282	0.934185	0.50967	0.0134863	0.0134863	1015	None	0	FALSE	FALSE
536	IGHM	433	sp|P01871|IGHM_HUMAN Immunoglobulin heavy constant mu OS=Homo sapiens OX=9606 GN=IGHM PE=1 SV=4	0.550848	0.809661	-1.01754	-0.0599486	433	sp|P01871|IGHM_HUMAN Immunoglobulin heavy constant mu OS=Homo sapiens OX=9606 GN=IGHM PE=1 SV=4	0.543899	0.828539	0.665251	0.0433225	0.0433225	1716	None	0	FALSE	FALSE
537	IGSF8	2241	sp|Q969P0|IGSF8_HUMAN Immunoglobulin superfamily member 8 OS=Homo sapiens OX=9606 GN=IGSF8 PE=1 SV=1	0.0590205	0.36811	1.17723	0.304488	2241	sp|Q969P0|IGSF8_HUMAN Immunoglobulin superfamily member 8 OS=Homo sapiens OX=9606 GN=IGSF8 PE=1 SV=1	0.171068	0.550027	0.794132	0.149323	0.149323	2103	None	0	FALSE	FALSE
538	ILF2	1474	sp|Q12905|ILF2_HUMAN Interleukin enhancer-binding factor 2 OS=Homo sapiens OX=9606 GN=ILF2 PE=1 SV=2	0.689595	0.879919	-0.131177	-0.00612479	1474	sp|Q12905|ILF2_HUMAN Interleukin enhancer-binding factor 2 OS=Homo sapiens OX=9606 GN=ILF2 PE=1 SV=2	0.607588	0.864467	-0.486211	-0.0243434	-0.0243434	1865	None	0	FALSE	FALSE
539	ILF3	1475	sp|Q12906|ILF3_HUMAN Interleukin enhancer-binding factor 3 OS=Homo sapiens OX=9606 GN=ILF3 PE=1 SV=3	0.119205	0.466608	0.743444	0.141358	1475	sp|Q12906|ILF3_HUMAN Interleukin enhancer-binding factor 3 OS=Homo sapiens OX=9606 GN=ILF3 PE=1 SV=3	0.21547	0.594985	0.609759	0.100316	0.100316	2090	None	0	FALSE	FALSE
540	ILK	1518	sp|Q13418|ILK_HUMAN Integrin-linked protein kinase OS=Homo sapiens OX=9606 GN=ILK PE=1 SV=2	0.847246	0.951976	-0.0183896	-0.000958817	1518	sp|Q13418|ILK_HUMAN Integrin-linked protein kinase OS=Homo sapiens OX=9606 GN=ILK PE=1 SV=2	6.67379e-07	0.000816902	0.876292	1.32431	1.32431	97	SPC	0	FALSE	FALSE
541	ILVBL	6	sp|A1L0T0|ILVBL_HUMAN Acetolactate synthase-like protein OS=Homo sapiens OX=9606 GN=ILVBL PE=1 SV=2	0.521043	0.796872	-0.255779	-0.0184469	6	sp|A1L0T0|ILVBL_HUMAN Acetolactate synthase-like protein OS=Homo sapiens OX=9606 GN=ILVBL PE=1 SV=2	0.943538	0.976582	-0.0433853	-0.000157483	-0.000157483	156	None	0	FALSE	FALSE
542	IMPA1	848	sp|P29218|IMPA1_HUMAN Inositol monophosphatase 1 OS=Homo sapiens OX=9606 GN=IMPA1 PE=1 SV=1	0.625677	0.852612	-0.532424	-0.0255707	848	sp|P29218|IMPA1_HUMAN Inositol monophosphatase 1 OS=Homo sapiens OX=9606 GN=IMPA1 PE=1 SV=1	0.118617	0.482806	0.843363	0.191226	0.191226	1650	None	0	FALSE	FALSE
543	INF2	1746	sp|Q27J81|INF2_HUMAN Inverted formin-2 OS=Homo sapiens OX=9606 GN=INF2 PE=1 SV=2	0.587307	0.833606	-0.202447	-0.0123678	1746	sp|Q27J81|INF2_HUMAN Inverted formin-2 OS=Homo sapiens OX=9606 GN=INF2 PE=1 SV=2	0.0912981	0.444307	0.382335	0.0997066	0.0997066	772	None	0	FALSE	FALSE
544	INSR	490	sp|P06213|INSR_HUMAN Insulin receptor OS=Homo sapiens OX=9606 GN=INSR PE=1 SV=4	0.34898	0.669359	-0.457156	-0.0498925	490	sp|P06213|INSR_HUMAN Insulin receptor OS=Homo sapiens OX=9606 GN=INSR PE=1 SV=4	0.867333	0.954984	0.114251	0.00195247	0.00195247	685	None	0	FALSE	FALSE
545	IPO11	2810	sp|Q9UI26|IPO11_HUMAN Importin-11 OS=Homo sapiens OX=9606 GN=IPO11 PE=1 SV=1	0.582832	0.830377	-0.339697	-0.0195721	2810	sp|Q9UI26|IPO11_HUMAN Importin-11 OS=Homo sapiens OX=9606 GN=IPO11 PE=1 SV=1	0.299265	0.67267	0.531949	0.0690637	0.0690637	2516	None	0	FALSE	FALSE
546	IPO5	47	sp|O00410|IPO5_HUMAN Importin-5 OS=Homo sapiens OX=9606 GN=IPO5 PE=1 SV=4	0.186861	0.542437	-0.654553	-0.110896	47	sp|O00410|IPO5_HUMAN Importin-5 OS=Homo sapiens OX=9606 GN=IPO5 PE=1 SV=4	0.847697	0.951346	0.0704558	0.00151251	0.00151251	781	None	0	FALSE	FALSE
547	IPO7	379	sp|O95373|IPO7_HUMAN Importin-7 OS=Homo sapiens OX=9606 GN=IPO7 PE=1 SV=1	0.101172	0.452306	-1.12878	-0.254486	379	sp|O95373|IPO7_HUMAN Importin-7 OS=Homo sapiens OX=9606 GN=IPO7 PE=1 SV=1	0.473704	0.788187	0.343069	0.0280661	0.0280661	2215	None	0	FALSE	FALSE
548	IPO9	2337	sp|Q96P70|IPO9_HUMAN Importin-9 OS=Homo sapiens OX=9606 GN=IPO9 PE=1 SV=3	0.393177	0.70558	-0.262658	-0.0270233	2337	sp|Q96P70|IPO9_HUMAN Importin-9 OS=Homo sapiens OX=9606 GN=IPO9 PE=1 SV=3	0.856244	0.954063	0.020874	0.000618756	0.000618756	345	None	0	FALSE	FALSE
549	IRAK1	1114	sp|P51617|IRAK1_HUMAN Interleukin-1 receptor-associated kinase 1 OS=Homo sapiens OX=9606 GN=IRAK1 PE=1 SV=2	0.379631	0.695875	0.409022	0.0336552	1114	sp|P51617|IRAK1_HUMAN Interleukin-1 receptor-associated kinase 1 OS=Homo sapiens OX=9606 GN=IRAK1 PE=1 SV=2	0.0707565	0.404613	0.539233	0.153629	0.153629	665	None	0	FALSE	FALSE
550	IRS2	2982	sp|Q9Y4H2|IRS2_HUMAN Insulin receptor substrate 2 OS=Homo sapiens OX=9606 GN=IRS2 PE=1 SV=2	0.708051	0.889188	0.225897	0.00600086	2982	sp|Q9Y4H2|IRS2_HUMAN Insulin receptor substrate 2 OS=Homo sapiens OX=9606 GN=IRS2 PE=1 SV=2	0.409037	0.742389	-1.51736	-0.139737	-0.139737	2667	None	0	FALSE	FALSE
551	ISOC2	2253	sp|Q96AB3|ISOC2_HUMAN Isochorismatase domain-containing protein 2 OS=Homo sapiens OX=9606 GN=ISOC2 PE=1 SV=1	0.497391	0.778043	-0.329227	-0.0246258	2253	sp|Q96AB3|ISOC2_HUMAN Isochorismatase domain-containing protein 2 OS=Homo sapiens OX=9606 GN=ISOC2 PE=1 SV=1	0.507489	0.807493	-0.491736	-0.0335293	-0.0335293	2070	None	0	FALSE	FALSE
552	ITCH	2310	sp|Q96J02|ITCH_HUMAN E3 ubiquitin-protein ligase Itchy homolog OS=Homo sapiens OX=9606 GN=ITCH PE=1 SV=2	0.495037	0.777184	-0.717322	-0.0506705	2310	sp|Q96J02|ITCH_HUMAN E3 ubiquitin-protein ligase Itchy homolog OS=Homo sapiens OX=9606 GN=ITCH PE=1 SV=2	0.178259	0.55675	-1.13917	-0.201601	-0.201601	1929	None	0	FALSE	FALSE
553	ITIH5	1984	sp|Q86UX2|ITIH5_HUMAN Inter-alpha-trypsin inhibitor heavy chain H5 OS=Homo sapiens OX=9606 GN=ITIH5 PE=2 SV=2	0.0521237	0.360462	1.34761	0.36559	1984	sp|Q86UX2|ITIH5_HUMAN Inter-alpha-trypsin inhibitor heavy chain H5 OS=Homo sapiens OX=9606 GN=ITIH5 PE=2 SV=2	0.899831	0.964797	0.0832012	0.00110636	0.00110636	415	None	0	FALSE	FALSE
555	ITPA	2485	sp|Q9BY32|ITPA_HUMAN Inosine triphosphate pyrophosphatase OS=Homo sapiens OX=9606 GN=ITPA PE=1 SV=2	0.894393	0.966264	-0.121307	-0.00173486	2485	sp|Q9BY32|ITPA_HUMAN Inosine triphosphate pyrophosphatase OS=Homo sapiens OX=9606 GN=ITPA PE=1 SV=2	0.823883	0.946117	-0.251129	-0.00471896	-0.00471896	845	None	0	FALSE	FALSE
557	ITPR1	1605	sp|Q14643|ITPR1_HUMAN Inositol 1,4,5-trisphosphate receptor type 1 OS=Homo sapiens OX=9606 GN=ITPR1 PE=1 SV=3	0.659411	0.866512	-0.130342	-0.00682942	1605	sp|Q14643|ITPR1_HUMAN Inositol 1,4,5-trisphosphate receptor type 1 OS=Homo sapiens OX=9606 GN=ITPR1 PE=1 SV=3	0.825171	0.946117	-0.105019	-0.00175497	-0.00175497	231	None	0	FALSE	FALSE
558	ITPR2	1602	sp|Q14571|ITPR2_HUMAN Inositol 1,4,5-trisphosphate receptor type 2 OS=Homo sapiens OX=9606 GN=ITPR2 PE=1 SV=2	0.762545	0.913903	0.248929	0.00530422	1602	sp|Q14571|ITPR2_HUMAN Inositol 1,4,5-trisphosphate receptor type 2 OS=Homo sapiens OX=9606 GN=ITPR2 PE=1 SV=2	0.466398	0.780817	0.272098	0.023009	0.023009	2541	None	0	FALSE	FALSE
559	ITPR3	1603	sp|Q14573|ITPR3_HUMAN Inositol 1,4,5-trisphosphate receptor type 3 OS=Homo sapiens OX=9606 GN=ITPR3 PE=1 SV=2	0.00690225	0.214507	-6.87163	-3.26264	1603	sp|Q14573|ITPR3_HUMAN Inositol 1,4,5-trisphosphate receptor type 3 OS=Homo sapiens OX=9606 GN=ITPR3 PE=1 SV=2	0.0594302	0.376402	2.07351	0.615106	0.615106	336	CTX	0	FALSE	FALSE
560	ITSN1	1695	sp|Q15811|ITSN1_HUMAN Intersectin-1 OS=Homo sapiens OX=9606 GN=ITSN1 PE=1 SV=3	0.91423	0.96942	-0.00439425	-0.000399675	1695	sp|Q15811|ITSN1_HUMAN Intersectin-1 OS=Homo sapiens OX=9606 GN=ITSN1 PE=1 SV=3	0.69165	0.895362	-0.252516	-0.0090338	-0.0090338	1246	None	0	FALSE	FALSE
561	ITSN2	2719	sp|Q9NZM3|ITSN2_HUMAN Intersectin-2 OS=Homo sapiens OX=9606 GN=ITSN2 PE=1 SV=3	0.0949975	0.439586	-0.620569	-0.148036	2719	sp|Q9NZM3|ITSN2_HUMAN Intersectin-2 OS=Homo sapiens OX=9606 GN=ITSN2 PE=1 SV=3	0.781388	0.934185	0.161977	0.00461085	0.00461085	549	None	0	FALSE	FALSE
562	IVD	818	sp|P26440|IVD_HUMAN Isovaleryl-CoA dehydrogenase, mitochondrial OS=Homo sapiens OX=9606 GN=IVD PE=1 SV=2	0.898113	0.966264	-0.0188268	-0.000626027	818	sp|P26440|IVD_HUMAN Isovaleryl-CoA dehydrogenase, mitochondrial OS=Homo sapiens OX=9606 GN=IVD PE=1 SV=2	0.0358551	0.310225	0.804315	0.285	0.285	500	None	0	FALSE	FALSE
563	JAK1	784	sp|P23458|JAK1_HUMAN Tyrosine-protein kinase JAK1 OS=Homo sapiens OX=9606 GN=JAK1 PE=1 SV=2	0.158808	0.513322	1.14645	0.192616	784	sp|P23458|JAK1_HUMAN Tyrosine-protein kinase JAK1 OS=Homo sapiens OX=9606 GN=JAK1 PE=1 SV=2	0.00615363	0.15713	0.962423	0.519796	0.519796	114	SPC	0	FALSE	FALSE
564	KALRN	202	sp|O60229|KALRN_HUMAN Kalirin OS=Homo sapiens OX=9606 GN=KALRN PE=1 SV=3	0.414905	0.724339	0.699161	0.0547723	202	sp|O60229|KALRN_HUMAN Kalirin OS=Homo sapiens OX=9606 GN=KALRN PE=1 SV=3	0.200545	0.589505	0.919934	0.156942	0.156942	2217	None	0	FALSE	FALSE
565	KANK1	1610	sp|Q14678|KANK1_HUMAN KN motif and ankyrin repeat domain-containing protein 1 OS=Homo sapiens OX=9606 GN=KANK1 PE=1 SV=3	0.492457	0.776359	0.530578	0.0327789	1610	sp|Q14678|KANK1_HUMAN KN motif and ankyrin repeat domain-containing protein 1 OS=Homo sapiens OX=9606 GN=KANK1 PE=1 SV=3	0.965446	0.985283	-0.00307223	5.24442e-05	5.24442e-05	123	None	0	FALSE	FALSE
566	KANK2	1838	sp|Q63ZY3|KANK2_HUMAN KN motif and ankyrin repeat domain-containing protein 2 OS=Homo sapiens OX=9606 GN=KANK2 PE=1 SV=1	0.726867	0.897211	0.252415	0.00634724	1838	sp|Q63ZY3|KANK2_HUMAN KN motif and ankyrin repeat domain-containing protein 2 OS=Homo sapiens OX=9606 GN=KANK2 PE=1 SV=1	0.733971	0.919003	-0.254276	-0.00763529	-0.00763529	1639	None	0	FALSE	FALSE
567	KCMF1	2734	sp|Q9P0J7|KCMF1_HUMAN E3 ubiquitin-protein ligase KCMF1 OS=Homo sapiens OX=9606 GN=KCMF1 PE=1 SV=2	0.305548	0.647858	-0.660466	-0.0790512	2734	sp|Q9P0J7|KCMF1_HUMAN E3 ubiquitin-protein ligase KCMF1 OS=Homo sapiens OX=9606 GN=KCMF1 PE=1 SV=2	0.579746	0.852176	0.580705	0.0339787	0.0339787	2177	None	0	FALSE	FALSE
568	KCNA2	682	sp|P16389|KCNA2_HUMAN Potassium voltage-gated channel subfamily A member 2 OS=Homo sapiens OX=9606 GN=KCNA2 PE=1 SV=2	0.00932224	0.234532	2.52075	1.09874	682	sp|P16389|KCNA2_HUMAN Potassium voltage-gated channel subfamily A member 2 OS=Homo sapiens OX=9606 GN=KCNA2 PE=1 SV=2	0.862262	0.954127	0.143735	0.00248826	0.00248826	680	CTX	0	FALSE	FALSE
569	KCNQ2	174	sp|O43526|KCNQ2_HUMAN Potassium voltage-gated channel subfamily KQT member 2 OS=Homo sapiens OX=9606 GN=KCNQ2 PE=1 SV=2	0.112766	0.458384	-1.05439	-0.227038	174	sp|O43526|KCNQ2_HUMAN Potassium voltage-gated channel subfamily KQT member 2 OS=Homo sapiens OX=9606 GN=KCNQ2 PE=1 SV=2	0.598885	0.861032	1.02164	0.0555127	0.0555127	2060	None	0	FALSE	FALSE
570	KIF1A	1460	sp|Q12756|KIF1A_HUMAN Kinesin-like protein KIF1A OS=Homo sapiens OX=9606 GN=KIF1A PE=1 SV=2	0.142669	0.496514	-0.51875	-0.103659	1460	sp|Q12756|KIF1A_HUMAN Kinesin-like protein KIF1A OS=Homo sapiens OX=9606 GN=KIF1A PE=1 SV=2	0.861116	0.954127	-0.0655169	-0.00075003	-0.00075003	944	None	0	FALSE	FALSE
571	KIF2A	25	sp|O00139|KIF2A_HUMAN Kinesin-like protein KIF2A OS=Homo sapiens OX=9606 GN=KIF2A PE=1 SV=3	0.00211782	0.143944	-0.944193	-0.576203	25	sp|O00139|KIF2A_HUMAN Kinesin-like protein KIF2A OS=Homo sapiens OX=9606 GN=KIF2A PE=1 SV=3	0.473205	0.787795	-0.257699	-0.0187383	-0.0187383	2239	CTX	0	FALSE	FALSE
572	KIF3A	2972	sp|Q9Y496|KIF3A_HUMAN Kinesin-like protein KIF3A OS=Homo sapiens OX=9606 GN=KIF3A PE=1 SV=4	0.908423	0.967628	0.00224204	-0.000367632	2972	sp|Q9Y496|KIF3A_HUMAN Kinesin-like protein KIF3A OS=Homo sapiens OX=9606 GN=KIF3A PE=1 SV=4	0.457403	0.775325	-0.218961	-0.0164312	-0.0164312	2253	None	0	FALSE	FALSE
573	KIF3B	114	sp|O15066|KIF3B_HUMAN Kinesin-like protein KIF3B OS=Homo sapiens OX=9606 GN=KIF3B PE=1 SV=1	0.00104765	0.12594	-1.02942	-0.697521	114	sp|O15066|KIF3B_HUMAN Kinesin-like protein KIF3B OS=Homo sapiens OX=9606 GN=KIF3B PE=1 SV=1	0.828119	0.946117	-0.0852268	-0.0013334	-0.0013334	850	CTX	0	FALSE	FALSE
574	KIF3C	85	sp|O14782|KIF3C_HUMAN Kinesin-like protein KIF3C OS=Homo sapiens OX=9606 GN=KIF3C PE=1 SV=3	0.877218	0.963727	-0.0911311	-0.00166139	85	sp|O14782|KIF3C_HUMAN Kinesin-like protein KIF3C OS=Homo sapiens OX=9606 GN=KIF3C PE=1 SV=3	0.366066	0.711861	-0.949569	-0.0976242	-0.0976242	2921	None	0	FALSE	FALSE
575	KIF5A	1465	sp|Q12840|KIF5A_HUMAN Kinesin heavy chain isoform 5A OS=Homo sapiens OX=9606 GN=KIF5A PE=1 SV=2	0.182467	0.536907	-0.472619	-0.0831192	1465	sp|Q12840|KIF5A_HUMAN Kinesin heavy chain isoform 5A OS=Homo sapiens OX=9606 GN=KIF5A PE=1 SV=2	0.0328311	0.300649	-0.779654	-0.271387	-0.271387	598	None	0	TRUE	TRUE
576	KIF5C	209	sp|O60282|KIF5C_HUMAN Kinesin heavy chain isoform 5C OS=Homo sapiens OX=9606 GN=KIF5C PE=1 SV=1	0.21984	0.573141	-0.352179	-0.0567131	209	sp|O60282|KIF5C_HUMAN Kinesin heavy chain isoform 5C OS=Homo sapiens OX=9606 GN=KIF5C PE=1 SV=1	0.00385873	0.127981	-0.772727	-0.437453	-0.437453	182	SPC	0	FALSE	FALSE
577	KLC1	1436	sp|Q07866|KLC1_HUMAN Kinesin light chain 1 OS=Homo sapiens OX=9606 GN=KLC1 PE=1 SV=2	0.511223	0.789453	-0.282166	-0.0206643	1436	sp|Q07866|KLC1_HUMAN Kinesin light chain 1 OS=Homo sapiens OX=9606 GN=KLC1 PE=1 SV=2	0.423923	0.752848	-0.308979	-0.0260787	-0.0260787	2475	None	0	FALSE	FALSE
578	KLC2	2525	sp|Q9H0B6|KLC2_HUMAN Kinesin light chain 2 OS=Homo sapiens OX=9606 GN=KLC2 PE=1 SV=1	0.19612	0.546387	0.379605	0.0520608	2525	sp|Q9H0B6|KLC2_HUMAN Kinesin light chain 2 OS=Homo sapiens OX=9606 GN=KLC2 PE=1 SV=1	0.0296697	0.288482	0.750035	0.281317	0.281317	1512	None	0	FALSE	FALSE
579	KLC4	2663	sp|Q9NSK0|KLC4_HUMAN Kinesin light chain 4 OS=Homo sapiens OX=9606 GN=KLC4 PE=1 SV=3	0.111372	0.458011	-1.61398	-0.344808	2663	sp|Q9NSK0|KLC4_HUMAN Kinesin light chain 4 OS=Homo sapiens OX=9606 GN=KLC4 PE=1 SV=3	0.795273	0.937284	0.241564	0.00618149	0.00618149	1173	None	0	FALSE	FALSE
580	KNDC1	1922	sp|Q76NI1|KNDC1_HUMAN Kinase non-catalytic C-lobe domain-containing protein 1 OS=Homo sapiens OX=9606 GN=KNDC1 PE=2 SV=2	0.822814	0.941294	-0.125409	-0.00310735	1922	sp|Q76NI1|KNDC1_HUMAN Kinase non-catalytic C-lobe domain-containing protein 1 OS=Homo sapiens OX=9606 GN=KNDC1 PE=2 SV=2	0.260643	0.642376	-1.4444	-0.199957	-0.199957	2332	None	0	FALSE	FALSE
581	KSR2	1904	sp|Q6VAB6|KSR2_HUMAN Kinase suppressor of Ras 2 OS=Homo sapiens OX=9606 GN=KSR2 PE=1 SV=2	0.106743	0.456165	-1.22636	-0.269236	1904	sp|Q6VAB6|KSR2_HUMAN Kinase suppressor of Ras 2 OS=Homo sapiens OX=9606 GN=KSR2 PE=1 SV=2	0.795579	0.937284	0.17016	0.00446946	0.00446946	774	None	0	FALSE	FALSE
582	KTN1	1979	sp|Q86UP2|KTN1_HUMAN Kinectin OS=Homo sapiens OX=9606 GN=KTN1 PE=1 SV=1	0.502927	0.782648	-0.595225	-0.0415729	1979	sp|Q86UP2|KTN1_HUMAN Kinectin OS=Homo sapiens OX=9606 GN=KTN1 PE=1 SV=1	0.231353	0.614402	-0.725846	-0.108073	-0.108073	2182	None	0	FALSE	FALSE
583	L1CAM	896	sp|P32004|L1CAM_HUMAN Neural cell adhesion molecule L1 OS=Homo sapiens OX=9606 GN=L1CAM PE=1 SV=2	0.0307819	0.31717	1.66348	0.535039	896	sp|P32004|L1CAM_HUMAN Neural cell adhesion molecule L1 OS=Homo sapiens OX=9606 GN=L1CAM PE=1 SV=2	0.788439	0.935473	-0.400192	-0.00948252	-0.00948252	457	None	0	FALSE	FALSE
584	LAMA1	806	sp|P25391|LAMA1_HUMAN Laminin subunit alpha-1 OS=Homo sapiens OX=9606 GN=LAMA1 PE=1 SV=2	0.832294	0.945543	-0.436477	-0.00833996	806	sp|P25391|LAMA1_HUMAN Laminin subunit alpha-1 OS=Homo sapiens OX=9606 GN=LAMA1 PE=1 SV=2	0.125222	0.492744	1.30993	0.287385	0.287385	1226	None	0	FALSE	FALSE
585	LAMA2	796	sp|P24043|LAMA2_HUMAN Laminin subunit alpha-2 OS=Homo sapiens OX=9606 GN=LAMA2 PE=1 SV=4	0.216343	0.567508	0.579594	0.0779581	796	sp|P24043|LAMA2_HUMAN Laminin subunit alpha-2 OS=Homo sapiens OX=9606 GN=LAMA2 PE=1 SV=4	0.178107	0.55675	0.784871	0.144248	0.144248	1659	None	0	FALSE	FALSE
586	LAMA4	1709	sp|Q16363|LAMA4_HUMAN Laminin subunit alpha-4 OS=Homo sapiens OX=9606 GN=LAMA4 PE=1 SV=4	0.780254	0.920848	-0.188032	-0.00542715	1709	sp|Q16363|LAMA4_HUMAN Laminin subunit alpha-4 OS=Homo sapiens OX=9606 GN=LAMA4 PE=1 SV=4	0.0207863	0.248188	1.81879	0.741185	0.741185	1129	None	0	FALSE	FALSE
587	LAMA5	128	sp|O15230|LAMA5_HUMAN Laminin subunit alpha-5 OS=Homo sapiens OX=9606 GN=LAMA5 PE=1 SV=8	0.451117	0.74987	0.461477	0.0316201	128	sp|O15230|LAMA5_HUMAN Laminin subunit alpha-5 OS=Homo sapiens OX=9606 GN=LAMA5 PE=1 SV=8	0.00274503	0.117056	1.23338	0.768761	0.768761	197	SPC	0	FALSE	FALSE
588	LAMB1	523	sp|P07942|LAMB1_HUMAN Laminin subunit beta-1 OS=Homo sapiens OX=9606 GN=LAMB1 PE=1 SV=2	0.566511	0.8195	-0.703547	-0.0402093	523	sp|P07942|LAMB1_HUMAN Laminin subunit beta-1 OS=Homo sapiens OX=9606 GN=LAMB1 PE=1 SV=2	0.928493	0.971464	0.115594	0.00102813	0.00102813	129	None	0	FALSE	FALSE
589	LAMB2	1192	sp|P55268|LAMB2_HUMAN Laminin subunit beta-2 OS=Homo sapiens OX=9606 GN=LAMB2 PE=1 SV=2	0.9777	0.992494	0.0547175	2.59043e-05	1192	sp|P55268|LAMB2_HUMAN Laminin subunit beta-2 OS=Homo sapiens OX=9606 GN=LAMB2 PE=1 SV=2	0.139529	0.514805	0.754816	0.158487	0.158487	1770	None	0	FALSE	FALSE
590	LAMC1	591	sp|P11047|LAMC1_HUMAN Laminin subunit gamma-1 OS=Homo sapiens OX=9606 GN=LAMC1 PE=1 SV=3	0.478219	0.767948	0.338198	0.0206785	591	sp|P11047|LAMC1_HUMAN Laminin subunit gamma-1 OS=Homo sapiens OX=9606 GN=LAMC1 PE=1 SV=3	0.803975	0.941166	0.154193	0.0039012	0.0039012	1111	None	0	FALSE	FALSE
592	LARP1	1891	sp|Q6PKG0|LARP1_HUMAN La-related protein 1 OS=Homo sapiens OX=9606 GN=LARP1 PE=1 SV=2	0.452939	0.74987	-0.343268	-0.0289815	1891	sp|Q6PKG0|LARP1_HUMAN La-related protein 1 OS=Homo sapiens OX=9606 GN=LARP1 PE=1 SV=2	0.617116	0.868163	-0.21681	-0.0100317	-0.0100317	2051	None	0	FALSE	FALSE
593	LARP6	2427	sp|Q9BRS8|LARP6_HUMAN La-related protein 6 OS=Homo sapiens OX=9606 GN=LARP6 PE=1 SV=1	0.201466	0.547457	-1.79383	-0.279014	2427	sp|Q9BRS8|LARP6_HUMAN La-related protein 6 OS=Homo sapiens OX=9606 GN=LARP6 PE=1 SV=1	0.250825	0.632892	2.07792	0.301984	0.301984	2380	None	0	FALSE	FALSE
594	LDHA	409	sp|P00338|LDHA_HUMAN L-lactate dehydrogenase A chain OS=Homo sapiens OX=9606 GN=LDHA PE=1 SV=2	0.173409	0.532043	1.01151	0.160988	409	sp|P00338|LDHA_HUMAN L-lactate dehydrogenase A chain OS=Homo sapiens OX=9606 GN=LDHA PE=1 SV=2	0.114992	0.476772	0.943427	0.216564	0.216564	1738	None	0	FALSE	FALSE
595	LDHB	506	sp|P07195|LDHB_HUMAN L-lactate dehydrogenase B chain OS=Homo sapiens OX=9606 GN=LDHB PE=1 SV=2	0.229043	0.582243	0.544357	0.0701282	506	sp|P07195|LDHB_HUMAN L-lactate dehydrogenase B chain OS=Homo sapiens OX=9606 GN=LDHB PE=1 SV=2	0.122827	0.490015	0.38161	0.0871914	0.0871914	1515	None	0	FALSE	FALSE
596	LDHD	1998	sp|Q86WU2|LDHD_HUMAN Probable D-lactate dehydrogenase, mitochondrial OS=Homo sapiens OX=9606 GN=LDHD PE=1 SV=1	0.423748	0.732456	-0.763721	-0.0656541	1998	sp|Q86WU2|LDHD_HUMAN Probable D-lactate dehydrogenase, mitochondrial OS=Homo sapiens OX=9606 GN=LDHD PE=1 SV=1	0.178309	0.55675	0.758431	0.139402	0.139402	2017	None	0	FALSE	FALSE
597	LEMD2	2101	sp|Q8NC56|LEMD2_HUMAN LEM domain-containing protein 2 OS=Homo sapiens OX=9606 GN=LEMD2 PE=1 SV=1	0.0371094	0.331678	0.781711	0.23087	2101	sp|Q8NC56|LEMD2_HUMAN LEM domain-containing protein 2 OS=Homo sapiens OX=9606 GN=LEMD2 PE=1 SV=1	0.413928	0.745671	0.449351	0.0429025	0.0429025	2574	None	0	FALSE	FALSE
598	LGI3	2054	sp|Q8N145|LGI3_HUMAN Leucine-rich repeat LGI family member 3 OS=Homo sapiens OX=9606 GN=LGI3 PE=2 SV=1	0.343823	0.667688	0.748043	0.0714218	2054	sp|Q8N145|LGI3_HUMAN Leucine-rich repeat LGI family member 3 OS=Homo sapiens OX=9606 GN=LGI3 PE=2 SV=1	0.313003	0.679008	-0.697018	-0.0822667	-0.0822667	2813	None	0	FALSE	FALSE
599	LHPP	2520	sp|Q9H008|LHPP_HUMAN Phospholysine phosphohistidine inorganic pyrophosphate phosphatase OS=Homo sapiens OX=9606 GN=LHPP PE=1 SV=2	0.238574	0.592469	1.29647	0.170401	2520	sp|Q9H008|LHPP_HUMAN Phospholysine phosphohistidine inorganic pyrophosphate phosphatase OS=Homo sapiens OX=9606 GN=LHPP PE=1 SV=2	0.0246525	0.264267	1.11187	0.435758	0.435758	252	None	0	FALSE	FALSE
600	LIMK1	1153	sp|P53667|LIMK1_HUMAN LIM domain kinase 1 OS=Homo sapiens OX=9606 GN=LIMK1 PE=1 SV=3	0.528893	0.803588	-0.300741	-0.0207397	1153	sp|P53667|LIMK1_HUMAN LIM domain kinase 1 OS=Homo sapiens OX=9606 GN=LIMK1 PE=1 SV=3	0.849595	0.952787	-0.0894909	-0.00122482	-0.00122482	726	None	0	FALSE	FALSE
601	LIN7A	94	sp|O14910|LIN7A_HUMAN Protein lin-7 homolog A OS=Homo sapiens OX=9606 GN=LIN7A PE=1 SV=2	0.0739697	0.403095	0.770049	0.179643	94	sp|O14910|LIN7A_HUMAN Protein lin-7 homolog A OS=Homo sapiens OX=9606 GN=LIN7A PE=1 SV=2	0.998981	0.999752	-0.0166418	7.87897e-08	7.87897e-08	13	None	0	FALSE	FALSE
602	LIN7B	2591	sp|Q9HAP6|LIN7B_HUMAN Protein lin-7 homolog B OS=Homo sapiens OX=9606 GN=LIN7B PE=1 SV=1	0.259924	0.612415	0.643569	0.0767867	2591	sp|Q9HAP6|LIN7B_HUMAN Protein lin-7 homolog B OS=Homo sapiens OX=9606 GN=LIN7B PE=1 SV=1	0.23273	0.61514	-1.79104	-0.269467	-0.269467	2248	None	0	FALSE	FALSE
603	LIN7C	2673	sp|Q9NUP9|LIN7C_HUMAN Protein lin-7 homolog C OS=Homo sapiens OX=9606 GN=LIN7C PE=1 SV=1	0.171179	0.530173	0.568315	0.0879942	2673	sp|Q9NUP9|LIN7C_HUMAN Protein lin-7 homolog C OS=Homo sapiens OX=9606 GN=LIN7C PE=1 SV=1	0.116428	0.479411	0.400118	0.0935638	0.0935638	2010	None	0	FALSE	FALSE
604	LMAN1	1054	sp|P49257|LMAN1_HUMAN Protein ERGIC-53 OS=Homo sapiens OX=9606 GN=LMAN1 PE=1 SV=2	0.296583	0.639559	-0.392517	-0.0501526	1054	sp|P49257|LMAN1_HUMAN Protein ERGIC-53 OS=Homo sapiens OX=9606 GN=LMAN1 PE=1 SV=2	0.23927	0.622685	-0.600421	-0.0868954	-0.0868954	2206	None	0	FALSE	FALSE
607	LMNB2	1408	sp|Q03252|LMNB2_HUMAN Lamin-B2 OS=Homo sapiens OX=9606 GN=LMNB2 PE=1 SV=4	0.0154796	0.273604	0.776282	0.290008	1408	sp|Q03252|LMNB2_HUMAN Lamin-B2 OS=Homo sapiens OX=9606 GN=LMNB2 PE=1 SV=4	0.914052	0.969596	0.0484869	0.000616893	0.000616893	405	None	0	FALSE	FALSE
608	LMO7	2171	sp|Q8WWI1|LMO7_HUMAN LIM domain only protein 7 OS=Homo sapiens OX=9606 GN=LMO7 PE=1 SV=3	0.0582761	0.36811	1.08378	0.280664	2171	sp|Q8WWI1|LMO7_HUMAN LIM domain only protein 7 OS=Homo sapiens OX=9606 GN=LMO7 PE=1 SV=3	0.745086	0.921442	0.416858	0.0133159	0.0133159	1143	None	0	FALSE	FALSE
609	LMTK3	2346	sp|Q96Q04|LMTK3_HUMAN Serine/threonine-protein kinase LMTK3 OS=Homo sapiens OX=9606 GN=LMTK3 PE=1 SV=2	0.473489	0.764373	-0.504031	-0.0387556	2346	sp|Q96Q04|LMTK3_HUMAN Serine/threonine-protein kinase LMTK3 OS=Homo sapiens OX=9606 GN=LMTK3 PE=1 SV=2	0.37099	0.714795	-0.763176	-0.0770656	-0.0770656	2882	None	0	FALSE	FALSE
610	LNP	2506	sp|Q9C0E8|LNP_HUMAN Endoplasmic reticulum junction formation protein lunapark OS=Homo sapiens OX=9606 GN=LNPK PE=1 SV=2	0.0899042	0.43153	-0.994958	-0.237031	2506	sp|Q9C0E8|LNP_HUMAN Endoplasmic reticulum junction formation protein lunapark OS=Homo sapiens OX=9606 GN=LNPK PE=1 SV=2	0.924801	0.971464	0.0909349	0.000882456	0.000882456	305	None	0	FALSE	FALSE
611	LPIN1	1613	sp|Q14693|LPIN1_HUMAN Phosphatidate phosphatase LPIN1 OS=Homo sapiens OX=9606 GN=LPIN1 PE=1 SV=2	0.909975	0.967628	0.126811	0.000753327	1613	sp|Q14693|LPIN1_HUMAN Phosphatidate phosphatase LPIN1 OS=Homo sapiens OX=9606 GN=LPIN1 PE=1 SV=2	0.0923289	0.444307	-1.34336	-0.329204	-0.329204	1294	None	0	FALSE	FALSE
613	LRP1	1437	sp|Q07954|LRP1_HUMAN Prolow-density lipoprotein receptor-related protein 1 OS=Homo sapiens OX=9606 GN=LRP1 PE=1 SV=2	0.0347163	0.327184	4.95919	1.56684	1437	sp|Q07954|LRP1_HUMAN Prolow-density lipoprotein receptor-related protein 1 OS=Homo sapiens OX=9606 GN=LRP1 PE=1 SV=2	0.260241	0.642376	-1.59625	-0.221489	-0.221489	2451	None	0	FALSE	FALSE
614	LRRC7	2334	sp|Q96NW7|LRRC7_HUMAN Leucine-rich repeat-containing protein 7 OS=Homo sapiens OX=9606 GN=LRRC7 PE=1 SV=1	0.368429	0.684905	0.433729	0.0370355	2334	sp|Q96NW7|LRRC7_HUMAN Leucine-rich repeat-containing protein 7 OS=Homo sapiens OX=9606 GN=LRRC7 PE=1 SV=1	0.366002	0.711861	-0.491948	-0.0497079	-0.0497079	2929	None	0	FALSE	FALSE
615	LSAMP	1522	sp|Q13449|LSAMP_HUMAN Limbic system-associated membrane protein OS=Homo sapiens OX=9606 GN=LSAMP PE=1 SV=2	0.28794	0.631984	-0.436046	-0.0565123	1522	sp|Q13449|LSAMP_HUMAN Limbic system-associated membrane protein OS=Homo sapiens OX=9606 GN=LSAMP PE=1 SV=2	0.198206	0.587725	0.657768	0.113871	0.113871	1965	None	0	FALSE	FALSE
616	LTN1	335	sp|O94822|LTN1_HUMAN E3 ubiquitin-protein ligase listerin OS=Homo sapiens OX=9606 GN=LTN1 PE=1 SV=6	0.276238	0.621432	-0.947952	-0.120848	335	sp|O94822|LTN1_HUMAN E3 ubiquitin-protein ligase listerin OS=Homo sapiens OX=9606 GN=LTN1 PE=1 SV=6	0.748169	0.922464	0.203739	0.0066855	0.0066855	1403	None	0	FALSE	FALSE
617	LUC7L	2624	sp|Q9NQ29|LUC7L_HUMAN Putative RNA-binding protein Luc7-like 1 OS=Homo sapiens OX=9606 GN=LUC7L PE=1 SV=1	0.469259	0.761097	0.496314	0.0325534	2624	sp|Q9NQ29|LUC7L_HUMAN Putative RNA-binding protein Luc7-like 1 OS=Homo sapiens OX=9606 GN=LUC7L PE=1 SV=1	0.344814	0.702767	0.462561	0.0532541	0.0532541	2932	None	0	FALSE	FALSE
618	LUM	1126	sp|P51884|LUM_HUMAN Lumican OS=Homo sapiens OX=9606 GN=LUM PE=1 SV=2	0.396886	0.708155	-1.24167	-0.112547	1126	sp|P51884|LUM_HUMAN Lumican OS=Homo sapiens OX=9606 GN=LUM PE=1 SV=2	0.319952	0.685574	1.52637	0.183332	0.183332	2855	None	0	FALSE	FALSE
619	LUZP1	1987	sp|Q86V48|LUZP1_HUMAN Leucine zipper protein 1 OS=Homo sapiens OX=9606 GN=LUZP1 PE=1 SV=2	0.277143	0.622285	-0.618898	-0.0804982	1987	sp|Q86V48|LUZP1_HUMAN Leucine zipper protein 1 OS=Homo sapiens OX=9606 GN=LUZP1 PE=1 SV=2	0.447018	0.768192	-0.939908	-0.0774056	-0.0774056	2548	None	0	FALSE	FALSE
620	LY6H	330	sp|O94772|LY6H_HUMAN Lymphocyte antigen 6H OS=Homo sapiens OX=9606 GN=LY6H PE=1 SV=1	0.910317	0.967628	0.11727	0.000665309	330	sp|O94772|LY6H_HUMAN Lymphocyte antigen 6H OS=Homo sapiens OX=9606 GN=LY6H PE=1 SV=1	0.0697221	0.401003	2.27375	0.635879	0.635879	1117	None	0	FALSE	FALSE
623	LZTS2	2425	sp|Q9BRK4|LZTS2_HUMAN Leucine zipper putative tumor suppressor 2 OS=Homo sapiens OX=9606 GN=LZTS2 PE=1 SV=2	0.30909	0.647862	-0.540242	-0.0648965	2425	sp|Q9BRK4|LZTS2_HUMAN Leucine zipper putative tumor suppressor 2 OS=Homo sapiens OX=9606 GN=LZTS2 PE=1 SV=2	0.723115	0.912684	-0.313101	-0.00999051	-0.00999051	1394	None	0	FALSE	FALSE
625	MACF1	2877	sp|Q9UPN3|MACF1_HUMAN Microtubule-actin cross-linking factor 1, isoforms 1/2/3/5 OS=Homo sapiens OX=9606 GN=MACF1 PE=1 SV=4	0.701097	0.884316	-0.107234	-0.00504591	2877	sp|Q9UPN3|MACF1_HUMAN Microtubule-actin cross-linking factor 1, isoforms 1/2/3/5 OS=Homo sapiens OX=9606 GN=MACF1 PE=1 SV=4	0.934924	0.973193	0.0164351	0.000237147	0.000237147	355	None	0	FALSE	FALSE
626	MADD	2179	sp|Q8WXG6|MADD_HUMAN MAP kinase-activating death domain protein OS=Homo sapiens OX=9606 GN=MADD PE=1 SV=2	0.970074	0.990026	0.0277733	-4.27346e-05	2179	sp|Q8WXG6|MADD_HUMAN MAP kinase-activating death domain protein OS=Homo sapiens OX=9606 GN=MADD PE=1 SV=2	0.286225	0.661635	-0.498785	-0.0627582	-0.0627582	2694	None	0	FALSE	FALSE
627	MAG	739	sp|P20916|MAG_HUMAN Myelin-associated glycoprotein OS=Homo sapiens OX=9606 GN=MAG PE=1 SV=1	0.729266	0.8986	0.33333	0.00870427	739	sp|P20916|MAG_HUMAN Myelin-associated glycoprotein OS=Homo sapiens OX=9606 GN=MAG PE=1 SV=1	0.214728	0.594985	0.498868	0.0827637	0.0827637	1894	None	0	FALSE	FALSE
628	MAGI2	1978	sp|Q86UL8|MAGI2_HUMAN Membrane-associated guanylate kinase, WW and PDZ domain-containing protein 2 OS=Homo sapiens OX=9606 GN=MAGI2 PE=1 SV=3	0.0390165	0.343413	0.803124	0.233944	1978	sp|Q86UL8|MAGI2_HUMAN Membrane-associated guanylate kinase, WW and PDZ domain-containing protein 2 OS=Homo sapiens OX=9606 GN=MAGI2 PE=1 SV=3	0.430885	0.758666	-0.885948	-0.0762051	-0.0762051	2758	None	0	FALSE	FALSE
629	MAP1A	1347	sp|P78559|MAP1A_HUMAN Microtubule-associated protein 1A OS=Homo sapiens OX=9606 GN=MAP1A PE=1 SV=6	0.771495	0.918598	-0.0515119	-0.00231544	1347	sp|P78559|MAP1A_HUMAN Microtubule-associated protein 1A OS=Homo sapiens OX=9606 GN=MAP1A PE=1 SV=6	0.351462	0.705175	-0.279836	-0.0285991	-0.0285991	2968	None	0	FALSE	FALSE
630	MAP1B	1026	sp|P46821|MAP1B_HUMAN Microtubule-associated protein 1B OS=Homo sapiens OX=9606 GN=MAP1B PE=1 SV=2	0.561057	0.816647	-0.138662	-0.00993459	1026	sp|P46821|MAP1B_HUMAN Microtubule-associated protein 1B OS=Homo sapiens OX=9606 GN=MAP1B PE=1 SV=2	0.0819711	0.422567	-0.348583	-0.0863346	-0.0863346	983	None	0	FALSE	FALSE
631	MAP1S	1842	sp|Q66K74|MAP1S_HUMAN Microtubule-associated protein 1S OS=Homo sapiens OX=9606 GN=MAP1S PE=1 SV=2	0.0887861	0.431308	-0.613429	-0.150649	1842	sp|Q66K74|MAP1S_HUMAN Microtubule-associated protein 1S OS=Homo sapiens OX=9606 GN=MAP1S PE=1 SV=2	0.397213	0.735657	0.296682	0.0302182	0.0302182	2718	None	0	FALSE	FALSE
632	MAP4	836	sp|P27816|MAP4_HUMAN Microtubule-associated protein 4 OS=Homo sapiens OX=9606 GN=MAP4 PE=1 SV=3	0.34748	0.669359	0.53018	0.0488752	836	sp|P27816|MAP4_HUMAN Microtubule-associated protein 4 OS=Homo sapiens OX=9606 GN=MAP4 PE=1 SV=3	0.0162034	0.226686	1.98025	0.858209	0.858209	731	None	0	FALSE	FALSE
633	MAP6	2313	sp|Q96JE9|MAP6_HUMAN Microtubule-associated protein 6 OS=Homo sapiens OX=9606 GN=MAP6 PE=1 SV=2	0.089908	0.43153	0.594149	0.125998	2313	sp|Q96JE9|MAP6_HUMAN Microtubule-associated protein 6 OS=Homo sapiens OX=9606 GN=MAP6 PE=1 SV=2	0.690511	0.895362	-0.154295	-0.00528366	-0.00528366	1342	None	0	FALSE	FALSE
634	MARK1	2738	sp|Q9P0L2|MARK1_HUMAN Serine/threonine-protein kinase MARK1 OS=Homo sapiens OX=9606 GN=MARK1 PE=1 SV=2	0.32874	0.657499	0.674902	0.0667065	2738	sp|Q9P0L2|MARK1_HUMAN Serine/threonine-protein kinase MARK1 OS=Homo sapiens OX=9606 GN=MARK1 PE=1 SV=2	0.159861	0.538396	-0.926788	-0.173756	-0.173756	2061	None	0	FALSE	FALSE
635	MARK2	1924	sp|Q7KZI7|MARK2_HUMAN Serine/threonine-protein kinase MARK2 OS=Homo sapiens OX=9606 GN=MARK2 PE=1 SV=2	0.329241	0.657499	0.312438	0.0284281	1924	sp|Q7KZI7|MARK2_HUMAN Serine/threonine-protein kinase MARK2 OS=Homo sapiens OX=9606 GN=MARK2 PE=1 SV=2	0.410628	0.743915	-0.268717	-0.0233124	-0.0233124	2604	None	0	FALSE	FALSE
636	MARK3	829	sp|P27448|MARK3_HUMAN MAP/microtubule affinity-regulating kinase 3 OS=Homo sapiens OX=9606 GN=MARK3 PE=1 SV=5	0.110495	0.456339	-0.689489	-0.15293	829	sp|P27448|MARK3_HUMAN MAP/microtubule affinity-regulating kinase 3 OS=Homo sapiens OX=9606 GN=MARK3 PE=1 SV=5	0.434602	0.759918	-0.328751	-0.0270397	-0.0270397	2445	None	0	FALSE	FALSE
637	MAST1	2924	sp|Q9Y2H9|MAST1_HUMAN Microtubule-associated serine/threonine-protein kinase 1 OS=Homo sapiens OX=9606 GN=MAST1 PE=1 SV=2	0.0945604	0.439586	-1.00364	-0.234006	2924	sp|Q9Y2H9|MAST1_HUMAN Microtubule-associated serine/threonine-protein kinase 1 OS=Homo sapiens OX=9606 GN=MAST1 PE=1 SV=2	0.25915	0.641613	-0.492623	-0.0668763	-0.0668763	2412	None	0	FALSE	FALSE
638	MAST3	212	sp|O60307|MAST3_HUMAN Microtubule-associated serine/threonine-protein kinase 3 OS=Homo sapiens OX=9606 GN=MAST3 PE=1 SV=2	0.920236	0.970456	0.164585	0.000961556	212	sp|O60307|MAST3_HUMAN Microtubule-associated serine/threonine-protein kinase 3 OS=Homo sapiens OX=9606 GN=MAST3 PE=1 SV=2	0.328038	0.689087	1.45862	0.171447	0.171447	2907	None	0	FALSE	FALSE
639	MAT2B	2718	sp|Q9NZL9|MAT2B_HUMAN Methionine adenosyltransferase 2 subunit beta OS=Homo sapiens OX=9606 GN=MAT2B PE=1 SV=1	0.67612	0.874989	-0.189421	-0.00861178	2718	sp|Q9NZL9|MAT2B_HUMAN Methionine adenosyltransferase 2 subunit beta OS=Homo sapiens OX=9606 GN=MAT2B PE=1 SV=1	0.823215	0.946117	0.13376	0.00306412	0.00306412	925	None	0	FALSE	FALSE
640	MATR3	999	sp|P43243|MATR3_HUMAN Matrin-3 OS=Homo sapiens OX=9606 GN=MATR3 PE=1 SV=2	0.459035	0.752348	0.299075	0.0189374	999	sp|P43243|MATR3_HUMAN Matrin-3 OS=Homo sapiens OX=9606 GN=MATR3 PE=1 SV=2	0.362809	0.709689	0.284356	0.031881	0.031881	2911	None	0	FALSE	FALSE
641	MBNL2	1835	sp|Q5VZF2|MBNL2_HUMAN Muscleblind-like protein 2 OS=Homo sapiens OX=9606 GN=MBNL2 PE=1 SV=2	0.0208551	0.30034	1.77604	0.636193	1835	sp|Q5VZF2|MBNL2_HUMAN Muscleblind-like protein 2 OS=Homo sapiens OX=9606 GN=MBNL2 PE=1 SV=2	0.590889	0.859135	-0.726564	-0.0388831	-0.0388831	1462	None	0	FALSE	FALSE
642	MBP	444	sp|P02686|MBP_HUMAN Myelin basic protein OS=Homo sapiens OX=9606 GN=MBP PE=1 SV=3	0.433861	0.738319	0.342045	0.0237118	444	sp|P02686|MBP_HUMAN Myelin basic protein OS=Homo sapiens OX=9606 GN=MBP PE=1 SV=3	0.0187213	0.237104	0.736327	0.312459	0.312459	292	None	0	FALSE	FALSE
643	MCF2L	115	sp|O15068|MCF2L_HUMAN Guanine nucleotide exchange factor DBS OS=Homo sapiens OX=9606 GN=MCF2L PE=1 SV=2	0.99844	0.998771	0.0408874	-2.54305e-07	115	sp|O15068|MCF2L_HUMAN Guanine nucleotide exchange factor DBS OS=Homo sapiens OX=9606 GN=MCF2L PE=1 SV=2	0.0691607	0.399769	-3.44142	-0.953189	-0.953189	791	None	0	FALSE	FALSE
644	MCTS1	2844	sp|Q9ULC4|MCTS1_HUMAN Malignant T-cell-amplified sequence 1 OS=Homo sapiens OX=9606 GN=MCTS1 PE=1 SV=1	0.722706	0.896205	0.361594	0.00982385	2844	sp|Q9ULC4|MCTS1_HUMAN Malignant T-cell-amplified sequence 1 OS=Homo sapiens OX=9606 GN=MCTS1 PE=1 SV=1	0.0276177	0.277301	-1.94366	-0.720515	-0.720515	614	None	0	FALSE	FALSE
645	MCU	2110	sp|Q8NE86|MCU_HUMAN Calcium uniporter protein, mitochondrial OS=Homo sapiens OX=9606 GN=MCU PE=1 SV=1	0.648018	0.860818	0.475009	0.0177897	2110	sp|Q8NE86|MCU_HUMAN Calcium uniporter protein, mitochondrial OS=Homo sapiens OX=9606 GN=MCU PE=1 SV=1	0.138358	0.51177	-1.2046	-0.244709	-0.244709	1412	None	0	FALSE	FALSE
646	MFF	2518	sp|Q9GZY8|MFF_HUMAN Mitochondrial fission factor OS=Homo sapiens OX=9606 GN=MFF PE=1 SV=1	0.987838	0.995547	0.0382076	-5.10315e-06	2518	sp|Q9GZY8|MFF_HUMAN Mitochondrial fission factor OS=Homo sapiens OX=9606 GN=MFF PE=1 SV=1	0.885989	0.961824	0.00936294	0.000337399	0.000337399	486	None	0	FALSE	FALSE
647	MFN2	359	sp|O95140|MFN2_HUMAN Mitofusin-2 OS=Homo sapiens OX=9606 GN=MFN2 PE=1 SV=3	0.250614	0.602391	0.433993	0.0513626	359	sp|O95140|MFN2_HUMAN Mitofusin-2 OS=Homo sapiens OX=9606 GN=MFN2 PE=1 SV=3	0.463701	0.778935	-0.363102	-0.0276879	-0.0276879	2621	None	0	FALSE	FALSE
648	MGLL	2390	sp|Q99685|MGLL_HUMAN Monoglyceride lipase OS=Homo sapiens OX=9606 GN=MGLL PE=1 SV=2	0.259401	0.612415	1.04884	0.128761	2390	sp|Q99685|MGLL_HUMAN Monoglyceride lipase OS=Homo sapiens OX=9606 GN=MGLL PE=1 SV=2	0.70344	0.901189	0.457719	0.0174166	0.0174166	652	None	0	FALSE	FALSE
649	MGMT	686	sp|P16455|MGMT_HUMAN Methylated-DNA--protein-cysteine methyltransferase OS=Homo sapiens OX=9606 GN=MGMT PE=1 SV=1	0.151173	0.503186	-1.12541	-0.20927	686	sp|P16455|MGMT_HUMAN Methylated-DNA--protein-cysteine methyltransferase OS=Homo sapiens OX=9606 GN=MGMT PE=1 SV=1	0.528698	0.822739	0.51216	0.035171	0.035171	1714	None	0	FALSE	FALSE
650	MGST1	584	sp|P10620|MGST1_HUMAN Microsomal glutathione S-transferase 1 OS=Homo sapiens OX=9606 GN=MGST1 PE=1 SV=1	0.274572	0.621432	0.800102	0.0928491	584	sp|P10620|MGST1_HUMAN Microsomal glutathione S-transferase 1 OS=Homo sapiens OX=9606 GN=MGST1 PE=1 SV=1	0.953594	0.981305	0.0642594	0.000404282	0.000404282	263	None	0	FALSE	FALSE
651	MGST3	92	sp|O14880|MGST3_HUMAN Microsomal glutathione S-transferase 3 OS=Homo sapiens OX=9606 GN=MGST3 PE=1 SV=1	0.880276	0.965474	0.10369	0.000738691	92	sp|O14880|MGST3_HUMAN Microsomal glutathione S-transferase 3 OS=Homo sapiens OX=9606 GN=MGST3 PE=1 SV=1	0.897061	0.962865	-0.0607655	-0.000491112	-0.000491112	359	None	0	FALSE	FALSE
652	MIEN1	2428	sp|Q9BRT3|MIEN1_HUMAN Migration and invasion enhancer 1 OS=Homo sapiens OX=9606 GN=MIEN1 PE=1 SV=1	0.0395228	0.34526	-3.24886	-1.00847	2428	sp|Q9BRT3|MIEN1_HUMAN Migration and invasion enhancer 1 OS=Homo sapiens OX=9606 GN=MIEN1 PE=1 SV=1	0.863823	0.954984	0.209419	0.00345992	0.00345992	815	None	0	FALSE	FALSE
653	MIF	649	sp|P14174|MIF_HUMAN Macrophage migration inhibitory factor OS=Homo sapiens OX=9606 GN=MIF PE=1 SV=4	0.928726	0.975496	-0.0519122	-0.00066275	649	sp|P14174|MIF_HUMAN Macrophage migration inhibitory factor OS=Homo sapiens OX=9606 GN=MIF PE=1 SV=4	0.412071	0.744572	0.47259	0.0452683	0.0452683	2701	None	0	FALSE	FALSE
654	MINK1	2073	sp|Q8N4C8|MINK1_HUMAN Misshapen-like kinase 1 OS=Homo sapiens OX=9606 GN=MINK1 PE=1 SV=2	0.928337	0.975496	0.0879626	0.000319846	2073	sp|Q8N4C8|MINK1_HUMAN Misshapen-like kinase 1 OS=Homo sapiens OX=9606 GN=MINK1 PE=1 SV=2	0.574062	0.849295	-0.459644	-0.0255799	-0.0255799	1664	None	0	FALSE	FALSE
655	MLC1	1640	sp|Q15049|MLC1_HUMAN Membrane protein MLC1 OS=Homo sapiens OX=9606 GN=MLC1 PE=1 SV=5	0.303937	0.646187	0.905407	0.0974432	1640	sp|Q15049|MLC1_HUMAN Membrane protein MLC1 OS=Homo sapiens OX=9606 GN=MLC1 PE=1 SV=5	0.330105	0.691258	0.629757	0.074746	0.074746	2815	None	0	FALSE	FALSE
656	MLEC	1578	sp|Q14165|MLEC_HUMAN Malectin OS=Homo sapiens OX=9606 GN=MLEC PE=1 SV=1	0.0948878	0.439586	-1.65557	-0.379259	1578	sp|Q14165|MLEC_HUMAN Malectin OS=Homo sapiens OX=9606 GN=MLEC PE=1 SV=1	0.840561	0.949534	0.18937	0.00374223	0.00374223	219	None	0	FALSE	FALSE
657	MLF2	1692	sp|Q15773|MLF2_HUMAN Myeloid leukemia factor 2 OS=Homo sapiens OX=9606 GN=MLF2 PE=1 SV=1	0.300191	0.643666	-0.305375	-0.0397094	1692	sp|Q15773|MLF2_HUMAN Myeloid leukemia factor 2 OS=Homo sapiens OX=9606 GN=MLF2 PE=1 SV=1	0.000688513	0.0662971	-1.28473	-0.961613	-0.961613	31	SPC	0	FALSE	FALSE
658	MMAA	2018	sp|Q8IVH4|MMAA_HUMAN Methylmalonic aciduria type A protein, mitochondrial OS=Homo sapiens OX=9606 GN=MMAA PE=1 SV=1	0.984054	0.994151	0.0500257	1.13117e-05	2018	sp|Q8IVH4|MMAA_HUMAN Methylmalonic aciduria type A protein, mitochondrial OS=Homo sapiens OX=9606 GN=MMAA PE=1 SV=1	0.0112383	0.197005	0.813826	0.388793	0.388793	71	None	0	FALSE	FALSE
659	MMS19	2366	sp|Q96T76|MMS19_HUMAN MMS19 nucleotide excision repair protein homolog OS=Homo sapiens OX=9606 GN=MMS19 PE=1 SV=2	0.603208	0.8435	0.277009	0.0112365	2366	sp|Q96T76|MMS19_HUMAN MMS19 nucleotide excision repair protein homolog OS=Homo sapiens OX=9606 GN=MMS19 PE=1 SV=2	0.0501365	0.357949	0.519829	0.167559	0.167559	429	None	0	FALSE	FALSE
660	MNDA	968	sp|P41218|MNDA_HUMAN Myeloid cell nuclear differentiation antigen OS=Homo sapiens OX=9606 GN=MNDA PE=1 SV=1	0.996415	0.997737	0.0472033	1.56584e-06	968	sp|P41218|MNDA_HUMAN Myeloid cell nuclear differentiation antigen OS=Homo sapiens OX=9606 GN=MNDA PE=1 SV=1	0.262508	0.642812	-2.64779	-0.366624	-0.366624	2307	None	0	FALSE	FALSE
661	MOCS3	380	sp|O95396|MOCS3_HUMAN Adenylyltransferase and sulfurtransferase MOCS3 OS=Homo sapiens OX=9606 GN=MOCS3 PE=1 SV=1	0.731328	0.89934	-0.172728	-0.0063894	380	sp|O95396|MOCS3_HUMAN Adenylyltransferase and sulfurtransferase MOCS3 OS=Homo sapiens OX=9606 GN=MOCS3 PE=1 SV=1	0.836118	0.948618	-0.116493	-0.00184861	-0.00184861	402	None	0	FALSE	FALSE
662	MOG	1720	sp|Q16653|MOG_HUMAN Myelin-oligodendrocyte glycoprotein OS=Homo sapiens OX=9606 GN=MOG PE=1 SV=2	0.123566	0.472164	1.12153	0.213941	1720	sp|Q16653|MOG_HUMAN Myelin-oligodendrocyte glycoprotein OS=Homo sapiens OX=9606 GN=MOG PE=1 SV=2	0.574448	0.849295	0.31311	0.0190923	0.0190923	937	None	0	FALSE	FALSE
663	MOGS	1554	sp|Q13724|MOGS_HUMAN Mannosyl-oligosaccharide glucosidase OS=Homo sapiens OX=9606 GN=MOGS PE=1 SV=5	0.123614	0.472164	-0.977931	-0.202325	1554	sp|Q13724|MOGS_HUMAN Mannosyl-oligosaccharide glucosidase OS=Homo sapiens OX=9606 GN=MOGS PE=1 SV=5	0.979742	0.993279	-0.0471652	-6.35193e-05	-6.35193e-05	68	None	0	FALSE	FALSE
664	MON2	1952	sp|Q7Z3U7|MON2_HUMAN Protein MON2 homolog OS=Homo sapiens OX=9606 GN=MON2 PE=1 SV=3	0.593684	0.835976	0.332061	0.0143124	1952	sp|Q7Z3U7|MON2_HUMAN Protein MON2 homolog OS=Homo sapiens OX=9606 GN=MON2 PE=1 SV=3	0.255218	0.638142	0.593187	0.0868932	0.0868932	2610	None	0	FALSE	FALSE
667	MPI	908	sp|P34949|MPI_HUMAN Mannose-6-phosphate isomerase OS=Homo sapiens OX=9606 GN=MPI PE=1 SV=2	0.626114	0.852612	-0.313517	-0.0158126	908	sp|P34949|MPI_HUMAN Mannose-6-phosphate isomerase OS=Homo sapiens OX=9606 GN=MPI PE=1 SV=2	0.153956	0.531896	-0.565395	-0.106856	-0.106856	2298	None	0	FALSE	FALSE
668	MPP2	1580	sp|Q14168|MPP2_HUMAN MAGUK p55 subfamily member 2 OS=Homo sapiens OX=9606 GN=MPP2 PE=1 SV=3	0.411274	0.721042	-0.311464	-0.029833	1580	sp|Q14168|MPP2_HUMAN MAGUK p55 subfamily member 2 OS=Homo sapiens OX=9606 GN=MPP2 PE=1 SV=3	0.345126	0.702767	-0.415423	-0.0441286	-0.0441286	2899	None	0	FALSE	FALSE
669	MPP5	2069	sp|Q8N3R9|MPP5_HUMAN MAGUK p55 subfamily member 5 OS=Homo sapiens OX=9606 GN=MPP5 PE=1 SV=3	0.795283	0.92905	0.146098	0.00224806	2069	sp|Q8N3R9|MPP5_HUMAN MAGUK p55 subfamily member 5 OS=Homo sapiens OX=9606 GN=MPP5 PE=1 SV=3	0.387442	0.728284	-0.349282	-0.0327955	-0.0327955	2674	None	0	FALSE	FALSE
670	MPP6	2726	sp|Q9NZW5|MPP6_HUMAN MAGUK p55 subfamily member 6 OS=Homo sapiens OX=9606 GN=MPP6 PE=1 SV=2	0.309388	0.647862	-0.446741	-0.0544409	2726	sp|Q9NZW5|MPP6_HUMAN MAGUK p55 subfamily member 6 OS=Homo sapiens OX=9606 GN=MPP6 PE=1 SV=2	0.533323	0.823774	-0.233956	-0.0141877	-0.0141877	1979	None	0	FALSE	FALSE
671	MPRIP	1906	sp|Q6WCQ1|MPRIP_HUMAN Myosin phosphatase Rho-interacting protein OS=Homo sapiens OX=9606 GN=MPRIP PE=1 SV=3	0.212934	0.562422	-0.741861	-0.115067	1906	sp|Q6WCQ1|MPRIP_HUMAN Myosin phosphatase Rho-interacting protein OS=Homo sapiens OX=9606 GN=MPRIP PE=1 SV=3	0.964403	0.985283	-0.0574781	-0.000151447	-0.000151447	29	None	0	FALSE	FALSE
672	MROH1	2105	sp|Q8NDA8|MROH1_HUMAN Maestro heat-like repeat-containing protein family member 1 OS=Homo sapiens OX=9606 GN=MROH1 PE=2 SV=3	0.260608	0.612415	-0.603122	-0.0823452	2105	sp|Q8NDA8|MROH1_HUMAN Maestro heat-like repeat-containing protein family member 1 OS=Homo sapiens OX=9606 GN=MROH1 PE=2 SV=3	0.188041	0.575104	-0.57549	-0.0971925	-0.0971925	1935	None	0	FALSE	FALSE
673	MSRA	2817	sp|Q9UJ68|MSRA_HUMAN Mitochondrial peptide methionine sulfoxide reductase OS=Homo sapiens OX=9606 GN=MSRA PE=1 SV=1	0.764221	0.915185	0.356258	0.00799816	2817	sp|Q9UJ68|MSRA_HUMAN Mitochondrial peptide methionine sulfoxide reductase OS=Homo sapiens OX=9606 GN=MSRA PE=1 SV=1	0.817912	0.946117	-0.272262	-0.00533881	-0.00533881	1064	None	0	FALSE	FALSE
674	MTAP	1492	sp|Q13126|MTAP_HUMAN S-methyl-5-thioadenosine phosphorylase OS=Homo sapiens OX=9606 GN=MTAP PE=1 SV=2	0.527705	0.80259	0.533815	0.0297762	1492	sp|Q13126|MTAP_HUMAN S-methyl-5-thioadenosine phosphorylase OS=Homo sapiens OX=9606 GN=MTAP PE=1 SV=2	0.045029	0.349322	1.2286	0.402577	0.402577	858	None	0	FALSE	FALSE
675	MTCH1	2717	sp|Q9NZJ7|MTCH1_HUMAN Mitochondrial carrier homolog 1 OS=Homo sapiens OX=9606 GN=MTCH1 PE=1 SV=1	0.261304	0.612415	0.685512	0.0818231	2717	sp|Q9NZJ7|MTCH1_HUMAN Mitochondrial carrier homolog 1 OS=Homo sapiens OX=9606 GN=MTCH1 PE=1 SV=1	0.367426	0.713053	-0.838886	-0.0857153	-0.0857153	2917	None	0	FALSE	FALSE
676	MTCH2	3017	sp|Q9Y6C9|MTCH2_HUMAN Mitochondrial carrier homolog 2 OS=Homo sapiens OX=9606 GN=MTCH2 PE=1 SV=1	0.12371	0.472164	0.69582	0.129454	3017	sp|Q9Y6C9|MTCH2_HUMAN Mitochondrial carrier homolog 2 OS=Homo sapiens OX=9606 GN=MTCH2 PE=1 SV=1	0.0656916	0.395361	1.06714	0.307727	0.307727	1190	None	0	FALSE	FALSE
677	MTM1	1527	sp|Q13496|MTM1_HUMAN Myotubularin OS=Homo sapiens OX=9606 GN=MTM1 PE=1 SV=2	0.255605	0.609596	-0.803268	-0.109424	1527	sp|Q13496|MTM1_HUMAN Myotubularin OS=Homo sapiens OX=9606 GN=MTM1 PE=1 SV=2	0.959901	0.98498	0.0196901	0.000158111	0.000158111	75	None	0	FALSE	FALSE
678	MTMR1	1542	sp|Q13613|MTMR1_HUMAN Myotubularin-related protein 1 OS=Homo sapiens OX=9606 GN=MTMR1 PE=1 SV=4	0.336078	0.663166	-0.551719	-0.0614564	1542	sp|Q13613|MTMR1_HUMAN Myotubularin-related protein 1 OS=Homo sapiens OX=9606 GN=MTMR1 PE=1 SV=4	0.943915	0.976633	-0.0836738	-0.000398732	-0.000398732	125	None	0	FALSE	FALSE
679	MTMR2	1543	sp|Q13614|MTMR2_HUMAN Myotubularin-related protein 2 OS=Homo sapiens OX=9606 GN=MTMR2 PE=1 SV=4	0.0269963	0.306398	-0.643635	-0.235062	1543	sp|Q13614|MTMR2_HUMAN Myotubularin-related protein 2 OS=Homo sapiens OX=9606 GN=MTMR2 PE=1 SV=4	0.908868	0.966158	0.0247652	0.000419714	0.000419714	243	None	0	FALSE	FALSE
680	MTMR6	2903	sp|Q9Y217|MTMR6_HUMAN Myotubularin-related protein 6 OS=Homo sapiens OX=9606 GN=MTMR6 PE=1 SV=3	0.690885	0.880326	-0.161294	-0.0071501	2903	sp|Q9Y217|MTMR6_HUMAN Myotubularin-related protein 6 OS=Homo sapiens OX=9606 GN=MTMR6 PE=1 SV=3	0.99494	0.999315	-0.0202517	-1.51631e-06	-1.51631e-06	53	None	0	FALSE	FALSE
681	MTMR7	2902	sp|Q9Y216|MTMR7_HUMAN Myotubularin-related protein 7 OS=Homo sapiens OX=9606 GN=MTMR7 PE=1 SV=3	0.30289	0.645324	0.757476	0.0809701	2902	sp|Q9Y216|MTMR7_HUMAN Myotubularin-related protein 7 OS=Homo sapiens OX=9606 GN=MTMR7 PE=1 SV=3	0.21241	0.59423	0.507662	0.0847674	0.0847674	1835	None	0	FALSE	FALSE
682	MTMR9	2351	sp|Q96QG7|MTMR9_HUMAN Myotubularin-related protein 9 OS=Homo sapiens OX=9606 GN=MTMR9 PE=1 SV=1	0.197684	0.546528	-0.933506	-0.150057	2351	sp|Q96QG7|MTMR9_HUMAN Myotubularin-related protein 9 OS=Homo sapiens OX=9606 GN=MTMR9 PE=1 SV=1	0.286125	0.661635	0.658996	0.0882014	0.0882014	2501	None	0	FALSE	FALSE
683	MTOR	986	sp|P42345|MTOR_HUMAN Serine/threonine-protein kinase mTOR OS=Homo sapiens OX=9606 GN=MTOR PE=1 SV=1	0.964052	0.987248	0.0290149	-4.71828e-05	986	sp|P42345|MTOR_HUMAN Serine/threonine-protein kinase mTOR OS=Homo sapiens OX=9606 GN=MTOR PE=1 SV=1	0.999846	0.999846	-0.0173065	1.23433e-09	1.23433e-09	9	None	0	FALSE	FALSE
684	MTPN	1214	sp|P58546|MTPN_HUMAN Myotrophin OS=Homo sapiens OX=9606 GN=MTPN PE=1 SV=2	0.860769	0.955037	-0.150864	-0.00275075	1214	sp|P58546|MTPN_HUMAN Myotrophin OS=Homo sapiens OX=9606 GN=MTPN PE=1 SV=2	0.208087	0.590538	1.22308	0.202928	0.202928	1984	None	0	FALSE	FALSE
685	MTURN	2066	sp|Q8N3F0|MTURN_HUMAN Maturin OS=Homo sapiens OX=9606 GN=MTURN PE=1 SV=2	0.634016	0.855193	-0.600169	-0.0277761	2066	sp|Q8N3F0|MTURN_HUMAN Maturin OS=Homo sapiens OX=9606 GN=MTURN PE=1 SV=2	0.612054	0.866639	0.548078	0.0289295	0.0289295	1750	None	0	FALSE	FALSE
686	MTX1	1529	sp|Q13505|MTX1_HUMAN Metaxin-1 OS=Homo sapiens OX=9606 GN=MTX1 PE=1 SV=3	0.0760325	0.406671	1.12818	0.265253	1529	sp|Q13505|MTX1_HUMAN Metaxin-1 OS=Homo sapiens OX=9606 GN=MTX1 PE=1 SV=3	0.717872	0.908756	0.180048	0.00681974	0.00681974	804	None	0	FALSE	FALSE
687	MTX2	284	sp|O75431|MTX2_HUMAN Metaxin-2 OS=Homo sapiens OX=9606 GN=MTX2 PE=1 SV=1	0.26589	0.615522	0.491601	0.0564031	284	sp|O75431|MTX2_HUMAN Metaxin-2 OS=Homo sapiens OX=9606 GN=MTX2 PE=1 SV=1	0.277327	0.656479	-0.49594	-0.0639625	-0.0639625	2495	None	0	FALSE	FALSE
688	MTX3	1785	sp|Q5HYI7|MTX3_HUMAN Metaxin-3 OS=Homo sapiens OX=9606 GN=MTX3 PE=1 SV=2	0.890095	0.966264	-0.0256864	-0.000754003	1785	sp|Q5HYI7|MTX3_HUMAN Metaxin-3 OS=Homo sapiens OX=9606 GN=MTX3 PE=1 SV=2	0.778957	0.934185	-0.317392	-0.00780979	-0.00780979	512	None	0	FALSE	FALSE
689	MVP	1618	sp|Q14764|MVP_HUMAN Major vault protein OS=Homo sapiens OX=9606 GN=MVP PE=1 SV=4	0.733421	0.899732	-0.212173	-0.00749078	1618	sp|Q14764|MVP_HUMAN Major vault protein OS=Homo sapiens OX=9606 GN=MVP PE=1 SV=4	0.622633	0.870772	0.325802	0.0169448	0.0169448	1471	None	0	FALSE	FALSE
690	MX1	733	sp|P20591|MX1_HUMAN Interferon-induced GTP-binding protein Mx1 OS=Homo sapiens OX=9606 GN=MX1 PE=1 SV=4	0.0602708	0.371219	-1.79409	-0.489245	733	sp|P20591|MX1_HUMAN Interferon-induced GTP-binding protein Mx1 OS=Homo sapiens OX=9606 GN=MX1 PE=1 SV=4	0.334998	0.693233	0.765547	0.0892295	0.0892295	2885	None	0	FALSE	FALSE
692	MYEF2	2756	sp|Q9P2K5|MYEF2_HUMAN Myelin expression factor 2 OS=Homo sapiens OX=9606 GN=MYEF2 PE=1 SV=3	0.80318	0.934053	0.131137	0.00184011	2756	sp|Q9P2K5|MYEF2_HUMAN Myelin expression factor 2 OS=Homo sapiens OX=9606 GN=MYEF2 PE=1 SV=3	0.00104131	0.0770886	2.9038	2.09053	2.09053	201	SPC	0	FALSE	FALSE
693	MYH10	920	sp|P35580|MYH10_HUMAN Myosin-10 OS=Homo sapiens OX=9606 GN=MYH10 PE=1 SV=3	0.487702	0.772402	0.204065	0.0109944	920	sp|P35580|MYH10_HUMAN Myosin-10 OS=Homo sapiens OX=9606 GN=MYH10 PE=1 SV=3	0.0246371	0.264267	-0.399792	-0.147589	-0.147589	1066	None	0	FALSE	FALSE
694	MYH11	927	sp|P35749|MYH11_HUMAN Myosin-11 OS=Homo sapiens OX=9606 GN=MYH11 PE=1 SV=3	0.909436	0.967628	-0.0399481	-0.000743179	927	sp|P35749|MYH11_HUMAN Myosin-11 OS=Homo sapiens OX=9606 GN=MYH11 PE=1 SV=3	0.0110907	0.196027	1.78749	0.846705	0.846705	268	None	0	FALSE	FALSE
695	MYH14	1953	sp|Q7Z406|MYH14_HUMAN Myosin-14 OS=Homo sapiens OX=9606 GN=MYH14 PE=1 SV=2	0.515392	0.793052	0.195522	0.00961192	1953	sp|Q7Z406|MYH14_HUMAN Myosin-14 OS=Homo sapiens OX=9606 GN=MYH14 PE=1 SV=2	0.972575	0.98882	-0.00907852	2.40668e-05	2.40668e-05	46	None	0	FALSE	FALSE
696	MYH7	627	sp|P12883|MYH7_HUMAN Myosin-7 OS=Homo sapiens OX=9606 GN=MYH7 PE=1 SV=5	0.436478	0.738382	1.4079	0.107335	627	sp|P12883|MYH7_HUMAN Myosin-7 OS=Homo sapiens OX=9606 GN=MYH7 PE=1 SV=5	0.988748	0.997398	0.00572182	2.72464e-05	2.72464e-05	15	None	0	FALSE	FALSE
697	MYH9	919	sp|P35579|MYH9_HUMAN Myosin-9 OS=Homo sapiens OX=9606 GN=MYH9 PE=1 SV=4	0.683981	0.876576	0.183688	0.00508172	919	sp|P35579|MYH9_HUMAN Myosin-9 OS=Homo sapiens OX=9606 GN=MYH9 PE=1 SV=4	0.00647126	0.162325	0.872961	0.467666	0.467666	134	SPC	0	FALSE	FALSE
698	MYL6	1223	sp|P60660|MYL6_HUMAN Myosin light polypeptide 6 OS=Homo sapiens OX=9606 GN=MYL6 PE=1 SV=2	0.120684	0.466608	-0.302867	-0.0692771	1223	sp|P60660|MYL6_HUMAN Myosin light polypeptide 6 OS=Homo sapiens OX=9606 GN=MYL6 PE=1 SV=2	1.26425e-08	3.77378e-05	1.69924	3.25335	3.25335	43	SPC	0	FALSE	FALSE
699	MYL6B	658	sp|P14649|MYL6B_HUMAN Myosin light chain 6B OS=Homo sapiens OX=9606 GN=MYL6B PE=1 SV=1	0.201963	0.547934	0.903802	0.130643	658	sp|P14649|MYL6B_HUMAN Myosin light chain 6B OS=Homo sapiens OX=9606 GN=MYL6B PE=1 SV=1	0.522699	0.817316	0.519397	0.03629	0.03629	2110	None	0	FALSE	FALSE
700	MYL9	802	sp|P24844|MYL9_HUMAN Myosin regulatory light polypeptide 9 OS=Homo sapiens OX=9606 GN=MYL9 PE=1 SV=4	0.785067	0.921866	-0.293803	-0.00771985	802	sp|P24844|MYL9_HUMAN Myosin regulatory light polypeptide 9 OS=Homo sapiens OX=9606 GN=MYL9 PE=1 SV=4	0.894018	0.961824	-0.289304	-0.0031746	-0.0031746	358	None	0	FALSE	FALSE
701	MYLK	1688	sp|Q15746|MYLK_HUMAN Myosin light chain kinase, smooth muscle OS=Homo sapiens OX=9606 GN=MYLK PE=1 SV=4	0.308648	0.647862	-0.489205	-0.0592858	1688	sp|Q15746|MYLK_HUMAN Myosin light chain kinase, smooth muscle OS=Homo sapiens OX=9606 GN=MYLK PE=1 SV=4	0.824113	0.946117	-0.132917	-0.00232908	-0.00232908	509	None	0	FALSE	FALSE
702	MYO1B	193	sp|O43795|MYO1B_HUMAN Unconventional myosin-Ib OS=Homo sapiens OX=9606 GN=MYO1B PE=1 SV=3	0.421565	0.730695	0.492003	0.0368118	193	sp|O43795|MYO1B_HUMAN Unconventional myosin-Ib OS=Homo sapiens OX=9606 GN=MYO1B PE=1 SV=3	0.206663	0.590538	0.967684	0.161853	0.161853	1344	None	0	FALSE	FALSE
703	MYO1C	28	sp|O00159|MYO1C_HUMAN Unconventional myosin-Ic OS=Homo sapiens OX=9606 GN=MYO1C PE=1 SV=4	0.26579	0.615522	-0.470977	-0.0645349	28	sp|O00159|MYO1C_HUMAN Unconventional myosin-Ic OS=Homo sapiens OX=9606 GN=MYO1C PE=1 SV=4	0.293601	0.668189	0.648678	0.0850654	0.0850654	2638	None	0	FALSE	FALSE
704	MYO1D	338	sp|O94832|MYO1D_HUMAN Unconventional myosin-Id OS=Homo sapiens OX=9606 GN=MYO1D PE=1 SV=2	0.894985	0.966264	-0.0216713	-0.000676274	338	sp|O94832|MYO1D_HUMAN Unconventional myosin-Id OS=Homo sapiens OX=9606 GN=MYO1D PE=1 SV=2	0.43799	0.761222	0.210699	0.0196225	0.0196225	2679	None	0	FALSE	FALSE
705	MYO1E	1480	sp|Q12965|MYO1E_HUMAN Unconventional myosin-Ie OS=Homo sapiens OX=9606 GN=MYO1E PE=1 SV=2	0.604765	0.8435	-0.561275	-0.0288004	1480	sp|Q12965|MYO1E_HUMAN Unconventional myosin-Ie OS=Homo sapiens OX=9606 GN=MYO1E PE=1 SV=2	0.466013	0.780611	-0.645696	-0.0499945	-0.0499945	2525	None	0	FALSE	FALSE
706	MYO5A	2983	sp|Q9Y4I1|MYO5A_HUMAN Unconventional myosin-Va OS=Homo sapiens OX=9606 GN=MYO5A PE=1 SV=2	0.822707	0.941294	0.110875	0.00126346	2983	sp|Q9Y4I1|MYO5A_HUMAN Unconventional myosin-Va OS=Homo sapiens OX=9606 GN=MYO5A PE=1 SV=2	0.209972	0.592967	-0.242115	-0.0365527	-0.0365527	1863	None	0	FALSE	FALSE
707	MYO6	2858	sp|Q9UM54|MYO6_HUMAN Unconventional myosin-VI OS=Homo sapiens OX=9606 GN=MYO6 PE=1 SV=4	0.143578	0.4968	0.489503	0.0822544	2858	sp|Q9UM54|MYO6_HUMAN Unconventional myosin-VI OS=Homo sapiens OX=9606 GN=MYO6 PE=1 SV=4	0.0118224	0.20189	0.610217	0.290243	0.290243	163	None	0	FALSE	FALSE
708	MYO9B	1524	sp|Q13459|MYO9B_HUMAN Unconventional myosin-IXb OS=Homo sapiens OX=9606 GN=MYO9B PE=1 SV=3	0.299406	0.643349	1.50968	0.167779	1524	sp|Q13459|MYO9B_HUMAN Unconventional myosin-IXb OS=Homo sapiens OX=9606 GN=MYO9B PE=1 SV=3	0.333347	0.692743	0.569935	0.0672383	0.0672383	2791	None	0	FALSE	FALSE
709	NACAD	116	sp|O15069|NACAD_HUMAN NAC-alpha domain-containing protein 1 OS=Homo sapiens OX=9606 GN=NACAD PE=1 SV=3	0.0801794	0.413719	0.757845	0.171161	116	sp|O15069|NACAD_HUMAN NAC-alpha domain-containing protein 1 OS=Homo sapiens OX=9606 GN=NACAD PE=1 SV=3	0.0660418	0.396649	1.10823	0.318762	0.318762	1508	None	0	FALSE	FALSE
710	NAGK	2818	sp|Q9UJ70|NAGK_HUMAN N-acetyl-D-glucosamine kinase OS=Homo sapiens OX=9606 GN=NAGK PE=1 SV=4	0.359876	0.676925	0.801403	0.0735407	2818	sp|Q9UJ70|NAGK_HUMAN N-acetyl-D-glucosamine kinase OS=Homo sapiens OX=9606 GN=NAGK PE=1 SV=4	0.351243	0.705175	-0.583063	-0.0616782	-0.0616782	2971	None	0	FALSE	FALSE
711	NAMPT	1004	sp|P43490|NAMPT_HUMAN Nicotinamide phosphoribosyltransferase OS=Homo sapiens OX=9606 GN=NAMPT PE=1 SV=1	0.475105	0.764575	-0.264877	-0.0217007	1004	sp|P43490|NAMPT_HUMAN Nicotinamide phosphoribosyltransferase OS=Homo sapiens OX=9606 GN=NAMPT PE=1 SV=1	0.126934	0.49443	0.601062	0.133028	0.133028	927	None	0	FALSE	FALSE
713	NBAS	7	sp|A2RRP1|NBAS_HUMAN Neuroblastoma-amplified sequence OS=Homo sapiens OX=9606 GN=NBAS PE=1 SV=2	0.231592	0.584595	-0.568834	-0.0848173	7	sp|A2RRP1|NBAS_HUMAN Neuroblastoma-amplified sequence OS=Homo sapiens OX=9606 GN=NBAS PE=1 SV=2	0.128193	0.49443	0.499858	0.110727	0.110727	1483	None	0	FALSE	FALSE
714	NBEA	2115	sp|Q8NFP9|NBEA_HUMAN Neurobeachin OS=Homo sapiens OX=9606 GN=NBEA PE=1 SV=3	0.666377	0.869782	0.277887	0.00905649	2115	sp|Q8NFP9|NBEA_HUMAN Neurobeachin OS=Homo sapiens OX=9606 GN=NBEA PE=1 SV=3	0.0861755	0.4316	1.24124	0.321528	0.321528	1229	None	0	FALSE	FALSE
715	NCAM1	634	sp|P13591|NCAM1_HUMAN Neural cell adhesion molecule 1 OS=Homo sapiens OX=9606 GN=NCAM1 PE=1 SV=3	0.306741	0.647862	0.454403	0.046149	634	sp|P13591|NCAM1_HUMAN Neural cell adhesion molecule 1 OS=Homo sapiens OX=9606 GN=NCAM1 PE=1 SV=3	0.0181181	0.235141	0.995573	0.42339	0.42339	1065	None	0	FALSE	FALSE
716	NCAM2	138	sp|O15394|NCAM2_HUMAN Neural cell adhesion molecule 2 OS=Homo sapiens OX=9606 GN=NCAM2 PE=1 SV=2	0.00705694	0.215201	2.07536	0.954931	138	sp|O15394|NCAM2_HUMAN Neural cell adhesion molecule 2 OS=Homo sapiens OX=9606 GN=NCAM2 PE=1 SV=2	0.662526	0.884084	0.446551	0.0199042	0.0199042	1798	CTX	0	FALSE	FALSE
718	NCDN	2764	sp|Q9UBB6|NCDN_HUMAN Neurochondrin OS=Homo sapiens OX=9606 GN=NCDN PE=1 SV=1	0.164604	0.520902	-1.07082	-0.190503	2764	sp|Q9UBB6|NCDN_HUMAN Neurochondrin OS=Homo sapiens OX=9606 GN=NCDN PE=1 SV=1	0.61722	0.868163	-0.302858	-0.0143551	-0.0143551	1857	None	0	FALSE	FALSE
719	NCK2	182	sp|O43639|NCK2_HUMAN Cytoplasmic protein NCK2 OS=Homo sapiens OX=9606 GN=NCK2 PE=1 SV=2	0.595143	0.837249	-0.140109	-0.00899194	182	sp|O43639|NCK2_HUMAN Cytoplasmic protein NCK2 OS=Homo sapiens OX=9606 GN=NCK2 PE=1 SV=2	0.736124	0.92066	0.139521	0.0050093	0.0050093	1351	None	0	FALSE	FALSE
720	NCLN	2243	sp|Q969V3|NCLN_HUMAN Nicalin OS=Homo sapiens OX=9606 GN=NCLN PE=1 SV=2	0.935344	0.977342	0.15217	0.000694485	2243	sp|Q969V3|NCLN_HUMAN Nicalin OS=Homo sapiens OX=9606 GN=NCLN PE=1 SV=2	0.802506	0.940141	0.166497	0.00421602	0.00421602	813	None	0	FALSE	FALSE
721	NCOA7	2122	sp|Q8NI08|NCOA7_HUMAN Nuclear receptor coactivator 7 OS=Homo sapiens OX=9606 GN=NCOA7 PE=1 SV=2	0.231549	0.584595	-0.717641	-0.105473	2122	sp|Q8NI08|NCOA7_HUMAN Nuclear receptor coactivator 7 OS=Homo sapiens OX=9606 GN=NCOA7 PE=1 SV=2	0.175832	0.556044	-0.66703	-0.117679	-0.117679	1658	None	0	FALSE	FALSE
722	NDRG1	2197	sp|Q92597|NDRG1_HUMAN Protein NDRG1 OS=Homo sapiens OX=9606 GN=NDRG1 PE=1 SV=1	0.145947	0.4978	1.73879	0.30956	2197	sp|Q92597|NDRG1_HUMAN Protein NDRG1 OS=Homo sapiens OX=9606 GN=NDRG1 PE=1 SV=1	0.607222	0.864358	0.420907	0.0227853	0.0227853	1917	None	0	FALSE	FALSE
724	NDRG3	2792	sp|Q9UGV2|NDRG3_HUMAN Protein NDRG3 OS=Homo sapiens OX=9606 GN=NDRG3 PE=1 SV=2	0.836141	0.947564	0.320327	0.00471316	2792	sp|Q9UGV2|NDRG3_HUMAN Protein NDRG3 OS=Homo sapiens OX=9606 GN=NDRG3 PE=1 SV=2	0.823667	0.946117	0.474863	0.00995113	0.00995113	1056	None	0	FALSE	FALSE
725	NDRG4	2851	sp|Q9ULP0|NDRG4_HUMAN Protein NDRG4 OS=Homo sapiens OX=9606 GN=NDRG4 PE=1 SV=2	0.0246076	0.301993	3.22972	1.1197	2851	sp|Q9ULP0|NDRG4_HUMAN Protein NDRG4 OS=Homo sapiens OX=9606 GN=NDRG4 PE=1 SV=2	0.638714	0.87941	-0.661805	-0.0301059	-0.0301059	1784	None	0	FALSE	FALSE
726	NEDD8	1699	sp|Q15843|NEDD8_HUMAN NEDD8 OS=Homo sapiens OX=9606 GN=NEDD8 PE=1 SV=1	0.105204	0.456165	0.498939	0.0974485	1699	sp|Q15843|NEDD8_HUMAN NEDD8 OS=Homo sapiens OX=9606 GN=NEDD8 PE=1 SV=1	0.0166583	0.227055	0.559642	0.246233	0.246233	287	None	0	FALSE	FALSE
727	NEGR1	1948	sp|Q7Z3B1|NEGR1_HUMAN Neuronal growth regulator 1 OS=Homo sapiens OX=9606 GN=NEGR1 PE=1 SV=3	0.315892	0.651325	-0.877462	-0.100544	1948	sp|Q7Z3B1|NEGR1_HUMAN Neuronal growth regulator 1 OS=Homo sapiens OX=9606 GN=NEGR1 PE=1 SV=3	0.512029	0.810396	0.641441	0.0459571	0.0459571	1970	None	0	FALSE	FALSE
728	NEK7	2144	sp|Q8TDX7|NEK7_HUMAN Serine/threonine-protein kinase Nek7 OS=Homo sapiens OX=9606 GN=NEK7 PE=1 SV=1	0.372347	0.688437	-0.584693	-0.0587695	2144	sp|Q8TDX7|NEK7_HUMAN Serine/threonine-protein kinase Nek7 OS=Homo sapiens OX=9606 GN=NEK7 PE=1 SV=1	0.234793	0.616224	0.35465	0.0561798	0.0561798	2207	None	0	FALSE	FALSE
729	NF1	746	sp|P21359|NF1_HUMAN Neurofibromin OS=Homo sapiens OX=9606 GN=NF1 PE=1 SV=2	0.256086	0.609596	0.598105	0.0717614	746	sp|P21359|NF1_HUMAN Neurofibromin OS=Homo sapiens OX=9606 GN=NF1 PE=1 SV=2	0.688124	0.894342	-0.170138	-0.00595022	-0.00595022	1354	None	0	FALSE	FALSE
730	NFASC	339	sp|O94856|NFASC_HUMAN Neurofascin OS=Homo sapiens OX=9606 GN=NFASC PE=1 SV=4	0.0090934	0.232012	1.48129	0.641262	339	sp|O94856|NFASC_HUMAN Neurofascin OS=Homo sapiens OX=9606 GN=NFASC PE=1 SV=4	0.436755	0.760881	0.369655	0.0334118	0.0334118	2274	CTX	0	FALSE	FALSE
731	NFKB2	1376	sp|Q00653|NFKB2_HUMAN Nuclear factor NF-kappa-B p100 subunit OS=Homo sapiens OX=9606 GN=NFKB2 PE=1 SV=4	0.437854	0.738531	0.764751	0.0565573	1376	sp|Q00653|NFKB2_HUMAN Nuclear factor NF-kappa-B p100 subunit OS=Homo sapiens OX=9606 GN=NFKB2 PE=1 SV=4	0.207107	0.590538	1.24259	0.206739	0.206739	1696	None	0	FALSE	FALSE
733	NGEF	2080	sp|Q8N5V2|NGEF_HUMAN Ephexin-1 OS=Homo sapiens OX=9606 GN=NGEF PE=1 SV=2	0.193643	0.546387	0.724749	0.106202	2080	sp|Q8N5V2|NGEF_HUMAN Ephexin-1 OS=Homo sapiens OX=9606 GN=NGEF PE=1 SV=2	0.505791	0.806711	0.660045	0.0481201	0.0481201	1825	None	0	FALSE	FALSE
734	NID1	654	sp|P14543|NID1_HUMAN Nidogen-1 OS=Homo sapiens OX=9606 GN=NID1 PE=1 SV=3	0.154514	0.507358	-0.576094	-0.109568	654	sp|P14543|NID1_HUMAN Nidogen-1 OS=Homo sapiens OX=9606 GN=NID1 PE=1 SV=3	0.105693	0.461694	1.01585	0.241967	0.241967	778	None	0	FALSE	FALSE
735	NID2	1568	sp|Q14112|NID2_HUMAN Nidogen-2 OS=Homo sapiens OX=9606 GN=NID2 PE=1 SV=3	0.547081	0.809094	0.391882	0.0199781	1568	sp|Q14112|NID2_HUMAN Nidogen-2 OS=Homo sapiens OX=9606 GN=NID2 PE=1 SV=3	0.00229109	0.108554	2.68368	1.71104	1.71104	139	SPC	0	FALSE	FALSE
736	NISCH	2925	sp|Q9Y2I1|NISCH_HUMAN Nischarin OS=Homo sapiens OX=9606 GN=NISCH PE=1 SV=3	0.422414	0.731338	0.691772	0.0530519	2925	sp|Q9Y2I1|NISCH_HUMAN Nischarin OS=Homo sapiens OX=9606 GN=NISCH PE=1 SV=3	0.0462097	0.350982	-1.49525	-0.473513	-0.473513	962	None	0	FALSE	FALSE
738	NIT2	2634	sp|Q9NQR4|NIT2_HUMAN Omega-amidase NIT2 OS=Homo sapiens OX=9606 GN=NIT2 PE=1 SV=1	0.647471	0.860818	-0.62902	-0.0276853	2634	sp|Q9NQR4|NIT2_HUMAN Omega-amidase NIT2 OS=Homo sapiens OX=9606 GN=NIT2 PE=1 SV=1	0.438732	0.761404	-1.03506	-0.0873738	-0.0873738	2670	None	0	FALSE	FALSE
740	NMD3	2274	sp|Q96D46|NMD3_HUMAN 60S ribosomal export protein NMD3 OS=Homo sapiens OX=9606 GN=NMD3 PE=1 SV=1	0.603753	0.8435	-0.70621	-0.0358316	2274	sp|Q96D46|NMD3_HUMAN 60S ribosomal export protein NMD3 OS=Homo sapiens OX=9606 GN=NMD3 PE=1 SV=1	0.475415	0.789056	0.452186	0.0363859	0.0363859	2322	None	0	FALSE	FALSE
741	NMT1	872	sp|P30419|NMT1_HUMAN Glycylpeptide N-tetradecanoyltransferase 1 OS=Homo sapiens OX=9606 GN=NMT1 PE=1 SV=2	0.903956	0.967628	-0.101769	-0.00138246	872	sp|P30419|NMT1_HUMAN Glycylpeptide N-tetradecanoyltransferase 1 OS=Homo sapiens OX=9606 GN=NMT1 PE=1 SV=2	0.113907	0.476772	-0.870286	-0.193084	-0.193084	1084	None	0	FALSE	FALSE
742	NONO	1657	sp|Q15233|NONO_HUMAN Non-POU domain-containing octamer-binding protein OS=Homo sapiens OX=9606 GN=NONO PE=1 SV=4	0.233824	0.585335	-0.753669	-0.109733	1657	sp|Q15233|NONO_HUMAN Non-POU domain-containing octamer-binding protein OS=Homo sapiens OX=9606 GN=NONO PE=1 SV=4	0.576262	0.850509	0.46395	0.027648	0.027648	1945	None	0	FALSE	FALSE
743	NOP56	59	sp|O00567|NOP56_HUMAN Nucleolar protein 56 OS=Homo sapiens OX=9606 GN=NOP56 PE=1 SV=4	0.918436	0.970456	0.102864	0.000486201	59	sp|O00567|NOP56_HUMAN Nucleolar protein 56 OS=Homo sapiens OX=9606 GN=NOP56 PE=1 SV=4	0.17969	0.557433	0.791433	0.144682	0.144682	1889	None	0	FALSE	FALSE
744	NOP58	2944	sp|Q9Y2X3|NOP58_HUMAN Nucleolar protein 58 OS=Homo sapiens OX=9606 GN=NOP58 PE=1 SV=1	0.48309	0.770947	0.369402	0.0225473	2944	sp|Q9Y2X3|NOP58_HUMAN Nucleolar protein 58 OS=Homo sapiens OX=9606 GN=NOP58 PE=1 SV=1	0.00192839	0.102217	1.79489	1.18057	1.18057	329	SPC	0	FALSE	FALSE
745	NOP9	1977	sp|Q86U38|NOP9_HUMAN Nucleolar protein 9 OS=Homo sapiens OX=9606 GN=NOP9 PE=1 SV=1	0.217967	0.570227	-0.736902	-0.112613	1977	sp|Q86U38|NOP9_HUMAN Nucleolar protein 9 OS=Homo sapiens OX=9606 GN=NOP9 PE=1 SV=1	0.0913475	0.444307	0.923514	0.234647	0.234647	766	None	0	FALSE	FALSE
746	NOVA1	1110	sp|P51513|NOVA1_HUMAN RNA-binding protein Nova-1 OS=Homo sapiens OX=9606 GN=NOVA1 PE=1 SV=2	0.0696463	0.392738	1.00628	0.243484	1110	sp|P51513|NOVA1_HUMAN RNA-binding protein Nova-1 OS=Homo sapiens OX=9606 GN=NOVA1 PE=1 SV=2	0.90296	0.965748	-0.0869528	-0.000740047	-0.000740047	203	None	0	FALSE	FALSE
747	NOVA2	2873	sp|Q9UNW9|NOVA2_HUMAN RNA-binding protein Nova-2 OS=Homo sapiens OX=9606 GN=NOVA2 PE=1 SV=1	0.127799	0.4771	0.410737	0.0718211	2873	sp|Q9UNW9|NOVA2_HUMAN RNA-binding protein Nova-2 OS=Homo sapiens OX=9606 GN=NOVA2 PE=1 SV=1	0.673669	0.884691	-0.193794	-0.00726197	-0.00726197	1203	None	0	FALSE	FALSE
748	NPHP1	132	sp|O15259|NPHP1_HUMAN Nephrocystin-1 OS=Homo sapiens OX=9606 GN=NPHP1 PE=1 SV=1	0.120354	0.466608	0.668156	0.125603	132	sp|O15259|NPHP1_HUMAN Nephrocystin-1 OS=Homo sapiens OX=9606 GN=NPHP1 PE=1 SV=1	0.0418052	0.340024	-2.73487	-0.89906	-0.89906	658	None	0	FALSE	FALSE
749	NPTN	3011	sp|Q9Y639|NPTN_HUMAN Neuroplastin OS=Homo sapiens OX=9606 GN=NPTN PE=1 SV=2	0.00348343	0.17892	2.54668	1.34399	3011	sp|Q9Y639|NPTN_HUMAN Neuroplastin OS=Homo sapiens OX=9606 GN=NPTN PE=1 SV=2	0.890477	0.961824	-0.23409	-0.00261962	-0.00261962	553	CTX	0	FALSE	FALSE
750	NRBP2	2664	sp|Q9NSY0|NRBP2_HUMAN Nuclear receptor-binding protein 2 OS=Homo sapiens OX=9606 GN=NRBP2 PE=1 SV=2	0.659858	0.866512	-0.230171	-0.010754	2664	sp|Q9NSY0|NRBP2_HUMAN Nuclear receptor-binding protein 2 OS=Homo sapiens OX=9606 GN=NRBP2 PE=1 SV=2	0.247149	0.629471	0.320054	0.049152	0.049152	2095	None	0	FALSE	FALSE
751	NRCAM	2213	sp|Q92823|NRCAM_HUMAN Neuronal cell adhesion molecule OS=Homo sapiens OX=9606 GN=NRCAM PE=1 SV=3	0.0016739	0.137369	2.40484	1.43203	2213	sp|Q92823|NRCAM_HUMAN Neuronal cell adhesion molecule OS=Homo sapiens OX=9606 GN=NRCAM PE=1 SV=3	0.841909	0.949534	0.207231	0.004028	0.004028	859	CTX	0	FALSE	FALSE
752	NSF	1018	sp|P46459|NSF_HUMAN Vesicle-fusing ATPase OS=Homo sapiens OX=9606 GN=NSF PE=1 SV=3	0.573758	0.82436	-0.110789	-0.00808133	1018	sp|P46459|NSF_HUMAN Vesicle-fusing ATPase OS=Homo sapiens OX=9606 GN=NSF PE=1 SV=3	0.068032	0.399039	-0.37305	-0.0996209	-0.0996209	1242	None	0	FALSE	FALSE
753	NSUN2	1454	sp|Q08J23|NSUN2_HUMAN RNA cytosine C(5)-methyltransferase NSUN2 OS=Homo sapiens OX=9606 GN=NSUN2 PE=1 SV=2	0.244103	0.595874	-1.10993	-0.154126	1454	sp|Q08J23|NSUN2_HUMAN RNA cytosine C(5)-methyltransferase NSUN2 OS=Homo sapiens OX=9606 GN=NSUN2 PE=1 SV=2	0.816682	0.946117	0.169614	0.00394626	0.00394626	558	None	0	FALSE	FALSE
755	NTRK2	1717	sp|Q16620|NTRK2_HUMAN BDNF/NT-3 growth factors receptor OS=Homo sapiens OX=9606 GN=NTRK2 PE=1 SV=1	0.281386	0.626016	-0.417362	-0.0553106	1717	sp|Q16620|NTRK2_HUMAN BDNF/NT-3 growth factors receptor OS=Homo sapiens OX=9606 GN=NTRK2 PE=1 SV=1	0.483522	0.795213	0.635165	0.0494149	0.0494149	2255	None	0	FALSE	FALSE
756	NTRK3	1707	sp|Q16288|NTRK3_HUMAN NT-3 growth factor receptor OS=Homo sapiens OX=9606 GN=NTRK3 PE=1 SV=2	0.434797	0.738319	0.573015	0.0418932	1707	sp|Q16288|NTRK3_HUMAN NT-3 growth factor receptor OS=Homo sapiens OX=9606 GN=NTRK3 PE=1 SV=2	0.00917217	0.176638	1.59925	0.790398	0.790398	474	SPC	0	FALSE	FALSE
757	NUAK1	210	sp|O60285|NUAK1_HUMAN NUAK family SNF1-like kinase 1 OS=Homo sapiens OX=9606 GN=NUAK1 PE=1 SV=1	0.857239	0.953897	0.222397	0.00262634	210	sp|O60285|NUAK1_HUMAN NUAK family SNF1-like kinase 1 OS=Homo sapiens OX=9606 GN=NUAK1 PE=1 SV=1	0.658272	0.884084	0.69184	0.030904	0.030904	1384	None	0	FALSE	FALSE
758	NUBP2	3008	sp|Q9Y5Y2|NUBP2_HUMAN Cytosolic Fe-S cluster assembly factor NUBP2 OS=Homo sapiens OX=9606 GN=NUBP2 PE=1 SV=1	0.2208	0.574816	-0.677769	-0.103188	3008	sp|Q9Y5Y2|NUBP2_HUMAN Cytosolic Fe-S cluster assembly factor NUBP2 OS=Homo sapiens OX=9606 GN=NUBP2 PE=1 SV=1	0.0497387	0.357949	-0.796467	-0.243646	-0.243646	870	None	0	FALSE	FALSE
759	NUBPL	2129	sp|Q8TB37|NUBPL_HUMAN Iron-sulfur protein NUBPL OS=Homo sapiens OX=9606 GN=NUBPL PE=1 SV=3	0.697515	0.882949	0.210116	0.00572236	2129	sp|Q8TB37|NUBPL_HUMAN Iron-sulfur protein NUBPL OS=Homo sapiens OX=9606 GN=NUBPL PE=1 SV=3	0.00935535	0.17784	1.19467	0.590096	0.590096	425	SPC	0	FALSE	FALSE
760	NUDC	2912	sp|Q9Y266|NUDC_HUMAN Nuclear migration protein nudC OS=Homo sapiens OX=9606 GN=NUDC PE=1 SV=1	0.30917	0.647862	-0.458882	-0.0558252	2912	sp|Q9Y266|NUDC_HUMAN Nuclear migration protein nudC OS=Homo sapiens OX=9606 GN=NUDC PE=1 SV=1	0.020222	0.244383	-2.53177	-1.02216	-1.02216	675	None	0	FALSE	FALSE
761	NUDT9	2468	sp|Q9BW91|NUDT9_HUMAN ADP-ribose pyrophosphatase, mitochondrial OS=Homo sapiens OX=9606 GN=NUDT9 PE=1 SV=1	0.634117	0.855193	0.35327	0.01342	2468	sp|Q9BW91|NUDT9_HUMAN ADP-ribose pyrophosphatase, mitochondrial OS=Homo sapiens OX=9606 GN=NUDT9 PE=1 SV=1	0.487122	0.798057	0.416101	0.0324909	0.0324909	2357	None	0	FALSE	FALSE
762	NUMA1	1625	sp|Q14980|NUMA1_HUMAN Nuclear mitotic apparatus protein 1 OS=Homo sapiens OX=9606 GN=NUMA1 PE=1 SV=2	0.852264	0.952252	0.152788	0.00167034	1625	sp|Q14980|NUMA1_HUMAN Nuclear mitotic apparatus protein 1 OS=Homo sapiens OX=9606 GN=NUMA1 PE=1 SV=2	0.795188	0.937284	0.104145	0.00290243	0.00290243	946	None	0	FALSE	FALSE
763	NUP93	2057	sp|Q8N1F7|NUP93_HUMAN Nuclear pore complex protein Nup93 OS=Homo sapiens OX=9606 GN=NUP93 PE=1 SV=2	0.851255	0.951976	-0.132618	-0.00267599	2057	sp|Q8N1F7|NUP93_HUMAN Nuclear pore complex protein Nup93 OS=Homo sapiens OX=9606 GN=NUP93 PE=1 SV=2	0.600559	0.861032	-0.191932	-0.00927496	-0.00927496	1575	None	0	FALSE	FALSE
764	OAT	462	sp|P04181|OAT_HUMAN Ornithine aminotransferase, mitochondrial OS=Homo sapiens OX=9606 GN=OAT PE=1 SV=1	0.000184745	0.0796778	-1.30902	-1.10188	462	sp|P04181|OAT_HUMAN Ornithine aminotransferase, mitochondrial OS=Homo sapiens OX=9606 GN=OAT PE=1 SV=1	0.571824	0.848778	-0.206256	-0.0110011	-0.0110011	1879	CTX	0	FALSE	FALSE
765	OCRL	1389	sp|Q01968|OCRL_HUMAN Inositol polyphosphate 5-phosphatase OCRL OS=Homo sapiens OX=9606 GN=OCRL PE=1 SV=3	0.015716	0.273604	-1.06776	-0.437307	1389	sp|Q01968|OCRL_HUMAN Inositol polyphosphate 5-phosphatase OCRL OS=Homo sapiens OX=9606 GN=OCRL PE=1 SV=3	0.315943	0.68241	-0.926418	-0.109149	-0.109149	2734	None	0	FALSE	FALSE
766	ODR4	1800	sp|Q5SWX8|ODR4_HUMAN Protein odr-4 homolog OS=Homo sapiens OX=9606 GN=ODR4 PE=1 SV=1	0.753861	0.910727	-0.139086	-0.0048683	1800	sp|Q5SWX8|ODR4_HUMAN Protein odr-4 homolog OS=Homo sapiens OX=9606 GN=ODR4 PE=1 SV=1	0.306328	0.675324	0.673683	0.085203	0.085203	2680	None	0	FALSE	FALSE
767	OGDHL	2845	sp|Q9ULD0|OGDHL_HUMAN 2-oxoglutarate dehydrogenase-like, mitochondrial OS=Homo sapiens OX=9606 GN=OGDHL PE=1 SV=3	0.0759335	0.406671	-1.05934	-0.269387	2845	sp|Q9ULD0|OGDHL_HUMAN 2-oxoglutarate dehydrogenase-like, mitochondrial OS=Homo sapiens OX=9606 GN=OGDHL PE=1 SV=3	0.454915	0.773304	-0.404133	-0.0317449	-0.0317449	2524	None	0	FALSE	FALSE
768	OGFR	2725	sp|Q9NZT2|OGFR_HUMAN Opioid growth factor receptor OS=Homo sapiens OX=9606 GN=OGFR PE=1 SV=3	0.0118487	0.252306	1.0696	0.431982	2725	sp|Q9NZT2|OGFR_HUMAN Opioid growth factor receptor OS=Homo sapiens OX=9606 GN=OGFR PE=1 SV=3	0.165763	0.545677	0.48325	0.0937626	0.0937626	2124	None	0	FALSE	FALSE
769	OLA1	2668	sp|Q9NTK5|OLA1_HUMAN Obg-like ATPase 1 OS=Homo sapiens OX=9606 GN=OLA1 PE=1 SV=2	0.162178	0.518502	-1.01033	-0.181635	2668	sp|Q9NTK5|OLA1_HUMAN Obg-like ATPase 1 OS=Homo sapiens OX=9606 GN=OLA1 PE=1 SV=2	0.064612	0.394411	-0.95082	-0.266469	-0.266469	542	None	0	FALSE	FALSE
770	OPA1	213	sp|O60313|OPA1_HUMAN Dynamin-like 120 kDa protein, mitochondrial OS=Homo sapiens OX=9606 GN=OPA1 PE=1 SV=3	0.901432	0.967611	0.0966411	0.000531754	213	sp|O60313|OPA1_HUMAN Dynamin-like 120 kDa protein, mitochondrial OS=Homo sapiens OX=9606 GN=OPA1 PE=1 SV=3	0.397526	0.735657	-0.479302	-0.0444062	-0.0444062	2776	None	0	FALSE	FALSE
771	OPHN1	245	sp|O60890|OPHN1_HUMAN Oligophrenin-1 OS=Homo sapiens OX=9606 GN=OPHN1 PE=1 SV=1	0.700706	0.884316	-0.280982	-0.0109141	245	sp|O60890|OPHN1_HUMAN Oligophrenin-1 OS=Homo sapiens OX=9606 GN=OPHN1 PE=1 SV=1	0.935396	0.973193	-0.0711944	-0.000374512	-0.000374512	58	None	0	FALSE	FALSE
772	OPTN	2272	sp|Q96CV9|OPTN_HUMAN Optineurin OS=Homo sapiens OX=9606 GN=OPTN PE=1 SV=3	0.612876	0.846807	-0.130474	-0.00803583	2272	sp|Q96CV9|OPTN_HUMAN Optineurin OS=Homo sapiens OX=9606 GN=OPTN PE=1 SV=3	0.655659	0.884084	0.100073	0.00516679	0.00516679	1315	None	0	FALSE	FALSE
773	OSCP1	2166	sp|Q8WVF1|OSCP1_HUMAN Protein OSCP1 OS=Homo sapiens OX=9606 GN=OSCP1 PE=1 SV=4	0.0919361	0.435039	-0.811192	-0.19324	2166	sp|Q8WVF1|OSCP1_HUMAN Protein OSCP1 OS=Homo sapiens OX=9606 GN=OSCP1 PE=1 SV=4	0.0597704	0.376402	-1.41088	-0.409113	-0.409113	1644	None	0	FALSE	FALSE
774	OSTF1	2221	sp|Q92882|OSTF1_HUMAN Osteoclast-stimulating factor 1 OS=Homo sapiens OX=9606 GN=OSTF1 PE=1 SV=2	0.12643	0.476276	-0.487513	-0.103966	2221	sp|Q92882|OSTF1_HUMAN Osteoclast-stimulating factor 1 OS=Homo sapiens OX=9606 GN=OSTF1 PE=1 SV=2	0.294137	0.668189	-0.31237	-0.0376179	-0.0376179	2485	None	0	FALSE	FALSE
775	OTUB1	2289	sp|Q96FW1|OTUB1_HUMAN Ubiquitin thioesterase OTUB1 OS=Homo sapiens OX=9606 GN=OTUB1 PE=1 SV=2	0.0287415	0.309832	-0.761454	-0.270643	2289	sp|Q96FW1|OTUB1_HUMAN Ubiquitin thioesterase OTUB1 OS=Homo sapiens OX=9606 GN=OTUB1 PE=1 SV=2	0.114413	0.476772	-0.4209	-0.0911639	-0.0911639	1910	None	0	FALSE	FALSE
776	OXR1	2076	sp|Q8N573|OXR1_HUMAN Oxidation resistance protein 1 OS=Homo sapiens OX=9606 GN=OXR1 PE=1 SV=2	0.0993368	0.447609	-0.900648	-0.206561	2076	sp|Q8N573|OXR1_HUMAN Oxidation resistance protein 1 OS=Homo sapiens OX=9606 GN=OXR1 PE=1 SV=2	0.900953	0.96555	-0.0971663	-0.000867193	-0.000867193	718	None	0	FALSE	FALSE
777	OXSR1	393	sp|O95747|OXSR1_HUMAN Serine/threonine-protein kinase OSR1 OS=Homo sapiens OX=9606 GN=OXSR1 PE=1 SV=1	0.459844	0.752858	-0.529712	-0.0421635	393	sp|O95747|OXSR1_HUMAN Serine/threonine-protein kinase OSR1 OS=Homo sapiens OX=9606 GN=OXSR1 PE=1 SV=1	0.66677	0.884084	-0.279557	-0.0110737	-0.0110737	1328	None	0	FALSE	FALSE
778	PA2G4	2895	sp|Q9UQ80|PA2G4_HUMAN Proliferation-associated protein 2G4 OS=Homo sapiens OX=9606 GN=PA2G4 PE=1 SV=3	0.105631	0.456165	-0.873692	-0.19532	2895	sp|Q9UQ80|PA2G4_HUMAN Proliferation-associated protein 2G4 OS=Homo sapiens OX=9606 GN=PA2G4 PE=1 SV=3	0.770776	0.931861	-0.185754	-0.00456826	-0.00456826	1008	None	0	FALSE	FALSE
779	PACS1	1905	sp|Q6VY07|PACS1_HUMAN Phosphofurin acidic cluster sorting protein 1 OS=Homo sapiens OX=9606 GN=PACS1 PE=1 SV=2	0.615687	0.849136	0.243666	0.00924774	1905	sp|Q6VY07|PACS1_HUMAN Phosphofurin acidic cluster sorting protein 1 OS=Homo sapiens OX=9606 GN=PACS1 PE=1 SV=2	0.00303942	0.11816	0.913653	0.562362	0.562362	428	SPC	0	FALSE	FALSE
780	PACS2	1990	sp|Q86VP3|PACS2_HUMAN Phosphofurin acidic cluster sorting protein 2 OS=Homo sapiens OX=9606 GN=PACS2 PE=1 SV=3	0.0113466	0.252306	-1.10887	-0.489071	1990	sp|Q86VP3|PACS2_HUMAN Phosphofurin acidic cluster sorting protein 2 OS=Homo sapiens OX=9606 GN=PACS2 PE=1 SV=3	0.361374	0.708232	0.69822	0.0759043	0.0759043	2925	None	0	FALSE	FALSE
781	PADI2	2929	sp|Q9Y2J8|PADI2_HUMAN Protein-arginine deiminase type-2 OS=Homo sapiens OX=9606 GN=PADI2 PE=1 SV=2	0.498427	0.778084	0.571256	0.0349073	2929	sp|Q9Y2J8|PADI2_HUMAN Protein-arginine deiminase type-2 OS=Homo sapiens OX=9606 GN=PADI2 PE=1 SV=2	0.0300148	0.289	0.726439	0.271771	0.271771	452	None	0	FALSE	FALSE
782	PAK1	1498	sp|Q13153|PAK1_HUMAN Serine/threonine-protein kinase PAK 1 OS=Homo sapiens OX=9606 GN=PAK1 PE=1 SV=2	0.724741	0.896205	0.154522	0.00341685	1498	sp|Q13153|PAK1_HUMAN Serine/threonine-protein kinase PAK 1 OS=Homo sapiens OX=9606 GN=PAK1 PE=1 SV=2	0.0807466	0.420643	-2.5333	-0.659777	-0.659777	864	None	0	FALSE	FALSE
783	PALM	302	sp|O75781|PALM_HUMAN Paralemmin-1 OS=Homo sapiens OX=9606 GN=PALM PE=1 SV=2	0.0645878	0.38123	0.484418	0.114788	302	sp|O75781|PALM_HUMAN Paralemmin-1 OS=Homo sapiens OX=9606 GN=PALM PE=1 SV=2	0.189625	0.577322	-0.28411	-0.0462164	-0.0462164	2052	None	0	FALSE	FALSE
784	PANK2	2490	sp|Q9BZ23|PANK2_HUMAN Pantothenate kinase 2, mitochondrial OS=Homo sapiens OX=9606 GN=PANK2 PE=1 SV=3	0.338379	0.665652	-0.521528	-0.0579693	2490	sp|Q9BZ23|PANK2_HUMAN Pantothenate kinase 2, mitochondrial OS=Homo sapiens OX=9606 GN=PANK2 PE=1 SV=3	0.873865	0.957594	0.0750268	0.00129843	0.00129843	871	None	0	FALSE	FALSE
785	PANK4	2682	sp|Q9NVE7|PANK4_HUMAN 4-phosphopantetheine phosphatase OS=Homo sapiens OX=9606 GN=PANK4 PE=1 SV=1	0.409537	0.719669	0.444646	0.0340362	2682	sp|Q9NVE7|PANK4_HUMAN 4-phosphopantetheine phosphatase OS=Homo sapiens OX=9606 GN=PANK4 PE=1 SV=1	0.230822	0.613539	1.2245	0.189741	0.189741	2001	None	0	FALSE	FALSE
786	PARK7	2377	sp|Q99497|PARK7_HUMAN Protein/nucleic acid deglycase DJ-1 OS=Homo sapiens OX=9606 GN=PARK7 PE=1 SV=2	0.0833842	0.422378	1.14799	0.260418	2377	sp|Q99497|PARK7_HUMAN Protein/nucleic acid deglycase DJ-1 OS=Homo sapiens OX=9606 GN=PARK7 PE=1 SV=2	0.0333398	0.300649	0.857511	0.310082	0.310082	274	None	0	FALSE	FALSE
787	PARP1	563	sp|P09874|PARP1_HUMAN Poly [ADP-ribose] polymerase 1 OS=Homo sapiens OX=9606 GN=PARP1 PE=1 SV=4	0.00775089	0.224999	-1.01425	-0.487081	563	sp|P09874|PARP1_HUMAN Poly [ADP-ribose] polymerase 1 OS=Homo sapiens OX=9606 GN=PARP1 PE=1 SV=4	0.434285	0.759918	0.277653	0.0256439	0.0256439	2625	CTX	0	FALSE	FALSE
788	PARVA	2681	sp|Q9NVD7|PARVA_HUMAN Alpha-parvin OS=Homo sapiens OX=9606 GN=PARVA PE=1 SV=1	0.0137861	0.261323	-2.38585	-0.986601	2681	sp|Q9NVD7|PARVA_HUMAN Alpha-parvin OS=Homo sapiens OX=9606 GN=PARVA PE=1 SV=1	0.446011	0.767304	-0.441341	-0.0356724	-0.0356724	2327	None	0	FALSE	FALSE
789	PBX1	958	sp|P40424|PBX1_HUMAN Pre-B-cell leukemia transcription factor 1 OS=Homo sapiens OX=9606 GN=PBX1 PE=1 SV=1	0.480288	0.768817	-1.3983	-0.10021	958	sp|P40424|PBX1_HUMAN Pre-B-cell leukemia transcription factor 1 OS=Homo sapiens OX=9606 GN=PBX1 PE=1 SV=1	0.417247	0.748113	4.93763	0.451345	0.451345	2690	None	0	FALSE	FALSE
790	PCBP1	1665	sp|Q15365|PCBP1_HUMAN Poly(rC)-binding protein 1 OS=Homo sapiens OX=9606 GN=PCBP1 PE=1 SV=2	0.0289112	0.309832	-0.545174	-0.197516	1665	sp|Q15365|PCBP1_HUMAN Poly(rC)-binding protein 1 OS=Homo sapiens OX=9606 GN=PCBP1 PE=1 SV=2	0.731366	0.917667	-0.0856466	-0.00222548	-0.00222548	1443	None	0	FALSE	FALSE
791	PCBP2	1666	sp|Q15366|PCBP2_HUMAN Poly(rC)-binding protein 2 OS=Homo sapiens OX=9606 GN=PCBP2 PE=1 SV=1	0.139844	0.492062	0.605042	0.104926	1666	sp|Q15366|PCBP2_HUMAN Poly(rC)-binding protein 2 OS=Homo sapiens OX=9606 GN=PCBP2 PE=1 SV=1	0.0765234	0.413808	-0.609051	-0.158472	-0.158472	1544	None	0	FALSE	FALSE
792	PCCA	480	sp|P05165|PCCA_HUMAN Propionyl-CoA carboxylase alpha chain, mitochondrial OS=Homo sapiens OX=9606 GN=PCCA PE=1 SV=4	0.458011	0.751486	0.500589	0.0339139	480	sp|P05165|PCCA_HUMAN Propionyl-CoA carboxylase alpha chain, mitochondrial OS=Homo sapiens OX=9606 GN=PCCA PE=1 SV=4	0.234884	0.616224	0.856139	0.131873	0.131873	2345	None	0	FALSE	FALSE
793	PCCB	481	sp|P05166|PCCB_HUMAN Propionyl-CoA carboxylase beta chain, mitochondrial OS=Homo sapiens OX=9606 GN=PCCB PE=1 SV=3	0.979673	0.992828	0.000700547	-8.16076e-05	481	sp|P05166|PCCB_HUMAN Propionyl-CoA carboxylase beta chain, mitochondrial OS=Homo sapiens OX=9606 GN=PCCB PE=1 SV=3	0.928713	0.971464	-0.212068	-0.00150043	-0.00150043	625	None	0	FALSE	FALSE
794	PCLO	3028	sp|Q9Y6V0|PCLO_HUMAN Protein piccolo OS=Homo sapiens OX=9606 GN=PCLO PE=1 SV=5	0.120144	0.466608	0.936328	0.179597	3028	sp|Q9Y6V0|PCLO_HUMAN Protein piccolo OS=Homo sapiens OX=9606 GN=PCLO PE=1 SV=5	0.0447028	0.349322	-1.6703	-0.535312	-0.535312	1409	None	0	FALSE	FALSE
795	PCM1	1651	sp|Q15154|PCM1_HUMAN Pericentriolar material 1 protein OS=Homo sapiens OX=9606 GN=PCM1 PE=1 SV=5	0.0677553	0.389625	1.15447	0.283828	1651	sp|Q15154|PCM1_HUMAN Pericentriolar material 1 protein OS=Homo sapiens OX=9606 GN=PCM1 PE=1 SV=5	0.485557	0.797682	-0.709907	-0.0521388	-0.0521388	2449	None	0	FALSE	FALSE
796	PCNT	386	sp|O95613|PCNT_HUMAN Pericentrin OS=Homo sapiens OX=9606 GN=PCNT PE=1 SV=4	0.156492	0.509654	-1.21411	-0.221042	386	sp|O95613|PCNT_HUMAN Pericentrin OS=Homo sapiens OX=9606 GN=PCNT PE=1 SV=4	0.311467	0.679008	-1.2354	-0.14806	-0.14806	2484	None	0	FALSE	FALSE
798	PDE1A	1175	sp|P54750|PDE1A_HUMAN Calcium/calmodulin-dependent 3,5-cyclic nucleotide phosphodiesterase 1A OS=Homo sapiens OX=9606 GN=PDE1A PE=1 SV=2	0.11642	0.463185	-0.934765	-0.199325	1175	sp|P54750|PDE1A_HUMAN Calcium/calmodulin-dependent 3,5-cyclic nucleotide phosphodiesterase 1A OS=Homo sapiens OX=9606 GN=PDE1A PE=1 SV=2	0.568515	0.847238	1.56324	0.0930213	0.0930213	1899	None	0	FALSE	FALSE
799	PDE1B	1380	sp|Q01064|PDE1B_HUMAN Calcium/calmodulin-dependent 3,5-cyclic nucleotide phosphodiesterase 1B OS=Homo sapiens OX=9606 GN=PDE1B PE=1 SV=2	0.301119	0.643666	-0.717406	-0.0865056	1380	sp|Q01064|PDE1B_HUMAN Calcium/calmodulin-dependent 3,5-cyclic nucleotide phosphodiesterase 1B OS=Homo sapiens OX=9606 GN=PDE1B PE=1 SV=2	0.495701	0.803294	-0.457875	-0.0322147	-0.0322147	1834	None	0	FALSE	FALSE
801	PDE2A	46	sp|O00408|PDE2A_HUMAN cGMP-dependent 3,5-cyclic phosphodiesterase OS=Homo sapiens OX=9606 GN=PDE2A PE=1 SV=1	0.877866	0.964011	0.143441	0.00124561	46	sp|O00408|PDE2A_HUMAN cGMP-dependent 3,5-cyclic phosphodiesterase OS=Homo sapiens OX=9606 GN=PDE2A PE=1 SV=1	0.419294	0.748113	1.11739	0.102786	0.102786	2363	None	0	FALSE	FALSE
802	PDE4B	1434	sp|Q07343|PDE4B_HUMAN cAMP-specific 3,5-cyclic phosphodiesterase 4B OS=Homo sapiens OX=9606 GN=PDE4B PE=1 SV=1	0.627359	0.852768	-0.194034	-0.0104627	1434	sp|Q07343|PDE4B_HUMAN cAMP-specific 3,5-cyclic phosphodiesterase 4B OS=Homo sapiens OX=9606 GN=PDE4B PE=1 SV=1	0.519193	0.814153	0.295532	0.0213747	0.0213747	2202	None	0	FALSE	FALSE
803	PDE4D	1448	sp|Q08499|PDE4D_HUMAN cAMP-specific 3,5-cyclic phosphodiesterase 4D OS=Homo sapiens OX=9606 GN=PDE4D PE=1 SV=2	0.385655	0.697797	0.456399	0.0373891	1448	sp|Q08499|PDE4D_HUMAN cAMP-specific 3,5-cyclic phosphodiesterase 4D OS=Homo sapiens OX=9606 GN=PDE4D PE=1 SV=2	0.907488	0.966158	0.280034	0.00300876	0.00300876	679	None	0	FALSE	FALSE
804	PDE8B	370	sp|O95263|PDE8B_HUMAN High affinity cAMP-specific and IBMX-insensitive 3,5-cyclic phosphodiesterase 8B OS=Homo sapiens OX=9606 GN=PDE8B PE=1 SV=2	0.179986	0.532416	-0.775544	-0.133051	370	sp|O95263|PDE8B_HUMAN High affinity cAMP-specific and IBMX-insensitive 3,5-cyclic phosphodiesterase 8B OS=Homo sapiens OX=9606 GN=PDE8B PE=1 SV=2	0.676281	0.885318	0.321748	0.0138236	0.0138236	1568	None	0	FALSE	FALSE
805	PDIA3	869	sp|P30101|PDIA3_HUMAN Protein disulfide-isomerase A3 OS=Homo sapiens OX=9606 GN=PDIA3 PE=1 SV=4	0.18808	0.543862	-0.670827	-0.113045	869	sp|P30101|PDIA3_HUMAN Protein disulfide-isomerase A3 OS=Homo sapiens OX=9606 GN=PDIA3 PE=1 SV=4	0.168287	0.549001	-0.526331	-0.0945182	-0.0945182	2181	None	0	FALSE	FALSE
806	PDIA4	638	sp|P13667|PDIA4_HUMAN Protein disulfide-isomerase A4 OS=Homo sapiens OX=9606 GN=PDIA4 PE=1 SV=2	0.292654	0.635628	-1.6458	-0.196742	638	sp|P13667|PDIA4_HUMAN Protein disulfide-isomerase A4 OS=Homo sapiens OX=9606 GN=PDIA4 PE=1 SV=2	0.853268	0.953934	0.21365	0.00382046	0.00382046	551	None	0	FALSE	FALSE
807	PDIA6	1643	sp|Q15084|PDIA6_HUMAN Protein disulfide-isomerase A6 OS=Homo sapiens OX=9606 GN=PDIA6 PE=1 SV=1	0.352551	0.671566	1.57296	0.151303	1643	sp|Q15084|PDIA6_HUMAN Protein disulfide-isomerase A6 OS=Homo sapiens OX=9606 GN=PDIA6 PE=1 SV=1	0.962469	0.985283	0.0303373	0.000190234	0.000190234	106	None	0	FALSE	FALSE
808	PDK2	1646	sp|Q15119|PDK2_HUMAN [Pyruvate dehydrogenase (acetyl-transferring)] kinase isozyme 2, mitochondrial OS=Homo sapiens OX=9606 GN=PDK2 PE=1 SV=2	0.747622	0.906687	0.159773	0.00323178	1646	sp|Q15119|PDK2_HUMAN [Pyruvate dehydrogenase (acetyl-transferring)] kinase isozyme 2, mitochondrial OS=Homo sapiens OX=9606 GN=PDK2 PE=1 SV=2	0.68841	0.894342	0.158286	0.00683518	0.00683518	1070	None	0	FALSE	FALSE
809	PDK3	1647	sp|Q15120|PDK3_HUMAN [Pyruvate dehydrogenase (acetyl-transferring)] kinase isozyme 3, mitochondrial OS=Homo sapiens OX=9606 GN=PDK3 PE=1 SV=1	0.986812	0.995052	0.0487203	7.69864e-06	1647	sp|Q15120|PDK3_HUMAN [Pyruvate dehydrogenase (acetyl-transferring)] kinase isozyme 3, mitochondrial OS=Homo sapiens OX=9606 GN=PDK3 PE=1 SV=1	0.997954	0.999752	-0.0160346	2.87808e-07	2.87808e-07	10	None	0	FALSE	FALSE
810	PDP1	2733	sp|Q9P0J1|PDP1_HUMAN [Pyruvate dehydrogenase [acetyl-transferring]]-phosphatase 1, mitochondrial OS=Homo sapiens OX=9606 GN=PDP1 PE=1 SV=3	0.896651	0.966264	0.100679	0.000600777	2733	sp|Q9P0J1|PDP1_HUMAN [Pyruvate dehydrogenase [acetyl-transferring]]-phosphatase 1, mitochondrial OS=Homo sapiens OX=9606 GN=PDP1 PE=1 SV=3	0.74305	0.921442	0.308964	0.0101004	0.0101004	1514	None	0	FALSE	FALSE
811	PDS5B	2666	sp|Q9NTI5|PDS5B_HUMAN Sister chromatid cohesion protein PDS5 homolog B OS=Homo sapiens OX=9606 GN=PDS5B PE=1 SV=1	0.0893291	0.43153	-1.39464	-0.329214	2666	sp|Q9NTI5|PDS5B_HUMAN Sister chromatid cohesion protein PDS5 homolog B OS=Homo sapiens OX=9606 GN=PDS5B PE=1 SV=1	0.321105	0.685574	-0.943469	-0.109632	-0.109632	2726	None	0	FALSE	FALSE
812	PDXK	63	sp|O00764|PDXK_HUMAN Pyridoxal kinase OS=Homo sapiens OX=9606 GN=PDXK PE=1 SV=1	0.00685686	0.214507	-1.0249	-0.504394	63	sp|O00764|PDXK_HUMAN Pyridoxal kinase OS=Homo sapiens OX=9606 GN=PDXK PE=1 SV=1	0.00492047	0.146876	-0.875465	-0.475218	-0.475218	437	Both	0	FALSE	FALSE
813	PEA15	1648	sp|Q15121|PEA15_HUMAN Astrocytic phosphoprotein PEA-15 OS=Homo sapiens OX=9606 GN=PEA15 PE=1 SV=2	0.177771	0.532043	-0.923968	-0.158323	1648	sp|Q15121|PEA15_HUMAN Astrocytic phosphoprotein PEA-15 OS=Homo sapiens OX=9606 GN=PEA15 PE=1 SV=2	0.200169	0.589505	0.748327	0.128358	0.128358	1919	None	0	FALSE	FALSE
814	PEBP1	868	sp|P30086|PEBP1_HUMAN Phosphatidylethanolamine-binding protein 1 OS=Homo sapiens OX=9606 GN=PEBP1 PE=1 SV=3	0.246469	0.597663	0.68033	0.0846982	868	sp|P30086|PEBP1_HUMAN Phosphatidylethanolamine-binding protein 1 OS=Homo sapiens OX=9606 GN=PEBP1 PE=1 SV=3	0.0186966	0.237104	0.946886	0.399881	0.399881	272	None	0	FALSE	FALSE
815	PELO	2429	sp|Q9BRX2|PELO_HUMAN Protein pelota homolog OS=Homo sapiens OX=9606 GN=PELO PE=1 SV=2	0.597579	0.838332	0.58476	0.0264711	2429	sp|Q9BRX2|PELO_HUMAN Protein pelota homolog OS=Homo sapiens OX=9606 GN=PELO PE=1 SV=2	0.396964	0.735657	-0.849899	-0.0801559	-0.0801559	2722	None	0	FALSE	FALSE
816	PEX14	280	sp|O75381|PEX14_HUMAN Peroxisomal membrane protein PEX14 OS=Homo sapiens OX=9606 GN=PEX14 PE=1 SV=1	0.398539	0.709407	-0.356474	-0.0348158	280	sp|O75381|PEX14_HUMAN Peroxisomal membrane protein PEX14 OS=Homo sapiens OX=9606 GN=PEX14 PE=1 SV=1	0.625826	0.872125	-0.27962	-0.0128082	-0.0128082	817	None	0	FALSE	FALSE
817	PEX19	962	sp|P40855|PEX19_HUMAN Peroxisomal biogenesis factor 19 OS=Homo sapiens OX=9606 GN=PEX19 PE=1 SV=1	0.506092	0.785093	-0.197582	-0.0155121	962	sp|P40855|PEX19_HUMAN Peroxisomal biogenesis factor 19 OS=Homo sapiens OX=9606 GN=PEX19 PE=1 SV=1	3.10585e-05	0.0112277	2.01741	2.20098	2.20098	26	SPC	0	FALSE	FALSE
818	PEX3	1207	sp|P56589|PEX3_HUMAN Peroxisomal biogenesis factor 3 OS=Homo sapiens OX=9606 GN=PEX3 PE=1 SV=1	0.780111	0.920848	-0.0927949	-0.00318846	1207	sp|P56589|PEX3_HUMAN Peroxisomal biogenesis factor 3 OS=Homo sapiens OX=9606 GN=PEX3 PE=1 SV=1	0.161208	0.539265	-1.64887	-0.310296	-0.310296	1872	None	0	FALSE	FALSE
819	PEX5	1091	sp|P50542|PEX5_HUMAN Peroxisomal targeting signal 1 receptor OS=Homo sapiens OX=9606 GN=PEX5 PE=1 SV=3	0.551043	0.809661	-0.449273	-0.027798	1091	sp|P50542|PEX5_HUMAN Peroxisomal targeting signal 1 receptor OS=Homo sapiens OX=9606 GN=PEX5 PE=1 SV=3	0.629412	0.87508	0.375035	0.0189328	0.0189328	1780	None	0	FALSE	FALSE
820	PGAM1	715	sp|P18669|PGAM1_HUMAN Phosphoglycerate mutase 1 OS=Homo sapiens OX=9606 GN=PGAM1 PE=1 SV=2	0.0278	0.309832	-0.901369	-0.320719	715	sp|P18669|PGAM1_HUMAN Phosphoglycerate mutase 1 OS=Homo sapiens OX=9606 GN=PGAM1 PE=1 SV=2	0.263902	0.643395	-0.405723	-0.0539122	-0.0539122	2478	None	0	FALSE	FALSE
823	PGK1	420	sp|P00558|PGK1_HUMAN Phosphoglycerate kinase 1 OS=Homo sapiens OX=9606 GN=PGK1 PE=1 SV=3	0.272313	0.620588	0.534673	0.0607	420	sp|P00558|PGK1_HUMAN Phosphoglycerate kinase 1 OS=Homo sapiens OX=9606 GN=PGK1 PE=1 SV=3	0.334787	0.693233	0.263559	0.032037	0.032037	2844	None	0	FALSE	FALSE
824	PGM1	936	sp|P36871|PGM1_HUMAN Phosphoglucomutase-1 OS=Homo sapiens OX=9606 GN=PGM1 PE=1 SV=3	0.0680164	0.389972	1.97624	0.492897	936	sp|P36871|PGM1_HUMAN Phosphoglucomutase-1 OS=Homo sapiens OX=9606 GN=PGM1 PE=1 SV=3	0.507831	0.807605	-0.448274	-0.030427	-0.030427	2099	None	0	FALSE	FALSE
825	PHB	912	sp|P35232|PHB_HUMAN Prohibitin OS=Homo sapiens OX=9606 GN=PHB PE=1 SV=1	0.0667772	0.386207	1.35327	0.336385	912	sp|P35232|PHB_HUMAN Prohibitin OS=Homo sapiens OX=9606 GN=PHB PE=1 SV=1	0.562802	0.842672	0.260957	0.0166735	0.0166735	1862	None	0	FALSE	FALSE
826	PHB2	2386	sp|Q99623|PHB2_HUMAN Prohibitin-2 OS=Homo sapiens OX=9606 GN=PHB2 PE=1 SV=2	0.0333278	0.321958	1.31326	0.409858	2386	sp|Q99623|PHB2_HUMAN Prohibitin-2 OS=Homo sapiens OX=9606 GN=PHB2 PE=1 SV=2	0.312994	0.679008	0.35279	0.0448089	0.0448089	2622	None	0	FALSE	FALSE
827	PHF6	2024	sp|Q8IWS0|PHF6_HUMAN PHD finger protein 6 OS=Homo sapiens OX=9606 GN=PHF6 PE=1 SV=1	0.619108	0.84984	0.215875	0.00787845	2024	sp|Q8IWS0|PHF6_HUMAN PHD finger protein 6 OS=Homo sapiens OX=9606 GN=PHF6 PE=1 SV=1	0.129265	0.495323	1.09173	0.236467	0.236467	1817	None	0	FALSE	FALSE
828	PHKG1	1734	sp|Q16816|PHKG1_HUMAN Phosphorylase b kinase gamma catalytic chain, skeletal muscle/heart isoform OS=Homo sapiens OX=9606 GN=PHKG1 PE=2 SV=3	0.102173	0.452952	-2.27213	-0.50072	1734	sp|Q16816|PHKG1_HUMAN Phosphorylase b kinase gamma catalytic chain, skeletal muscle/heart isoform OS=Homo sapiens OX=9606 GN=PHKG1 PE=2 SV=3	0.0691686	0.399769	1.86429	0.5238	0.5238	777	None	0	FALSE	FALSE
829	PI4KA	987	sp|P42356|PI4KA_HUMAN Phosphatidylinositol 4-kinase alpha OS=Homo sapiens OX=9606 GN=PI4KA PE=1 SV=4	0.288217	0.631984	-0.386205	-0.0505885	987	sp|P42356|PI4KA_HUMAN Phosphatidylinositol 4-kinase alpha OS=Homo sapiens OX=9606 GN=PI4KA PE=1 SV=4	0.403855	0.740587	-0.330964	-0.0296297	-0.0296297	2752	None	0	FALSE	FALSE
831	PIN1	1532	sp|Q13526|PIN1_HUMAN Peptidyl-prolyl cis-trans isomerase NIMA-interacting 1 OS=Homo sapiens OX=9606 GN=PIN1 PE=1 SV=1	0.120773	0.466608	-0.51087	-0.110949	1532	sp|Q13526|PIN1_HUMAN Peptidyl-prolyl cis-trans isomerase NIMA-interacting 1 OS=Homo sapiens OX=9606 GN=PIN1 PE=1 SV=1	0.0100119	0.182583	-0.794648	-0.372921	-0.372921	426	None	0	FALSE	FALSE
832	PKP2	2406	sp|Q99959|PKP2_HUMAN Plakophilin-2 OS=Homo sapiens OX=9606 GN=PKP2 PE=1 SV=2	0.97035	0.990026	0.0973896	0.000156368	2406	sp|Q99959|PKP2_HUMAN Plakophilin-2 OS=Homo sapiens OX=9606 GN=PKP2 PE=1 SV=2	0.373358	0.717202	1.38805	0.144297	0.144297	2926	None	0	FALSE	FALSE
833	PKP4	2380	sp|Q99569|PKP4_HUMAN Plakophilin-4 OS=Homo sapiens OX=9606 GN=PKP4 PE=1 SV=2	0.718695	0.89524	0.337728	0.0092446	2380	sp|Q99569|PKP4_HUMAN Plakophilin-4 OS=Homo sapiens OX=9606 GN=PKP4 PE=1 SV=2	0.220469	0.601639	-0.693702	-0.106566	-0.106566	2359	None	0	FALSE	FALSE
835	PLCD1	1108	sp|P51178|PLCD1_HUMAN 1-phosphatidylinositol 4,5-bisphosphate phosphodiesterase delta-1 OS=Homo sapiens OX=9606 GN=PLCD1 PE=1 SV=2	0.27821	0.623298	-0.658976	-0.0851196	1108	sp|P51178|PLCD1_HUMAN 1-phosphatidylinositol 4,5-bisphosphate phosphodiesterase delta-1 OS=Homo sapiens OX=9606 GN=PLCD1 PE=1 SV=2	0.54756	0.831272	-0.304631	-0.018029	-0.018029	2146	None	0	FALSE	FALSE
836	PLCD3	2065	sp|Q8N3E9|PLCD3_HUMAN 1-phosphatidylinositol 4,5-bisphosphate phosphodiesterase delta-3 OS=Homo sapiens OX=9606 GN=PLCD3 PE=1 SV=3	0.249237	0.600516	-0.633303	-0.0890537	2065	sp|Q8N3E9|PLCD3_HUMAN 1-phosphatidylinositol 4,5-bisphosphate phosphodiesterase delta-3 OS=Homo sapiens OX=9606 GN=PLCD3 PE=1 SV=3	0.998322	0.999752	-0.0181493	-1.34077e-07	-1.34077e-07	36	None	0	FALSE	FALSE
838	PLCG1	719	sp|P19174|PLCG1_HUMAN 1-phosphatidylinositol 4,5-bisphosphate phosphodiesterase gamma-1 OS=Homo sapiens OX=9606 GN=PLCG1 PE=1 SV=1	0.33196	0.658901	-1.0504	-0.114301	719	sp|P19174|PLCG1_HUMAN 1-phosphatidylinositol 4,5-bisphosphate phosphodiesterase gamma-1 OS=Homo sapiens OX=9606 GN=PLCG1 PE=1 SV=1	0.498006	0.803588	0.617936	0.0461559	0.0461559	2087	None	0	FALSE	FALSE
839	PLCL1	1645	sp|Q15111|PLCL1_HUMAN Inactive phospholipase C-like protein 1 OS=Homo sapiens OX=9606 GN=PLCL1 PE=1 SV=3	0.254621	0.60942	-0.919079	-0.124757	1645	sp|Q15111|PLCL1_HUMAN Inactive phospholipase C-like protein 1 OS=Homo sapiens OX=9606 GN=PLCL1 PE=1 SV=3	0.147553	0.524967	-1.10425	-0.216737	-0.216737	2246	None	0	FALSE	FALSE
841	PLEC	1650	sp|Q15149|PLEC_HUMAN Plectin OS=Homo sapiens OX=9606 GN=PLEC PE=1 SV=3	0.727448	0.897493	0.133026	0.0027286	1650	sp|Q15149|PLEC_HUMAN Plectin OS=Homo sapiens OX=9606 GN=PLEC PE=1 SV=3	0.947548	0.977907	-0.0364425	-0.000107011	-0.000107011	672	None	0	FALSE	FALSE
842	PLIN3	229	sp|O60664|PLIN3_HUMAN Perilipin-3 OS=Homo sapiens OX=9606 GN=PLIN3 PE=1 SV=3	0.62202	0.85126	-0.408557	-0.0203133	229	sp|O60664|PLIN3_HUMAN Perilipin-3 OS=Homo sapiens OX=9606 GN=PLIN3 PE=1 SV=3	0.872827	0.957594	-0.142734	-0.0017768	-0.0017768	295	None	0	FALSE	FALSE
843	PLLP	2949	sp|Q9Y342|PLLP_HUMAN Plasmolipin OS=Homo sapiens OX=9606 GN=PLLP PE=1 SV=1	0.269063	0.618354	1.88047	0.228807	2949	sp|Q9Y342|PLLP_HUMAN Plasmolipin OS=Homo sapiens OX=9606 GN=PLLP PE=1 SV=1	0.697422	0.898879	-0.432434	-0.0155868	-0.0155868	1364	None	0	FALSE	FALSE
844	PML	853	sp|P29590|PML_HUMAN Protein PML OS=Homo sapiens OX=9606 GN=PML PE=1 SV=3	0.0933695	0.439069	-0.487617	-0.119228	853	sp|P29590|PML_HUMAN Protein PML OS=Homo sapiens OX=9606 GN=PML PE=1 SV=3	0.0266836	0.273609	0.965416	0.371135	0.371135	807	None	0	FALSE	FALSE
845	PMM1	2218	sp|Q92871|PMM1_HUMAN Phosphomannomutase 1 OS=Homo sapiens OX=9606 GN=PMM1 PE=1 SV=2	0.776097	0.920271	-0.093739	-0.0032774	2218	sp|Q92871|PMM1_HUMAN Phosphomannomutase 1 OS=Homo sapiens OX=9606 GN=PMM1 PE=1 SV=2	0.820134	0.946117	-0.281431	-0.00545621	-0.00545621	566	None	0	FALSE	FALSE
846	PMVK	1649	sp|Q15126|PMVK_HUMAN Phosphomevalonate kinase OS=Homo sapiens OX=9606 GN=PMVK PE=1 SV=3	0.251595	0.604269	-0.320856	-0.047563	1649	sp|Q15126|PMVK_HUMAN Phosphomevalonate kinase OS=Homo sapiens OX=9606 GN=PMVK PE=1 SV=3	0.133208	0.502901	0.330532	0.0730877	0.0730877	1632	None	0	FALSE	FALSE
847	PNMA1	2104	sp|Q8ND90|PNMA1_HUMAN Paraneoplastic antigen Ma1 OS=Homo sapiens OX=9606 GN=PNMA1 PE=1 SV=2	0.576139	0.825017	0.525341	0.0252426	2104	sp|Q8ND90|PNMA1_HUMAN Paraneoplastic antigen Ma1 OS=Homo sapiens OX=9606 GN=PNMA1 PE=1 SV=2	0.60931	0.865254	-1.05553	-0.0535983	-0.0535983	1355	None	0	FALSE	FALSE
848	PNMA2	2840	sp|Q9UL42|PNMA2_HUMAN Paraneoplastic antigen Ma2 OS=Homo sapiens OX=9606 GN=PNMA2 PE=1 SV=2	0.905272	0.967628	-0.0549876	-0.000921039	2840	sp|Q9UL42|PNMA2_HUMAN Paraneoplastic antigen Ma2 OS=Homo sapiens OX=9606 GN=PNMA2 PE=1 SV=2	0.368423	0.713053	1.06315	0.112437	0.112437	2811	None	0	FALSE	FALSE
849	PNPT1	2139	sp|Q8TCS8|PNPT1_HUMAN Polyribonucleotide nucleotidyltransferase 1, mitochondrial OS=Homo sapiens OX=9606 GN=PNPT1 PE=1 SV=2	0.0735581	0.403095	-1.37671	-0.351251	2139	sp|Q8TCS8|PNPT1_HUMAN Polyribonucleotide nucleotidyltransferase 1, mitochondrial OS=Homo sapiens OX=9606 GN=PNPT1 PE=1 SV=2	0.161848	0.540399	0.99392	0.191924	0.191924	1842	None	0	FALSE	FALSE
850	PON2	1652	sp|Q15165|PON2_HUMAN Serum paraoxonase/arylesterase 2 OS=Homo sapiens OX=9606 GN=PON2 PE=1 SV=4	0.0603965	0.371219	1.3073	0.33663	1652	sp|Q15165|PON2_HUMAN Serum paraoxonase/arylesterase 2 OS=Homo sapiens OX=9606 GN=PON2 PE=1 SV=4	0.134238	0.503393	-1.04443	-0.21493	-0.21493	1606	None	0	FALSE	FALSE
851	PPIA	1305	sp|P62937|PPIA_HUMAN Peptidyl-prolyl cis-trans isomerase A OS=Homo sapiens OX=9606 GN=PPIA PE=1 SV=2	0.112011	0.458212	-0.639696	-0.141646	1305	sp|P62937|PPIA_HUMAN Peptidyl-prolyl cis-trans isomerase A OS=Homo sapiens OX=9606 GN=PPIA PE=1 SV=2	0.204975	0.590538	-0.398646	-0.0629695	-0.0629695	2178	None	0	FALSE	FALSE
852	PPIB	779	sp|P23284|PPIB_HUMAN Peptidyl-prolyl cis-trans isomerase B OS=Homo sapiens OX=9606 GN=PPIB PE=1 SV=2	0.172305	0.531601	1.50296	0.243529	779	sp|P23284|PPIB_HUMAN Peptidyl-prolyl cis-trans isomerase B OS=Homo sapiens OX=9606 GN=PPIB PE=1 SV=2	0.45718	0.775325	-1.0174	-0.0815655	-0.0815655	2401	None	0	FALSE	FALSE
853	PPID	1450	sp|Q08752|PPID_HUMAN Peptidyl-prolyl cis-trans isomerase D OS=Homo sapiens OX=9606 GN=PPID PE=1 SV=3	0.905052	0.967628	-0.0630787	-0.000999834	1450	sp|Q08752|PPID_HUMAN Peptidyl-prolyl cis-trans isomerase D OS=Homo sapiens OX=9606 GN=PPID PE=1 SV=3	0.679802	0.888143	-0.710832	-0.0278909	-0.0278909	853	None	0	FALSE	FALSE
854	PPIF	871	sp|P30405|PPIF_HUMAN Peptidyl-prolyl cis-trans isomerase F, mitochondrial OS=Homo sapiens OX=9606 GN=PPIF PE=1 SV=1	0.0549602	0.363302	2.63321	0.712728	871	sp|P30405|PPIF_HUMAN Peptidyl-prolyl cis-trans isomerase F, mitochondrial OS=Homo sapiens OX=9606 GN=PPIF PE=1 SV=1	0.792786	0.937119	0.223849	0.00583734	0.00583734	1027	None	0	FALSE	FALSE
855	PPIL1	2954	sp|Q9Y3C6|PPIL1_HUMAN Peptidyl-prolyl cis-trans isomerase-like 1 OS=Homo sapiens OX=9606 GN=PPIL1 PE=1 SV=1	0.0243485	0.301815	-0.808257	-0.299781	2954	sp|Q9Y3C6|PPIL1_HUMAN Peptidyl-prolyl cis-trans isomerase-like 1 OS=Homo sapiens OX=9606 GN=PPIL1 PE=1 SV=1	0.772972	0.932627	-0.175308	-0.00423802	-0.00423802	1188	None	0	FALSE	FALSE
857	PPM1E	2181	sp|Q8WY54|PPM1E_HUMAN Protein phosphatase 1E OS=Homo sapiens OX=9606 GN=PPM1E PE=1 SV=3	0.104113	0.456165	-0.605459	-0.139033	2181	sp|Q8WY54|PPM1E_HUMAN Protein phosphatase 1E OS=Homo sapiens OX=9606 GN=PPM1E PE=1 SV=3	0.145761	0.523407	-2.12299	-0.422571	-0.422571	1860	None	0	FALSE	FALSE
858	PPM1F	1066	sp|P49593|PPM1F_HUMAN Protein phosphatase 1F OS=Homo sapiens OX=9606 GN=PPM1F PE=1 SV=3	0.0792335	0.411007	-1.79602	-0.442065	1066	sp|P49593|PPM1F_HUMAN Protein phosphatase 1F OS=Homo sapiens OX=9606 GN=PPM1F PE=1 SV=3	0.835848	0.948618	-0.124718	-0.00200566	-0.00200566	473	None	0	FALSE	FALSE
859	PPME1	2993	sp|Q9Y570|PPME1_HUMAN Protein phosphatase methylesterase 1 OS=Homo sapiens OX=9606 GN=PPME1 PE=1 SV=3	0.496001	0.777184	-0.714878	-0.0503678	2993	sp|Q9Y570|PPME1_HUMAN Protein phosphatase methylesterase 1 OS=Homo sapiens OX=9606 GN=PPME1 PE=1 SV=3	0.984461	0.995442	-0.0280439	-1.73983e-05	-1.73983e-05	120	None	0	FALSE	FALSE
860	PPOX	1084	sp|P50336|PPOX_HUMAN Protoporphyrinogen oxidase OS=Homo sapiens OX=9606 GN=PPOX PE=1 SV=1	0.273544	0.621432	-0.522176	-0.0694282	1084	sp|P50336|PPOX_HUMAN Protoporphyrinogen oxidase OS=Homo sapiens OX=9606 GN=PPOX PE=1 SV=1	0.789011	0.935473	-0.167368	-0.00370394	-0.00370394	622	None	0	FALSE	FALSE
861	PPT1	1095	sp|P50897|PPT1_HUMAN Palmitoyl-protein thioesterase 1 OS=Homo sapiens OX=9606 GN=PPT1 PE=1 SV=1	0.315953	0.651325	-0.486467	-0.057807	1095	sp|P50897|PPT1_HUMAN Palmitoyl-protein thioesterase 1 OS=Homo sapiens OX=9606 GN=PPT1 PE=1 SV=1	0.746723	0.921442	0.181923	0.00606609	0.00606609	880	None	0	FALSE	FALSE
862	PRDX1	1428	sp|Q06830|PRDX1_HUMAN Peroxiredoxin-1 OS=Homo sapiens OX=9606 GN=PRDX1 PE=1 SV=1	0.68172	0.876576	0.264591	0.00806551	1428	sp|Q06830|PRDX1_HUMAN Peroxiredoxin-1 OS=Homo sapiens OX=9606 GN=PRDX1 PE=1 SV=1	0.0155007	0.221385	0.589169	0.263386	0.263386	995	None	0	FALSE	FALSE
863	PRDX2	897	sp|P32119|PRDX2_HUMAN Peroxiredoxin-2 OS=Homo sapiens OX=9606 GN=PRDX2 PE=1 SV=5	0.174155	0.532043	0.791592	0.124143	897	sp|P32119|PRDX2_HUMAN Peroxiredoxin-2 OS=Homo sapiens OX=9606 GN=PRDX2 PE=1 SV=5	0.0759402	0.413808	0.645765	0.178146	0.178146	1327	None	0	FALSE	FALSE
865	PRDX4	1500	sp|Q13162|PRDX4_HUMAN Peroxiredoxin-4 OS=Homo sapiens OX=9606 GN=PRDX4 PE=1 SV=1	0.54218	0.809094	0.532023	0.0284116	1500	sp|Q13162|PRDX4_HUMAN Peroxiredoxin-4 OS=Homo sapiens OX=9606 GN=PRDX4 PE=1 SV=1	0.947768	0.977907	-0.0788642	-0.000343709	-0.000343709	218	None	0	FALSE	FALSE
866	PRDX5	862	sp|P30044|PRDX5_HUMAN Peroxiredoxin-5, mitochondrial OS=Homo sapiens OX=9606 GN=PRDX5 PE=1 SV=4	0.177831	0.532043	-0.72619	-0.125903	862	sp|P30044|PRDX5_HUMAN Peroxiredoxin-5, mitochondrial OS=Homo sapiens OX=9606 GN=PRDX5 PE=1 SV=4	0.0636603	0.391396	-0.894477	-0.251741	-0.251741	1232	None	0	FALSE	FALSE
867	PRDX6	860	sp|P30041|PRDX6_HUMAN Peroxiredoxin-6 OS=Homo sapiens OX=9606 GN=PRDX6 PE=1 SV=3	0.914511	0.96942	0.131109	0.000750046	860	sp|P30041|PRDX6_HUMAN Peroxiredoxin-6 OS=Homo sapiens OX=9606 GN=PRDX6 PE=1 SV=3	0.00779751	0.169653	0.841325	0.434365	0.434365	258	SPC	0	FALSE	FALSE
868	PREB	2612	sp|Q9HCU5|PREB_HUMAN Prolactin regulatory element-binding protein OS=Homo sapiens OX=9606 GN=PREB PE=1 SV=2	0.81202	0.938548	0.199208	0.00309241	2612	sp|Q9HCU5|PREB_HUMAN Prolactin regulatory element-binding protein OS=Homo sapiens OX=9606 GN=PREB PE=1 SV=2	0.672043	0.884084	0.300278	0.0131566	0.0131566	1010	None	0	FALSE	FALSE
869	PRELP	1127	sp|P51888|PRELP_HUMAN Prolargin OS=Homo sapiens OX=9606 GN=PRELP PE=1 SV=1	0.0762292	0.406671	-1.80069	-0.449944	1127	sp|P51888|PRELP_HUMAN Prolargin OS=Homo sapiens OX=9606 GN=PRELP PE=1 SV=1	0.245018	0.628332	0.766022	0.11482	0.11482	2112	None	0	FALSE	FALSE
870	PREX1	2140	sp|Q8TCU6|PREX1_HUMAN Phosphatidylinositol 3,4,5-trisphosphate-dependent Rac exchanger 1 protein OS=Homo sapiens OX=9606 GN=PREX1 PE=1 SV=3	0.161516	0.517641	0.74297	0.121087	2140	sp|Q8TCU6|PREX1_HUMAN Phosphatidylinositol 3,4,5-trisphosphate-dependent Rac exchanger 1 protein OS=Homo sapiens OX=9606 GN=PREX1 PE=1 SV=3	0.000647309	0.0647557	1.30806	1.01421	1.01421	240	SPC	0	FALSE	FALSE
871	PRKDC	1346	sp|P78527|PRKDC_HUMAN DNA-dependent protein kinase catalytic subunit OS=Homo sapiens OX=9606 GN=PRKDC PE=1 SV=3	0.0359102	0.330489	-0.995856	-0.327613	1346	sp|P78527|PRKDC_HUMAN DNA-dependent protein kinase catalytic subunit OS=Homo sapiens OX=9606 GN=PRKDC PE=1 SV=3	0.902291	0.9657	-0.062082	-0.00047894	-0.00047894	136	None	0	FALSE	FALSE
872	PRKRA	294	sp|O75569|PRKRA_HUMAN Interferon-inducible double-stranded RNA-dependent protein kinase activator A OS=Homo sapiens OX=9606 GN=PRKRA PE=1 SV=1	0.237488	0.591076	0.338029	0.0402762	294	sp|O75569|PRKRA_HUMAN Interferon-inducible double-stranded RNA-dependent protein kinase activator A OS=Homo sapiens OX=9606 GN=PRKRA PE=1 SV=1	0.666419	0.884084	-0.237647	-0.00931554	-0.00931554	1840	None	0	FALSE	FALSE
873	PRPS1	1227	sp|P60891|PRPS1_HUMAN Ribose-phosphate pyrophosphokinase 1 OS=Homo sapiens OX=9606 GN=PRPS1 PE=1 SV=2	0.752798	0.910381	-0.0478954	-0.00243702	1227	sp|P60891|PRPS1_HUMAN Ribose-phosphate pyrophosphokinase 1 OS=Homo sapiens OX=9606 GN=PRPS1 PE=1 SV=2	0.127051	0.49443	-0.469115	-0.0971244	-0.0971244	1450	None	0	FALSE	FALSE
874	PRRT2	1964	sp|Q7Z6L0|PRRT2_HUMAN Proline-rich transmembrane protein 2 OS=Homo sapiens OX=9606 GN=PRRT2 PE=1 SV=1	0.0465491	0.352552	1.57384	0.445393	1964	sp|Q7Z6L0|PRRT2_HUMAN Proline-rich transmembrane protein 2 OS=Homo sapiens OX=9606 GN=PRRT2 PE=1 SV=1	0.0449677	0.349322	-4.28659	-1.37999	-1.37999	1131	None	0	FALSE	FALSE
875	PSD2	2418	sp|Q9BQI7|PSD2_HUMAN PH and SEC7 domain-containing protein 2 OS=Homo sapiens OX=9606 GN=PSD2 PE=2 SV=3	0.741874	0.904877	0.243304	0.00568267	2418	sp|Q9BQI7|PSD2_HUMAN PH and SEC7 domain-containing protein 2 OS=Homo sapiens OX=9606 GN=PSD2 PE=2 SV=3	0.00113122	0.078528	-3.40895	-2.39789	-2.39789	267	SPC	0	FALSE	FALSE
876	PSD3	2704	sp|Q9NYI0|PSD3_HUMAN PH and SEC7 domain-containing protein 3 OS=Homo sapiens OX=9606 GN=PSD3 PE=1 SV=2	0.439113	0.738542	-0.212254	-0.0198907	2704	sp|Q9NYI0|PSD3_HUMAN PH and SEC7 domain-containing protein 3 OS=Homo sapiens OX=9606 GN=PSD3 PE=1 SV=2	0.367259	0.713053	1.33279	0.140941	0.140941	2869	None	0	FALSE	FALSE
877	PSMD1	2373	sp|Q99460|PSMD1_HUMAN 26S proteasome non-ATPase regulatory subunit 1 OS=Homo sapiens OX=9606 GN=PSMD1 PE=1 SV=2	0.0134444	0.260183	-0.874365	-0.374717	2373	sp|Q99460|PSMD1_HUMAN 26S proteasome non-ATPase regulatory subunit 1 OS=Homo sapiens OX=9606 GN=PSMD1 PE=1 SV=2	0.124535	0.491714	-0.470217	-0.0983054	-0.0983054	1510	None	0	FALSE	FALSE
878	PSMD2	1503	sp|Q13200|PSMD2_HUMAN 26S proteasome non-ATPase regulatory subunit 2 OS=Homo sapiens OX=9606 GN=PSMD2 PE=1 SV=3	0.272678	0.620588	-0.214748	-0.0317137	1503	sp|Q13200|PSMD2_HUMAN 26S proteasome non-ATPase regulatory subunit 2 OS=Homo sapiens OX=9606 GN=PSMD2 PE=1 SV=3	0.364802	0.711256	-0.225246	-0.0218436	-0.0218436	2933	None	0	FALSE	FALSE
879	PSMD3	155	sp|O43242|PSMD3_HUMAN 26S proteasome non-ATPase regulatory subunit 3 OS=Homo sapiens OX=9606 GN=PSMD3 PE=1 SV=2	0.00720379	0.215588	-1.22368	-0.592391	155	sp|O43242|PSMD3_HUMAN 26S proteasome non-ATPase regulatory subunit 3 OS=Homo sapiens OX=9606 GN=PSMD3 PE=1 SV=2	0.178879	0.557362	-0.755689	-0.132417	-0.132417	2004	CTX	0	FALSE	FALSE
880	PSMD4	1182	sp|P55036|PSMD4_HUMAN 26S proteasome non-ATPase regulatory subunit 4 OS=Homo sapiens OX=9606 GN=PSMD4 PE=1 SV=1	0.108097	0.456324	-0.538812	-0.122664	1182	sp|P55036|PSMD4_HUMAN 26S proteasome non-ATPase regulatory subunit 4 OS=Homo sapiens OX=9606 GN=PSMD4 PE=1 SV=1	0.0280379	0.279497	-0.991968	-0.363005	-0.363005	833	None	0	FALSE	FALSE
881	PSMD5	1710	sp|Q16401|PSMD5_HUMAN 26S proteasome non-ATPase regulatory subunit 5 OS=Homo sapiens OX=9606 GN=PSMD5 PE=1 SV=3	0.00080297	0.12594	-2.05564	-1.41817	1710	sp|Q16401|PSMD5_HUMAN 26S proteasome non-ATPase regulatory subunit 5 OS=Homo sapiens OX=9606 GN=PSMD5 PE=1 SV=3	0.668638	0.884084	-0.3216	-0.0127607	-0.0127607	1040	CTX	0	FALSE	FALSE
882	PSMD6	1631	sp|Q15008|PSMD6_HUMAN 26S proteasome non-ATPase regulatory subunit 6 OS=Homo sapiens OX=9606 GN=PSMD6 PE=1 SV=1	0.00957058	0.235068	-0.609201	-0.287366	1631	sp|Q15008|PSMD6_HUMAN 26S proteasome non-ATPase regulatory subunit 6 OS=Homo sapiens OX=9606 GN=PSMD6 PE=1 SV=1	0.154752	0.53341	-0.425786	-0.0794144	-0.0794144	1057	CTX	0	FALSE	FALSE
883	PSMD7	1118	sp|P51665|PSMD7_HUMAN 26S proteasome non-ATPase regulatory subunit 7 OS=Homo sapiens OX=9606 GN=PSMD7 PE=1 SV=2	0.00390234	0.18539	-0.780678	-0.433007	1118	sp|P51665|PSMD7_HUMAN 26S proteasome non-ATPase regulatory subunit 7 OS=Homo sapiens OX=9606 GN=PSMD7 PE=1 SV=2	0.0410015	0.336235	-0.573856	-0.185231	-0.185231	1335	CTX	0	FALSE	FALSE
884	PSMD8	1048	sp|P48556|PSMD8_HUMAN 26S proteasome non-ATPase regulatory subunit 8 OS=Homo sapiens OX=9606 GN=PSMD8 PE=1 SV=2	0.198673	0.547404	-0.664105	-0.108308	1048	sp|P48556|PSMD8_HUMAN 26S proteasome non-ATPase regulatory subunit 8 OS=Homo sapiens OX=9606 GN=PSMD8 PE=1 SV=2	0.665054	0.884084	-0.421026	-0.0171574	-0.0171574	1162	None	0	FALSE	FALSE
885	PSME2	2841	sp|Q9UL46|PSME2_HUMAN Proteasome activator complex subunit 2 OS=Homo sapiens OX=9606 GN=PSME2 PE=1 SV=4	0.19313	0.546387	1.0581	0.158357	2841	sp|Q9UL46|PSME2_HUMAN Proteasome activator complex subunit 2 OS=Homo sapiens OX=9606 GN=PSME2 PE=1 SV=4	0.287764	0.662789	0.885995	0.117265	0.117265	2337	None	0	FALSE	FALSE
886	PSMF1	2187	sp|Q92530|PSMF1_HUMAN Proteasome inhibitor PI31 subunit OS=Homo sapiens OX=9606 GN=PSMF1 PE=1 SV=2	0.294907	0.638406	-0.350167	-0.0454822	2187	sp|Q92530|PSMF1_HUMAN Proteasome inhibitor PI31 subunit OS=Homo sapiens OX=9606 GN=PSMF1 PE=1 SV=2	0.000367958	0.04345	-1.37507	-1.11881	-1.11881	28	SPC	0	FALSE	FALSE
887	PSPC1	2177	sp|Q8WXF1|PSPC1_HUMAN Paraspeckle component 1 OS=Homo sapiens OX=9606 GN=PSPC1 PE=1 SV=1	0.0539721	0.360462	-0.890878	-0.258426	2177	sp|Q8WXF1|PSPC1_HUMAN Paraspeckle component 1 OS=Homo sapiens OX=9606 GN=PSPC1 PE=1 SV=1	0.0666442	0.397072	-1.16846	-0.324883	-0.324883	903	None	0	FALSE	FALSE
888	PTBP1	819	sp|P26599|PTBP1_HUMAN Polypyrimidine tract-binding protein 1 OS=Homo sapiens OX=9606 GN=PTBP1 PE=1 SV=1	0.00626822	0.205693	-2.16043	-1.05968	819	sp|P26599|PTBP1_HUMAN Polypyrimidine tract-binding protein 1 OS=Homo sapiens OX=9606 GN=PTBP1 PE=1 SV=1	0.14426	0.523407	0.940826	0.193335	0.193335	1366	CTX	0	FALSE	FALSE
889	PTBP2	2829	sp|Q9UKA9|PTBP2_HUMAN Polypyrimidine tract-binding protein 2 OS=Homo sapiens OX=9606 GN=PTBP2 PE=1 SV=1	0.639312	0.858851	-0.378843	-0.0178795	2829	sp|Q9UKA9|PTBP2_HUMAN Polypyrimidine tract-binding protein 2 OS=Homo sapiens OX=9606 GN=PTBP2 PE=1 SV=1	0.135032	0.504619	-1.42421	-0.293542	-0.293542	1500	None	0	FALSE	FALSE
890	PTCD3	2284	sp|Q96EY7|PTCD3_HUMAN Pentatricopeptide repeat domain-containing protein 3, mitochondrial OS=Homo sapiens OX=9606 GN=PTCD3 PE=1 SV=3	0.117907	0.465456	0.865215	0.166773	2284	sp|Q96EY7|PTCD3_HUMAN Pentatricopeptide repeat domain-containing protein 3, mitochondrial OS=Homo sapiens OX=9606 GN=PTCD3 PE=1 SV=3	0.995638	0.999315	-0.0124072	2.26678e-06	2.26678e-06	8	None	0	FALSE	FALSE
891	PTEN	1221	sp|P60484|PTEN_HUMAN Phosphatidylinositol 3,4,5-trisphosphate 3-phosphatase and dual-specificity protein phosphatase PTEN OS=Homo sapiens OX=9606 GN=PTEN PE=1 SV=1	0.407925	0.718681	0.461916	0.0356551	1221	sp|P60484|PTEN_HUMAN Phosphatidylinositol 3,4,5-trisphosphate 3-phosphatase and dual-specificity protein phosphatase PTEN OS=Homo sapiens OX=9606 GN=PTEN PE=1 SV=1	0.10979	0.471687	-1.15142	-0.261079	-0.261079	1405	None	0	FALSE	FALSE
892	PTGDS	970	sp|P41222|PTGDS_HUMAN Prostaglandin-H2 D-isomerase OS=Homo sapiens OX=9606 GN=PTGDS PE=1 SV=1	0.950031	0.981039	0.155687	0.000549706	970	sp|P41222|PTGDS_HUMAN Prostaglandin-H2 D-isomerase OS=Homo sapiens OX=9606 GN=PTGDS PE=1 SV=1	0.401019	0.739234	1.7568	0.168943	0.168943	2874	None	0	FALSE	FALSE
893	PTGR1	1622	sp|Q14914|PTGR1_HUMAN Prostaglandin reductase 1 OS=Homo sapiens OX=9606 GN=PTGR1 PE=1 SV=2	0.111328	0.458011	-1.23064	-0.265066	1622	sp|Q14914|PTGR1_HUMAN Prostaglandin reductase 1 OS=Homo sapiens OX=9606 GN=PTGR1 PE=1 SV=2	0.847765	0.951346	-0.142533	-0.0021539	-0.0021539	656	None	0	FALSE	FALSE
894	PTGR2	2087	sp|Q8N8N7|PTGR2_HUMAN Prostaglandin reductase 2 OS=Homo sapiens OX=9606 GN=PTGR2 PE=1 SV=1	0.0514233	0.360462	5.06818	1.41434	2087	sp|Q8N8N7|PTGR2_HUMAN Prostaglandin reductase 2 OS=Homo sapiens OX=9606 GN=PTGR2 PE=1 SV=1	0.627247	0.873046	-0.574194	-0.0270641	-0.0270641	1805	None	0	FALSE	FALSE
895	PTPRA	711	sp|P18433|PTPRA_HUMAN Receptor-type tyrosine-protein phosphatase alpha OS=Homo sapiens OX=9606 GN=PTPRA PE=1 SV=3	0.0696299	0.392738	-1.7395	-0.450309	711	sp|P18433|PTPRA_HUMAN Receptor-type tyrosine-protein phosphatase alpha OS=Homo sapiens OX=9606 GN=PTPRA PE=1 SV=3	0.353966	0.707316	-0.502764	-0.0525322	-0.0525322	2981	None	0	FALSE	FALSE
896	PTPRD	785	sp|P23468|PTPRD_HUMAN Receptor-type tyrosine-protein phosphatase delta OS=Homo sapiens OX=9606 GN=PTPRD PE=1 SV=2	0.965151	0.987248	0.078635	0.000121195	785	sp|P23468|PTPRD_HUMAN Receptor-type tyrosine-protein phosphatase delta OS=Homo sapiens OX=9606 GN=PTPRD PE=1 SV=2	0.892415	0.961824	0.100308	0.00139603	0.00139603	643	None	0	FALSE	FALSE
897	PTPRE	786	sp|P23469|PTPRE_HUMAN Receptor-type tyrosine-protein phosphatase epsilon OS=Homo sapiens OX=9606 GN=PTPRE PE=1 SV=1	0.243048	0.595874	-0.719139	-0.102179	786	sp|P23469|PTPRE_HUMAN Receptor-type tyrosine-protein phosphatase epsilon OS=Homo sapiens OX=9606 GN=PTPRE PE=1 SV=1	0.861973	0.954127	0.121979	0.00215713	0.00215713	495	None	0	FALSE	FALSE
898	PTPRF	581	sp|P10586|PTPRF_HUMAN Receptor-type tyrosine-protein phosphatase F OS=Homo sapiens OX=9606 GN=PTPRF PE=1 SV=2	0.962274	0.987065	0.132971	0.000329547	581	sp|P10586|PTPRF_HUMAN Receptor-type tyrosine-protein phosphatase F OS=Homo sapiens OX=9606 GN=PTPRF PE=1 SV=2	0.219717	0.601151	-4.29964	-0.676266	-0.676266	1768	None	0	FALSE	FALSE
899	PTPRN	1737	sp|Q16849|PTPRN_HUMAN Receptor-type tyrosine-protein phosphatase-like N OS=Homo sapiens OX=9606 GN=PTPRN PE=1 SV=1	0.641745	0.859256	-0.286352	-0.0138372	1737	sp|Q16849|PTPRN_HUMAN Receptor-type tyrosine-protein phosphatase-like N OS=Homo sapiens OX=9606 GN=PTPRN PE=1 SV=1	0.239137	0.622685	-0.779667	-0.113654	-0.113654	2162	None	0	FALSE	FALSE
900	PTPRS	1511	sp|Q13332|PTPRS_HUMAN Receptor-type tyrosine-protein phosphatase S OS=Homo sapiens OX=9606 GN=PTPRS PE=1 SV=3	0.656665	0.865602	-0.231803	-0.0109446	1511	sp|Q13332|PTPRS_HUMAN Receptor-type tyrosine-protein phosphatase S OS=Homo sapiens OX=9606 GN=PTPRS PE=1 SV=3	0.309089	0.677409	-0.680462	-0.0811324	-0.0811324	2650	None	0	FALSE	FALSE
901	PUM1	1608	sp|Q14671|PUM1_HUMAN Pumilio homolog 1 OS=Homo sapiens OX=9606 GN=PUM1 PE=1 SV=3	0.295385	0.638504	-0.333167	-0.043456	1608	sp|Q14671|PUM1_HUMAN Pumilio homolog 1 OS=Homo sapiens OX=9606 GN=PUM1 PE=1 SV=3	0.861167	0.954127	0.0901187	0.00167447	0.00167447	1061	None	0	FALSE	FALSE
902	PURA	1373	sp|Q00577|PURA_HUMAN Transcriptional activator protein Pur-alpha OS=Homo sapiens OX=9606 GN=PURA PE=1 SV=2	0.85732	0.953897	-0.0390225	-0.00119166	1373	sp|Q00577|PURA_HUMAN Transcriptional activator protein Pur-alpha OS=Homo sapiens OX=9606 GN=PURA PE=1 SV=2	0.0142914	0.214997	-0.639647	-0.275476	-0.275476	501	None	0	FALSE	FALSE
903	PURB	2353	sp|Q96QR8|PURB_HUMAN Transcriptional activator protein Pur-beta OS=Homo sapiens OX=9606 GN=PURB PE=1 SV=3	0.0312844	0.319984	0.856749	0.267492	2353	sp|Q96QR8|PURB_HUMAN Transcriptional activator protein Pur-beta OS=Homo sapiens OX=9606 GN=PURB PE=1 SV=3	0.701341	0.900157	-0.177897	-0.0059342	-0.0059342	2003	None	0	FALSE	FALSE
904	PXK	1967	sp|Q7Z7A4|PXK_HUMAN PX domain-containing protein kinase-like protein OS=Homo sapiens OX=9606 GN=PXK PE=1 SV=1	0.944818	0.980715	-0.021354	-0.000344284	1967	sp|Q7Z7A4|PXK_HUMAN PX domain-containing protein kinase-like protein OS=Homo sapiens OX=9606 GN=PXK PE=1 SV=1	0.806163	0.942946	-0.190752	-0.00389287	-0.00389287	1391	None	0	FALSE	FALSE
905	PYGB	600	sp|P11216|PYGB_HUMAN Glycogen phosphorylase, brain form OS=Homo sapiens OX=9606 GN=PYGB PE=1 SV=5	0.00349662	0.17892	-0.826678	-0.466251	600	sp|P11216|PYGB_HUMAN Glycogen phosphorylase, brain form OS=Homo sapiens OX=9606 GN=PYGB PE=1 SV=5	0.00284415	0.117517	-0.63706	-0.378583	-0.378583	175	Both	0	FALSE	FALSE
906	PYGM	601	sp|P11217|PYGM_HUMAN Glycogen phosphorylase, muscle form OS=Homo sapiens OX=9606 GN=PYGM PE=1 SV=6	0.24441	0.596021	-0.589619	-0.0844706	601	sp|P11217|PYGM_HUMAN Glycogen phosphorylase, muscle form OS=Homo sapiens OX=9606 GN=PYGM PE=1 SV=6	0.00294438	0.11816	-0.745932	-0.442468	-0.442468	1091	SPC	0	FALSE	FALSE
907	QKI	2342	sp|Q96PU8|QKI_HUMAN Protein quaking OS=Homo sapiens OX=9606 GN=QKI PE=1 SV=1	0.286248	0.630994	-0.386848	-0.0509436	2342	sp|Q96PU8|QKI_HUMAN Protein quaking OS=Homo sapiens OX=9606 GN=QKI PE=1 SV=1	0.589062	0.85815	0.160338	0.00980153	0.00980153	1752	None	0	FALSE	FALSE
908	RAB10	1236	sp|P61026|RAB10_HUMAN Ras-related protein Rab-10 OS=Homo sapiens OX=9606 GN=RAB10 PE=1 SV=1	0.0895624	0.43153	0.552188	0.116598	1236	sp|P61026|RAB10_HUMAN Ras-related protein Rab-10 OS=Homo sapiens OX=9606 GN=RAB10 PE=1 SV=1	0.312655	0.679008	-0.556564	-0.065328	-0.065328	2849	None	0	FALSE	FALSE
909	RAB12	1865	sp|Q6IQ22|RAB12_HUMAN Ras-related protein Rab-12 OS=Homo sapiens OX=9606 GN=RAB12 PE=1 SV=3	0.964507	0.987248	0.0654794	7.83912e-05	1865	sp|Q6IQ22|RAB12_HUMAN Ras-related protein Rab-12 OS=Homo sapiens OX=9606 GN=RAB12 PE=1 SV=3	0.338878	0.694908	0.632531	0.0732897	0.0732897	2863	None	0	FALSE	FALSE
910	RAB13	1106	sp|P51153|RAB13_HUMAN Ras-related protein Rab-13 OS=Homo sapiens OX=9606 GN=RAB13 PE=1 SV=1	0.351497	0.671566	-0.757548	-0.0793362	1106	sp|P51153|RAB13_HUMAN Ras-related protein Rab-13 OS=Homo sapiens OX=9606 GN=RAB13 PE=1 SV=1	0.461559	0.778417	0.492397	0.0410732	0.0410732	2538	None	0	FALSE	FALSE
911	RAB14	1238	sp|P61106|RAB14_HUMAN Ras-related protein Rab-14 OS=Homo sapiens OX=9606 GN=RAB14 PE=1 SV=4	0.058435	0.36811	0.957973	0.246514	1238	sp|P61106|RAB14_HUMAN Ras-related protein Rab-14 OS=Homo sapiens OX=9606 GN=RAB14 PE=1 SV=4	0.108966	0.471396	1.05015	0.246608	0.246608	1549	None	0	FALSE	FALSE
912	RAB18	2617	sp|Q9NP72|RAB18_HUMAN Ras-related protein Rab-18 OS=Homo sapiens OX=9606 GN=RAB18 PE=1 SV=1	0.347081	0.669359	-0.403232	-0.04474	2617	sp|Q9NP72|RAB18_HUMAN Ras-related protein Rab-18 OS=Homo sapiens OX=9606 GN=RAB18 PE=1 SV=1	0.559475	0.840395	-0.293188	-0.016692	-0.016692	1923	None	0	FALSE	FALSE
913	RAB1A	1290	sp|P62820|RAB1A_HUMAN Ras-related protein Rab-1A OS=Homo sapiens OX=9606 GN=RAB1A PE=1 SV=3	0.746444	0.906687	0.237606	0.00540777	1290	sp|P62820|RAB1A_HUMAN Ras-related protein Rab-1A OS=Homo sapiens OX=9606 GN=RAB1A PE=1 SV=3	0.411693	0.744572	-0.696619	-0.062819	-0.062819	2788	None	0	FALSE	FALSE
914	RAB21	2838	sp|Q9UL25|RAB21_HUMAN Ras-related protein Rab-21 OS=Homo sapiens OX=9606 GN=RAB21 PE=1 SV=3	0.950722	0.981275	0.065601	0.0001102	2838	sp|Q9UL25|RAB21_HUMAN Ras-related protein Rab-21 OS=Homo sapiens OX=9606 GN=RAB21 PE=1 SV=3	0.786902	0.935446	-0.299395	-0.00704305	-0.00704305	655	None	0	FALSE	FALSE
915	RAB23	2843	sp|Q9ULC3|RAB23_HUMAN Ras-related protein Rab-23 OS=Homo sapiens OX=9606 GN=RAB23 PE=1 SV=1	0.611194	0.846031	-0.340335	-0.0178793	2843	sp|Q9ULC3|RAB23_HUMAN Ras-related protein Rab-23 OS=Homo sapiens OX=9606 GN=RAB23 PE=1 SV=1	0.668366	0.884084	0.218766	0.0099156	0.0099156	1703	None	0	FALSE	FALSE
916	RAB24	2242	sp|Q969Q5|RAB24_HUMAN Ras-related protein Rab-24 OS=Homo sapiens OX=9606 GN=RAB24 PE=1 SV=1	0.0991737	0.447609	-2.36105	-0.526748	2242	sp|Q969Q5|RAB24_HUMAN Ras-related protein Rab-24 OS=Homo sapiens OX=9606 GN=RAB24 PE=1 SV=1	0.991514	0.997529	-0.030676	-1.18058e-05	-1.18058e-05	23	None	0	FALSE	FALSE
917	RAB28	1107	sp|P51157|RAB28_HUMAN Ras-related protein Rab-28 OS=Homo sapiens OX=9606 GN=RAB28 PE=1 SV=2	0.856332	0.953897	0.176551	0.00197008	1107	sp|P51157|RAB28_HUMAN Ras-related protein Rab-28 OS=Homo sapiens OX=9606 GN=RAB28 PE=1 SV=2	0.308036	0.675597	0.388234	0.0497743	0.0497743	2602	None	0	FALSE	FALSE
918	RAB2A	1234	sp|P61019|RAB2A_HUMAN Ras-related protein Rab-2A OS=Homo sapiens OX=9606 GN=RAB2A PE=1 SV=1	0.93895	0.97883	0.0021068	-0.000241924	1234	sp|P61019|RAB2A_HUMAN Ras-related protein Rab-2A OS=Homo sapiens OX=9606 GN=RAB2A PE=1 SV=1	0.801729	0.940141	-0.209771	-0.0044305	-0.0044305	546	None	0	FALSE	FALSE
919	RAB30	1691	sp|Q15771|RAB30_HUMAN Ras-related protein Rab-30 OS=Homo sapiens OX=9606 GN=RAB30 PE=1 SV=2	0.232197	0.584849	-1.09164	-0.157059	1691	sp|Q15771|RAB30_HUMAN Ras-related protein Rab-30 OS=Homo sapiens OX=9606 GN=RAB30 PE=1 SV=2	0.0942166	0.44669	1.30315	0.325067	0.325067	1651	None	0	FALSE	FALSE
920	RAB31	1550	sp|Q13636|RAB31_HUMAN Ras-related protein Rab-31 OS=Homo sapiens OX=9606 GN=RAB31 PE=1 SV=1	0.343193	0.667688	0.681386	0.0647843	1550	sp|Q13636|RAB31_HUMAN Ras-related protein Rab-31 OS=Homo sapiens OX=9606 GN=RAB31 PE=1 SV=1	0.526699	0.820654	-0.360429	-0.0229198	-0.0229198	1947	None	0	FALSE	FALSE
921	RAB35	1661	sp|Q15286|RAB35_HUMAN Ras-related protein Rab-35 OS=Homo sapiens OX=9606 GN=RAB35 PE=1 SV=1	0.53031	0.804078	0.208173	0.00995904	1661	sp|Q15286|RAB35_HUMAN Ras-related protein Rab-35 OS=Homo sapiens OX=9606 GN=RAB35 PE=1 SV=1	0.906883	0.966158	0.0130375	0.000309861	0.000309861	525	None	0	FALSE	FALSE
922	RAB3A	729	sp|P20336|RAB3A_HUMAN Ras-related protein Rab-3A OS=Homo sapiens OX=9606 GN=RAB3A PE=1 SV=1	0.0867739	0.425968	0.713419	0.155502	729	sp|P20336|RAB3A_HUMAN Ras-related protein Rab-3A OS=Homo sapiens OX=9606 GN=RAB3A PE=1 SV=1	0.0152921	0.221385	-2.96579	-1.28446	-1.28446	922	None	0	FALSE	FALSE
923	RAB3B	730	sp|P20337|RAB3B_HUMAN Ras-related protein Rab-3B OS=Homo sapiens OX=9606 GN=RAB3B PE=1 SV=2	0.595522	0.837391	-0.568596	-0.0300423	730	sp|P20337|RAB3B_HUMAN Ras-related protein Rab-3B OS=Homo sapiens OX=9606 GN=RAB3B PE=1 SV=2	0.393387	0.732929	-0.875118	-0.0833932	-0.0833932	2711	None	0	FALSE	FALSE
924	RAB3C	2277	sp|Q96E17|RAB3C_HUMAN Ras-related protein Rab-3C OS=Homo sapiens OX=9606 GN=RAB3C PE=1 SV=1	0.720707	0.89524	0.211801	0.00525512	2277	sp|Q96E17|RAB3C_HUMAN Ras-related protein Rab-3C OS=Homo sapiens OX=9606 GN=RAB3C PE=1 SV=1	0.0100314	0.182583	-2.71145	-1.29203	-1.29203	311	None	0	FALSE	FALSE
925	RAB4B	1233	sp|P61018|RAB4B_HUMAN Ras-related protein Rab-4B OS=Homo sapiens OX=9606 GN=RAB4B PE=1 SV=1	0.250533	0.602391	0.948179	0.118868	1233	sp|P61018|RAB4B_HUMAN Ras-related protein Rab-4B OS=Homo sapiens OX=9606 GN=RAB4B PE=1 SV=1	0.595906	0.860561	0.272725	0.0156506	0.0156506	2216	None	0	FALSE	FALSE
926	RAB5A	731	sp|P20339|RAB5A_HUMAN Ras-related protein Rab-5A OS=Homo sapiens OX=9606 GN=RAB5A PE=1 SV=2	0.323225	0.652789	1.21715	0.125797	731	sp|P20339|RAB5A_HUMAN Ras-related protein Rab-5A OS=Homo sapiens OX=9606 GN=RAB5A PE=1 SV=2	0.929397	0.971464	0.0992728	0.000890113	0.000890113	564	None	0	FALSE	FALSE
927	RAB5B	1235	sp|P61020|RAB5B_HUMAN Ras-related protein Rab-5B OS=Homo sapiens OX=9606 GN=RAB5B PE=1 SV=1	0.702122	0.884316	-0.276724	-0.0107093	1235	sp|P61020|RAB5B_HUMAN Ras-related protein Rab-5B OS=Homo sapiens OX=9606 GN=RAB5B PE=1 SV=1	0.846185	0.951346	0.241259	0.0045017	0.0045017	648	None	0	FALSE	FALSE
928	RAB5C	1103	sp|P51148|RAB5C_HUMAN Ras-related protein Rab-5C OS=Homo sapiens OX=9606 GN=RAB5C PE=1 SV=2	0.673497	0.873873	0.366916	0.0121565	1103	sp|P51148|RAB5C_HUMAN Ras-related protein Rab-5C OS=Homo sapiens OX=9606 GN=RAB5C PE=1 SV=2	0.154155	0.531967	1.01719	0.201591	0.201591	1599	None	0	FALSE	FALSE
929	RAB6A	732	sp|P20340|RAB6A_HUMAN Ras-related protein Rab-6A OS=Homo sapiens OX=9606 GN=RAB6A PE=1 SV=3	0.233797	0.585335	0.468044	0.0586334	732	sp|P20340|RAB6A_HUMAN Ras-related protein Rab-6A OS=Homo sapiens OX=9606 GN=RAB6A PE=1 SV=3	0.256962	0.640261	0.426174	0.0628098	0.0628098	2109	None	0	FALSE	FALSE
930	RAB6B	2651	sp|Q9NRW1|RAB6B_HUMAN Ras-related protein Rab-6B OS=Homo sapiens OX=9606 GN=RAB6B PE=1 SV=1	0.171047	0.530173	0.395692	0.0591263	2651	sp|Q9NRW1|RAB6B_HUMAN Ras-related protein Rab-6B OS=Homo sapiens OX=9606 GN=RAB6B PE=1 SV=1	0.70215	0.900157	0.0944075	0.00411949	0.00411949	724	None	0	FALSE	FALSE
932	RAB9A	1105	sp|P51151|RAB9A_HUMAN Ras-related protein Rab-9A OS=Homo sapiens OX=9606 GN=RAB9A PE=1 SV=1	0.0993207	0.447609	-0.824683	-0.189939	1105	sp|P51151|RAB9A_HUMAN Ras-related protein Rab-9A OS=Homo sapiens OX=9606 GN=RAB9A PE=1 SV=1	0.618626	0.868163	0.423897	0.0220852	0.0220852	1728	None	0	FALSE	FALSE
933	RAC1	1309	sp|P63000|RAC1_HUMAN Ras-related C3 botulinum toxin substrate 1 OS=Homo sapiens OX=9606 GN=RAC1 PE=1 SV=1	0.517369	0.795555	0.285624	0.0151872	1309	sp|P63000|RAC1_HUMAN Ras-related C3 botulinum toxin substrate 1 OS=Homo sapiens OX=9606 GN=RAC1 PE=1 SV=1	0.529621	0.822739	-0.381317	-0.0241055	-0.0241055	1991	None	0	FALSE	FALSE
934	RAD50	2219	sp|Q92878|RAD50_HUMAN DNA repair protein RAD50 OS=Homo sapiens OX=9606 GN=RAD50 PE=1 SV=1	0.3633	0.680119	-0.590849	-0.0608238	2219	sp|Q92878|RAD50_HUMAN DNA repair protein RAD50 OS=Homo sapiens OX=9606 GN=RAD50 PE=1 SV=1	0.859569	0.954127	-0.0851993	-0.00106943	-0.00106943	454	None	0	FALSE	FALSE
936	RALA	602	sp|P11233|RALA_HUMAN Ras-related protein Ral-A OS=Homo sapiens OX=9606 GN=RALA PE=1 SV=1	0.140744	0.492931	0.705647	0.12329	602	sp|P11233|RALA_HUMAN Ras-related protein Ral-A OS=Homo sapiens OX=9606 GN=RALA PE=1 SV=1	0.701181	0.900157	0.15749	0.00646923	0.00646923	554	None	0	FALSE	FALSE
937	RALY	2833	sp|Q9UKM9|RALY_HUMAN RNA-binding protein Raly OS=Homo sapiens OX=9606 GN=RALY PE=1 SV=1	0.55313	0.810631	-0.185232	-0.0127944	2833	sp|Q9UKM9|RALY_HUMAN RNA-binding protein Raly OS=Homo sapiens OX=9606 GN=RALY PE=1 SV=1	0.2205	0.601639	0.981937	0.157445	0.157445	1944	None	0	FALSE	FALSE
938	RAN	1291	sp|P62826|RAN_HUMAN GTP-binding nuclear protein Ran OS=Homo sapiens OX=9606 GN=RAN PE=1 SV=3	0.382541	0.697617	-0.228528	-0.024707	1291	sp|P62826|RAN_HUMAN GTP-binding nuclear protein Ran OS=Homo sapiens OX=9606 GN=RAN PE=1 SV=3	0.281139	0.658391	-0.206591	-0.0250197	-0.0250197	2517	None	0	FALSE	FALSE
939	RAP1A	1293	sp|P62834|RAP1A_HUMAN Ras-related protein Rap-1A OS=Homo sapiens OX=9606 GN=RAP1A PE=1 SV=1	0.191157	0.546387	0.545933	0.0789792	1293	sp|P62834|RAP1A_HUMAN Ras-related protein Rap-1A OS=Homo sapiens OX=9606 GN=RAP1A PE=1 SV=1	0.615926	0.868163	0.136466	0.00776993	0.00776993	1957	None	0	FALSE	FALSE
940	RAP1B	1244	sp|P61224|RAP1B_HUMAN Ras-related protein Rap-1b OS=Homo sapiens OX=9606 GN=RAP1B PE=1 SV=1	0.165561	0.522617	1.67966	0.279194	1244	sp|P61224|RAP1B_HUMAN Ras-related protein Rap-1b OS=Homo sapiens OX=9606 GN=RAP1B PE=1 SV=1	0.377185	0.718386	0.743884	0.0773508	0.0773508	2900	None	0	FALSE	FALSE
941	RAP2A	576	sp|P10114|RAP2A_HUMAN Ras-related protein Rap-2a OS=Homo sapiens OX=9606 GN=RAP2A PE=1 SV=1	0.364853	0.681617	-0.408815	-0.0431624	576	sp|P10114|RAP2A_HUMAN Ras-related protein Rap-2a OS=Homo sapiens OX=9606 GN=RAP2A PE=1 SV=1	0.417523	0.748113	-0.837875	-0.0746807	-0.0746807	2561	None	0	FALSE	FALSE
942	RAP2B	1245	sp|P61225|RAP2B_HUMAN Ras-related protein Rap-2b OS=Homo sapiens OX=9606 GN=RAP2B PE=1 SV=1	0.688704	0.879337	-0.336674	-0.0134139	1245	sp|P61225|RAP2B_HUMAN Ras-related protein Rap-2b OS=Homo sapiens OX=9606 GN=RAP2B PE=1 SV=1	0.376528	0.718386	0.287158	0.0309992	0.0309992	2889	None	0	FALSE	FALSE
943	RAP2C	2961	sp|Q9Y3L5|RAP2C_HUMAN Ras-related protein Rap-2c OS=Homo sapiens OX=9606 GN=RAP2C PE=1 SV=1	0.0964491	0.443196	-1.85095	-0.419965	2961	sp|Q9Y3L5|RAP2C_HUMAN Ras-related protein Rap-2c OS=Homo sapiens OX=9606 GN=RAP2C PE=1 SV=1	0.500753	0.804192	0.545745	0.0405885	0.0405885	2172	None	0	FALSE	FALSE
944	RAPH1	1920	sp|Q70E73|RAPH1_HUMAN Ras-associated and pleckstrin homology domains-containing protein 1 OS=Homo sapiens OX=9606 GN=RAPH1 PE=1 SV=3	0.487037	0.772402	0.987737	0.0644799	1920	sp|Q70E73|RAPH1_HUMAN Ras-associated and pleckstrin homology domains-containing protein 1 OS=Homo sapiens OX=9606 GN=RAPH1 PE=1 SV=3	0.304998	0.674242	-0.832547	-0.100873	-0.100873	2618	None	0	FALSE	FALSE
945	RASA1	740	sp|P20936|RASA1_HUMAN Ras GTPase-activating protein 1 OS=Homo sapiens OX=9606 GN=RASA1 PE=1 SV=1	0.159016	0.513443	-1.3884	-0.249527	740	sp|P20936|RASA1_HUMAN Ras GTPase-activating protein 1 OS=Homo sapiens OX=9606 GN=RASA1 PE=1 SV=1	0.541606	0.826456	-0.640104	-0.0397943	-0.0397943	1711	None	0	FALSE	FALSE
946	RASA2	1660	sp|Q15283|RASA2_HUMAN Ras GTPase-activating protein 2 OS=Homo sapiens OX=9606 GN=RASA2 PE=1 SV=3	0.911538	0.967628	-0.0193179	-0.000543899	1660	sp|Q15283|RASA2_HUMAN Ras GTPase-activating protein 2 OS=Homo sapiens OX=9606 GN=RASA2 PE=1 SV=3	0.801971	0.940141	-0.213739	-0.00451571	-0.00451571	1025	None	0	FALSE	FALSE
947	RASA3	1606	sp|Q14644|RASA3_HUMAN Ras GTPase-activating protein 3 OS=Homo sapiens OX=9606 GN=RASA3 PE=1 SV=3	0.102717	0.45431	-1.37459	-0.305852	1606	sp|Q14644|RASA3_HUMAN Ras GTPase-activating protein 3 OS=Homo sapiens OX=9606 GN=RASA3 PE=1 SV=3	0.902982	0.965748	-0.0627434	-0.000482404	-0.000482404	377	None	0	FALSE	FALSE
948	RBBP4	1456	sp|Q09028|RBBP4_HUMAN Histone-binding protein RBBP4 OS=Homo sapiens OX=9606 GN=RBBP4 PE=1 SV=3	0.761989	0.913903	0.132906	0.00232773	1456	sp|Q09028|RBBP4_HUMAN Histone-binding protein RBBP4 OS=Homo sapiens OX=9606 GN=RBBP4 PE=1 SV=3	0.313473	0.679304	0.327853	0.0417353	0.0417353	2823	None	0	FALSE	FALSE
949	RBBP7	1716	sp|Q16576|RBBP7_HUMAN Histone-binding protein RBBP7 OS=Homo sapiens OX=9606 GN=RBBP7 PE=1 SV=1	0.52322	0.798988	0.325117	0.017354	1716	sp|Q16576|RBBP7_HUMAN Histone-binding protein RBBP7 OS=Homo sapiens OX=9606 GN=RBBP7 PE=1 SV=1	0.769255	0.931467	0.0916523	0.00298082	0.00298082	1041	None	0	FALSE	FALSE
950	RBM14	2340	sp|Q96PK6|RBM14_HUMAN RNA-binding protein 14 OS=Homo sapiens OX=9606 GN=RBM14 PE=1 SV=2	0.863884	0.955686	-0.0795009	-0.00169427	2340	sp|Q96PK6|RBM14_HUMAN RNA-binding protein 14 OS=Homo sapiens OX=9606 GN=RBM14 PE=1 SV=2	0.225188	0.607214	-0.796494	-0.121043	-0.121043	2120	None	0	FALSE	FALSE
951	RBM3	1364	sp|P98179|RBM3_HUMAN RNA-binding protein 3 OS=Homo sapiens OX=9606 GN=RBM3 PE=1 SV=1	0.785507	0.922024	0.51919	0.0109113	1364	sp|P98179|RBM3_HUMAN RNA-binding protein 3 OS=Homo sapiens OX=9606 GN=RBM3 PE=1 SV=1	0.0502434	0.357949	2.88483	0.904569	0.904569	650	None	0	FALSE	FALSE
952	RBM39	1599	sp|Q14498|RBM39_HUMAN RNA-binding protein 39 OS=Homo sapiens OX=9606 GN=RBM39 PE=1 SV=2	0.304485	0.646896	-0.547645	-0.0665609	1599	sp|Q14498|RBM39_HUMAN RNA-binding protein 39 OS=Homo sapiens OX=9606 GN=RBM39 PE=1 SV=2	4.22095e-05	0.0114541	1.08617	1.15841	1.15841	166	SPC	0	FALSE	FALSE
953	RBM4	2470	sp|Q9BWF3|RBM4_HUMAN RNA-binding protein 4 OS=Homo sapiens OX=9606 GN=RBM4 PE=1 SV=1	0.380913	0.696112	1.27125	0.112457	2470	sp|Q9BWF3|RBM4_HUMAN RNA-binding protein 4 OS=Homo sapiens OX=9606 GN=RBM4 PE=1 SV=1	0.469369	0.783155	0.544	0.0442493	0.0442493	2222	None	0	FALSE	FALSE
954	RBM8A	3004	sp|Q9Y5S9|RBM8A_HUMAN RNA-binding protein 8A OS=Homo sapiens OX=9606 GN=RBM8A PE=1 SV=1	0.80287	0.934052	-0.0683224	-0.00230967	3004	sp|Q9Y5S9|RBM8A_HUMAN RNA-binding protein 8A OS=Homo sapiens OX=9606 GN=RBM8A PE=1 SV=1	0.0749627	0.413808	1.20361	0.329653	0.329653	1103	None	0	FALSE	FALSE
955	RBX1	1298	sp|P62877|RBX1_HUMAN E3 ubiquitin-protein ligase RBX1 OS=Homo sapiens OX=9606 GN=RBX1 PE=1 SV=1	0.528313	0.803111	0.889667	0.0512547	1298	sp|P62877|RBX1_HUMAN E3 ubiquitin-protein ligase RBX1 OS=Homo sapiens OX=9606 GN=RBX1 PE=1 SV=1	0.57283	0.849295	-0.650182	-0.0367421	-0.0367421	2355	None	0	FALSE	FALSE
956	RCAN1	1160	sp|P53805|RCAN1_HUMAN Calcipressin-1 OS=Homo sapiens OX=9606 GN=RCAN1 PE=1 SV=4	0.424403	0.732575	-0.644727	-0.0558645	1160	sp|P53805|RCAN1_HUMAN Calcipressin-1 OS=Homo sapiens OX=9606 GN=RCAN1 PE=1 SV=4	0.549581	0.831896	-0.614755	-0.0372645	-0.0372645	1838	None	0	FALSE	FALSE
957	RCN1	1662	sp|Q15293|RCN1_HUMAN Reticulocalbin-1 OS=Homo sapiens OX=9606 GN=RCN1 PE=1 SV=1	0.81992	0.941194	0.209109	0.00313503	1662	sp|Q15293|RCN1_HUMAN Reticulocalbin-1 OS=Homo sapiens OX=9606 GN=RCN1 PE=1 SV=1	0.0783338	0.414646	0.922678	0.249495	0.249495	1029	None	0	FALSE	FALSE
958	RCN2	1591	sp|Q14257|RCN2_HUMAN Reticulocalbin-2 OS=Homo sapiens OX=9606 GN=RCN2 PE=1 SV=1	0.35947	0.676726	0.766934	0.0702777	1591	sp|Q14257|RCN2_HUMAN Reticulocalbin-2 OS=Homo sapiens OX=9606 GN=RCN2 PE=1 SV=1	0.930896	0.971808	-0.114605	-0.000725499	-0.000725499	326	None	0	FALSE	FALSE
959	RDH10	2048	sp|Q8IZV5|RDH10_HUMAN Retinol dehydrogenase 10 OS=Homo sapiens OX=9606 GN=RDH10 PE=1 SV=1	0.351974	0.671566	-1.47626	-0.150402	2048	sp|Q8IZV5|RDH10_HUMAN Retinol dehydrogenase 10 OS=Homo sapiens OX=9606 GN=RDH10 PE=1 SV=1	0.928957	0.971464	0.0450279	0.000479291	0.000479291	183	None	0	FALSE	FALSE
960	RDH11	2138	sp|Q8TC12|RDH11_HUMAN Retinol dehydrogenase 11 OS=Homo sapiens OX=9606 GN=RDH11 PE=1 SV=2	0.0212971	0.30034	-0.749841	-0.289262	2138	sp|Q8TC12|RDH11_HUMAN Retinol dehydrogenase 11 OS=Homo sapiens OX=9606 GN=RDH11 PE=1 SV=2	0.369079	0.713053	-0.408653	-0.0406419	-0.0406419	2909	None	0	FALSE	FALSE
961	RDH13	2097	sp|Q8NBN7|RDH13_HUMAN Retinol dehydrogenase 13 OS=Homo sapiens OX=9606 GN=RDH13 PE=1 SV=2	0.377985	0.694122	-0.468002	-0.0471095	2097	sp|Q8NBN7|RDH13_HUMAN Retinol dehydrogenase 13 OS=Homo sapiens OX=9606 GN=RDH13 PE=1 SV=2	0.252806	0.635536	-0.732016	-0.10241	-0.10241	2241	None	0	FALSE	FALSE
962	RDH14	2601	sp|Q9HBH5|RDH14_HUMAN Retinol dehydrogenase 14 OS=Homo sapiens OX=9606 GN=RDH14 PE=1 SV=1	0.248944	0.600516	-0.360046	-0.0530958	2601	sp|Q9HBH5|RDH14_HUMAN Retinol dehydrogenase 14 OS=Homo sapiens OX=9606 GN=RDH14 PE=1 SV=1	0.551327	0.833641	-0.170637	-0.00950943	-0.00950943	2256	None	0	FALSE	FALSE
963	RER1	131	sp|O15258|RER1_HUMAN Protein RER1 OS=Homo sapiens OX=9606 GN=RER1 PE=1 SV=1	0.547843	0.809094	0.697307	0.0373615	131	sp|O15258|RER1_HUMAN Protein RER1 OS=Homo sapiens OX=9606 GN=RER1 PE=1 SV=1	0.53401	0.823774	0.339691	0.0233441	0.0233441	2027	None	0	FALSE	FALSE
964	RFTN1	1615	sp|Q14699|RFTN1_HUMAN Raftlin OS=Homo sapiens OX=9606 GN=RFTN1 PE=1 SV=4	0.582078	0.830188	0.402606	0.0184746	1615	sp|Q14699|RFTN1_HUMAN Raftlin OS=Homo sapiens OX=9606 GN=RFTN1 PE=1 SV=4	0.3626	0.709689	0.914114	0.0984755	0.0984755	2896	None	0	FALSE	FALSE
965	RGL2	127	sp|O15211|RGL2_HUMAN Ral guanine nucleotide dissociation stimulator-like 2 OS=Homo sapiens OX=9606 GN=RGL2 PE=1 SV=1	0.391225	0.704298	0.346253	0.0270237	127	sp|O15211|RGL2_HUMAN Ral guanine nucleotide dissociation stimulator-like 2 OS=Homo sapiens OX=9606 GN=RGL2 PE=1 SV=1	0.00444775	0.142759	0.855211	0.49244	0.49244	111	SPC	0	FALSE	FALSE
966	RGS20	327	sp|O76081|RGS20_HUMAN Regulator of G-protein signaling 20 OS=Homo sapiens OX=9606 GN=RGS20 PE=1 SV=4	0.311475	0.648975	-1.4875	-0.169252	327	sp|O76081|RGS20_HUMAN Regulator of G-protein signaling 20 OS=Homo sapiens OX=9606 GN=RGS20 PE=1 SV=4	0.775328	0.933961	-0.233785	-0.00573865	-0.00573865	1144	None	0	FALSE	FALSE
967	RGS6	1071	sp|P49758|RGS6_HUMAN Regulator of G-protein signaling 6 OS=Homo sapiens OX=9606 GN=RGS6 PE=1 SV=5	0.224211	0.577396	-0.920636	-0.136577	1071	sp|P49758|RGS6_HUMAN Regulator of G-protein signaling 6 OS=Homo sapiens OX=9606 GN=RGS6 PE=1 SV=5	0.90446	0.965795	-0.120745	-0.00108165	-0.00108165	394	None	0	FALSE	FALSE
968	RGS7	1075	sp|P49802|RGS7_HUMAN Regulator of G-protein signaling 7 OS=Homo sapiens OX=9606 GN=RGS7 PE=1 SV=3	0.944982	0.980715	0.0814543	0.000208483	1075	sp|P49802|RGS7_HUMAN Regulator of G-protein signaling 7 OS=Homo sapiens OX=9606 GN=RGS7 PE=1 SV=3	0.0124781	0.204654	-1.29955	-0.585742	-0.585742	832	None	0	FALSE	FALSE
969	RHEB	1669	sp|Q15382|RHEB_HUMAN GTP-binding protein Rheb OS=Homo sapiens OX=9606 GN=RHEB PE=1 SV=1	0.385282	0.697797	-0.498114	-0.0489071	1669	sp|Q15382|RHEB_HUMAN GTP-binding protein Rheb OS=Homo sapiens OX=9606 GN=RHEB PE=1 SV=1	0.0162273	0.226686	1.18027	0.514344	0.514344	372	None	0	FALSE	FALSE
970	RHOA	1253	sp|P61586|RHOA_HUMAN Transforming protein RhoA OS=Homo sapiens OX=9606 GN=RHOA PE=1 SV=1	0.982666	0.993859	0.0493143	1.11253e-05	1253	sp|P61586|RHOA_HUMAN Transforming protein RhoA OS=Homo sapiens OX=9606 GN=RHOA PE=1 SV=1	0.896588	0.962865	0.0518209	0.00078724	0.00078724	492	None	0	FALSE	FALSE
971	RHOB	1285	sp|P62745|RHOB_HUMAN Rho-related GTP-binding protein RhoB OS=Homo sapiens OX=9606 GN=RHOB PE=1 SV=1	0.0485601	0.355041	1.66934	0.466646	1285	sp|P62745|RHOB_HUMAN Rho-related GTP-binding protein RhoB OS=Homo sapiens OX=9606 GN=RHOB PE=1 SV=1	0.492408	0.79926	0.578977	0.0440281	0.0440281	2066	None	0	FALSE	FALSE
972	RHOC	528	sp|P08134|RHOC_HUMAN Rho-related GTP-binding protein RhoC OS=Homo sapiens OX=9606 GN=RHOC PE=1 SV=1	0.891759	0.966264	0.224148	0.00197226	528	sp|P08134|RHOC_HUMAN Rho-related GTP-binding protein RhoC OS=Homo sapiens OX=9606 GN=RHOC PE=1 SV=1	0.872154	0.957477	-0.0987581	-0.00115999	-0.00115999	539	None	0	FALSE	FALSE
973	RHOG	1359	sp|P84095|RHOG_HUMAN Rho-related GTP-binding protein RhoG OS=Homo sapiens OX=9606 GN=RHOG PE=1 SV=1	0.606292	0.8435	-0.183449	-0.010727	1359	sp|P84095|RHOG_HUMAN Rho-related GTP-binding protein RhoG OS=Homo sapiens OX=9606 GN=RHOG PE=1 SV=1	0.597447	0.861032	-0.191638	-0.00935366	-0.00935366	1276	None	0	FALSE	FALSE
974	RHOQ	691	sp|P17081|RHOQ_HUMAN Rho-related GTP-binding protein RhoQ OS=Homo sapiens OX=9606 GN=RHOQ PE=1 SV=2	0.60602	0.8435	-0.595177	-0.0302919	691	sp|P17081|RHOQ_HUMAN Rho-related GTP-binding protein RhoQ OS=Homo sapiens OX=9606 GN=RHOQ PE=1 SV=2	0.447515	0.768603	-0.799993	-0.0655753	-0.0655753	2343	None	0	FALSE	FALSE
975	RIC8A	2623	sp|Q9NPQ8|RIC8A_HUMAN Synembryn-A OS=Homo sapiens OX=9606 GN=RIC8A PE=1 SV=3	0.204504	0.550566	-0.491639	-0.0804111	2623	sp|Q9NPQ8|RIC8A_HUMAN Synembryn-A OS=Homo sapiens OX=9606 GN=RIC8A PE=1 SV=3	0.156611	0.536105	0.704371	0.139448	0.139448	1678	None	0	FALSE	FALSE
976	RIMS1	1980	sp|Q86UR5|RIMS1_HUMAN Regulating synaptic membrane exocytosis protein 1 OS=Homo sapiens OX=9606 GN=RIMS1 PE=1 SV=1	0.735287	0.900693	0.312692	0.00787578	1980	sp|Q86UR5|RIMS1_HUMAN Regulating synaptic membrane exocytosis protein 1 OS=Homo sapiens OX=9606 GN=RIMS1 PE=1 SV=1	0.164365	0.545677	1.79745	0.341497	0.341497	1756	None	0	FALSE	FALSE
977	RIMS3	2820	sp|Q9UJD0|RIMS3_HUMAN Regulating synaptic membrane exocytosis protein 3 OS=Homo sapiens OX=9606 GN=RIMS3 PE=1 SV=1	0.93805	0.978399	0.105108	0.000379062	2820	sp|Q9UJD0|RIMS3_HUMAN Regulating synaptic membrane exocytosis protein 3 OS=Homo sapiens OX=9606 GN=RIMS3 PE=1 SV=1	0.716492	0.908118	0.696204	0.024792	0.024792	692	None	0	FALSE	FALSE
978	RIN1	1552	sp|Q13671|RIN1_HUMAN Ras and Rab interactor 1 OS=Homo sapiens OX=9606 GN=RIN1 PE=1 SV=4	0.166238	0.522617	-1.06008	-0.187632	1552	sp|Q13671|RIN1_HUMAN Ras and Rab interactor 1 OS=Homo sapiens OX=9606 GN=RIN1 PE=1 SV=4	0.201678	0.590204	-1.05359	-0.172892	-0.172892	1779	None	0	FALSE	FALSE
979	RIT1	2227	sp|Q92963|RIT1_HUMAN GTP-binding protein Rit1 OS=Homo sapiens OX=9606 GN=RIT1 PE=1 SV=1	0.830071	0.944855	-0.310318	-0.00623324	2227	sp|Q92963|RIT1_HUMAN GTP-binding protein Rit1 OS=Homo sapiens OX=9606 GN=RIT1 PE=1 SV=1	0.141184	0.518369	0.86836	0.180703	0.180703	979	None	0	FALSE	FALSE
980	RIT2	2382	sp|Q99578|RIT2_HUMAN GTP-binding protein Rit2 OS=Homo sapiens OX=9606 GN=RIT2 PE=1 SV=1	0.279831	0.625783	-0.484087	-0.0636109	2382	sp|Q99578|RIT2_HUMAN GTP-binding protein Rit2 OS=Homo sapiens OX=9606 GN=RIT2 PE=1 SV=1	0.333491	0.692743	-0.556521	-0.061698	-0.061698	2827	None	0	FALSE	FALSE
981	RLBP1	622	sp|P12271|RLBP1_HUMAN Retinaldehyde-binding protein 1 OS=Homo sapiens OX=9606 GN=RLBP1 PE=1 SV=2	0.0447748	0.351406	-1.42197	-0.431402	622	sp|P12271|RLBP1_HUMAN Retinaldehyde-binding protein 1 OS=Homo sapiens OX=9606 GN=RLBP1 PE=1 SV=2	0.0257371	0.270532	2.02174	0.777709	0.777709	632	None	0	FALSE	FALSE
982	RNF31	2280	sp|Q96EP0|RNF31_HUMAN E3 ubiquitin-protein ligase RNF31 OS=Homo sapiens OX=9606 GN=RNF31 PE=1 SV=1	0.398998	0.709407	-0.340821	-0.0334083	2280	sp|Q96EP0|RNF31_HUMAN E3 ubiquitin-protein ligase RNF31 OS=Homo sapiens OX=9606 GN=RNF31 PE=1 SV=1	0.169941	0.550027	0.562267	0.107058	0.107058	1698	None	0	FALSE	FALSE
983	RNF34	2239	sp|Q969K3|RNF34_HUMAN E3 ubiquitin-protein ligase RNF34 OS=Homo sapiens OX=9606 GN=RNF34 PE=1 SV=1	0.554439	0.811761	-0.439237	-0.0269501	2239	sp|Q969K3|RNF34_HUMAN E3 ubiquitin-protein ligase RNF34 OS=Homo sapiens OX=9606 GN=RNF34 PE=1 SV=1	0.808188	0.944204	-0.205496	-0.00417477	-0.00417477	935	None	0	FALSE	FALSE
985	ROCK1	1525	sp|Q13464|ROCK1_HUMAN Rho-associated protein kinase 1 OS=Homo sapiens OX=9606 GN=ROCK1 PE=1 SV=1	0.449219	0.749616	1.58285	0.116887	1525	sp|Q13464|ROCK1_HUMAN Rho-associated protein kinase 1 OS=Homo sapiens OX=9606 GN=ROCK1 PE=1 SV=1	0.804011	0.941166	0.166042	0.00416978	0.00416978	436	None	0	FALSE	FALSE
986	ROCK2	254	sp|O75116|ROCK2_HUMAN Rho-associated protein kinase 2 OS=Homo sapiens OX=9606 GN=ROCK2 PE=1 SV=4	0.175971	0.532043	-0.782154	-0.13589	254	sp|O75116|ROCK2_HUMAN Rho-associated protein kinase 2 OS=Homo sapiens OX=9606 GN=ROCK2 PE=1 SV=4	0.463707	0.778935	-0.763088	-0.0597208	-0.0597208	2436	None	0	FALSE	FALSE
987	ROGDI	2510	sp|Q9GZN7|ROGDI_HUMAN Protein rogdi homolog OS=Homo sapiens OX=9606 GN=ROGDI PE=1 SV=1	0.348724	0.669359	-0.698248	-0.074013	2510	sp|Q9GZN7|ROGDI_HUMAN Protein rogdi homolog OS=Homo sapiens OX=9606 GN=ROGDI PE=1 SV=1	0.725792	0.914516	-0.475002	-0.0152839	-0.0152839	1171	None	0	FALSE	FALSE
988	RPN1	470	sp|P04843|RPN1_HUMAN Dolichyl-diphosphooligosaccharide--protein glycosyltransferase subunit 1 OS=Homo sapiens OX=9606 GN=RPN1 PE=1 SV=1	0.518772	0.795689	0.620058	0.0359389	470	sp|P04843|RPN1_HUMAN Dolichyl-diphosphooligosaccharide--protein glycosyltransferase subunit 1 OS=Homo sapiens OX=9606 GN=RPN1 PE=1 SV=1	0.448954	0.770074	0.296187	0.0261693	0.0261693	2818	None	0	FALSE	FALSE
989	RPN2	471	sp|P04844|RPN2_HUMAN Dolichyl-diphosphooligosaccharide--protein glycosyltransferase subunit 2 OS=Homo sapiens OX=9606 GN=RPN2 PE=1 SV=3	0.0514192	0.360462	1.4044	0.383258	471	sp|P04844|RPN2_HUMAN Dolichyl-diphosphooligosaccharide--protein glycosyltransferase subunit 2 OS=Homo sapiens OX=9606 GN=RPN2 PE=1 SV=3	0.893983	0.961824	-0.0857917	-0.000798923	-0.000798923	266	None	0	FALSE	FALSE
990	RPTOR	2052	sp|Q8N122|RPTOR_HUMAN Regulatory-associated protein of mTOR OS=Homo sapiens OX=9606 GN=RPTOR PE=1 SV=1	0.83205	0.945543	-0.0751827	-0.00205374	2052	sp|Q8N122|RPTOR_HUMAN Regulatory-associated protein of mTOR OS=Homo sapiens OX=9606 GN=RPTOR PE=1 SV=1	0.822146	0.946117	0.0644408	0.0016699	0.0016699	1060	None	0	FALSE	FALSE
992	RRAS	578	sp|P10301|RRAS_HUMAN Ras-related protein R-Ras OS=Homo sapiens OX=9606 GN=RRAS PE=1 SV=1	0.138813	0.492062	0.601843	0.104721	578	sp|P10301|RRAS_HUMAN Ras-related protein R-Ras OS=Homo sapiens OX=9606 GN=RRAS PE=1 SV=1	0.0409186	0.336235	1.31386	0.443406	0.443406	1308	None	0	FALSE	FALSE
993	RRAS2	1262	sp|P62070|RRAS2_HUMAN Ras-related protein R-Ras2 OS=Homo sapiens OX=9606 GN=RRAS2 PE=1 SV=1	0.934745	0.977342	0.0234043	-0.000122874	1262	sp|P62070|RRAS2_HUMAN Ras-related protein R-Ras2 OS=Homo sapiens OX=9606 GN=RRAS2 PE=1 SV=1	0.00208885	0.102217	0.854618	0.560786	0.560786	478	SPC	0	FALSE	FALSE
994	RSU1	1672	sp|Q15404|RSU1_HUMAN Ras suppressor protein 1 OS=Homo sapiens OX=9606 GN=RSU1 PE=1 SV=3	0.62186	0.85126	0.228777	0.00838684	1672	sp|Q15404|RSU1_HUMAN Ras suppressor protein 1 OS=Homo sapiens OX=9606 GN=RSU1 PE=1 SV=3	0.600847	0.861032	0.124202	0.00751627	0.00751627	1551	None	0	FALSE	FALSE
995	RTCA	49	sp|O00442|RTCA_HUMAN RNA 3-terminal phosphate cyclase OS=Homo sapiens OX=9606 GN=RTCA PE=1 SV=1	0.329294	0.657499	-0.583746	-0.0659793	49	sp|O00442|RTCA_HUMAN RNA 3-terminal phosphate cyclase OS=Homo sapiens OX=9606 GN=RTCA PE=1 SV=1	0.210476	0.593268	-0.734163	-0.116406	-0.116406	1916	None	0	FALSE	FALSE
996	RTCB	2960	sp|Q9Y3I0|RTCB_HUMAN RNA-splicing ligase RtcB homolog OS=Homo sapiens OX=9606 GN=RTCB PE=1 SV=1	0.012204	0.253366	-1.15505	-0.50041	2960	sp|Q9Y3I0|RTCB_HUMAN RNA-splicing ligase RtcB homolog OS=Homo sapiens OX=9606 GN=RTCB PE=1 SV=1	0.164873	0.545677	-0.444993	-0.0803258	-0.0803258	1875	None	0	FALSE	FALSE
997	RTKN	2437	sp|Q9BST9|RTKN_HUMAN Rhotekin OS=Homo sapiens OX=9606 GN=RTKN PE=1 SV=2	0.849202	0.951976	-0.201043	-0.00377677	2437	sp|Q9BST9|RTKN_HUMAN Rhotekin OS=Homo sapiens OX=9606 GN=RTKN PE=1 SV=2	0.0884797	0.436813	1.16619	0.2991	0.2991	942	None	0	FALSE	FALSE
998	RTKN2	2043	sp|Q8IZC4|RTKN2_HUMAN Rhotekin-2 OS=Homo sapiens OX=9606 GN=RTKN2 PE=2 SV=1	0.0503585	0.358797	-0.916546	-0.271835	2043	sp|Q8IZC4|RTKN2_HUMAN Rhotekin-2 OS=Homo sapiens OX=9606 GN=RTKN2 PE=2 SV=1	0.384924	0.72492	0.887826	0.0900605	0.0900605	2857	None	0	FALSE	FALSE
999	RTN1	1733	sp|Q16799|RTN1_HUMAN Reticulon-1 OS=Homo sapiens OX=9606 GN=RTN1 PE=1 SV=1	0.520321	0.796173	-0.15439	-0.0122047	1733	sp|Q16799|RTN1_HUMAN Reticulon-1 OS=Homo sapiens OX=9606 GN=RTN1 PE=1 SV=1	0.566188	0.845035	0.319842	0.0199902	0.0199902	1896	None	0	FALSE	FALSE
1000	RTN3	366	sp|O95197|RTN3_HUMAN Reticulon-3 OS=Homo sapiens OX=9606 GN=RTN3 PE=1 SV=2	0.219832	0.573141	-0.4829	-0.0754936	366	sp|O95197|RTN3_HUMAN Reticulon-3 OS=Homo sapiens OX=9606 GN=RTN3 PE=1 SV=2	0.356428	0.707316	-0.397826	-0.0409001	-0.0409001	2962	None	0	FALSE	FALSE
1001	RTN4	2629	sp|Q9NQC3|RTN4_HUMAN Reticulon-4 OS=Homo sapiens OX=9606 GN=RTN4 PE=1 SV=2	0.0582785	0.36811	-0.712164	-0.203456	2629	sp|Q9NQC3|RTN4_HUMAN Reticulon-4 OS=Homo sapiens OX=9606 GN=RTN4 PE=1 SV=2	0.0804641	0.42064	-0.396496	-0.0995575	-0.0995575	1022	None	0	FALSE	FALSE
1002	RUFY1	2365	sp|Q96T51|RUFY1_HUMAN RUN and FYVE domain-containing protein 1 OS=Homo sapiens OX=9606 GN=RUFY1 PE=1 SV=2	0.196339	0.546387	1.31412	0.196292	2365	sp|Q96T51|RUFY1_HUMAN RUN and FYVE domain-containing protein 1 OS=Homo sapiens OX=9606 GN=RUFY1 PE=1 SV=2	0.187773	0.574912	0.873381	0.155256	0.155256	1718	None	0	FALSE	FALSE
1003	RUFY3	1926	sp|Q7L099|RUFY3_HUMAN Protein RUFY3 OS=Homo sapiens OX=9606 GN=RUFY3 PE=1 SV=1	0.183927	0.539228	-0.296478	-0.0544466	1926	sp|Q7L099|RUFY3_HUMAN Protein RUFY3 OS=Homo sapiens OX=9606 GN=RUFY3 PE=1 SV=1	0.017259	0.228967	-0.775402	-0.32067	-0.32067	411	None	0	FALSE	FALSE
1004	RYR2	2206	sp|Q92736|RYR2_HUMAN Ryanodine receptor 2 OS=Homo sapiens OX=9606 GN=RYR2 PE=1 SV=3	0.232467	0.584849	0.344775	0.0418082	2206	sp|Q92736|RYR2_HUMAN Ryanodine receptor 2 OS=Homo sapiens OX=9606 GN=RYR2 PE=1 SV=3	0.937049	0.973579	-0.0808405	-0.000429971	-0.000429971	80	None	0	FALSE	FALSE
1006	SACS	2716	sp|Q9NZJ4|SACS_HUMAN Sacsin OS=Homo sapiens OX=9606 GN=SACS PE=1 SV=2	0.143824	0.4968	-0.575726	-0.113707	2716	sp|Q9NZJ4|SACS_HUMAN Sacsin OS=Homo sapiens OX=9606 GN=SACS PE=1 SV=2	0.144953	0.523407	-0.669615	-0.131273	-0.131273	1550	None	0	FALSE	FALSE
1007	SAE1	2766	sp|Q9UBE0|SAE1_HUMAN SUMO-activating enzyme subunit 1 OS=Homo sapiens OX=9606 GN=SAE1 PE=1 SV=1	0.748115	0.906687	0.19209	0.00411381	2766	sp|Q9UBE0|SAE1_HUMAN SUMO-activating enzyme subunit 1 OS=Homo sapiens OX=9606 GN=SAE1 PE=1 SV=1	0.229168	0.611384	0.655871	0.103368	0.103368	1927	None	0	FALSE	FALSE
1008	SAR1A	2640	sp|Q9NR31|SAR1A_HUMAN GTP-binding protein SAR1a OS=Homo sapiens OX=9606 GN=SAR1A PE=1 SV=1	0.327278	0.657201	-0.351722	-0.0417677	2640	sp|Q9NR31|SAR1A_HUMAN GTP-binding protein SAR1a OS=Homo sapiens OX=9606 GN=SAR1A PE=1 SV=1	0.0280901	0.279497	0.506825	0.195151	0.195151	255	None	0	FALSE	FALSE
1009	SAR1B	3016	sp|Q9Y6B6|SAR1B_HUMAN GTP-binding protein SAR1b OS=Homo sapiens OX=9606 GN=SAR1B PE=1 SV=1	0.716049	0.893483	-0.0854574	-0.0040563	3016	sp|Q9Y6B6|SAR1B_HUMAN GTP-binding protein SAR1b OS=Homo sapiens OX=9606 GN=SAR1B PE=1 SV=1	0.0175299	0.230514	0.477846	0.208697	0.208697	907	None	0	FALSE	FALSE
1010	SARAF	2265	sp|Q96BY9|SARAF_HUMAN Store-operated calcium entry-associated regulatory factor OS=Homo sapiens OX=9606 GN=SARAF PE=1 SV=1	0.273735	0.621432	-0.869946	-0.112119	2265	sp|Q96BY9|SARAF_HUMAN Store-operated calcium entry-associated regulatory factor OS=Homo sapiens OX=9606 GN=SARAF PE=1 SV=1	0.497938	0.803588	-1.00251	-0.0715838	-0.0715838	2403	None	0	FALSE	FALSE
1011	SARDH	2836	sp|Q9UL12|SARDH_HUMAN Sarcosine dehydrogenase, mitochondrial OS=Homo sapiens OX=9606 GN=SARDH PE=1 SV=1	0.291789	0.634662	2.00799	0.229569	2836	sp|Q9UL12|SARDH_HUMAN Sarcosine dehydrogenase, mitochondrial OS=Homo sapiens OX=9606 GN=SARDH PE=1 SV=1	0.944437	0.976834	-0.0550408	-0.000224342	-0.000224342	982	None	0	FALSE	FALSE
1012	SARM1	1895	sp|Q6SZW1|SARM1_HUMAN NAD(+) hydrolase SARM1 OS=Homo sapiens OX=9606 GN=SARM1 PE=1 SV=1	0.33956	0.666088	-1.25197	-0.132601	1895	sp|Q6SZW1|SARM1_HUMAN NAD(+) hydrolase SARM1 OS=Homo sapiens OX=9606 GN=SARM1 PE=1 SV=1	0.219622	0.601151	0.558661	0.0909967	0.0909967	2179	None	0	FALSE	FALSE
1013	SART3	1633	sp|Q15020|SART3_HUMAN Squamous cell carcinoma antigen recognized by T-cells 3 OS=Homo sapiens OX=9606 GN=SART3 PE=1 SV=1	0.146335	0.4978	-1.36012	-0.255651	1633	sp|Q15020|SART3_HUMAN Squamous cell carcinoma antigen recognized by T-cells 3 OS=Homo sapiens OX=9606 GN=SART3 PE=1 SV=1	0.501104	0.804192	-0.613361	-0.0429126	-0.0429126	2454	None	0	FALSE	FALSE
1014	SASH1	342	sp|O94885|SASH1_HUMAN SAM and SH3 domain-containing protein 1 OS=Homo sapiens OX=9606 GN=SASH1 PE=1 SV=3	0.941487	0.979783	-0.0609279	-0.000591982	342	sp|O94885|SASH1_HUMAN SAM and SH3 domain-containing protein 1 OS=Homo sapiens OX=9606 GN=SASH1 PE=1 SV=3	0.150868	0.530105	-1.18874	-0.230874	-0.230874	1233	None	0	FALSE	FALSE
1017	SCFD2	2155	sp|Q8WU76|SCFD2_HUMAN Sec1 family domain-containing protein 2 OS=Homo sapiens OX=9606 GN=SCFD2 PE=1 SV=2	0.319518	0.65219	1.26389	0.13214	2155	sp|Q8WU76|SCFD2_HUMAN Sec1 family domain-containing protein 2 OS=Homo sapiens OX=9606 GN=SCFD2 PE=1 SV=2	0.335132	0.693233	0.92477	0.107336	0.107336	2876	None	0	FALSE	FALSE
1018	SCN1A	916	sp|P35498|SCN1A_HUMAN Sodium channel protein type 1 subunit alpha OS=Homo sapiens OX=9606 GN=SCN1A PE=1 SV=2	0.259167	0.612415	0.721081	0.0868783	916	sp|P35498|SCN1A_HUMAN Sodium channel protein type 1 subunit alpha OS=Homo sapiens OX=9606 GN=SCN1A PE=1 SV=2	0.236143	0.617239	-2.86035	-0.42761	-0.42761	2444	None	0	FALSE	FALSE
1019	SCN2A	2369	sp|Q99250|SCN2A_HUMAN Sodium channel protein type 2 subunit alpha OS=Homo sapiens OX=9606 GN=SCN2A PE=1 SV=3	0.774021	0.920229	-0.0319185	-0.0018103	2369	sp|Q99250|SCN2A_HUMAN Sodium channel protein type 2 subunit alpha OS=Homo sapiens OX=9606 GN=SCN2A PE=1 SV=3	0.214597	0.594985	1.336	0.217055	0.217055	2272	None	0	FALSE	FALSE
1020	SCN8A	2899	sp|Q9UQD0|SCN8A_HUMAN Sodium channel protein type 8 subunit alpha OS=Homo sapiens OX=9606 GN=SCN8A PE=1 SV=1	0.570764	0.823706	0.338249	0.0157222	2899	sp|Q9UQD0|SCN8A_HUMAN Sodium channel protein type 8 subunit alpha OS=Homo sapiens OX=9606 GN=SCN8A PE=1 SV=1	0.123849	0.490305	-0.589797	-0.124594	-0.124594	1677	None	0	FALSE	FALSE
1021	SCO1	306	sp|O75880|SCO1_HUMAN Protein SCO1 homolog, mitochondrial OS=Homo sapiens OX=9606 GN=SCO1 PE=1 SV=1	0.7119	0.890537	0.24623	0.0065619	306	sp|O75880|SCO1_HUMAN Protein SCO1 homolog, mitochondrial OS=Homo sapiens OX=9606 GN=SCO1 PE=1 SV=1	0.368945	0.713053	0.507302	0.0545199	0.0545199	2878	None	0	FALSE	FALSE
1022	SCRIB	1576	sp|Q14160|SCRIB_HUMAN Protein scribble homolog OS=Homo sapiens OX=9606 GN=SCRIB PE=1 SV=4	0.717337	0.894523	-0.228088	-0.00852787	1576	sp|Q14160|SCRIB_HUMAN Protein scribble homolog OS=Homo sapiens OX=9606 GN=SCRIB PE=1 SV=4	0.285514	0.661635	-0.765969	-0.0977841	-0.0977841	2508	None	0	FALSE	FALSE
1023	SCRN1	1461	sp|Q12765|SCRN1_HUMAN Secernin-1 OS=Homo sapiens OX=9606 GN=SCRN1 PE=1 SV=2	0.057199	0.36811	-1.24379	-0.349043	1461	sp|Q12765|SCRN1_HUMAN Secernin-1 OS=Homo sapiens OX=9606 GN=SCRN1 PE=1 SV=2	0.906098	0.966158	-0.0968539	-0.000816642	-0.000816642	316	None	0	FALSE	FALSE
1024	SCYL1	2321	sp|Q96KG9|SCYL1_HUMAN N-terminal kinase-like protein OS=Homo sapiens OX=9606 GN=SCYL1 PE=1 SV=1	0.961361	0.987065	0.00380298	-0.000144997	2321	sp|Q96KG9|SCYL1_HUMAN N-terminal kinase-like protein OS=Homo sapiens OX=9606 GN=SCYL1 PE=1 SV=1	0.0927313	0.444307	-1.07086	-0.261071	-0.261071	1225	None	0	FALSE	FALSE
1025	SDF2	2374	sp|Q99470|SDF2_HUMAN Stromal cell-derived factor 2 OS=Homo sapiens OX=9606 GN=SDF2 PE=1 SV=2	0.87598	0.963354	-0.250646	-0.00368232	2374	sp|Q99470|SDF2_HUMAN Stromal cell-derived factor 2 OS=Homo sapiens OX=9606 GN=SDF2 PE=1 SV=2	0.195567	0.585032	-1.00659	-0.168222	-0.168222	2022	None	0	FALSE	FALSE
1026	SDHA	880	sp|P31040|SDHA_HUMAN Succinate dehydrogenase [ubiquinone] flavoprotein subunit, mitochondrial OS=Homo sapiens OX=9606 GN=SDHA PE=1 SV=2	0.00900604	0.232012	1.7887	0.779883	880	sp|P31040|SDHA_HUMAN Succinate dehydrogenase [ubiquinone] flavoprotein subunit, mitochondrial OS=Homo sapiens OX=9606 GN=SDHA PE=1 SV=2	0.530114	0.822739	0.238228	0.0169059	0.0169059	2228	CTX	0	FALSE	FALSE
1027	SDHB	754	sp|P21912|SDHB_HUMAN Succinate dehydrogenase [ubiquinone] iron-sulfur subunit, mitochondrial OS=Homo sapiens OX=9606 GN=SDHB PE=1 SV=3	0.00788001	0.226569	1.71035	0.766011	754	sp|P21912|SDHB_HUMAN Succinate dehydrogenase [ubiquinone] iron-sulfur subunit, mitochondrial OS=Homo sapiens OX=9606 GN=SDHB PE=1 SV=3	0.3378	0.693966	0.771985	0.089278	0.089278	2879	CTX	0	FALSE	FALSE
1028	SDSL	2292	sp|Q96GA7|SDSL_HUMAN Serine dehydratase-like OS=Homo sapiens OX=9606 GN=SDSL PE=1 SV=1	0.911202	0.967628	-0.0327267	-0.000664306	2292	sp|Q96GA7|SDSL_HUMAN Serine dehydratase-like OS=Homo sapiens OX=9606 GN=SDSL PE=1 SV=1	0.122563	0.489795	-0.480824	-0.101379	-0.101379	1702	None	0	FALSE	FALSE
1029	SEC13	1196	sp|P55735|SEC13_HUMAN Protein SEC13 homolog OS=Homo sapiens OX=9606 GN=SEC13 PE=1 SV=3	0.0291675	0.309832	1.22164	0.395213	1196	sp|P55735|SEC13_HUMAN Protein SEC13 homolog OS=Homo sapiens OX=9606 GN=SEC13 PE=1 SV=3	0.302029	0.673656	-0.482576	-0.0580396	-0.0580396	2476	None	0	FALSE	FALSE
1030	SELO	2463	sp|Q9BVL4|SELO_HUMAN Protein adenylyltransferase SelO, mitochondrial OS=Homo sapiens OX=9606 GN=SELENOO PE=1 SV=3	0.044902	0.351406	0.99801	0.281164	2463	sp|Q9BVL4|SELO_HUMAN Protein adenylyltransferase SelO, mitochondrial OS=Homo sapiens OX=9606 GN=SELENOO PE=1 SV=3	0.246182	0.628641	0.553241	0.0833516	0.0833516	2385	None	0	FALSE	FALSE
1031	SENP8	2325	sp|Q96LD8|SENP8_HUMAN Sentrin-specific protease 8 OS=Homo sapiens OX=9606 GN=SENP8 PE=1 SV=1	0.337441	0.665405	-1.43566	-0.152292	2325	sp|Q96LD8|SENP8_HUMAN Sentrin-specific protease 8 OS=Homo sapiens OX=9606 GN=SENP8 PE=1 SV=1	0.32986	0.691258	-0.646926	-0.0727621	-0.0727621	2803	None	0	FALSE	FALSE
1032	SF3A3	1470	sp|Q12874|SF3A3_HUMAN Splicing factor 3A subunit 3 OS=Homo sapiens OX=9606 GN=SF3A3 PE=1 SV=1	0.196309	0.546387	-0.710251	-0.116235	1470	sp|Q12874|SF3A3_HUMAN Splicing factor 3A subunit 3 OS=Homo sapiens OX=9606 GN=SF3A3 PE=1 SV=1	0.320686	0.685574	0.850205	0.102825	0.102825	2830	None	0	FALSE	FALSE
1033	SF3B3	1671	sp|Q15393|SF3B3_HUMAN Splicing factor 3B subunit 3 OS=Homo sapiens OX=9606 GN=SF3B3 PE=1 SV=4	0.316765	0.651843	-0.386403	-0.0467694	1671	sp|Q15393|SF3B3_HUMAN Splicing factor 3B subunit 3 OS=Homo sapiens OX=9606 GN=SF3B3 PE=1 SV=4	0.15893	0.538396	-1.38077	-0.261327	-0.261327	2048	None	0	FALSE	FALSE
1034	SFPQ	777	sp|P23246|SFPQ_HUMAN Splicing factor, proline- and glutamine-rich OS=Homo sapiens OX=9606 GN=SFPQ PE=1 SV=2	0.144153	0.4968	-0.627908	-0.123158	777	sp|P23246|SFPQ_HUMAN Splicing factor, proline- and glutamine-rich OS=Homo sapiens OX=9606 GN=SFPQ PE=1 SV=2	0.837778	0.949419	0.140065	0.00290421	0.00290421	912	None	0	FALSE	FALSE
1038	SGIP1	2417	sp|Q9BQI5|SGIP1_HUMAN SH3-containing GRB2-like protein 3-interacting protein 1 OS=Homo sapiens OX=9606 GN=SGIP1 PE=1 SV=2	0.341973	0.667688	-0.830005	-0.0887936	2417	sp|Q9BQI5|SGIP1_HUMAN SH3-containing GRB2-like protein 3-interacting protein 1 OS=Homo sapiens OX=9606 GN=SGIP1 PE=1 SV=2	0.845694	0.951346	0.579736	0.010429	0.010429	701	None	0	FALSE	FALSE
1039	SGK3	2262	sp|Q96BR1|SGK3_HUMAN Serine/threonine-protein kinase Sgk3 OS=Homo sapiens OX=9606 GN=SGK3 PE=1 SV=1	0.245007	0.596414	-0.949555	-0.132332	2262	sp|Q96BR1|SGK3_HUMAN Serine/threonine-protein kinase Sgk3 OS=Homo sapiens OX=9606 GN=SGK3 PE=1 SV=1	0.0680438	0.399039	0.74785	0.214325	0.214325	928	None	0	FALSE	FALSE
1040	SGSM1	1749	sp|Q2NKQ1|SGSM1_HUMAN Small G protein signaling modulator 1 OS=Homo sapiens OX=9606 GN=SGSM1 PE=1 SV=2	0.871355	0.960782	-0.101854	-0.00188646	1749	sp|Q2NKQ1|SGSM1_HUMAN Small G protein signaling modulator 1 OS=Homo sapiens OX=9606 GN=SGSM1 PE=1 SV=2	0.0612531	0.382511	-2.54924	-0.736859	-0.736859	965	None	0	FALSE	FALSE
1041	SGTA	191	sp|O43765|SGTA_HUMAN Small glutamine-rich tetratricopeptide repeat-containing protein alpha OS=Homo sapiens OX=9606 GN=SGTA PE=1 SV=1	0.0234438	0.30034	-0.915936	-0.341161	191	sp|O43765|SGTA_HUMAN Small glutamine-rich tetratricopeptide repeat-containing protein alpha OS=Homo sapiens OX=9606 GN=SGTA PE=1 SV=1	0.86958	0.955002	0.0457958	0.000920077	0.000920077	275	None	0	FALSE	FALSE
1042	SGTB	2282	sp|Q96EQ0|SGTB_HUMAN Small glutamine-rich tetratricopeptide repeat-containing protein beta OS=Homo sapiens OX=9606 GN=SGTB PE=1 SV=1	0.480878	0.769353	-0.403998	-0.0310077	2282	sp|Q96EQ0|SGTB_HUMAN Small glutamine-rich tetratricopeptide repeat-containing protein beta OS=Homo sapiens OX=9606 GN=SGTB PE=1 SV=1	0.133423	0.502901	-0.622504	-0.127018	-0.127018	1778	None	0	FALSE	FALSE
1043	SH2D5	1914	sp|Q6ZV89|SH2D5_HUMAN SH2 domain-containing protein 5 OS=Homo sapiens OX=9606 GN=SH2D5 PE=1 SV=2	0.768912	0.916803	0.275688	0.00580837	1914	sp|Q6ZV89|SH2D5_HUMAN SH2 domain-containing protein 5 OS=Homo sapiens OX=9606 GN=SH2D5 PE=1 SV=2	0.357882	0.707316	-1.24817	-0.131795	-0.131795	2956	None	0	FALSE	FALSE
1044	SHC3	2186	sp|Q92529|SHC3_HUMAN SHC-transforming protein 3 OS=Homo sapiens OX=9606 GN=SHC3 PE=1 SV=1	0.632916	0.854932	-0.493176	-0.0232409	2186	sp|Q92529|SHC3_HUMAN SHC-transforming protein 3 OS=Homo sapiens OX=9606 GN=SHC3 PE=1 SV=1	0.208123	0.590538	-1.60036	-0.258932	-0.258932	2243	None	0	FALSE	FALSE
1045	SIK3	2930	sp|Q9Y2K2|SIK3_HUMAN Serine/threonine-protein kinase SIK3 OS=Homo sapiens OX=9606 GN=SIK3 PE=1 SV=4	0.450388	0.749827	0.311226	0.020319	2930	sp|Q9Y2K2|SIK3_HUMAN Serine/threonine-protein kinase SIK3 OS=Homo sapiens OX=9606 GN=SIK3 PE=1 SV=4	0.780222	0.934185	0.119484	0.00353976	0.00353976	691	None	0	FALSE	FALSE
1046	SKP1	1320	sp|P63208|SKP1_HUMAN S-phase kinase-associated protein 1 OS=Homo sapiens OX=9606 GN=SKP1 PE=1 SV=2	0.479924	0.768642	0.282339	0.0166899	1320	sp|P63208|SKP1_HUMAN S-phase kinase-associated protein 1 OS=Homo sapiens OX=9606 GN=SKP1 PE=1 SV=2	0.0420711	0.340331	1.26357	0.422946	0.422946	547	None	0	FALSE	FALSE
1047	SLIRP	2513	sp|Q9GZT3|SLIRP_HUMAN SRA stem-loop-interacting RNA-binding protein, mitochondrial OS=Homo sapiens OX=9606 GN=SLIRP PE=1 SV=1	0.593348	0.835893	-0.169878	-0.0105178	2513	sp|Q9GZT3|SLIRP_HUMAN SRA stem-loop-interacting RNA-binding protein, mitochondrial OS=Homo sapiens OX=9606 GN=SLIRP PE=1 SV=1	0.968688	0.986524	-0.00186476	5.14471e-05	5.14471e-05	208	None	0	FALSE	FALSE
1048	SLK	2546	sp|Q9H2G2|SLK_HUMAN STE20-like serine/threonine-protein kinase OS=Homo sapiens OX=9606 GN=SLK PE=1 SV=1	0.666569	0.869782	-0.21047	-0.00973448	2546	sp|Q9H2G2|SLK_HUMAN STE20-like serine/threonine-protein kinase OS=Homo sapiens OX=9606 GN=SLK PE=1 SV=1	0.178094	0.55675	-1.1405	-0.201948	-0.201948	1800	None	0	FALSE	FALSE
1049	SLMAP	1627	sp|Q14BN4|SLMAP_HUMAN Sarcolemmal membrane-associated protein OS=Homo sapiens OX=9606 GN=SLMAP PE=1 SV=1	0.720621	0.89524	0.239188	0.00610796	1627	sp|Q14BN4|SLMAP_HUMAN Sarcolemmal membrane-associated protein OS=Homo sapiens OX=9606 GN=SLMAP PE=1 SV=1	0.659274	0.884084	0.247828	0.0115144	0.0115144	1021	None	0	FALSE	FALSE
1050	SMAP1	2038	sp|Q8IYB5|SMAP1_HUMAN Stromal membrane-associated protein 1 OS=Homo sapiens OX=9606 GN=SMAP1 PE=1 SV=2	0.885983	0.965724	0.183595	0.00161858	2038	sp|Q8IYB5|SMAP1_HUMAN Stromal membrane-associated protein 1 OS=Homo sapiens OX=9606 GN=SMAP1 PE=1 SV=2	0.24351	0.627158	-0.927081	-0.133915	-0.133915	2242	None	0	FALSE	FALSE
1051	SMAP2	2156	sp|Q8WU79|SMAP2_HUMAN Stromal membrane-associated protein 2 OS=Homo sapiens OX=9606 GN=SMAP2 PE=1 SV=1	0.948257	0.981039	0.0135138	-0.000146571	2156	sp|Q8WU79|SMAP2_HUMAN Stromal membrane-associated protein 2 OS=Homo sapiens OX=9606 GN=SMAP2 PE=1 SV=1	0.86271	0.954127	-0.263493	-0.00378752	-0.00378752	344	None	0	FALSE	FALSE
1052	SMC1A	1611	sp|Q14683|SMC1A_HUMAN Structural maintenance of chromosomes protein 1A OS=Homo sapiens OX=9606 GN=SMC1A PE=1 SV=2	0.317235	0.651843	1.07561	0.112471	1611	sp|Q14683|SMC1A_HUMAN Structural maintenance of chromosomes protein 1A OS=Homo sapiens OX=9606 GN=SMC1A PE=1 SV=2	0.102824	0.458819	1.23464	0.296796	0.296796	826	None	0	FALSE	FALSE
1053	SMC3	2900	sp|Q9UQE7|SMC3_HUMAN Structural maintenance of chromosomes protein 3 OS=Homo sapiens OX=9606 GN=SMC3 PE=1 SV=2	0.517703	0.795555	-0.340631	-0.0239264	2900	sp|Q9UQE7|SMC3_HUMAN Structural maintenance of chromosomes protein 3 OS=Homo sapiens OX=9606 GN=SMC3 PE=1 SV=2	0.785774	0.935446	0.0696323	0.00218617	0.00218617	534	None	0	FALSE	FALSE
1054	SMCR8	2150	sp|Q8TEV9|SMCR8_HUMAN Guanine nucleotide exchange protein SMCR8 OS=Homo sapiens OX=9606 GN=SMCR8 PE=1 SV=2	0.537426	0.807209	-0.509432	-0.0325078	2150	sp|Q8TEV9|SMCR8_HUMAN Guanine nucleotide exchange protein SMCR8 OS=Homo sapiens OX=9606 GN=SMCR8 PE=1 SV=2	0.0500637	0.357949	-2.16517	-0.670228	-0.670228	978	None	0	FALSE	FALSE
1055	SMG1	2349	sp|Q96Q15|SMG1_HUMAN Serine/threonine-protein kinase SMG1 OS=Homo sapiens OX=9606 GN=SMG1 PE=1 SV=3	0.32068	0.652382	0.633466	0.063726	2349	sp|Q96Q15|SMG1_HUMAN Serine/threonine-protein kinase SMG1 OS=Homo sapiens OX=9606 GN=SMG1 PE=1 SV=3	0.405016	0.740792	-0.545564	-0.0497488	-0.0497488	2768	None	0	FALSE	FALSE
1056	SMYD3	2572	sp|Q9H7B4|SMYD3_HUMAN Histone-lysine N-methyltransferase SMYD3 OS=Homo sapiens OX=9606 GN=SMYD3 PE=1 SV=4	0.918456	0.970456	-0.118445	-0.00129911	2572	sp|Q9H7B4|SMYD3_HUMAN Histone-lysine N-methyltransferase SMYD3 OS=Homo sapiens OX=9606 GN=SMYD3 PE=1 SV=4	0.637086	0.877979	-0.503279	-0.0228291	-0.0228291	1753	None	0	FALSE	FALSE
1057	SND1	1923	sp|Q7KZF4|SND1_HUMAN Staphylococcal nuclease domain-containing protein 1 OS=Homo sapiens OX=9606 GN=SND1 PE=1 SV=1	7.25029e-06	0.0218886	-4.05282	-4.59622	1923	sp|Q7KZF4|SND1_HUMAN Staphylococcal nuclease domain-containing protein 1 OS=Homo sapiens OX=9606 GN=SND1 PE=1 SV=1	0.224284	0.605872	0.515437	0.0830023	0.0830023	2058	CTX	0	FALSE	FALSE
1058	SNF8	2297	sp|Q96H20|SNF8_HUMAN Vacuolar-sorting protein SNF8 OS=Homo sapiens OX=9606 GN=SNF8 PE=1 SV=1	0.0519864	0.360462	-1.04443	-0.304799	2297	sp|Q96H20|SNF8_HUMAN Vacuolar-sorting protein SNF8 OS=Homo sapiens OX=9606 GN=SNF8 PE=1 SV=1	0.0670831	0.398098	-0.377402	-0.101367	-0.101367	1079	None	0	FALSE	FALSE
1059	SNPH	118	sp|O15079|SNPH_HUMAN Syntaphilin OS=Homo sapiens OX=9606 GN=SNPH PE=1 SV=2	0.842915	0.951508	0.102065	0.000963584	118	sp|O15079|SNPH_HUMAN Syntaphilin OS=Homo sapiens OX=9606 GN=SNPH PE=1 SV=2	0.97434	0.989253	0.0130512	8.24473e-05	8.24473e-05	324	None	0	FALSE	FALSE
1060	SNTA1	1520	sp|Q13424|SNTA1_HUMAN Alpha-1-syntrophin OS=Homo sapiens OX=9606 GN=SNTA1 PE=1 SV=1	0.408631	0.718914	-0.360938	-0.0342482	1520	sp|Q13424|SNTA1_HUMAN Alpha-1-syntrophin OS=Homo sapiens OX=9606 GN=SNTA1 PE=1 SV=1	0.0268714	0.273609	-0.7645	-0.281588	-0.281588	410	None	0	FALSE	FALSE
1061	SNTB1	1559	sp|Q13884|SNTB1_HUMAN Beta-1-syntrophin OS=Homo sapiens OX=9606 GN=SNTB1 PE=1 SV=3	0.539805	0.807983	0.445212	0.0235397	1559	sp|Q13884|SNTB1_HUMAN Beta-1-syntrophin OS=Homo sapiens OX=9606 GN=SNTB1 PE=1 SV=3	0.0239747	0.264267	-2.17795	-0.839997	-0.839997	1052	None	0	FALSE	FALSE
1062	SNX1	1541	sp|Q13596|SNX1_HUMAN Sorting nexin-1 OS=Homo sapiens OX=9606 GN=SNX1 PE=1 SV=3	0.0616151	0.373324	-1.46456	-0.398315	1541	sp|Q13596|SNX1_HUMAN Sorting nexin-1 OS=Homo sapiens OX=9606 GN=SNX1 PE=1 SV=3	0.57088	0.848524	0.491857	0.029749	0.029749	1949	None	0	FALSE	FALSE
1063	SNX12	2862	sp|Q9UMY4|SNX12_HUMAN Sorting nexin-12 OS=Homo sapiens OX=9606 GN=SNX12 PE=1 SV=4	0.904382	0.967628	0.128777	0.000821293	2862	sp|Q9UMY4|SNX12_HUMAN Sorting nexin-12 OS=Homo sapiens OX=9606 GN=SNX12 PE=1 SV=4	0.145958	0.523407	-1.36895	-0.271053	-0.271053	1788	None	0	FALSE	FALSE
1064	SNX17	1636	sp|Q15036|SNX17_HUMAN Sorting nexin-17 OS=Homo sapiens OX=9606 GN=SNX17 PE=1 SV=1	0.824558	0.942389	0.207973	0.00302519	1636	sp|Q15036|SNX17_HUMAN Sorting nexin-17 OS=Homo sapiens OX=9606 GN=SNX17 PE=1 SV=1	0.344231	0.702345	1.00764	0.113916	0.113916	2918	None	0	FALSE	FALSE
1065	SNX18	2354	sp|Q96RF0|SNX18_HUMAN Sorting nexin-18 OS=Homo sapiens OX=9606 GN=SNX18 PE=1 SV=2	0.0540598	0.360462	-3.39755	-0.951843	2354	sp|Q96RF0|SNX18_HUMAN Sorting nexin-18 OS=Homo sapiens OX=9606 GN=SNX18 PE=1 SV=2	0.516623	0.812069	0.323108	0.0234345	0.0234345	1709	None	0	FALSE	FALSE
1066	SNX27	2324	sp|Q96L92|SNX27_HUMAN Sorting nexin-27 OS=Homo sapiens OX=9606 GN=SNX27 PE=1 SV=2	0.397437	0.708604	-0.443823	-0.0425637	2324	sp|Q96L92|SNX27_HUMAN Sorting nexin-27 OS=Homo sapiens OX=9606 GN=SNX27 PE=1 SV=2	0.229602	0.611384	-0.602429	-0.0897092	-0.0897092	2562	None	0	FALSE	FALSE
1067	SNX3	221	sp|O60493|SNX3_HUMAN Sorting nexin-3 OS=Homo sapiens OX=9606 GN=SNX3 PE=1 SV=3	0.223713	0.577396	-0.740244	-0.111164	221	sp|O60493|SNX3_HUMAN Sorting nexin-3 OS=Homo sapiens OX=9606 GN=SNX3 PE=1 SV=3	0.526758	0.820654	-0.263691	-0.0164536	-0.0164536	2251	None	0	FALSE	FALSE
1068	SNX30	1832	sp|Q5VWJ9|SNX30_HUMAN Sorting nexin-30 OS=Homo sapiens OX=9606 GN=SNX30 PE=1 SV=1	0.384412	0.697617	0.387606	0.0312787	1832	sp|Q5VWJ9|SNX30_HUMAN Sorting nexin-30 OS=Homo sapiens OX=9606 GN=SNX30 PE=1 SV=1	0.824519	0.946117	0.201951	0.0044104	0.0044104	379	None	0	FALSE	FALSE
1069	SNX4	367	sp|O95219|SNX4_HUMAN Sorting nexin-4 OS=Homo sapiens OX=9606 GN=SNX4 PE=1 SV=1	0.240196	0.594388	-0.629048	-0.0908464	367	sp|O95219|SNX4_HUMAN Sorting nexin-4 OS=Homo sapiens OX=9606 GN=SNX4 PE=1 SV=1	0.491541	0.799051	0.111121	0.00951082	0.00951082	2619	None	0	FALSE	FALSE
1070	SNX5	3007	sp|Q9Y5X3|SNX5_HUMAN Sorting nexin-5 OS=Homo sapiens OX=9606 GN=SNX5 PE=1 SV=1	0.149607	0.502736	0.738029	0.125284	3007	sp|Q9Y5X3|SNX5_HUMAN Sorting nexin-5 OS=Homo sapiens OX=9606 GN=SNX5 PE=1 SV=1	0.894711	0.961824	0.062491	0.000926057	0.000926057	369	None	0	FALSE	FALSE
1071	SNX6	2869	sp|Q9UNH7|SNX6_HUMAN Sorting nexin-6 OS=Homo sapiens OX=9606 GN=SNX6 PE=1 SV=1	0.238636	0.592469	-0.594747	-0.0866009	2869	sp|Q9UNH7|SNX6_HUMAN Sorting nexin-6 OS=Homo sapiens OX=9606 GN=SNX6 PE=1 SV=1	0.5381	0.825139	-0.220891	-0.0131427	-0.0131427	2131	None	0	FALSE	FALSE
1072	SNX8	3006	sp|Q9Y5X2|SNX8_HUMAN Sorting nexin-8 OS=Homo sapiens OX=9606 GN=SNX8 PE=1 SV=1	0.911339	0.967628	-0.148551	-0.00168297	3006	sp|Q9Y5X2|SNX8_HUMAN Sorting nexin-8 OS=Homo sapiens OX=9606 GN=SNX8 PE=1 SV=1	0.47257	0.787177	0.453089	0.0367502	0.0367502	2366	None	0	FALSE	FALSE
1073	SNX9	3005	sp|Q9Y5X1|SNX9_HUMAN Sorting nexin-9 OS=Homo sapiens OX=9606 GN=SNX9 PE=1 SV=1	0.838669	0.950005	-0.044879	-0.00145963	3005	sp|Q9Y5X1|SNX9_HUMAN Sorting nexin-9 OS=Homo sapiens OX=9606 GN=SNX9 PE=1 SV=1	0.700518	0.900157	-0.16834	-0.00559933	-0.00559933	1722	None	0	FALSE	FALSE
1074	SOGA3	1821	sp|Q5TF21|SOGA3_HUMAN Protein SOGA3 OS=Homo sapiens OX=9606 GN=SOGA3 PE=3 SV=1	0.19717	0.546387	-0.609166	-0.100358	1821	sp|Q5TF21|SOGA3_HUMAN Protein SOGA3 OS=Homo sapiens OX=9606 GN=SOGA3 PE=3 SV=1	0.923032	0.971464	0.151146	0.00140661	0.00140661	406	None	0	FALSE	FALSE
1075	SOX10	1208	sp|P56693|SOX10_HUMAN Transcription factor SOX-10 OS=Homo sapiens OX=9606 GN=SOX10 PE=1 SV=1	0.750919	0.909356	0.257914	0.00584892	1208	sp|P56693|SOX10_HUMAN Transcription factor SOX-10 OS=Homo sapiens OX=9606 GN=SOX10 PE=1 SV=1	0.818634	0.946117	0.0857608	0.00215102	0.00215102	782	None	0	FALSE	FALSE
1076	SPG7	2896	sp|Q9UQ90|SPG7_HUMAN Paraplegin OS=Homo sapiens OX=9606 GN=SPG7 PE=1 SV=2	0.126693	0.476321	1.10158	0.207476	2896	sp|Q9UQ90|SPG7_HUMAN Paraplegin OS=Homo sapiens OX=9606 GN=SPG7 PE=1 SV=2	0.881761	0.960429	0.104945	0.00160413	0.00160413	524	None	0	FALSE	FALSE
1077	SPHK2	2645	sp|Q9NRA0|SPHK2_HUMAN Sphingosine kinase 2 OS=Homo sapiens OX=9606 GN=SPHK2 PE=1 SV=2	0.163935	0.519952	-0.347086	-0.0668253	2645	sp|Q9NRA0|SPHK2_HUMAN Sphingosine kinase 2 OS=Homo sapiens OX=9606 GN=SPHK2 PE=1 SV=2	0.128914	0.494612	-0.386287	-0.0787565	-0.0787565	1742	None	0	FALSE	FALSE
1078	SPTA1	438	sp|P02549|SPTA1_HUMAN Spectrin alpha chain, erythrocytic 1 OS=Homo sapiens OX=9606 GN=SPTA1 PE=1 SV=5	0.27194	0.620588	0.643656	0.0742221	438	sp|P02549|SPTA1_HUMAN Spectrin alpha chain, erythrocytic 1 OS=Homo sapiens OX=9606 GN=SPTA1 PE=1 SV=5	0.271136	0.652169	0.686684	0.0957598	0.0957598	2609	None	0	FALSE	FALSE
1079	SRC	628	sp|P12931|SRC_HUMAN Proto-oncogene tyrosine-protein kinase Src OS=Homo sapiens OX=9606 GN=SRC PE=1 SV=3	0.982052	0.993859	0.0277413	-2.55277e-05	628	sp|P12931|SRC_HUMAN Proto-oncogene tyrosine-protein kinase Src OS=Homo sapiens OX=9606 GN=SRC PE=1 SV=3	0.104004	0.461297	-1.03507	-0.240036	-0.240036	1547	None	0	FALSE	FALSE
1080	SRP68	2797	sp|Q9UHB9|SRP68_HUMAN Signal recognition particle subunit SRP68 OS=Homo sapiens OX=9606 GN=SRP68 PE=1 SV=2	0.361156	0.678066	-0.425119	-0.0451731	2797	sp|Q9UHB9|SRP68_HUMAN Signal recognition particle subunit SRP68 OS=Homo sapiens OX=9606 GN=SRP68 PE=1 SV=2	0.667718	0.884084	0.330329	0.0146352	0.0146352	1818	None	0	FALSE	FALSE
1081	SRP72	328	sp|O76094|SRP72_HUMAN Signal recognition particle subunit SRP72 OS=Homo sapiens OX=9606 GN=SRP72 PE=1 SV=3	0.644139	0.859256	-0.20426	-0.0102969	328	sp|O76094|SRP72_HUMAN Signal recognition particle subunit SRP72 OS=Homo sapiens OX=9606 GN=SRP72 PE=1 SV=3	0.650084	0.882841	0.114964	0.0059396	0.0059396	1074	None	0	FALSE	FALSE
1082	SRPRB	3001	sp|Q9Y5M8|SRPRB_HUMAN Signal recognition particle receptor subunit beta OS=Homo sapiens OX=9606 GN=SRPRB PE=1 SV=3	0.804081	0.934381	0.163911	0.00250841	3001	sp|Q9Y5M8|SRPRB_HUMAN Signal recognition particle receptor subunit beta OS=Homo sapiens OX=9606 GN=SRPRB PE=1 SV=3	0.976622	0.991063	0.000320638	4.36424e-05	4.36424e-05	279	None	0	FALSE	FALSE
1083	SRR	2514	sp|Q9GZT4|SRR_HUMAN Serine racemase OS=Homo sapiens OX=9606 GN=SRR PE=1 SV=1	0.272152	0.620588	0.474675	0.053323	2514	sp|Q9GZT4|SRR_HUMAN Serine racemase OS=Homo sapiens OX=9606 GN=SRR PE=1 SV=1	0.00497986	0.147177	1.09891	0.616823	0.616823	159	SPC	0	FALSE	FALSE
1084	SRSF3	1361	sp|P84103|SRSF3_HUMAN Serine/arginine-rich splicing factor 3 OS=Homo sapiens OX=9606 GN=SRSF3 PE=1 SV=1	0.000604097	0.12594	2.60238	1.79919	1361	sp|P84103|SRSF3_HUMAN Serine/arginine-rich splicing factor 3 OS=Homo sapiens OX=9606 GN=SRSF3 PE=1 SV=1	0.135889	0.506014	-1.50908	-0.310267	-0.310267	1119	CTX	0	FALSE	FALSE
1085	SSH3	2148	sp|Q8TE77|SSH3_HUMAN Protein phosphatase Slingshot homolog 3 OS=Homo sapiens OX=9606 GN=SSH3 PE=1 SV=2	0.616801	0.84947	0.617335	0.0263361	2148	sp|Q8TE77|SSH3_HUMAN Protein phosphatase Slingshot homolog 3 OS=Homo sapiens OX=9606 GN=SSH3 PE=1 SV=2	0.625518	0.872125	-0.385473	-0.0179972	-0.0179972	1468	None	0	FALSE	FALSE
1086	STAT1	979	sp|P42224|STAT1_HUMAN Signal transducer and activator of transcription 1-alpha/beta OS=Homo sapiens OX=9606 GN=STAT1 PE=1 SV=2	0.059185	0.36811	-0.638514	-0.182606	979	sp|P42224|STAT1_HUMAN Signal transducer and activator of transcription 1-alpha/beta OS=Homo sapiens OX=9606 GN=STAT1 PE=1 SV=2	0.347903	0.705175	0.370904	0.042723	0.042723	2905	None	0	FALSE	FALSE
1087	STAT3	960	sp|P40763|STAT3_HUMAN Signal transducer and activator of transcription 3 OS=Homo sapiens OX=9606 GN=STAT3 PE=1 SV=2	0.129901	0.480013	-0.612198	-0.126737	960	sp|P40763|STAT3_HUMAN Signal transducer and activator of transcription 3 OS=Homo sapiens OX=9606 GN=STAT3 PE=1 SV=2	0.348421	0.705175	-0.25117	-0.0256872	-0.0256872	2936	None	0	FALSE	FALSE
1088	STAT6	980	sp|P42226|STAT6_HUMAN Signal transducer and activator of transcription 6 OS=Homo sapiens OX=9606 GN=STAT6 PE=1 SV=1	0.895982	0.966264	-0.0503776	-0.000968491	980	sp|P42226|STAT6_HUMAN Signal transducer and activator of transcription 6 OS=Homo sapiens OX=9606 GN=STAT6 PE=1 SV=1	0.0189408	0.237104	1.02345	0.430225	0.430225	984	None	0	FALSE	FALSE
1089	STIM1	1540	sp|Q13586|STIM1_HUMAN Stromal interaction molecule 1 OS=Homo sapiens OX=9606 GN=STIM1 PE=1 SV=3	0.605585	0.8435	0.158132	0.0054949	1540	sp|Q13586|STIM1_HUMAN Stromal interaction molecule 1 OS=Homo sapiens OX=9606 GN=STIM1 PE=1 SV=3	0.922586	0.971464	-0.0760217	-0.000492373	-0.000492373	234	None	0	FALSE	FALSE
1090	STIP1	894	sp|P31948|STIP1_HUMAN Stress-induced-phosphoprotein 1 OS=Homo sapiens OX=9606 GN=STIP1 PE=1 SV=1	0.107326	0.456165	1.60237	0.330129	894	sp|P31948|STIP1_HUMAN Stress-induced-phosphoprotein 1 OS=Homo sapiens OX=9606 GN=STIP1 PE=1 SV=1	0.655927	0.884084	0.295506	0.0137504	0.0137504	1745	None	0	FALSE	FALSE
1091	STK11	1698	sp|Q15831|STK11_HUMAN Serine/threonine-protein kinase STK11 OS=Homo sapiens OX=9606 GN=STK11 PE=1 SV=1	0.2753	0.621432	-0.309887	-0.0431177	1698	sp|Q15831|STK11_HUMAN Serine/threonine-protein kinase STK11 OS=Homo sapiens OX=9606 GN=STK11 PE=1 SV=1	0.322461	0.685574	-2.84174	-0.333115	-0.333115	2689	None	0	FALSE	FALSE
1092	STK39	2785	sp|Q9UEW8|STK39_HUMAN STE20/SPS1-related proline-alanine-rich protein kinase OS=Homo sapiens OX=9606 GN=STK39 PE=1 SV=3	0.815288	0.939448	-0.0836637	-0.00244531	2785	sp|Q9UEW8|STK39_HUMAN STE20/SPS1-related proline-alanine-rich protein kinase OS=Homo sapiens OX=9606 GN=STK39 PE=1 SV=3	0.504562	0.806412	-0.498909	-0.0343265	-0.0343265	2326	None	0	FALSE	FALSE
1093	STMN1	690	sp|P16949|STMN1_HUMAN Stathmin OS=Homo sapiens OX=9606 GN=STMN1 PE=1 SV=3	0.120048	0.466608	2.96109	0.586704	690	sp|P16949|STMN1_HUMAN Stathmin OS=Homo sapiens OX=9606 GN=STMN1 PE=1 SV=3	0.661249	0.884084	-1.16318	-0.0493889	-0.0493889	1198	None	0	FALSE	FALSE
1094	STOM	824	sp|P27105|STOM_HUMAN Erythrocyte band 7 integral membrane protein OS=Homo sapiens OX=9606 GN=STOM PE=1 SV=3	0.904337	0.967628	0.102899	0.00057494	824	sp|P27105|STOM_HUMAN Erythrocyte band 7 integral membrane protein OS=Homo sapiens OX=9606 GN=STOM PE=1 SV=3	0.440141	0.761635	0.25602	0.023382	0.023382	2648	None	0	FALSE	FALSE
1095	STON2	2176	sp|Q8WXE9|STON2_HUMAN Stonin-2 OS=Homo sapiens OX=9606 GN=STON2 PE=1 SV=1	0.625675	0.852612	0.252902	0.00935164	2176	sp|Q8WXE9|STON2_HUMAN Stonin-2 OS=Homo sapiens OX=9606 GN=STON2 PE=1 SV=1	0.077987	0.414646	0.801847	0.217804	0.217804	784	None	0	FALSE	FALSE
1096	STRAP	2959	sp|Q9Y3F4|STRAP_HUMAN Serine-threonine kinase receptor-associated protein OS=Homo sapiens OX=9606 GN=STRAP PE=1 SV=1	0.908593	0.967628	0.060265	0.000160535	2959	sp|Q9Y3F4|STRAP_HUMAN Serine-threonine kinase receptor-associated protein OS=Homo sapiens OX=9606 GN=STRAP PE=1 SV=1	0.160538	0.539039	-0.261581	-0.0465503	-0.0465503	1833	None	0	FALSE	FALSE
1097	STRN	196	sp|O43815|STRN_HUMAN Striatin OS=Homo sapiens OX=9606 GN=STRN PE=1 SV=4	0.636819	0.857136	-0.382301	-0.0181837	196	sp|O43815|STRN_HUMAN Striatin OS=Homo sapiens OX=9606 GN=STRN PE=1 SV=4	0.888599	0.961824	0.0913692	0.00133856	0.00133856	170	None	0	FALSE	FALSE
1098	STRN3	1484	sp|Q13033|STRN3_HUMAN Striatin-3 OS=Homo sapiens OX=9606 GN=STRN3 PE=1 SV=3	0.54577	0.809094	0.309763	0.0153418	1484	sp|Q13033|STRN3_HUMAN Striatin-3 OS=Homo sapiens OX=9606 GN=STRN3 PE=1 SV=3	0.221444	0.602563	0.684084	0.110205	0.110205	2387	None	0	FALSE	FALSE
1099	STRN4	2648	sp|Q9NRL3|STRN4_HUMAN Striatin-4 OS=Homo sapiens OX=9606 GN=STRN4 PE=1 SV=2	0.450706	0.749827	-0.538054	-0.0438833	2648	sp|Q9NRL3|STRN4_HUMAN Striatin-4 OS=Homo sapiens OX=9606 GN=STRN4 PE=1 SV=2	0.349794	0.705175	0.574784	0.0648213	0.0648213	2952	None	0	FALSE	FALSE
1100	STX12	2006	sp|Q86Y82|STX12_HUMAN Syntaxin-12 OS=Homo sapiens OX=9606 GN=STX12 PE=1 SV=1	0.935581	0.977342	0.0956671	0.000335067	2006	sp|Q86Y82|STX12_HUMAN Syntaxin-12 OS=Homo sapiens OX=9606 GN=STX12 PE=1 SV=1	0.505246	0.806528	0.43195	0.0319682	0.0319682	2288	None	0	FALSE	FALSE
1103	STX1A	1718	sp|Q16623|STX1A_HUMAN Syntaxin-1A OS=Homo sapiens OX=9606 GN=STX1A PE=1 SV=1	0.00388338	0.18539	1.36032	0.693666	1718	sp|Q16623|STX1A_HUMAN Syntaxin-1A OS=Homo sapiens OX=9606 GN=STX1A PE=1 SV=1	0.868166	0.954984	-0.183619	-0.00244907	-0.00244907	273	CTX	0	FALSE	FALSE
1104	STX1B	1248	sp|P61266|STX1B_HUMAN Syntaxin-1B OS=Homo sapiens OX=9606 GN=STX1B PE=1 SV=1	0.0541323	0.360462	0.875758	0.230416	1248	sp|P61266|STX1B_HUMAN Syntaxin-1B OS=Homo sapiens OX=9606 GN=STX1B PE=1 SV=1	0.04985	0.357949	-0.960788	-0.294816	-0.294816	616	None	0	FALSE	FALSE
1105	STX4	1466	sp|Q12846|STX4_HUMAN Syntaxin-4 OS=Homo sapiens OX=9606 GN=STX4 PE=1 SV=2	0.068913	0.392544	-0.942275	-0.24983	1466	sp|Q12846|STX4_HUMAN Syntaxin-4 OS=Homo sapiens OX=9606 GN=STX4 PE=1 SV=2	0.371406	0.714795	0.301539	0.0329181	0.0329181	2860	None	0	FALSE	FALSE
1106	STX5	1502	sp|Q13190|STX5_HUMAN Syntaxin-5 OS=Homo sapiens OX=9606 GN=STX5 PE=1 SV=2	0.105207	0.456165	-1.36373	-0.300315	1502	sp|Q13190|STX5_HUMAN Syntaxin-5 OS=Homo sapiens OX=9606 GN=STX5 PE=1 SV=2	0.480525	0.793408	-0.435139	-0.0319055	-0.0319055	2361	None	0	FALSE	FALSE
1107	STX7	139	sp|O15400|STX7_HUMAN Syntaxin-7 OS=Homo sapiens OX=9606 GN=STX7 PE=1 SV=4	0.322992	0.652789	0.494402	0.0484199	139	sp|O15400|STX7_HUMAN Syntaxin-7 OS=Homo sapiens OX=9606 GN=STX7 PE=1 SV=4	0.57971	0.852176	0.459686	0.0271064	0.0271064	1878	None	0	FALSE	FALSE
1108	SUGP2	2029	sp|Q8IX01|SUGP2_HUMAN SURP and G-patch domain-containing protein 2 OS=Homo sapiens OX=9606 GN=SUGP2 PE=1 SV=2	0.610758	0.845815	0.517709	0.0222145	2029	sp|Q8IX01|SUGP2_HUMAN SURP and G-patch domain-containing protein 2 OS=Homo sapiens OX=9606 GN=SUGP2 PE=1 SV=2	0.602219	0.86198	0.49198	0.0269194	0.0269194	1367	None	0	FALSE	FALSE
1109	SUMF2	2096	sp|Q8NBJ7|SUMF2_HUMAN Inactive C-alpha-formylglycine-generating enzyme 2 OS=Homo sapiens OX=9606 GN=SUMF2 PE=1 SV=2	0.701943	0.884316	-0.267819	-0.0104182	2096	sp|Q8NBJ7|SUMF2_HUMAN Inactive C-alpha-formylglycine-generating enzyme 2 OS=Homo sapiens OX=9606 GN=SUMF2 PE=1 SV=2	0.6332	0.876272	-0.451471	-0.0206718	-0.0206718	1886	None	0	FALSE	FALSE
1110	SUN2	2795	sp|Q9UH99|SUN2_HUMAN SUN domain-containing protein 2 OS=Homo sapiens OX=9606 GN=SUN2 PE=1 SV=3	0.829913	0.944855	-0.105805	-0.00262387	2795	sp|Q9UH99|SUN2_HUMAN SUN domain-containing protein 2 OS=Homo sapiens OX=9606 GN=SUN2 PE=1 SV=3	0.00354417	0.124702	1.8791	1.11515	1.11515	504	SPC	0	FALSE	FALSE
1111	SURF4	133	sp|O15260|SURF4_HUMAN Surfeit locus protein 4 OS=Homo sapiens OX=9606 GN=SURF4 PE=1 SV=3	0.435275	0.738319	0.814832	0.0609123	133	sp|O15260|SURF4_HUMAN Surfeit locus protein 4 OS=Homo sapiens OX=9606 GN=SURF4 PE=1 SV=3	0.13121	0.500428	0.957814	0.206398	0.206398	2113	None	0	FALSE	FALSE
1112	SUSD2	2791	sp|Q9UGT4|SUSD2_HUMAN Sushi domain-containing protein 2 OS=Homo sapiens OX=9606 GN=SUSD2 PE=1 SV=1	0.918233	0.970456	-0.0143438	-0.000460691	2791	sp|Q9UGT4|SUSD2_HUMAN Sushi domain-containing protein 2 OS=Homo sapiens OX=9606 GN=SUSD2 PE=1 SV=1	0.00220466	0.106144	2.63024	1.6878	1.6878	323	SPC	0	FALSE	FALSE
1113	SV2A	1927	sp|Q7L0J3|SV2A_HUMAN Synaptic vesicle glycoprotein 2A OS=Homo sapiens OX=9606 GN=SV2A PE=1 SV=1	0.280726	0.625862	0.407608	0.0439725	1927	sp|Q7L0J3|SV2A_HUMAN Synaptic vesicle glycoprotein 2A OS=Homo sapiens OX=9606 GN=SV2A PE=1 SV=1	0.919095	0.971464	-0.178166	-0.00141357	-0.00141357	149	None	0	FALSE	FALSE
1114	SV2B	1928	sp|Q7L1I2|SV2B_HUMAN Synaptic vesicle glycoprotein 2B OS=Homo sapiens OX=9606 GN=SV2B PE=1 SV=1	0.00466623	0.186847	2.00421	0.998452	1928	sp|Q7L1I2|SV2B_HUMAN Synaptic vesicle glycoprotein 2B OS=Homo sapiens OX=9606 GN=SV2B PE=1 SV=1	0.731287	0.917667	0.385961	0.0131542	0.0131542	920	CTX	0	FALSE	FALSE
1115	SVIP	2120	sp|Q8NHG7|SVIP_HUMAN Small VCP/p97-interacting protein OS=Homo sapiens OX=9606 GN=SVIP PE=1 SV=1	0.440939	0.7412	0.778683	0.0571583	2120	sp|Q8NHG7|SVIP_HUMAN Small VCP/p97-interacting protein OS=Homo sapiens OX=9606 GN=SVIP PE=1 SV=1	0.669712	0.884084	0.622267	0.0267239	0.0267239	789	None	0	FALSE	FALSE
1116	SYAP1	2251	sp|Q96A49|SYAP1_HUMAN Synapse-associated protein 1 OS=Homo sapiens OX=9606 GN=SYAP1 PE=1 SV=1	0.521306	0.796872	-0.465232	-0.0313716	2251	sp|Q96A49|SYAP1_HUMAN Synapse-associated protein 1 OS=Homo sapiens OX=9606 GN=SYAP1 PE=1 SV=1	0.996866	0.999545	-0.0105155	2.24635e-06	2.24635e-06	33	None	0	FALSE	FALSE
1117	SYBU	2696	sp|Q9NX95|SYBU_HUMAN Syntabulin OS=Homo sapiens OX=9606 GN=SYBU PE=1 SV=2	0.252882	0.606393	-0.648858	-0.0901513	2696	sp|Q9NX95|SYBU_HUMAN Syntabulin OS=Homo sapiens OX=9606 GN=SYBU PE=1 SV=2	0.322919	0.685831	-0.667395	-0.0765685	-0.0765685	2748	None	0	FALSE	FALSE
1118	SYK	1002	sp|P43405|KSYK_HUMAN Tyrosine-protein kinase SYK OS=Homo sapiens OX=9606 GN=SYK PE=1 SV=1	0.17802	0.532043	-1.13436	-0.192629	1638	sp|Q15046|SYK_HUMAN Lysine--tRNA ligase OS=Homo sapiens OX=9606 GN=KARS1 PE=1 SV=3	0.26487	0.644349	-0.575926	-0.077328	-0.077328	2320	None	0	FALSE	FALSE
1119	SYN1	696	sp|P17600|SYN1_HUMAN Synapsin-1 OS=Homo sapiens OX=9606 GN=SYN1 PE=1 SV=3	0.726922	0.897211	-0.0786862	-0.00366848	696	sp|P17600|SYN1_HUMAN Synapsin-1 OS=Homo sapiens OX=9606 GN=SYN1 PE=1 SV=3	0.229267	0.611384	-0.331657	-0.0482376	-0.0482376	2193	None	0	FALSE	FALSE
1120	SYN2	2210	sp|Q92777|SYN2_HUMAN Synapsin-2 OS=Homo sapiens OX=9606 GN=SYN2 PE=2 SV=4	0.930767	0.976029	0.00620596	-0.000247652	2210	sp|Q92777|SYN2_HUMAN Synapsin-2 OS=Homo sapiens OX=9606 GN=SYN2 PE=2 SV=4	0.0034146	0.124702	-1.23943	-0.723315	-0.723315	697	SPC	0	FALSE	FALSE
1121	SYN3	107	sp|O14994|SYN3_HUMAN Synapsin-3 OS=Homo sapiens OX=9606 GN=SYN3 PE=1 SV=2	0.352578	0.671566	0.350067	0.0303958	107	sp|O14994|SYN3_HUMAN Synapsin-3 OS=Homo sapiens OX=9606 GN=SYN3 PE=1 SV=2	0.138916	0.513199	-0.964052	-0.19473	-0.19473	1546	None	0	FALSE	FALSE
1122	SYNE1	2114	sp|Q8NF91|SYNE1_HUMAN Nesprin-1 OS=Homo sapiens OX=9606 GN=SYNE1 PE=1 SV=4	0.180411	0.532416	0.609915	0.0921314	2114	sp|Q8NF91|SYNE1_HUMAN Nesprin-1 OS=Homo sapiens OX=9606 GN=SYNE1 PE=1 SV=4	0.75443	0.927501	-0.111741	-0.0027709	-0.0027709	491	None	0	FALSE	FALSE
1123	SYNJ1	166	sp|O43426|SYNJ1_HUMAN Synaptojanin-1 OS=Homo sapiens OX=9606 GN=SYNJ1 PE=1 SV=2	0.154127	0.507358	-0.710903	-0.133622	166	sp|O43426|SYNJ1_HUMAN Synaptojanin-1 OS=Homo sapiens OX=9606 GN=SYNJ1 PE=1 SV=2	0.152806	0.531615	-0.912498	-0.175236	-0.175236	1559	None	0	FALSE	FALSE
1124	SYNM	113	sp|O15061|SYNEM_HUMAN Synemin OS=Homo sapiens OX=9606 GN=SYNM PE=1 SV=2	0.542429	0.809094	0.317023	0.0159185	2305	sp|Q96I59|SYNM_HUMAN Probable asparagine--tRNA ligase, mitochondrial OS=Homo sapiens OX=9606 GN=NARS2 PE=1 SV=3	0.169795	0.550027	-0.806152	-0.145751	-0.145751	1948	None	0	FALSE	FALSE
1125	SYNPO	2070	sp|Q8N3V7|SYNPO_HUMAN Synaptopodin OS=Homo sapiens OX=9606 GN=SYNPO PE=1 SV=2	0.0159149	0.273604	1.50614	0.574657	2070	sp|Q8N3V7|SYNPO_HUMAN Synaptopodin OS=Homo sapiens OX=9606 GN=SYNPO PE=1 SV=2	0.0843483	0.427333	-1.55582	-0.396446	-0.396446	842	None	0	FALSE	FALSE
1126	SYNPR	2134	sp|Q8TBG9|SYNPR_HUMAN Synaptoporin OS=Homo sapiens OX=9606 GN=SYNPR PE=1 SV=1	0.26229	0.612415	1.32894	0.163253	2134	sp|Q8TBG9|SYNPR_HUMAN Synaptoporin OS=Homo sapiens OX=9606 GN=SYNPR PE=1 SV=1	0.892102	0.961824	-0.230629	-0.00253727	-0.00253727	657	None	0	FALSE	FALSE
1127	SYT1	749	sp|P21579|SYT1_HUMAN Synaptotagmin-1 OS=Homo sapiens OX=9606 GN=SYT1 PE=1 SV=1	0.0365669	0.331678	1.30097	0.394824	749	sp|P21579|SYT1_HUMAN Synaptotagmin-1 OS=Homo sapiens OX=9606 GN=SYT1 PE=1 SV=1	0.248924	0.631299	-1.64341	-0.235639	-0.235639	2530	None	0	FALSE	FALSE
1128	SYT2	2090	sp|Q8N9I0|SYT2_HUMAN Synaptotagmin-2 OS=Homo sapiens OX=9606 GN=SYT2 PE=1 SV=2	0.712371	0.890537	0.439408	0.0127623	2090	sp|Q8N9I0|SYT2_HUMAN Synaptotagmin-2 OS=Homo sapiens OX=9606 GN=SYT2 PE=1 SV=2	0.0104364	0.188804	-2.05587	-0.969218	-0.969218	493	None	0	FALSE	FALSE
1129	SYT7	177	sp|O43581|SYT7_HUMAN Synaptotagmin-7 OS=Homo sapiens OX=9606 GN=SYT7 PE=1 SV=3	0.822373	0.941294	-0.147735	-0.00352992	177	sp|O43581|SYT7_HUMAN Synaptotagmin-7 OS=Homo sapiens OX=9606 GN=SYT7 PE=1 SV=3	0.780602	0.934185	0.457341	0.0122536	0.0122536	472	None	0	FALSE	FALSE
1130	TAB1	1689	sp|Q15750|TAB1_HUMAN TGF-beta-activated kinase 1 and MAP3K7-binding protein 1 OS=Homo sapiens OX=9606 GN=TAB1 PE=1 SV=1	0.547005	0.809094	-0.455735	-0.0285108	1689	sp|Q15750|TAB1_HUMAN TGF-beta-activated kinase 1 and MAP3K7-binding protein 1 OS=Homo sapiens OX=9606 GN=TAB1 PE=1 SV=1	0.194857	0.584572	-1.86295	-0.314551	-0.314551	2270	None	0	FALSE	FALSE
1131	TACO1	2433	sp|Q9BSH4|TACO1_HUMAN Translational activator of cytochrome c oxidase 1 OS=Homo sapiens OX=9606 GN=TACO1 PE=1 SV=1	0.630727	0.852978	-0.337228	-0.016601	2433	sp|Q9BSH4|TACO1_HUMAN Translational activator of cytochrome c oxidase 1 OS=Homo sapiens OX=9606 GN=TACO1 PE=1 SV=1	0.922369	0.971464	-0.137378	-0.00101052	-0.00101052	651	None	0	FALSE	FALSE
1132	TANC2	2605	sp|Q9HCD6|TANC2_HUMAN Protein TANC2 OS=Homo sapiens OX=9606 GN=TANC2 PE=1 SV=3	0.519521	0.795689	0.28001	0.0147428	2605	sp|Q9HCD6|TANC2_HUMAN Protein TANC2 OS=Homo sapiens OX=9606 GN=TANC2 PE=1 SV=3	0.0692398	0.399769	1.28269	0.361762	0.361762	591	None	0	FALSE	FALSE
1133	TAOK1	1939	sp|Q7L7X3|TAOK1_HUMAN Serine/threonine-protein kinase TAO1 OS=Homo sapiens OX=9606 GN=TAOK1 PE=1 SV=1	0.159767	0.514767	-1.27225	-0.228686	1939	sp|Q7L7X3|TAOK1_HUMAN Serine/threonine-protein kinase TAO1 OS=Homo sapiens OX=9606 GN=TAOK1 PE=1 SV=1	0.684737	0.892161	-0.415797	-0.0157241	-0.0157241	1099	None	0	FALSE	FALSE
1134	TBCB	2371	sp|Q99426|TBCB_HUMAN Tubulin-folding cofactor B OS=Homo sapiens OX=9606 GN=TBCB PE=1 SV=2	0.00417425	0.18539	-1.30101	-0.698092	2371	sp|Q99426|TBCB_HUMAN Tubulin-folding cofactor B OS=Homo sapiens OX=9606 GN=TBCB PE=1 SV=2	0.869407	0.955002	-0.127795	-0.00161021	-0.00161021	642	CTX	0	FALSE	FALSE
1135	TBCD	2447	sp|Q9BTW9|TBCD_HUMAN Tubulin-specific chaperone D OS=Homo sapiens OX=9606 GN=TBCD PE=1 SV=2	0.0249181	0.30405	-0.803889	-0.296386	2447	sp|Q9BTW9|TBCD_HUMAN Tubulin-specific chaperone D OS=Homo sapiens OX=9606 GN=TBCD PE=1 SV=2	0.376454	0.718386	-0.231179	-0.0217666	-0.0217666	2842	None	0	FALSE	FALSE
1136	TBCE	1696	sp|Q15813|TBCE_HUMAN Tubulin-specific chaperone E OS=Homo sapiens OX=9606 GN=TBCE PE=1 SV=1	0.466517	0.758844	1.75758	0.124001	1696	sp|Q15813|TBCE_HUMAN Tubulin-specific chaperone E OS=Homo sapiens OX=9606 GN=TBCE PE=1 SV=1	0.835555	0.948618	-0.135025	-0.00220254	-0.00220254	248	None	0	FALSE	FALSE
1137	TBCEL	1793	sp|Q5QJ74|TBCEL_HUMAN Tubulin-specific chaperone cofactor E-like protein OS=Homo sapiens OX=9606 GN=TBCEL PE=1 SV=2	0.681782	0.876576	-0.196911	-0.00870034	1793	sp|Q5QJ74|TBCEL_HUMAN Tubulin-specific chaperone cofactor E-like protein OS=Homo sapiens OX=9606 GN=TBCEL PE=1 SV=2	0.770769	0.931861	-0.17768	-0.00434936	-0.00434936	1553	None	0	FALSE	FALSE
1138	TBK1	2798	sp|Q9UHD2|TBK1_HUMAN Serine/threonine-protein kinase TBK1 OS=Homo sapiens OX=9606 GN=TBK1 PE=1 SV=1	0.321439	0.652789	-0.528378	-0.0614541	2798	sp|Q9UHD2|TBK1_HUMAN Serine/threonine-protein kinase TBK1 OS=Homo sapiens OX=9606 GN=TBK1 PE=1 SV=1	0.612599	0.866639	0.256527	0.0139881	0.0139881	1674	None	0	TRUE	TRUE
1139	TBL2	2987	sp|Q9Y4P3|TBL2_HUMAN Transducin beta-like protein 2 OS=Homo sapiens OX=9606 GN=TBL2 PE=1 SV=1	0.897327	0.966264	-0.01332	-0.00057455	2987	sp|Q9Y4P3|TBL2_HUMAN Transducin beta-like protein 2 OS=Homo sapiens OX=9606 GN=TBL2 PE=1 SV=1	0.403868	0.740587	-0.400972	-0.0362432	-0.0362432	2765	None	0	FALSE	FALSE
1140	TCF25	2414	sp|Q9BQ70|TCF25_HUMAN Transcription factor 25 OS=Homo sapiens OX=9606 GN=TCF25 PE=1 SV=1	0.102994	0.45431	-1.5432	-0.341836	2414	sp|Q9BQ70|TCF25_HUMAN Transcription factor 25 OS=Homo sapiens OX=9606 GN=TCF25 PE=1 SV=1	0.099536	0.455062	2.21046	0.535662	0.535662	666	None	0	FALSE	FALSE
1141	TDRKH	2943	sp|Q9Y2W6|TDRKH_HUMAN Tudor and KH domain-containing protein OS=Homo sapiens OX=9606 GN=TDRKH PE=1 SV=2	0.174851	0.532043	1.25476	0.200453	2943	sp|Q9Y2W6|TDRKH_HUMAN Tudor and KH domain-containing protein OS=Homo sapiens OX=9606 GN=TDRKH PE=1 SV=2	0.890104	0.961824	0.140995	0.00192143	0.00192143	477	None	0	FALSE	FALSE
1142	TECR	2707	sp|Q9NZ01|TECR_HUMAN Very-long-chain enoyl-CoA reductase OS=Homo sapiens OX=9606 GN=TECR PE=1 SV=1	0.315255	0.650995	0.463391	0.0460638	2707	sp|Q9NZ01|TECR_HUMAN Very-long-chain enoyl-CoA reductase OS=Homo sapiens OX=9606 GN=TECR PE=1 SV=1	0.164413	0.545677	0.564309	0.109439	0.109439	1760	None	0	FALSE	FALSE
1143	TEX2	2021	sp|Q8IWB9|TEX2_HUMAN Testis-expressed protein 2 OS=Homo sapiens OX=9606 GN=TEX2 PE=1 SV=2	0.500322	0.779882	0.660102	0.0405517	2021	sp|Q8IWB9|TEX2_HUMAN Testis-expressed protein 2 OS=Homo sapiens OX=9606 GN=TEX2 PE=1 SV=2	0.385303	0.725176	1.14586	0.115614	0.115614	2814	None	0	FALSE	FALSE
1145	TFAM	1368	sp|Q00059|TFAM_HUMAN Transcription factor A, mitochondrial OS=Homo sapiens OX=9606 GN=TFAM PE=1 SV=1	0.0537311	0.360462	2.88549	0.788231	1368	sp|Q00059|TFAM_HUMAN Transcription factor A, mitochondrial OS=Homo sapiens OX=9606 GN=TFAM PE=1 SV=1	0.083095	0.424723	-1.4571	-0.373251	-0.373251	1318	None	0	FALSE	FALSE
1146	TFCP2	1464	sp|Q12800|TFCP2_HUMAN Alpha-globin transcription factor CP2 OS=Homo sapiens OX=9606 GN=TFCP2 PE=1 SV=2	0.702047	0.884316	-0.303091	-0.0115971	1464	sp|Q12800|TFCP2_HUMAN Alpha-globin transcription factor CP2 OS=Homo sapiens OX=9606 GN=TFCP2 PE=1 SV=2	0.41827	0.748113	-0.613608	-0.054157	-0.054157	2695	None	0	FALSE	FALSE
1147	TGM2	758	sp|P21980|TGM2_HUMAN Protein-glutamine gamma-glutamyltransferase 2 OS=Homo sapiens OX=9606 GN=TGM2 PE=1 SV=2	0.10973	0.456339	-0.812416	-0.179172	758	sp|P21980|TGM2_HUMAN Protein-glutamine gamma-glutamyltransferase 2 OS=Homo sapiens OX=9606 GN=TGM2 PE=1 SV=2	0.810882	0.945501	0.124597	0.00310173	0.00310173	947	None	0	FALSE	FALSE
1149	THY1	463	sp|P04216|THY1_HUMAN Thy-1 membrane glycoprotein OS=Homo sapiens OX=9606 GN=THY1 PE=1 SV=2	0.44863	0.749616	-0.237546	-0.0212951	463	sp|P04216|THY1_HUMAN Thy-1 membrane glycoprotein OS=Homo sapiens OX=9606 GN=THY1 PE=1 SV=2	0.712167	0.906741	0.102613	0.00424472	0.00424472	1669	None	0	FALSE	FALSE
1150	TIGAR	2628	sp|Q9NQ88|TIGAR_HUMAN Fructose-2,6-bisphosphatase TIGAR OS=Homo sapiens OX=9606 GN=TIGAR PE=1 SV=1	0.106732	0.456165	-1.29315	-0.28342	2628	sp|Q9NQ88|TIGAR_HUMAN Fructose-2,6-bisphosphatase TIGAR OS=Homo sapiens OX=9606 GN=TIGAR PE=1 SV=1	0.0856234	0.429556	-1.05077	-0.264682	-0.264682	1516	None	0	FALSE	FALSE
1151	TIPRL	299	sp|O75663|TIPRL_HUMAN TIP41-like protein OS=Homo sapiens OX=9606 GN=TIPRL PE=1 SV=2	0.38342	0.697617	-0.613086	-0.0596074	299	sp|O75663|TIPRL_HUMAN TIP41-like protein OS=Homo sapiens OX=9606 GN=TIPRL PE=1 SV=2	0.825598	0.946117	-0.188864	-0.00342478	-0.00342478	719	None	0	FALSE	FALSE
1152	TKT	850	sp|P29401|TKT_HUMAN Transketolase OS=Homo sapiens OX=9606 GN=TKT PE=1 SV=3	0.132129	0.482852	-0.783092	-0.158482	850	sp|P29401|TKT_HUMAN Transketolase OS=Homo sapiens OX=9606 GN=TKT PE=1 SV=3	0.951288	0.980523	-0.00184988	8.08373e-05	8.08373e-05	286	None	0	FALSE	FALSE
1153	TLN1	2971	sp|Q9Y490|TLN1_HUMAN Talin-1 OS=Homo sapiens OX=9606 GN=TLN1 PE=1 SV=3	0.649729	0.862212	-0.187448	-0.00940715	2971	sp|Q9Y490|TLN1_HUMAN Talin-1 OS=Homo sapiens OX=9606 GN=TLN1 PE=1 SV=3	0.738366	0.920702	0.0747159	0.00291115	0.00291115	1392	None	0	FALSE	FALSE
1154	TLN2	2980	sp|Q9Y4G6|TLN2_HUMAN Talin-2 OS=Homo sapiens OX=9606 GN=TLN2 PE=1 SV=4	0.64206	0.859256	-0.145594	-0.0079076	2980	sp|Q9Y4G6|TLN2_HUMAN Talin-2 OS=Homo sapiens OX=9606 GN=TLN2 PE=1 SV=4	0.725129	0.914453	-0.132637	-0.00386031	-0.00386031	1014	None	0	FALSE	FALSE
1155	TMED8	1892	sp|Q6PL24|TMED8_HUMAN Protein TMED8 OS=Homo sapiens OX=9606 GN=TMED8 PE=1 SV=1	0.777308	0.920632	0.739653	0.0166524	1892	sp|Q6PL24|TMED8_HUMAN Protein TMED8 OS=Homo sapiens OX=9606 GN=TMED8 PE=1 SV=1	0.349085	0.705175	0.851267	0.09527	0.09527	2948	None	0	FALSE	FALSE
1156	TMOD1	843	sp|P28289|TMOD1_HUMAN Tropomodulin-1 OS=Homo sapiens OX=9606 GN=TMOD1 PE=1 SV=1	0.08908	0.43153	0.860553	0.187575	843	sp|P28289|TMOD1_HUMAN Tropomodulin-1 OS=Homo sapiens OX=9606 GN=TMOD1 PE=1 SV=1	0.122972	0.490015	0.570983	0.128502	0.128502	1597	None	0	FALSE	FALSE
1157	TMOD2	2724	sp|Q9NZR1|TMOD2_HUMAN Tropomodulin-2 OS=Homo sapiens OX=9606 GN=TMOD2 PE=1 SV=1	0.263366	0.613979	0.446803	0.0511411	2724	sp|Q9NZR1|TMOD2_HUMAN Tropomodulin-2 OS=Homo sapiens OX=9606 GN=TMOD2 PE=1 SV=1	0.595155	0.860309	-0.177316	-0.00864892	-0.00864892	1611	None	0	FALSE	FALSE
1158	TMX4	2533	sp|Q9H1E5|TMX4_HUMAN Thioredoxin-related transmembrane protein 4 OS=Homo sapiens OX=9606 GN=TMX4 PE=1 SV=1	0.224258	0.577396	-0.772748	-0.115592	2533	sp|Q9H1E5|TMX4_HUMAN Thioredoxin-related transmembrane protein 4 OS=Homo sapiens OX=9606 GN=TMX4 PE=1 SV=1	0.0110116	0.196027	-1.62058	-0.753292	-0.753292	988	None	0	FALSE	FALSE
1159	TNIK	2831	sp|Q9UKE5|TNIK_HUMAN TRAF2 and NCK-interacting protein kinase OS=Homo sapiens OX=9606 GN=TNIK PE=1 SV=1	0.848776	0.951976	0.234062	0.00297688	2831	sp|Q9UKE5|TNIK_HUMAN TRAF2 and NCK-interacting protein kinase OS=Homo sapiens OX=9606 GN=TNIK PE=1 SV=1	0.358068	0.707316	0.596046	0.0656542	0.0656542	2942	None	0	FALSE	FALSE
1161	TNPO2	86	sp|O14787|TNPO2_HUMAN Transportin-2 OS=Homo sapiens OX=9606 GN=TNPO2 PE=1 SV=3	0.56168	0.816654	0.323325	0.0153556	86	sp|O14787|TNPO2_HUMAN Transportin-2 OS=Homo sapiens OX=9606 GN=TNPO2 PE=1 SV=3	0.22275	0.602869	-0.699325	-0.10672	-0.10672	2142	None	0	FALSE	FALSE
1162	TNPO3	2999	sp|Q9Y5L0|TNPO3_HUMAN Transportin-3 OS=Homo sapiens OX=9606 GN=TNPO3 PE=1 SV=3	0.544009	0.809094	-0.393784	-0.0251938	2999	sp|Q9Y5L0|TNPO3_HUMAN Transportin-3 OS=Homo sapiens OX=9606 GN=TNPO3 PE=1 SV=3	0.698829	0.900157	0.121334	0.00518026	0.00518026	1381	None	0	FALSE	FALSE
1163	TOM1	236	sp|O60784|TOM1_HUMAN Target of Myb protein 1 OS=Homo sapiens OX=9606 GN=TOM1 PE=1 SV=2	0.0467112	0.352552	-0.9883	-0.299521	236	sp|O60784|TOM1_HUMAN Target of Myb protein 1 OS=Homo sapiens OX=9606 GN=TOM1 PE=1 SV=2	0.177682	0.55675	-0.989115	-0.174962	-0.174962	1680	None	0	FALSE	FALSE
1164	TPD52	1195	sp|P55327|TPD52_HUMAN Tumor protein D52 OS=Homo sapiens OX=9606 GN=TPD52 PE=1 SV=2	0.18706	0.542493	0.528714	0.0772758	1195	sp|P55327|TPD52_HUMAN Tumor protein D52 OS=Homo sapiens OX=9606 GN=TPD52 PE=1 SV=2	0.118181	0.482806	1.26268	0.284873	0.284873	1292	None	0	FALSE	FALSE
1165	TPH2	2026	sp|Q8IWU9|TPH2_HUMAN Tryptophan 5-hydroxylase 2 OS=Homo sapiens OX=9606 GN=TPH2 PE=1 SV=1	0.167416	0.523196	-2.9138	-0.501081	2026	sp|Q8IWU9|TPH2_HUMAN Tryptophan 5-hydroxylase 2 OS=Homo sapiens OX=9606 GN=TPH2 PE=1 SV=1	0.590477	0.859135	0.715835	0.0402544	0.0402544	2135	None	0	FALSE	FALSE
1166	TPM1	555	sp|P09493|TPM1_HUMAN Tropomyosin alpha-1 chain OS=Homo sapiens OX=9606 GN=TPM1 PE=1 SV=2	0.0352261	0.330272	1.12738	0.344202	555	sp|P09493|TPM1_HUMAN Tropomyosin alpha-1 chain OS=Homo sapiens OX=9606 GN=TPM1 PE=1 SV=2	0.933671	0.972777	0.0465829	0.000457498	0.000457498	89	None	0	FALSE	FALSE
1167	TPM3	501	sp|P06753|TPM3_HUMAN Tropomyosin alpha-3 chain OS=Homo sapiens OX=9606 GN=TPM3 PE=1 SV=2	0.166704	0.522617	0.670029	0.106595	501	sp|P06753|TPM3_HUMAN Tropomyosin alpha-3 chain OS=Homo sapiens OX=9606 GN=TPM3 PE=1 SV=2	0.204724	0.590538	0.56699	0.0965902	0.0965902	1793	None	0	FALSE	FALSE
1168	TPM4	1327	sp|P67936|TPM4_HUMAN Tropomyosin alpha-4 chain OS=Homo sapiens OX=9606 GN=TPM4 PE=1 SV=3	0.0114735	0.252306	1.11074	0.452547	1327	sp|P67936|TPM4_HUMAN Tropomyosin alpha-4 chain OS=Homo sapiens OX=9606 GN=TPM4 PE=1 SV=3	0.055697	0.371958	0.858025	0.263449	0.263449	1401	None	0	FALSE	FALSE
1169	TPP1	83	sp|O14773|TPP1_HUMAN Tripeptidyl-peptidase 1 OS=Homo sapiens OX=9606 GN=TPP1 PE=1 SV=2	0.0457805	0.351406	0.868632	0.241572	83	sp|O14773|TPP1_HUMAN Tripeptidyl-peptidase 1 OS=Homo sapiens OX=9606 GN=TPP1 PE=1 SV=2	0.0409635	0.336235	0.737199	0.251247	0.251247	1149	None	0	FALSE	FALSE
1170	TPPP	332	sp|O94811|TPPP_HUMAN Tubulin polymerization-promoting protein OS=Homo sapiens OX=9606 GN=TPPP PE=1 SV=1	0.849538	0.951976	-0.0880646	-0.00202061	332	sp|O94811|TPPP_HUMAN Tubulin polymerization-promoting protein OS=Homo sapiens OX=9606 GN=TPPP PE=1 SV=1	0.0508918	0.357949	-0.996104	-0.303742	-0.303742	577	None	0	FALSE	FALSE
1171	TPPP3	2464	sp|Q9BW30|TPPP3_HUMAN Tubulin polymerization-promoting protein family member 3 OS=Homo sapiens OX=9606 GN=TPPP3 PE=1 SV=1	0.228177	0.581737	1.1543	0.155778	2464	sp|Q9BW30|TPPP3_HUMAN Tubulin polymerization-promoting protein family member 3 OS=Homo sapiens OX=9606 GN=TPPP3 PE=1 SV=1	0.0776984	0.414646	0.729145	0.198764	0.198764	773	None	0	FALSE	FALSE
1172	TRADD	1682	sp|Q15628|TRADD_HUMAN Tumor necrosis factor receptor type 1-associated DEATH domain protein OS=Homo sapiens OX=9606 GN=TRADD PE=1 SV=2	0.382212	0.697617	-0.474183	-0.0471347	1682	sp|Q15628|TRADD_HUMAN Tumor necrosis factor receptor type 1-associated DEATH domain protein OS=Homo sapiens OX=9606 GN=TRADD PE=1 SV=2	0.554089	0.835929	0.217861	0.0144744	0.0144744	1892	None	0	FALSE	FALSE
1173	TRAF2	1477	sp|Q12933|TRAF2_HUMAN TNF receptor-associated factor 2 OS=Homo sapiens OX=9606 GN=TRAF2 PE=1 SV=2	0.163848	0.519952	-1.07706	-0.192059	1477	sp|Q12933|TRAF2_HUMAN TNF receptor-associated factor 2 OS=Homo sapiens OX=9606 GN=TRAF2 PE=1 SV=2	0.631242	0.875941	0.398086	0.0199192	0.0199192	1813	None	0	FALSE	FALSE
1174	TRAF3	1491	sp|Q13114|TRAF3_HUMAN TNF receptor-associated factor 3 OS=Homo sapiens OX=9606 GN=TRAF3 PE=1 SV=2	0.978316	0.992642	0.0225909	-4.16087e-05	1491	sp|Q13114|TRAF3_HUMAN TNF receptor-associated factor 3 OS=Homo sapiens OX=9606 GN=TRAF3 PE=1 SV=2	0.828656	0.946266	-0.190843	-0.00339746	-0.00339746	532	None	0	FALSE	FALSE
1175	TRAP1	1476	sp|Q12931|TRAP1_HUMAN Heat shock protein 75 kDa, mitochondrial OS=Homo sapiens OX=9606 GN=TRAP1 PE=1 SV=3	3.08168e-05	0.0465179	-1.60458	-1.62257	1476	sp|Q12931|TRAP1_HUMAN Heat shock protein 75 kDa, mitochondrial OS=Homo sapiens OX=9606 GN=TRAP1 PE=1 SV=3	0.286415	0.661635	-0.507618	-0.0638759	-0.0638759	2573	CTX	0	FALSE	FALSE
1176	TRIM2	2502	sp|Q9C040|TRIM2_HUMAN Tripartite motif-containing protein 2 OS=Homo sapiens OX=9606 GN=TRIM2 PE=1 SV=1	0.0176948	0.282648	-0.602364	-0.246763	2502	sp|Q9C040|TRIM2_HUMAN Tripartite motif-containing protein 2 OS=Homo sapiens OX=9606 GN=TRIM2 PE=1 SV=1	0.00110235	0.0783459	-0.835703	-0.58077	-0.58077	599	SPC	0	FALSE	FALSE
1177	TRIM3	281	sp|O75382|TRIM3_HUMAN Tripartite motif-containing protein 3 OS=Homo sapiens OX=9606 GN=TRIM3 PE=1 SV=2	0.377183	0.693072	-0.248793	-0.0269435	281	sp|O75382|TRIM3_HUMAN Tripartite motif-containing protein 3 OS=Homo sapiens OX=9606 GN=TRIM3 PE=1 SV=2	0.369784	0.713053	-0.58144	-0.0584774	-0.0584774	2871	None	0	FALSE	FALSE
1178	TRIO	317	sp|O75962|TRIO_HUMAN Triple functional domain protein OS=Homo sapiens OX=9606 GN=TRIO PE=1 SV=2	0.150794	0.503186	0.549036	0.0908568	317	sp|O75962|TRIO_HUMAN Triple functional domain protein OS=Homo sapiens OX=9606 GN=TRIO PE=1 SV=2	0.737158	0.92066	-0.155912	-0.00440238	-0.00440238	1191	None	0	FALSE	FALSE
1179	TRIP6	1684	sp|Q15654|TRIP6_HUMAN Thyroid receptor-interacting protein 6 OS=Homo sapiens OX=9606 GN=TRIP6 PE=1 SV=3	0.225297	0.577396	1.20129	0.163757	1684	sp|Q15654|TRIP6_HUMAN Thyroid receptor-interacting protein 6 OS=Homo sapiens OX=9606 GN=TRIP6 PE=1 SV=3	0.573841	0.849295	0.257659	0.0159192	0.0159192	2170	None	0	FALSE	FALSE
1180	TRNT1	2348	sp|Q96Q11|TRNT1_HUMAN CCA tRNA nucleotidyltransferase 1, mitochondrial OS=Homo sapiens OX=9606 GN=TRNT1 PE=1 SV=2	0.303344	0.645837	1.04377	0.113255	2348	sp|Q96Q11|TRNT1_HUMAN CCA tRNA nucleotidyltransferase 1, mitochondrial OS=Homo sapiens OX=9606 GN=TRNT1 PE=1 SV=2	0.682271	0.889724	-0.382032	-0.0145287	-0.0145287	1168	None	0	FALSE	FALSE
1181	TSC1	2195	sp|Q92574|TSC1_HUMAN Hamartin OS=Homo sapiens OX=9606 GN=TSC1 PE=1 SV=2	0.372381	0.688437	-0.360503	-0.0377624	2195	sp|Q92574|TSC1_HUMAN Hamartin OS=Homo sapiens OX=9606 GN=TSC1 PE=1 SV=2	0.843821	0.950134	-0.176851	-0.00282204	-0.00282204	664	None	0	FALSE	FALSE
1182	TSC2	1076	sp|P49815|TSC2_HUMAN Tuberin OS=Homo sapiens OX=9606 GN=TSC2 PE=1 SV=2	0.331616	0.658843	0.395317	0.0369194	1076	sp|P49815|TSC2_HUMAN Tuberin OS=Homo sapiens OX=9606 GN=TSC2 PE=1 SV=2	0.511244	0.810282	0.283343	0.0210257	0.0210257	2487	None	0	FALSE	FALSE
1183	TSN	1683	sp|Q15631|TSN_HUMAN Translin OS=Homo sapiens OX=9606 GN=TSN PE=1 SV=1	0.0483711	0.355041	-1.47108	-0.434777	1683	sp|Q15631|TSN_HUMAN Translin OS=Homo sapiens OX=9606 GN=TSN PE=1 SV=1	0.157421	0.537646	-0.532986	-0.0993404	-0.0993404	1749	None	0	FALSE	FALSE
1184	TSNAX	2384	sp|Q99598|TSNAX_HUMAN Translin-associated protein X OS=Homo sapiens OX=9606 GN=TSNAX PE=1 SV=1	0.672017	0.873738	0.571828	0.0199479	2384	sp|Q99598|TSNAX_HUMAN Translin-associated protein X OS=Homo sapiens OX=9606 GN=TSNAX PE=1 SV=1	0.57283	0.849295	0.437906	0.0264354	0.0264354	1854	None	0	FALSE	FALSE
1185	TSR2	2236	sp|Q969E8|TSR2_HUMAN Pre-rRNA-processing protein TSR2 homolog OS=Homo sapiens OX=9606 GN=TSR2 PE=1 SV=1	0.574883	0.824437	-0.355879	-0.0209195	2236	sp|Q969E8|TSR2_HUMAN Pre-rRNA-processing protein TSR2 homolog OS=Homo sapiens OX=9606 GN=TSR2 PE=1 SV=1	0.240614	0.62489	-1.29723	-0.189999	-0.189999	2515	None	0	FALSE	FALSE
1186	TTC37	1887	sp|Q6PGP7|TTC37_HUMAN Tetratricopeptide repeat protein 37 OS=Homo sapiens OX=9606 GN=TTC37 PE=1 SV=1	0.236108	0.589098	-0.486497	-0.0724267	1887	sp|Q6PGP7|TTC37_HUMAN Tetratricopeptide repeat protein 37 OS=Homo sapiens OX=9606 GN=TTC37 PE=1 SV=1	0.657835	0.884084	0.126153	0.00626448	0.00626448	2088	None	0	FALSE	FALSE
1187	TTC7B	1975	sp|Q86TV6|TTC7B_HUMAN Tetratricopeptide repeat protein 7B OS=Homo sapiens OX=9606 GN=TTC7B PE=1 SV=3	0.166043	0.522617	-0.408743	-0.0768514	1975	sp|Q86TV6|TTC7B_HUMAN Tetratricopeptide repeat protein 7B OS=Homo sapiens OX=9606 GN=TTC7B PE=1 SV=3	0.802255	0.940141	-0.108905	-0.0021014	-0.0021014	924	None	0	FALSE	FALSE
1188	TTC9C	2078	sp|Q8N5M4|TTC9C_HUMAN Tetratricopeptide repeat protein 9C OS=Homo sapiens OX=9606 GN=TTC9C PE=1 SV=1	0.330878	0.65805	-0.396835	-0.0460903	2078	sp|Q8N5M4|TTC9C_HUMAN Tetratricopeptide repeat protein 9C OS=Homo sapiens OX=9606 GN=TTC9C PE=1 SV=1	0.45188	0.772177	-0.847125	-0.068685	-0.068685	2624	None	0	FALSE	FALSE
1189	TUSC2	308	sp|O75896|TUSC2_HUMAN Tumor suppressor candidate 2 OS=Homo sapiens OX=9606 GN=TUSC2 PE=1 SV=3	0.137107	0.488698	-0.933767	-0.183977	308	sp|O75896|TUSC2_HUMAN Tumor suppressor candidate 2 OS=Homo sapiens OX=9606 GN=TUSC2 PE=1 SV=3	0.658833	0.884084	-0.350907	-0.0145036	-0.0145036	1566	None	0	FALSE	FALSE
1190	TWF1	1463	sp|Q12792|TWF1_HUMAN Twinfilin-1 OS=Homo sapiens OX=9606 GN=TWF1 PE=1 SV=3	0.588401	0.833715	0.607595	0.0284153	1463	sp|Q12792|TWF1_HUMAN Twinfilin-1 OS=Homo sapiens OX=9606 GN=TWF1 PE=1 SV=3	0.999602	0.999846	-0.0176784	-1.22513e-08	-1.22513e-08	1	None	0	FALSE	FALSE
1191	TWF2	1863	sp|Q6IBS0|TWF2_HUMAN Twinfilin-2 OS=Homo sapiens OX=9606 GN=TWF2 PE=1 SV=2	0.0503157	0.358797	-1.16134	-0.34131	1863	sp|Q6IBS0|TWF2_HUMAN Twinfilin-2 OS=Homo sapiens OX=9606 GN=TWF2 PE=1 SV=2	0.153826	0.531896	-0.774587	-0.147713	-0.147713	2012	None	0	FALSE	FALSE
1194	UBA5	2519	sp|Q9GZZ9|UBA5_HUMAN Ubiquitin-like modifier-activating enzyme 5 OS=Homo sapiens OX=9606 GN=UBA5 PE=1 SV=1	0.0019968	0.140194	-0.88373	-0.546067	2519	sp|Q9GZZ9|UBA5_HUMAN Ubiquitin-like modifier-activating enzyme 5 OS=Homo sapiens OX=9606 GN=UBA5 PE=1 SV=1	0.445716	0.767279	0.203376	0.0185902	0.0185902	2707	CTX	0	FALSE	FALSE
1195	UBA6	2	sp|A0AVT1|UBA6_HUMAN Ubiquitin-like modifier-activating enzyme 6 OS=Homo sapiens OX=9606 GN=UBA6 PE=1 SV=1	0.0938034	0.439586	-0.578509	-0.139393	2	sp|A0AVT1|UBA6_HUMAN Ubiquitin-like modifier-activating enzyme 6 OS=Homo sapiens OX=9606 GN=UBA6 PE=1 SV=1	0.883035	0.96059	0.0498171	0.000871108	0.000871108	641	None	0	FALSE	FALSE
1196	UBAP1	2708	sp|Q9NZ09|UBAP1_HUMAN Ubiquitin-associated protein 1 OS=Homo sapiens OX=9606 GN=UBAP1 PE=1 SV=1	0.275821	0.621432	-0.717631	-0.0928577	2708	sp|Q9NZ09|UBAP1_HUMAN Ubiquitin-associated protein 1 OS=Homo sapiens OX=9606 GN=UBAP1 PE=1 SV=1	0.293203	0.668189	-1.51256	-0.191167	-0.191167	2520	None	0	FALSE	FALSE
1197	UBE2N	1237	sp|P61088|UBE2N_HUMAN Ubiquitin-conjugating enzyme E2 N OS=Homo sapiens OX=9606 GN=UBE2N PE=1 SV=1	0.886181	0.965724	-0.00662294	-0.000564096	1237	sp|P61088|UBE2N_HUMAN Ubiquitin-conjugating enzyme E2 N OS=Homo sapiens OX=9606 GN=UBE2N PE=1 SV=1	0.839209	0.949461	-0.165445	-0.00270476	-0.00270476	1110	None	0	FALSE	FALSE
1199	UBE3A	1418	sp|Q05086|UBE3A_HUMAN Ubiquitin-protein ligase E3A OS=Homo sapiens OX=9606 GN=UBE3A PE=1 SV=4	0.0280111	0.309832	-2.44849	-0.844573	1418	sp|Q05086|UBE3A_HUMAN Ubiquitin-protein ligase E3A OS=Homo sapiens OX=9606 GN=UBE3A PE=1 SV=4	0.662412	0.884084	-0.347481	-0.0141682	-0.0141682	1325	None	0	FALSE	FALSE
1200	UBE3C	1670	sp|Q15386|UBE3C_HUMAN Ubiquitin-protein ligase E3C OS=Homo sapiens OX=9606 GN=UBE3C PE=1 SV=3	0.289393	0.632842	0.779299	0.0866263	1670	sp|Q15386|UBE3C_HUMAN Ubiquitin-protein ligase E3C OS=Homo sapiens OX=9606 GN=UBE3C PE=1 SV=3	0.578428	0.852176	-0.203493	-0.0106175	-0.0106175	1608	None	0	FALSE	FALSE
1201	UBE4A	1570	sp|Q14139|UBE4A_HUMAN Ubiquitin conjugation factor E4 A OS=Homo sapiens OX=9606 GN=UBE4A PE=1 SV=2	0.256236	0.609596	-0.818632	-0.11121	1570	sp|Q14139|UBE4A_HUMAN Ubiquitin conjugation factor E4 A OS=Homo sapiens OX=9606 GN=UBE4A PE=1 SV=2	0.581527	0.853511	-0.294621	-0.0156619	-0.0156619	2104	None	0	FALSE	FALSE
1202	UBL4A	607	sp|P11441|UBL4A_HUMAN Ubiquitin-like protein 4A OS=Homo sapiens OX=9606 GN=UBL4A PE=1 SV=1	0.140539	0.492785	1.35357	0.243951	607	sp|P11441|UBL4A_HUMAN Ubiquitin-like protein 4A OS=Homo sapiens OX=9606 GN=UBL4A PE=1 SV=1	0.793694	0.937119	0.535135	0.0133039	0.0133039	1619	None	0	FALSE	FALSE
1204	UBR3	1913	sp|Q6ZT12|UBR3_HUMAN E3 ubiquitin-protein ligase UBR3 OS=Homo sapiens OX=9606 GN=UBR3 PE=2 SV=2	0.500288	0.779882	-0.375908	-0.0274869	1913	sp|Q6ZT12|UBR3_HUMAN E3 ubiquitin-protein ligase UBR3 OS=Homo sapiens OX=9606 GN=UBR3 PE=2 SV=2	0.29583	0.669791	-0.838552	-0.104228	-0.104228	2767	None	0	FALSE	FALSE
1205	UBR4	1807	sp|Q5T4S7|UBR4_HUMAN E3 ubiquitin-protein ligase UBR4 OS=Homo sapiens OX=9606 GN=UBR4 PE=1 SV=1	0.887719	0.965724	-0.00963122	-0.000589979	1807	sp|Q5T4S7|UBR4_HUMAN E3 ubiquitin-protein ligase UBR4 OS=Homo sapiens OX=9606 GN=UBR4 PE=1 SV=1	0.0614899	0.383189	-0.63779	-0.18031	-0.18031	1398	None	0	FALSE	FALSE
1206	UBXN1	1410	sp|Q04323|UBXN1_HUMAN UBX domain-containing protein 1 OS=Homo sapiens OX=9606 GN=UBXN1 PE=1 SV=2	0.960067	0.986536	0.0656267	8.89686e-05	1410	sp|Q04323|UBXN1_HUMAN UBX domain-containing protein 1 OS=Homo sapiens OX=9606 GN=UBXN1 PE=1 SV=2	0.776584	0.933966	-0.183916	-0.00438812	-0.00438812	877	None	0	FALSE	FALSE
1207	UBXN6	2500	sp|Q9BZV1|UBXN6_HUMAN UBX domain-containing protein 6 OS=Homo sapiens OX=9606 GN=UBXN6 PE=1 SV=1	0.821954	0.941294	-0.021037	-0.00118334	2500	sp|Q9BZV1|UBXN6_HUMAN UBX domain-containing protein 6 OS=Homo sapiens OX=9606 GN=UBXN6 PE=1 SV=1	0.201084	0.589505	0.336659	0.059181	0.059181	1990	None	0	FALSE	FALSE
1208	UCHL1	565	sp|P09936|UCHL1_HUMAN Ubiquitin carboxyl-terminal hydrolase isozyme L1 OS=Homo sapiens OX=9606 GN=UCHL1 PE=1 SV=2	0.0126697	0.254462	-1.3239	-0.566108	565	sp|P09936|UCHL1_HUMAN Ubiquitin carboxyl-terminal hydrolase isozyme L1 OS=Homo sapiens OX=9606 GN=UCHL1 PE=1 SV=2	0.264296	0.643493	-0.431726	-0.0574579	-0.0574579	2527	None	0	FALSE	FALSE
1209	UCHL3	670	sp|P15374|UCHL3_HUMAN Ubiquitin carboxyl-terminal hydrolase isozyme L3 OS=Homo sapiens OX=9606 GN=UCHL3 PE=1 SV=1	0.0293331	0.309832	-3.15429	-1.06989	670	sp|P15374|UCHL3_HUMAN Ubiquitin carboxyl-terminal hydrolase isozyme L3 OS=Homo sapiens OX=9606 GN=UCHL3 PE=1 SV=1	0.78228	0.934185	-0.324902	-0.00786884	-0.00786884	1019	None	0	FALSE	FALSE
1210	UCHL5	2997	sp|Q9Y5K5|UCHL5_HUMAN Ubiquitin carboxyl-terminal hydrolase isozyme L5 OS=Homo sapiens OX=9606 GN=UCHL5 PE=1 SV=3	0.962395	0.987065	0.0734293	0.000112043	2997	sp|Q9Y5K5|UCHL5_HUMAN Ubiquitin carboxyl-terminal hydrolase isozyme L5 OS=Homo sapiens OX=9606 GN=UCHL5 PE=1 SV=3	0.125788	0.49405	-0.97523	-0.206939	-0.206939	1814	None	0	FALSE	FALSE
1211	UFC1	2955	sp|Q9Y3C8|UFC1_HUMAN Ubiquitin-fold modifier-conjugating enzyme 1 OS=Homo sapiens OX=9606 GN=UFC1 PE=1 SV=3	0.66667	0.869782	-0.443382	-0.0186864	2955	sp|Q9Y3C8|UFC1_HUMAN Ubiquitin-fold modifier-conjugating enzyme 1 OS=Homo sapiens OX=9606 GN=UFC1 PE=1 SV=3	0.307696	0.675597	-0.594553	-0.0708924	-0.0708924	2684	None	0	FALSE	FALSE
1212	UFL1	340	sp|O94874|UFL1_HUMAN E3 UFM1-protein ligase 1 OS=Homo sapiens OX=9606 GN=UFL1 PE=1 SV=2	0.629793	0.852978	-0.112449	-0.00679859	340	sp|O94874|UFL1_HUMAN E3 UFM1-protein ligase 1 OS=Homo sapiens OX=9606 GN=UFL1 PE=1 SV=2	0.0688911	0.399769	0.520096	0.149843	0.149843	723	None	0	FALSE	FALSE
1213	UFSP2	2675	sp|Q9NUQ7|UFSP2_HUMAN Ufm1-specific protease 2 OS=Homo sapiens OX=9606 GN=UFSP2 PE=1 SV=3	0.282004	0.626338	-1.9391	-0.237885	2675	sp|Q9NUQ7|UFSP2_HUMAN Ufm1-specific protease 2 OS=Homo sapiens OX=9606 GN=UFSP2 PE=1 SV=3	0.577397	0.851212	-0.444678	-0.0244564	-0.0244564	1943	None	0	FALSE	FALSE
1214	ULK3	1888	sp|Q6PHR2|ULK3_HUMAN Serine/threonine-protein kinase ULK3 OS=Homo sapiens OX=9606 GN=ULK3 PE=1 SV=2	0.296045	0.638856	-0.433945	-0.0550096	1888	sp|Q6PHR2|ULK3_HUMAN Serine/threonine-protein kinase ULK3 OS=Homo sapiens OX=9606 GN=ULK3 PE=1 SV=2	0.200677	0.589505	-0.539558	-0.0873958	-0.0873958	2312	None	0	FALSE	FALSE
1215	UMPS	597	sp|P11172|UMPS_HUMAN Uridine 5-monophosphate synthase OS=Homo sapiens OX=9606 GN=UMPS PE=1 SV=1	0.0174148	0.281151	-0.653333	-0.267316	597	sp|P11172|UMPS_HUMAN Uridine 5-monophosphate synthase OS=Homo sapiens OX=9606 GN=UMPS PE=1 SV=1	0.667306	0.884084	0.0761363	0.00394223	0.00394223	1408	None	0	FALSE	FALSE
1216	UNG	631	sp|P13051|UNG_HUMAN Uracil-DNA glycosylase OS=Homo sapiens OX=9606 GN=UNG PE=1 SV=2	0.179042	0.532043	-1.05621	-0.179241	631	sp|P13051|UNG_HUMAN Uracil-DNA glycosylase OS=Homo sapiens OX=9606 GN=UNG PE=1 SV=2	0.0171	0.228967	1.75124	0.7499	0.7499	465	None	0	FALSE	FALSE
1217	USE1	2710	sp|Q9NZ43|USE1_HUMAN Vesicle transport protein USE1 OS=Homo sapiens OX=9606 GN=USE1 PE=1 SV=2	0.66487	0.868937	-0.574977	-0.0239046	2710	sp|Q9NZ43|USE1_HUMAN Vesicle transport protein USE1 OS=Homo sapiens OX=9606 GN=USE1 PE=1 SV=2	0.452396	0.772177	-1.21976	-0.0993887	-0.0993887	2655	None	0	FALSE	FALSE
1218	USO1	235	sp|O60763|USO1_HUMAN General vesicular transport factor p115 OS=Homo sapiens OX=9606 GN=USO1 PE=1 SV=2	0.488874	0.772728	-0.305145	-0.0236005	235	sp|O60763|USO1_HUMAN General vesicular transport factor p115 OS=Homo sapiens OX=9606 GN=USO1 PE=1 SV=2	0.374965	0.717202	-0.384592	-0.0375372	-0.0375372	2800	None	0	FALSE	FALSE
1219	USP9X	2230	sp|Q93008|USP9X_HUMAN Probable ubiquitin carboxyl-terminal hydrolase FAF-X OS=Homo sapiens OX=9606 GN=USP9X PE=1 SV=3	0.0124594	0.253366	-1.13888	-0.491337	2230	sp|Q93008|USP9X_HUMAN Probable ubiquitin carboxyl-terminal hydrolase FAF-X OS=Homo sapiens OX=9606 GN=USP9X PE=1 SV=3	0.931137	0.971808	0.0140088	0.000233412	0.000233412	95	None	0	FALSE	FALSE
1220	UTP15	2149	sp|Q8TED0|UTP15_HUMAN U3 small nucleolar RNA-associated protein 15 homolog OS=Homo sapiens OX=9606 GN=UTP15 PE=1 SV=3	0.888353	0.965724	-0.0228796	-0.00073518	2149	sp|Q8TED0|UTP15_HUMAN U3 small nucleolar RNA-associated protein 15 homolog OS=Homo sapiens OX=9606 GN=UTP15 PE=1 SV=3	0.336153	0.693233	0.463189	0.0545977	0.0545977	2893	None	0	FALSE	FALSE
1221	VAC14	1453	sp|Q08AM6|VAC14_HUMAN Protein VAC14 homolog OS=Homo sapiens OX=9606 GN=VAC14 PE=1 SV=1	0.0491098	0.3564	-2.13368	-0.621968	1453	sp|Q08AM6|VAC14_HUMAN Protein VAC14 homolog OS=Homo sapiens OX=9606 GN=VAC14 PE=1 SV=1	0.722356	0.912111	-0.210013	-0.00652888	-0.00652888	1673	None	0	FALSE	FALSE
1224	VAPB	372	sp|O95292|VAPB_HUMAN Vesicle-associated membrane protein-associated protein B/C OS=Homo sapiens OX=9606 GN=VAPB PE=1 SV=3	0.0118216	0.252306	1.3736	0.560145	372	sp|O95292|VAPB_HUMAN Vesicle-associated membrane protein-associated protein B/C OS=Homo sapiens OX=9606 GN=VAPB PE=1 SV=3	0.927602	0.971464	-0.0683381	-0.000399062	-0.000399062	91	None	0	TRUE	TRUE
1225	VAT1	2379	sp|Q99536|VAT1_HUMAN Synaptic vesicle membrane protein VAT-1 homolog OS=Homo sapiens OX=9606 GN=VAT1 PE=1 SV=2	0.84811	0.951976	-0.0894	-0.00206232	2379	sp|Q99536|VAT1_HUMAN Synaptic vesicle membrane protein VAT-1 homolog OS=Homo sapiens OX=9606 GN=VAT1 PE=1 SV=2	0.324571	0.686473	0.256672	0.0321367	0.0321367	2692	None	0	FALSE	FALSE
1226	VAT1L	2608	sp|Q9HCJ6|VAT1L_HUMAN Synaptic vesicle membrane protein VAT-1 homolog-like OS=Homo sapiens OX=9606 GN=VAT1L PE=1 SV=2	0.4533	0.74987	-0.470845	-0.0385246	2608	sp|Q9HCJ6|VAT1L_HUMAN Synaptic vesicle membrane protein VAT-1 homolog-like OS=Homo sapiens OX=9606 GN=VAT1L PE=1 SV=2	0.207223	0.590538	-0.559521	-0.0889236	-0.0889236	2329	None	0	FALSE	FALSE
1227	VDAC1	752	sp|P21796|VDAC1_HUMAN Voltage-dependent anion-selective channel protein 1 OS=Homo sapiens OX=9606 GN=VDAC1 PE=1 SV=2	0.422811	0.7315	0.319367	0.0225931	752	sp|P21796|VDAC1_HUMAN Voltage-dependent anion-selective channel protein 1 OS=Homo sapiens OX=9606 GN=VDAC1 PE=1 SV=2	0.740571	0.920702	0.134218	0.00474482	0.00474482	1463	None	0	FALSE	FALSE
1228	VDAC2	1007	sp|P45880|VDAC2_HUMAN Voltage-dependent anion-selective channel protein 2 OS=Homo sapiens OX=9606 GN=VDAC2 PE=1 SV=2	0.483802	0.770947	0.290468	0.0170666	1007	sp|P45880|VDAC2_HUMAN Voltage-dependent anion-selective channel protein 2 OS=Homo sapiens OX=9606 GN=VDAC2 PE=1 SV=2	0.535214	0.823774	-0.305177	-0.0187472	-0.0187472	1981	None	0	FALSE	FALSE
1229	VDAC3	2913	sp|Q9Y277|VDAC3_HUMAN Voltage-dependent anion-selective channel protein 3 OS=Homo sapiens OX=9606 GN=VDAC3 PE=1 SV=1	0.847694	0.951976	-0.0190239	-0.000965699	2913	sp|Q9Y277|VDAC3_HUMAN Voltage-dependent anion-selective channel protein 3 OS=Homo sapiens OX=9606 GN=VDAC3 PE=1 SV=1	0.287189	0.661977	-0.526844	-0.0662376	-0.0662376	2461	None	0	FALSE	FALSE
1230	VGF	130	sp|O15240|VGF_HUMAN Neurosecretory protein VGF OS=Homo sapiens OX=9606 GN=VGF PE=1 SV=2	0.00311875	0.177651	2.57588	1.38623	130	sp|O15240|VGF_HUMAN Neurosecretory protein VGF OS=Homo sapiens OX=9606 GN=VGF PE=1 SV=2	0.881787	0.960429	0.337601	0.00465394	0.00465394	417	CTX	0	FALSE	FALSE
1231	VPS11	2543	sp|Q9H270|VPS11_HUMAN Vacuolar protein sorting-associated protein 11 homolog OS=Homo sapiens OX=9606 GN=VPS11 PE=1 SV=1	0.174382	0.532043	-0.547309	-0.0977038	2543	sp|Q9H270|VPS11_HUMAN Vacuolar protein sorting-associated protein 11 homolog OS=Homo sapiens OX=9606 GN=VPS11 PE=1 SV=1	0.199842	0.589455	0.958797	0.163807	0.163807	2334	None	0	FALSE	FALSE
1232	VPS16	2542	sp|Q9H269|VPS16_HUMAN Vacuolar protein sorting-associated protein 16 homolog OS=Homo sapiens OX=9606 GN=VPS16 PE=1 SV=2	0.17504	0.532043	-0.519752	-0.0929389	2542	sp|Q9H269|VPS16_HUMAN Vacuolar protein sorting-associated protein 16 homolog OS=Homo sapiens OX=9606 GN=VPS16 PE=1 SV=2	0.97426	0.989253	-0.0256218	-2.23879e-05	-2.23879e-05	55	None	0	FALSE	FALSE
1233	VPS18	2748	sp|Q9P253|VPS18_HUMAN Vacuolar protein sorting-associated protein 18 homolog OS=Homo sapiens OX=9606 GN=VPS18 PE=1 SV=2	0.1687	0.523976	-0.746383	-0.133154	2748	sp|Q9P253|VPS18_HUMAN Vacuolar protein sorting-associated protein 18 homolog OS=Homo sapiens OX=9606 GN=VPS18 PE=1 SV=2	0.659512	0.884084	0.124178	0.00614071	0.00614071	1299	None	0	FALSE	FALSE
1234	VPS25	2423	sp|Q9BRG1|VPS25_HUMAN Vacuolar protein-sorting-associated protein 25 OS=Homo sapiens OX=9606 GN=VPS25 PE=1 SV=1	0.0117734	0.252306	-1.07581	-0.471113	2423	sp|Q9BRG1|VPS25_HUMAN Vacuolar protein-sorting-associated protein 25 OS=Homo sapiens OX=9606 GN=VPS25 PE=1 SV=1	0.691911	0.895362	-0.162937	-0.00558645	-0.00558645	1429	None	0	FALSE	FALSE
1235	VPS28	2828	sp|Q9UK41|VPS28_HUMAN Vacuolar protein sorting-associated protein 28 homolog OS=Homo sapiens OX=9606 GN=VPS28 PE=1 SV=1	0.00101898	0.12594	-1.1488	-0.778333	2828	sp|Q9UK41|VPS28_HUMAN Vacuolar protein sorting-associated protein 28 homolog OS=Homo sapiens OX=9606 GN=VPS28 PE=1 SV=1	0.837411	0.949363	0.0956301	0.00208975	0.00208975	779	CTX	0	FALSE	FALSE
1236	VPS29	2773	sp|Q9UBQ0|VPS29_HUMAN Vacuolar protein sorting-associated protein 29 OS=Homo sapiens OX=9606 GN=VPS29 PE=1 SV=1	0.0485209	0.355041	-1.74452	-0.512793	2773	sp|Q9UBQ0|VPS29_HUMAN Vacuolar protein sorting-associated protein 29 OS=Homo sapiens OX=9606 GN=VPS29 PE=1 SV=1	0.667621	0.884084	-0.206702	-0.00797123	-0.00797123	823	None	0	FALSE	FALSE
1237	VPS35	2352	sp|Q96QK1|VPS35_HUMAN Vacuolar protein sorting-associated protein 35 OS=Homo sapiens OX=9606 GN=VPS35 PE=1 SV=2	0.0692038	0.392738	-0.809531	-0.215817	2352	sp|Q96QK1|VPS35_HUMAN Vacuolar protein sorting-associated protein 35 OS=Homo sapiens OX=9606 GN=VPS35 PE=1 SV=2	0.30152	0.673656	-0.515158	-0.0621924	-0.0621924	2581	None	0	FALSE	FALSE
1238	VPS36	1988	sp|Q86VN1|VPS36_HUMAN Vacuolar protein-sorting-associated protein 36 OS=Homo sapiens OX=9606 GN=VPS36 PE=1 SV=1	0.640369	0.858851	-0.160833	-0.00859881	1988	sp|Q86VN1|VPS36_HUMAN Vacuolar protein-sorting-associated protein 36 OS=Homo sapiens OX=9606 GN=VPS36 PE=1 SV=1	0.758378	0.929904	0.145941	0.00470735	0.00470735	1013	None	0	FALSE	FALSE
1239	VPS39	2312	sp|Q96JC1|VPS39_HUMAN Vam6/Vps39-like protein OS=Homo sapiens OX=9606 GN=VPS39 PE=1 SV=2	0.747923	0.906687	-0.211389	-0.00699611	2312	sp|Q96JC1|VPS39_HUMAN Vam6/Vps39-like protein OS=Homo sapiens OX=9606 GN=VPS39 PE=1 SV=2	0.78061	0.934185	0.341959	0.00927499	0.00927499	522	None	0	FALSE	FALSE
1240	VPS41	1069	sp|P49754|VPS41_HUMAN Vacuolar protein sorting-associated protein 41 homolog OS=Homo sapiens OX=9606 GN=VPS41 PE=1 SV=3	0.194193	0.546387	-0.683469	-0.112846	1069	sp|P49754|VPS41_HUMAN Vacuolar protein sorting-associated protein 41 homolog OS=Homo sapiens OX=9606 GN=VPS41 PE=1 SV=3	0.0820357	0.422567	-0.628599	-0.159277	-0.159277	955	None	0	FALSE	FALSE
1241	VPS45	2652	sp|Q9NRW7|VPS45_HUMAN Vacuolar protein sorting-associated protein 45 OS=Homo sapiens OX=9606 GN=VPS45 PE=1 SV=1	0.33552	0.66306	-0.584414	-0.0649359	2652	sp|Q9NRW7|VPS45_HUMAN Vacuolar protein sorting-associated protein 45 OS=Homo sapiens OX=9606 GN=VPS45 PE=1 SV=1	0.569577	0.847974	-0.258594	-0.0141485	-0.0141485	1811	None	0	FALSE	FALSE
1242	VPS4A	2864	sp|Q9UN37|VPS4A_HUMAN Vacuolar protein sorting-associated protein 4A OS=Homo sapiens OX=9606 GN=VPS4A PE=1 SV=1	0.29711	0.640239	-0.309445	-0.0405184	2864	sp|Q9UN37|VPS4A_HUMAN Vacuolar protein sorting-associated protein 4A OS=Homo sapiens OX=9606 GN=VPS4A PE=1 SV=1	0.873222	0.957594	-0.0741192	-0.000801532	-0.000801532	934	None	0	FALSE	FALSE
1243	VPS4B	273	sp|O75351|VPS4B_HUMAN Vacuolar protein sorting-associated protein 4B OS=Homo sapiens OX=9606 GN=VPS4B PE=1 SV=2	0.0469816	0.353329	-1.04369	-0.315019	273	sp|O75351|VPS4B_HUMAN Vacuolar protein sorting-associated protein 4B OS=Homo sapiens OX=9606 GN=VPS4B PE=1 SV=2	0.151224	0.530105	-0.575062	-0.109781	-0.109781	2053	None	0	FALSE	FALSE
1244	VPS51	2814	sp|Q9UID3|VPS51_HUMAN Vacuolar protein sorting-associated protein 51 homolog OS=Homo sapiens OX=9606 GN=VPS51 PE=1 SV=2	0.165428	0.522617	-0.478769	-0.0889582	2814	sp|Q9UID3|VPS51_HUMAN Vacuolar protein sorting-associated protein 51 homolog OS=Homo sapiens OX=9606 GN=VPS51 PE=1 SV=2	0.769105	0.931467	-0.10221	-0.0023207	-0.0023207	374	None	0	FALSE	FALSE
1245	VPS52	2056	sp|Q8N1B4|VPS52_HUMAN Vacuolar protein sorting-associated protein 52 homolog OS=Homo sapiens OX=9606 GN=VPS52 PE=1 SV=1	0.363681	0.680119	-0.350452	-0.037702	2056	sp|Q8N1B4|VPS52_HUMAN Vacuolar protein sorting-associated protein 52 homolog OS=Homo sapiens OX=9606 GN=VPS52 PE=1 SV=1	0.641171	0.879831	0.189846	0.00959835	0.00959835	1815	None	0	FALSE	FALSE
1246	VPS53	1825	sp|Q5VIR6|VPS53_HUMAN Vacuolar protein sorting-associated protein 53 homolog OS=Homo sapiens OX=9606 GN=VPS53 PE=1 SV=1	0.176383	0.532043	-0.406399	-0.0738799	1825	sp|Q5VIR6|VPS53_HUMAN Vacuolar protein sorting-associated protein 53 homolog OS=Homo sapiens OX=9606 GN=VPS53 PE=1 SV=1	0.664587	0.884084	-0.229211	-0.00901951	-0.00901951	1435	None	0	FALSE	FALSE
1247	VPS8	2068	sp|Q8N3P4|VPS8_HUMAN Vacuolar protein sorting-associated protein 8 homolog OS=Homo sapiens OX=9606 GN=VPS8 PE=1 SV=3	0.668875	0.871529	0.38249	0.0129623	2068	sp|Q8N3P4|VPS8_HUMAN Vacuolar protein sorting-associated protein 8 homolog OS=Homo sapiens OX=9606 GN=VPS8 PE=1 SV=3	0.0803115	0.42064	1.18238	0.315301	0.315301	647	None	0	FALSE	FALSE
1248	VTA1	2618	sp|Q9NP79|VTA1_HUMAN Vacuolar protein sorting-associated protein VTA1 homolog OS=Homo sapiens OX=9606 GN=VTA1 PE=1 SV=1	0.132578	0.482852	-1.32134	-0.261352	2618	sp|Q9NP79|VTA1_HUMAN Vacuolar protein sorting-associated protein VTA1 homolog OS=Homo sapiens OX=9606 GN=VTA1 PE=1 SV=1	0.228621	0.610952	-0.834664	-0.125684	-0.125684	2171	None	0	FALSE	FALSE
1249	VWA1	1883	sp|Q6PCB0|VWA1_HUMAN von Willebrand factor A domain-containing protein 1 OS=Homo sapiens OX=9606 GN=VWA1 PE=1 SV=1	0.289662	0.632842	0.771554	0.0856515	1883	sp|Q6PCB0|VWA1_HUMAN von Willebrand factor A domain-containing protein 1 OS=Homo sapiens OX=9606 GN=VWA1 PE=1 SV=1	0.236034	0.617239	0.89024	0.136559	0.136559	2311	None	0	FALSE	FALSE
1250	VWA8	9	sp|A3KMH1|VWA8_HUMAN von Willebrand factor A domain-containing protein 8 OS=Homo sapiens OX=9606 GN=VWA8 PE=1 SV=2	0.415734	0.725038	0.750226	0.0588984	9	sp|A3KMH1|VWA8_HUMAN von Willebrand factor A domain-containing protein 8 OS=Homo sapiens OX=9606 GN=VWA8 PE=1 SV=2	0.529622	0.822739	-0.464287	-0.029601	-0.029601	2338	None	0	FALSE	FALSE
1251	WASF1	2191	sp|Q92558|WASF1_HUMAN Wiskott-Aldrich syndrome protein family member 1 OS=Homo sapiens OX=9606 GN=WASF1 PE=1 SV=1	0.716207	0.893483	-0.191276	-0.00740312	2191	sp|Q92558|WASF1_HUMAN Wiskott-Aldrich syndrome protein family member 1 OS=Homo sapiens OX=9606 GN=WASF1 PE=1 SV=1	0.78187	0.934185	0.610356	0.016097	0.016097	1134	None	0	FALSE	FALSE
1252	WDFY3	2046	sp|Q8IZQ1|WDFY3_HUMAN WD repeat and FYVE domain-containing protein 3 OS=Homo sapiens OX=9606 GN=WDFY3 PE=1 SV=2	0.811106	0.93821	-0.128897	-0.00340493	2046	sp|Q8IZQ1|WDFY3_HUMAN WD repeat and FYVE domain-containing protein 3 OS=Homo sapiens OX=9606 GN=WDFY3 PE=1 SV=2	0.965845	0.985283	0.0027235	7.2817e-05	7.2817e-05	34	None	0	FALSE	FALSE
1253	WDR1	252	sp|O75083|WDR1_HUMAN WD repeat-containing protein 1 OS=Homo sapiens OX=9606 GN=WDR1 PE=1 SV=4	0.0132283	0.257654	-1.11714	-0.475708	252	sp|O75083|WDR1_HUMAN WD repeat-containing protein 1 OS=Homo sapiens OX=9606 GN=WDR1 PE=1 SV=4	0.399335	0.738089	-0.283524	-0.0254593	-0.0254593	2730	None	0	FALSE	FALSE
1254	WDR11	2498	sp|Q9BZH6|WDR11_HUMAN WD repeat-containing protein 11 OS=Homo sapiens OX=9606 GN=WDR11 PE=1 SV=1	0.91975	0.970456	0.112725	0.000556262	2498	sp|Q9BZH6|WDR11_HUMAN WD repeat-containing protein 11 OS=Homo sapiens OX=9606 GN=WDR11 PE=1 SV=1	0.0915403	0.444307	1.21757	0.307709	0.307709	1140	None	0	FALSE	FALSE
1255	WDR13	2538	sp|Q9H1Z4|WDR13_HUMAN WD repeat-containing protein 13 OS=Homo sapiens OX=9606 GN=WDR13 PE=1 SV=2	0.653953	0.864776	-0.248555	-0.011727	2538	sp|Q9H1Z4|WDR13_HUMAN WD repeat-containing protein 13 OS=Homo sapiens OX=9606 GN=WDR13 PE=1 SV=2	0.787781	0.935473	0.210431	0.00566302	0.00566302	1012	None	0	FALSE	FALSE
1256	WDR17	2047	sp|Q8IZU2|WDR17_HUMAN WD repeat-containing protein 17 OS=Homo sapiens OX=9606 GN=WDR17 PE=2 SV=2	0.269786	0.618908	1.51187	0.182543	2047	sp|Q8IZU2|WDR17_HUMAN WD repeat-containing protein 17 OS=Homo sapiens OX=9606 GN=WDR17 PE=2 SV=2	0.966114	0.985283	0.0518965	0.000248886	0.000248886	128	None	0	FALSE	FALSE
1257	WDR18	2457	sp|Q9BV38|WDR18_HUMAN WD repeat-containing protein 18 OS=Homo sapiens OX=9606 GN=WDR18 PE=1 SV=2	0.167582	0.523196	-1.25953	-0.220576	2457	sp|Q9BV38|WDR18_HUMAN WD repeat-containing protein 18 OS=Homo sapiens OX=9606 GN=WDR18 PE=1 SV=2	0.141538	0.519031	1.05428	0.218354	0.218354	1413	None	0	FALSE	FALSE
1258	WDR26	2573	sp|Q9H7D7|WDR26_HUMAN WD repeat-containing protein 26 OS=Homo sapiens OX=9606 GN=WDR26 PE=1 SV=3	0.335111	0.663039	-0.462993	-0.0524197	2573	sp|Q9H7D7|WDR26_HUMAN WD repeat-containing protein 26 OS=Homo sapiens OX=9606 GN=WDR26 PE=1 SV=3	0.645936	0.88128	-0.300533	-0.0128963	-0.0128963	1994	None	0	FALSE	FALSE
1259	WDR37	2926	sp|Q9Y2I8|WDR37_HUMAN WD repeat-containing protein 37 OS=Homo sapiens OX=9606 GN=WDR37 PE=1 SV=2	0.895579	0.966264	0.103631	0.000638236	2926	sp|Q9Y2I8|WDR37_HUMAN WD repeat-containing protein 37 OS=Homo sapiens OX=9606 GN=WDR37 PE=1 SV=2	0.491552	0.799051	-0.22755	-0.0155543	-0.0155543	2415	None	0	FALSE	FALSE
1260	WDR41	2590	sp|Q9HAD4|WDR41_HUMAN WD repeat-containing protein 41 OS=Homo sapiens OX=9606 GN=WDR41 PE=1 SV=3	0.524117	0.799954	-0.572394	-0.0376779	2590	sp|Q9HAD4|WDR41_HUMAN WD repeat-containing protein 41 OS=Homo sapiens OX=9606 GN=WDR41 PE=1 SV=3	0.0621344	0.385595	1.18719	0.34878	0.34878	476	None	0	FALSE	FALSE
1261	WDR44	1788	sp|Q5JSH3|WDR44_HUMAN WD repeat-containing protein 44 OS=Homo sapiens OX=9606 GN=WDR44 PE=1 SV=1	0.0321669	0.319984	0.754886	0.232145	1788	sp|Q5JSH3|WDR44_HUMAN WD repeat-containing protein 44 OS=Homo sapiens OX=9606 GN=WDR44 PE=1 SV=1	0.00152639	0.0911254	-0.979997	-0.650528	-0.650528	110	SPC	0	FALSE	FALSE
1262	WDR47	354	sp|O94967|WDR47_HUMAN WD repeat-containing protein 47 OS=Homo sapiens OX=9606 GN=WDR47 PE=1 SV=1	0.928672	0.975496	0.0940168	0.00036078	354	sp|O94967|WDR47_HUMAN WD repeat-containing protein 47 OS=Homo sapiens OX=9606 GN=WDR47 PE=1 SV=1	0.142623	0.519815	-2.18476	-0.439884	-0.439884	1475	None	0	FALSE	FALSE
1263	WDR54	2582	sp|Q9H977|WDR54_HUMAN WD repeat-containing protein 54 OS=Homo sapiens OX=9606 GN=WDR54 PE=1 SV=1	0.936156	0.977605	0.0761199	0.000209678	2582	sp|Q9H977|WDR54_HUMAN WD repeat-containing protein 54 OS=Homo sapiens OX=9606 GN=WDR54 PE=1 SV=1	0.514473	0.811746	-0.398285	-0.0263813	-0.0263813	2271	None	0	FALSE	FALSE
1264	WDR61	2512	sp|Q9GZS3|WDR61_HUMAN WD repeat-containing protein 61 OS=Homo sapiens OX=9606 GN=WDR61 PE=1 SV=1	0.897805	0.966264	0.00324493	-0.000402383	2512	sp|Q9GZS3|WDR61_HUMAN WD repeat-containing protein 61 OS=Homo sapiens OX=9606 GN=WDR61 PE=1 SV=1	0.890159	0.961824	0.024126	0.000503321	0.000503321	233	None	0	FALSE	FALSE
1265	WDR7	2976	sp|Q9Y4E6|WDR7_HUMAN WD repeat-containing protein 7 OS=Homo sapiens OX=9606 GN=WDR7 PE=1 SV=2	0.824708	0.942389	0.120471	0.00142312	2976	sp|Q9Y4E6|WDR7_HUMAN WD repeat-containing protein 7 OS=Homo sapiens OX=9606 GN=WDR7 PE=1 SV=2	0.81843	0.946117	-0.124669	-0.00224018	-0.00224018	1166	None	0	FALSE	FALSE
1267	WDR82	1901	sp|Q6UXN9|WDR82_HUMAN WD repeat-containing protein 82 OS=Homo sapiens OX=9606 GN=WDR82 PE=1 SV=1	0.257975	0.612284	-1.405	-0.185998	1901	sp|Q6UXN9|WDR82_HUMAN WD repeat-containing protein 82 OS=Homo sapiens OX=9606 GN=WDR82 PE=1 SV=1	0.378409	0.719002	-0.663115	-0.0653934	-0.0653934	2865	None	0	FALSE	FALSE
1268	WFS1	322	sp|O76024|WFS1_HUMAN Wolframin OS=Homo sapiens OX=9606 GN=WFS1 PE=1 SV=2	0.357044	0.675268	1.94848	0.18614	322	sp|O76024|WFS1_HUMAN Wolframin OS=Homo sapiens OX=9606 GN=WFS1 PE=1 SV=2	0.302662	0.673656	-1.53528	-0.189049	-0.189049	2739	None	0	FALSE	FALSE
1269	WIPI2	2988	sp|Q9Y4P8|WIPI2_HUMAN WD repeat domain phosphoinositide-interacting protein 2 OS=Homo sapiens OX=9606 GN=WIPI2 PE=1 SV=1	0.745254	0.906131	0.274202	0.00645767	2988	sp|Q9Y4P8|WIPI2_HUMAN WD repeat domain phosphoinositide-interacting protein 2 OS=Homo sapiens OX=9606 GN=WIPI2 PE=1 SV=1	0.913109	0.968941	-0.167598	-0.00142295	-0.00142295	314	None	0	FALSE	FALSE
1270	WNK1	2562	sp|Q9H4A3|WNK1_HUMAN Serine/threonine-protein kinase WNK1 OS=Homo sapiens OX=9606 GN=WNK1 PE=1 SV=2	0.993815	0.996849	0.0384731	-2.43113e-06	2562	sp|Q9H4A3|WNK1_HUMAN Serine/threonine-protein kinase WNK1 OS=Homo sapiens OX=9606 GN=WNK1 PE=1 SV=2	0.563193	0.842672	-0.409327	-0.0234504	-0.0234504	1820	None	0	FALSE	FALSE
1271	WNK2	2964	sp|Q9Y3S1|WNK2_HUMAN Serine/threonine-protein kinase WNK2 OS=Homo sapiens OX=9606 GN=WNK2 PE=1 SV=4	0.433705	0.738319	-0.304775	-0.02752	2964	sp|Q9Y3S1|WNK2_HUMAN Serine/threonine-protein kinase WNK2 OS=Homo sapiens OX=9606 GN=WNK2 PE=1 SV=4	0.0246331	0.264267	-0.908049	-0.343764	-0.343764	137	None	0	FALSE	FALSE
1272	WWOX	2714	sp|Q9NZC7|WWOX_HUMAN WW domain-containing oxidoreductase OS=Homo sapiens OX=9606 GN=WWOX PE=1 SV=1	0.880634	0.965474	-0.0659835	-0.00130897	2714	sp|Q9NZC7|WWOX_HUMAN WW domain-containing oxidoreductase OS=Homo sapiens OX=9606 GN=WWOX PE=1 SV=1	0.101784	0.458332	0.855079	0.207744	0.207744	1707	None	0	FALSE	FALSE
1273	XPO1	106	sp|O14980|XPO1_HUMAN Exportin-1 OS=Homo sapiens OX=9606 GN=XPO1 PE=1 SV=1	0.0837608	0.422866	-0.734886	-0.182836	106	sp|O14980|XPO1_HUMAN Exportin-1 OS=Homo sapiens OX=9606 GN=XPO1 PE=1 SV=1	0.145441	0.523407	-0.395994	-0.0760693	-0.0760693	1667	None	0	FALSE	FALSE
1275	XPOT	178	sp|O43592|XPOT_HUMAN Exportin-T OS=Homo sapiens OX=9606 GN=XPOT PE=1 SV=2	0.363448	0.680119	-0.986625	-0.0987862	178	sp|O43592|XPOT_HUMAN Exportin-T OS=Homo sapiens OX=9606 GN=XPOT PE=1 SV=2	0.18446	0.567058	-0.653708	-0.112089	-0.112089	2035	None	0	FALSE	FALSE
1276	XRCC5	630	sp|P13010|XRCC5_HUMAN X-ray repair cross-complementing protein 5 OS=Homo sapiens OX=9606 GN=XRCC5 PE=1 SV=3	0.0346686	0.327184	-1.21302	-0.400312	630	sp|P13010|XRCC5_HUMAN X-ray repair cross-complementing protein 5 OS=Homo sapiens OX=9606 GN=XRCC5 PE=1 SV=3	0.918678	0.971464	0.0376331	0.000486297	0.000486297	447	None	0	FALSE	FALSE
1277	XRCC6	629	sp|P12956|XRCC6_HUMAN X-ray repair cross-complementing protein 6 OS=Homo sapiens OX=9606 GN=XRCC6 PE=1 SV=2	0.145978	0.4978	-0.627233	-0.122235	629	sp|P12956|XRCC6_HUMAN X-ray repair cross-complementing protein 6 OS=Homo sapiens OX=9606 GN=XRCC6 PE=1 SV=2	0.729257	0.916417	0.15003	0.00550832	0.00550832	686	None	0	FALSE	FALSE
1278	YKT6	142	sp|O15498|YKT6_HUMAN Synaptobrevin homolog YKT6 OS=Homo sapiens OX=9606 GN=YKT6 PE=1 SV=1	0.643326	0.859256	0.452901	0.0171629	142	sp|O15498|YKT6_HUMAN Synaptobrevin homolog YKT6 OS=Homo sapiens OX=9606 GN=YKT6 PE=1 SV=1	0.133812	0.502901	0.720852	0.154735	0.154735	1268	None	0	FALSE	FALSE
1279	ZW10	156	sp|O43264|ZW10_HUMAN Centromere/kinetochore protein zw10 homolog OS=Homo sapiens OX=9606 GN=ZW10 PE=1 SV=3	0.460212	0.753052	-0.186332	-0.0168488	156	sp|O43264|ZW10_HUMAN Centromere/kinetochore protein zw10 homolog OS=Homo sapiens OX=9606 GN=ZW10 PE=1 SV=3	0.823464	0.946117	-0.0821983	-0.00131195	-0.00131195	568	None	0	FALSE	FALSE
1280	ZYX	1702	sp|Q15942|ZYX_HUMAN Zyxin OS=Homo sapiens OX=9606 GN=ZYX PE=1 SV=1	0.127194	0.476426	0.945581	0.176574	1702	sp|Q15942|ZYX_HUMAN Zyxin OS=Homo sapiens OX=9606 GN=ZYX PE=1 SV=1	0.111865	0.474988	-1.50321	-0.33917	-0.33917	1424	None	0	FALSE	FALSE
[truncated: 57 more rows]

## Sheet: Urea_comp
	gene	X.CTX	prot.CTX	pval.CTX	qval.CTX	fc.CTX	OR.CTX	X.SPC	prot.SPC	pval.SPC	qval.SPC	fc.SPC	OR.SPC	orderVect	rank	sig	sig2	ALSgene	Interactor
[truncated: 1,109 more rows]

[truncated: 10 more sheets: CTX_comp, SPC_comp, Sark_comp_GO, Sark_comp_GO_down, Urea_comp_GO, Urea_comp_GO_down, CTX_comp_GO, CTX_comp_GO-down, SPC_comp_GO, SPC_comp_GO-down]
